# Supplementary material for: Oral human papillomavirus infection aligns with a coordinated bacterial microbiome inferred virulence ecology
Source: Front Cell Infect Microbiol. 2026 Jun 5;16:1821266. doi: 10.3389/fcimb.2026.1821266 (PMC13279419; doi:10.3389/fcimb.2026.1821266)
Supplement: Supplementary file 4 [file DataSheet4.csv]

Genus	Module	EvidenceGrade	Weight
Aggregatibacter	Adhesion	A	1.0
Haemophilus	Adhesion	A	1.0
Neisseria	Adhesion	A	1.0
Streptococcus	Adhesion	A	1.0
Actinomyces	Adhesion	A	1.0
Rothia	Adhesion	A	1.0
Corynebacterium	Adhesion	B	0.6
Capnocytophaga	Adhesion	B	0.6
Gemella	Adhesion	B	0.6
Kingella	Adhesion	B	0.6
Eikenella	Adhesion	B	0.6
Veillonella	Adhesion	C	0.3
Leptotrichia	Adhesion	C	0.3
Fusobacterium	Invasion	A	1.0
Porphyromonas	Invasion	A	1.0
Treponema	Invasion	A	1.0
Tannerella	Invasion	A	1.0
Campylobacter	Invasion	A	1.0
Prevotella	Invasion	B	0.6
Selenomonas	Invasion	B	0.6
Parvimonas	Invasion	B	0.6
Peptostreptococcus	Invasion	B	0.6
Dialister	Invasion	C	0.3
Porphyromonas	Immune_Interface_Defence	A	1.0
Fusobacterium	Immune_Interface_Defence	A	1.0
Neisseria	Immune_Interface_Defence	A	1.0
Haemophilus	Immune_Interface_Defence	A	1.0
Aggregatibacter	Immune_Interface_Defence	B	0.6
Campylobacter	Immune_Interface_Defence	B	0.6
Prevotella	Immune_Interface_Defence	B	0.6
Streptococcus	Persistence_Biofilm	A	1.0
Actinomyces	Persistence_Biofilm	A	1.0
Veillonella	Persistence_Biofilm	A	1.0
Fusobacterium	Persistence_Biofilm	A	1.0
Prevotella	Persistence_Biofilm	B	0.6
Rothia	Persistence_Biofilm	B	0.6
Neisseria	Persistence_Biofilm	B	0.6
Haemophilus	Persistence_Biofilm	B	0.6
Capnocytophaga	Persistence_Biofilm	B	0.6
Corynebacterium	Persistence_Biofilm	C	0.3
Leptotrichia	Persistence_Biofilm	C	0.3
Porphyromonas	Toxin_Secretion_Damage	A	1.0
Fusobacterium	Toxin_Secretion_Damage	A	1.0
Aggregatibacter	Toxin_Secretion_Damage	A	1.0
Campylobacter	Toxin_Secretion_Damage	B	0.6
Prevotella	Toxin_Secretion_Damage	B	0.6
Tannerella	Toxin_Secretion_Damage	B	0.6
