# Supplementary material for: Oral human papillomavirus infection aligns with a coordinated bacterial microbiome inferred virulence ecology
Source: Front Cell Infect Microbiol. 2026 Jun 5;16:1821266. doi: 10.3389/fcimb.2026.1821266 (PMC13279419; doi:10.3389/fcimb.2026.1821266)
Supplement: Supplementary file 5 [file DataSheet5.csv]

SampleID	HPV_status	ORAL_HPV_EVER	HumanPapill	Observed	Shannon	TotalReads	Adhesion	Invasion	Immune_Interface_Defence	Persistence_Biofilm	Toxin_Secretion_Damage	VODS	Faith_PD
2001.fastq	HPV_Pos	1	No	99.0	2.737458317952106	14066.0	0.46762405801222806	0.06835632020474902	0.03769372956064269	0.5978956348642115	0.03175031992037537	1.2033200625622067
2002.fastq	HPV_Neg	0	No	100.0	3.713021872665976	2600.0	0.46569230769230774	0.13538461538461538	0.14023076923076921	0.40573076923076923	0.09076923076923075	1.2378076923076922
2006.fastq	HPV_Neg	0	No	117.0	3.023179890611094	18644.0	0.6936494314524779	0.09430379746835443	0.4052027461918043	0.4982139025960094	0.1166809697489809	1.808050847457627
2014.fastq	HPV_Neg	0	No	116.0	3.310001440777788	19731.0	0.4194718970148496	0.09263088540874767	0.2769753180274694	0.4736303279103947	0.07733008970655313	1.3400385180680146
2025.fastq	HPV_Pos	1	No	71.0	2.548926490657974	12954.0	0.8500617569862592	0.02780608306314652	0.47270341207349087	0.65084143893778	0.025953373475374405	2.027366064536051
2026.fastq	HPV_Pos	1	No	91.0	3.468538962725867	16822.0	0.47040185471406487	0.09470930923790274	0.2688859826417786	0.44781238853881816	0.06062299369872786	1.3424325288312922
2030.fastq	HPV_Pos	1	No	138.0	3.08324614274992	19642.0	0.421632216678546	0.060457183586192856	0.05936259036757968	0.5885296812951838	0.040128296507483965	1.1701099684349865
2031.fastq	HPV_Neg	0	No	109.0	2.977187026114872	13069.0	0.6899150661871605	0.05509985461779785	0.12068253118065653	0.7094115846660035	0.043782997934042396	1.618892034585661
2034.fastq	HPV_Neg	0	Yes	140.0	3.567922594226179	14386.0	0.5312526067009592	0.08221187265396916	0.2729042124287502	0.5496524398720978	0.06670373974697623	1.5027248714027526
2036.fastq	HPV_Neg	0	No	5.0	1.389681191983905	11.0	0.19999999999999998	0.09090909090909091	0.05454545454545454	0.4545454545454545	0.05454545454545454	0.8545454545454545
2041.fastq	HPV_Pos	1	No	53.0	0.4855519389167167	29049.0	0.03649695342352577	0.002698888085648387	0.012950531859960757	0.03851423456917622	0.002726427759991738	0.09338703569830287
2042.fastq	HPV_Pos	1	No	144.0	3.571139282883682	24121.0	0.4716719870652127	0.11644210439036523	0.17900584552879234	0.48591683595207474	0.09501264458355789	1.3480494175200028
2044.fastq	HPV_Neg	0	No	110.0	3.232934071509044	15002.0	0.4229836021863752	0.13190907878949473	0.24163444874016798	0.5125649913344889	0.08810825223303559	1.3972003732835623
2047.fastq	HPV_Pos	1	No	167.0	4.024038078965158	12540.0	0.3195773524720893	0.29656299840510364	0.27062200956937804	0.2969776714513557	0.24038277511961725	1.424122807017544
2049.fastq	HPV_Pos	1	Yes	81.0	3.168753542294703	14168.0	0.5284796725014116	0.08176171654432524	0.27254376058723884	0.505759457933371	0.06174477696216827	1.4502893845285147
2050.fastq	HPV_Neg	0	No	147.0	3.898371129837319	17550.0	0.422957264957265	0.2592934472934473	0.26412535612535615	0.4023019943019943	0.16068376068376067	1.5093618233618233
2052.fastq	HPV_Neg	0	No	67.0	2.243306329771978	11765.0	0.27886952826179345	0.04129196770080749	0.2514237144071398	0.26455588610284747	0.026366340841478965	0.8625074373140671
2055.fastq	HPV_Pos	1	No	97.0	3.085660363256204	17777.0	0.5564662203971424	0.11002981380435392	0.442796872363166	0.4850087191314621	0.08378241548067727	1.6780840411768017
2076.fastq	HPV_Pos	1	No	150.0	3.779930507032342	20384.0	0.5053718602825744	0.10908065149136577	0.2478610675039246	0.5200451334379905	0.09949960753532182	1.481858320251177
2077.fastq	HPV_Pos	1	Yes	82.0	2.909295533930581	17943.0	0.556228055509112	0.06253134927269687	0.3116870088613944	0.5447639748091176	0.04259042523546787	1.517800813687789
2079.fastq	HPV_Neg	0	Yes	91.0	3.276855590589096	20422.0	0.513872294584272	0.08002154539222409	0.12447360689452552	0.5666389188130448	0.05090588580942121	1.3359122514934874
2086.fastq	HPV_Pos	1	No	81.0	2.663561343040721	7868.0	0.7999110320284696	0.028978139298423994	0.07610574478901881	0.8362989323843416	0.019217081850533807	1.7605109303507875
2091.fastq	HPV_Neg	0	No	96.0	2.699448696937503	18161.0	0.4319530862837949	0.024860965805847693	0.03739882165079016	0.6275975992511424	0.017719288585430315	1.1395297615770055
2093.fastq	HPV_Neg	0	No	133.0	3.249052053876628	19836.0	0.7031962089130874	0.06144383948376689	0.22165759225650333	0.6140502117362372	0.062139544262956245	1.662487396652551
2095.fastq	HPV_Neg	0	No	111.0	2.90540727386036	17464.0	0.5798270728355474	0.062299587723316535	0.14380439761795694	0.6898877691250573	0.04302565277141548	1.5188444800732936
2099.fastq	HPV_Neg	0	No	117.0	3.605550592291225	16420.0	0.4728623629719854	0.13236297198538366	0.23647990255785628	0.5320889159561512	0.10784409257003655	1.4816382460414133
2101.fastq	HPV_Pos	1	No	100.0	3.174723490364073	20587.0	0.6260504201680671	0.07578568999854277	0.3303638218293097	0.48194491669500167	0.06575023072812941	1.5798950794190505
2102.fastq	HPV_Neg	0	No	132.0	3.534994708785253	19628.0	0.4963776238027308	0.15114632158141433	0.26318524556755657	0.47901467291624206	0.12844915426941103	1.518173018137355
2106.fastq	HPV_Pos	1	No	159.0	3.702998552547962	16266.0	0.5585454321898438	0.10435878519611459	0.21133653018566334	0.48061600885282185	0.08807328169187262	1.4429300381163161
2111.fastq	HPV_Pos	1	No	77.0	2.661028267597511	19554.0	0.5808530223995092	0.04310626981691725	0.2849033445842283	0.5580955303262759	0.037895059834305	1.5048532269612356
2117.fastq	HPV_Neg	0	No	58.0	2.581061546639222	16815.0	0.6209217960154625	0.11375557537912576	0.3718941421349985	0.5359916741005057	0.10880761225096638	1.7513707998810588
2118.fastq	HPV_Neg	0	No	144.0	3.514698578021685	24361.0	0.41953532285209977	0.10570584130372315	0.3075817905668897	0.42577069906818277	0.1078527154057715	1.366446369196667
2127.fastq	HPV_Neg	0	No	131.0	3.313884277131775	21682.0	0.5162485010607879	0.11385481044184118	0.24667466100913205	0.5124250530393876	0.11445438612674108	1.5036574116778898
2142.fastq	HPV_Pos	1	No	74.0	2.952898346207001	16179.0	0.43826565300698433	0.1116447246430558	0.23099079053093516	0.44347611100809686	0.100673712837629	1.325050992026701
2155.fastq	HPV_Pos	1	No	112.0	2.840025177730507	18849.0	0.6350628680566609	0.12290307178099635	0.5666931932728526	0.4945938776592922	0.11529524112685025	1.9345482518966521
2156.fastq	HPV_Pos	1	No	115.0	3.356705116975743	11828.0	0.5574230639161314	0.10993405478525532	0.33178897531281704	0.5081755157253974	0.08356442340209672	1.5908860331416979
2160.fastq	HPV_Neg	0	No	107.0	3.291617704136149	18923.0	0.4445489615811445	0.061560006341489185	0.12486392221106589	0.48150398985361714	0.03470908418326903	1.147185964170586
4011.fastq	HPV_Neg	0	No	126.0	3.494655494132739	18459.0	0.44654640013001784	0.13191938891597596	0.3601061812665908	0.4262961157159109	0.10373259656536107	1.4686006825938565
4015.fastq	HPV_Neg	0	No	79.0	2.308738148504642	14062.0	0.7804579718389987	0.01149907552268525	0.016541032570046934	0.7858412743564215	0.010254586829753946	1.6045939411179062
4027.fastq	HPV_Neg	0	No	85.0	3.252413145656054	12026.0	0.30236154997505404	0.20450690171295524	0.2278064194245801	0.38807583568933973	0.1727590221187427	1.2955097289206718
4032.fastq	HPV_Neg	0	No	94.0	2.78439421908432	15155.0	0.5666182777961069	0.035209501814582635	0.07861431870669747	0.6258264599142195	0.034747608050148454	1.341016166281755
4037.fastq	HPV_Neg	0	No	161.0	4.212397919777423	4428.0	0.4199186991869918	0.14631887985546524	0.13604336043360435	0.47443541102077685	0.1028906955736224	1.2796070460704607
4043.fastq	HPV_Neg	0	No	134.0	3.521002681501263	17005.0	0.3803469567774185	0.09560717436048222	0.10600411643634225	0.5017524257571303	0.057971184945604236	1.1416818582769774
4045.fastq	HPV_Neg	0	No	121.0	3.063552874086922	15348.0	0.4835613760750586	0.06778081834766744	0.09166015115976023	0.6410086004691166	0.04837112327339067	1.3323820693249935
4048.fastq	HPV_Pos	1	No	107.0	2.908483090159834	20634.0	0.3237229814868664	0.06955994959775127	0.13604730057187167	0.47047591354075796	0.04488707957739652	1.0446932247746439
4059.fastq	HPV_Pos	1	No	151.0	3.636011897319045	19310.0	0.417602278612118	0.09628171931641637	0.23496633868461933	0.46475919212843086	0.0701294665976178	1.2837389953392024
4068.fastq	HPV_Neg	0	No	83.0	3.150821212265654	14695.0	0.3707927866621299	0.06572984008166043	0.056304865600544395	0.4508744470908471	0.039414766927526365	0.9831167063627081
4074.fastq	HPV_Pos	1	No	116.0	3.555656452188614	8312.0	0.35226179018286813	0.12214870067372473	0.14696823869104908	0.49781039461020204	0.0904475457170356	1.2096366698748795
4077.fastq	HPV_Pos	1	No	118.0	3.341567229047471	16186.0	0.30638823674780674	0.14399481032991474	0.18992956876312864	0.43503645125417023	0.1001606326454961	1.1755096997405163
4079.fastq	HPV_Pos	1	No	90.0	3.328030780930447	15324.0	0.3856499608457323	0.247546332550248	0.3610545549464892	0.39618245888801884	0.18125815713912816	1.5716914643696165
4081.fastq	HPV_Pos	1	No	121.0	2.979322050495218	16570.0	0.6268919734459869	0.11415208207604104	0.328412794206397	0.5999698249849124	0.0991430295715148	1.768569704284852
4082.fastq	HPV_Neg	0	No	125.0	3.543790751310829	20589.0	0.5067803195881296	0.10423527126135312	0.2584972558162125	0.5478119384137161	0.07719656127058137	1.494521346349993
4086.fastq	HPV_Pos	1	No	138.0	3.644298588248371	16711.0	0.39078451319490165	0.1417509424929687	0.27529172401412244	0.38394470707916944	0.10257913948895937	1.2943510262701217
4088.fastq	HPV_Pos	1	No	68.0	2.716819385617016	18879.0	0.515636421420626	0.09557709624450447	0.36442608188993064	0.5018856930981515	0.06748238783833889	1.5450076804915516
4095.fastq	HPV_Pos	1	Yes	141.0	3.540307895428146	20953.0	0.48339617238581584	0.12429723667255285	0.2286641531045673	0.5493151338710446	0.09026869660669115	1.475941392640672
4100.fastq	HPV_Neg	0	No	106.0	3.213161693374698	19182.0	0.5164477113961006	0.08824418725888855	0.24604316546762595	0.5349129392138463	0.06494630382650401	1.4505943071629654
4101.fastq	HPV_Neg	0	Yes	130.0	3.522873259347841	21037.0	0.1641156058373342	0.13359794647525786	0.08719874506821315	0.23218139468555402	0.057831439844084224	0.6749251319104435
4104.fastq	HPV_Neg	0	No	83.0	2.64183798633983	19828.0	0.3023451684486585	0.04263163203550535	0.14783134960661695	0.37344159774056884	0.03907605406495864	0.9053258018963083
4106.fastq	HPV_Pos	1	No	118.0	3.245961743306687	19688.0	0.5214648516863064	0.1285554652580252	0.43724095895977244	0.43324360016253544	0.10564811052417715	1.6261529865908166
4107.fastq	HPV_Neg	0	No	163.0	4.240140590088286	9486.0	0.37169512966476903	0.19270503900484928	0.20120177103099307	0.4272401433691756	0.11161711996626607	1.304459203036053
4111.fastq	HPV_Neg	0	No	88.0	2.803969406595757	18093.0	0.6225722655170506	0.03577074006521859	0.08687337644392858	0.6991985850881555	0.027679212955286574	1.4720941800696397
4118.fastq	HPV_Neg	0	No	70.0	2.432561795876667	19415.0	0.5265052794231265	0.03831573525624516	0.11770280710790627	0.6139891836209117	0.025567859902137523	1.3220808653103273
4123.fastq	HPV_Pos	1	No	128.0	3.337189001139291	16725.0	0.32047832585949176	0.11220926756352764	0.135390134529148	0.5087533632286997	0.07567115097159939	1.1525022421524667
4128.fastq	HPV_Neg	0	No	110.0	3.105091843471913	17542.0	0.5785885303842209	0.03765819176832746	0.19889408277277398	0.6157051647474632	0.03288108539505188	1.4637270550678372
4130.fastq	HPV_Neg	0	No	126.0	3.451657667334448	16822.0	0.27675662822494357	0.17143026988467483	0.22914041136606828	0.30842943764118413	0.10342408750445845	1.0891808346213292
4139.fastq	HPV_Neg	0	No	77.0	2.734099355641226	20799.0	0.5032549641809703	0.05282946295494976	0.15634405500264437	0.5424395403625175	0.04023270349536036	1.2951007259964424
4142.fastq	HPV_Pos	1	No	91.0	2.795032866111022	23238.0	0.5864532231689474	0.02869868319132455	0.2661760908856184	0.612587141750581	0.025836991135209566	1.519752130131681
4143.fastq	HPV_Neg	0	No	73.0	2.867101895392672	10843.0	0.42677303329336896	0.08198837959974178	0.34307848381444245	0.4013833809831227	0.06627317163146731	1.319496449322143
4146.fastq	HPV_Neg	0	No	120.0	3.833077484802759	2934.0	0.4423312883435582	0.130879345603272	0.15957736877982276	0.5738922972051805	0.1092706203135651	1.4159509202453988
4147.fastq	HPV_Pos	1	No	107.0	2.762820502774709	19515.0	0.6727184217268766	0.06734819369715604	0.47527542915705867	0.5490135792979759	0.05743274404304381	1.821788367922111
4155.fastq	HPV_Neg	0	Yes	138.0	3.622568624478604	19645.0	0.37869177907864593	0.15080682107406462	0.21043522524815475	0.40306439297531177	0.09549503690506489	1.238493255281242
4156.fastq	HPV_Pos	1	No	121.0	2.964283793887144	22602.0	0.7132687372798867	0.06679054950889303	0.46963985488009913	0.5732943987257765	0.05657906379966375	1.8795726041943193
4158.fastq	HPV_Neg	0	Yes	116.0	3.120736951417456	20406.0	0.6013231402528667	0.0939625600313633	0.4612956973439183	0.5105851220229345	0.08265216112907967	1.7498186807801623
4159.fastq	HPV_Neg	0	No	107.0	3.080442124443021	15992.0	0.7279327163581791	0.0445472736368184	0.42515007503751884	0.6272386193096549	0.03608054027013507	1.8609492246123063
4167.fastq	HPV_Neg	0	No	97.0	3.001172035484082	15877.0	0.7061220633620964	0.04975751086477293	0.34715626377779185	0.5647540467342699	0.045499779555331604	1.7132896642942625
4182.fastq	HPV_Pos	1	No	147.0	3.717439242372442	18093.0	0.25835958658044555	0.1817056320123805	0.18172774000994862	0.35409274304979826	0.10967777593544464	1.0855634775880174
4184.fastq	HPV_Pos	1	No	120.0	3.537697054054937	6798.0	0.5831273904089439	0.09377758164165931	0.10532509561635772	0.5541482789055605	0.06790232421300382	1.4042806707855253
4191.fastq	HPV_Neg	0	No	67.0	3.073882963285105	3200.0	0.47759374999999993	0.10756249999999998	0.13937499999999997	0.518	0.06412499999999999	1.3066562499999999
4198.fastq	HPV_Pos	1	No	170.0	3.902324027077868	18259.0	0.4752012706062763	0.16762692370885585	0.31079467659784205	0.48309326907278594	0.1521331945889698	1.5888493345747299
4204.fastq	HPV_Pos	1	No	51.0	1.600951114660068	22166.0	0.11868627627898584	0.005305422719480285	0.005323468374988722	0.12785346927727148	0.0040602724893981776	0.2612289091401245
4207.fastq	HPV_Pos	1	No	87.0	3.126891482446595	4587.0	0.519882275997384	0.1714192282537606	0.4451275343361675	0.4539350337911489	0.1592326139088729	1.749596686287334
4213.fastq	HPV_Pos	1	No	75.0	2.754304003887788	5569.0	0.6509965882564194	0.06870174178488059	0.3131980606931227	0.42542646794756683	0.07800323217812892	1.5363260908601184
4231.fastq	HPV_Pos	1	No	132.0	3.590240104124343	19433.0	0.43818761899861053	0.11988370297946792	0.22992847218648688	0.4664230947357587	0.0651572068131529	1.319580095713477
4235.fastq	HPV_Pos	1	No	117.0	3.254857912178539	17074.0	0.6681386904064659	0.06528640037483895	0.26990746163757756	0.6011303736675648	0.052442309944945524	1.6569052360313927
4243.fastq	HPV_Pos	1	No	89.0	3.195527416872075	14552.0	0.6089266080263883	0.09302501374381528	0.24623419461242438	0.6001649257833974	0.06759208356239692	1.615942825728422
4266.fastq	HPV_Neg	0	No	130.0	3.367185566186687	12881.0	0.5530160701808865	0.1379628910798851	0.4241285614470926	0.47485443676733163	0.0869963512149678	1.6769583106901638
4269.fastq	HPV_Neg	0	No	58.0	2.397781885774376	19708.0	0.7047391922062107	0.03009945199918815	0.4585853460523645	0.5942967322914553	0.027491374061294913	1.8152120966105139
4271.fastq	HPV_Neg	0	No	131.0	3.318162644133468	18214.0	0.6265510047216428	0.09794114417481059	0.4014933567585375	0.5573624684308773	0.08767980674206656	1.7710277808279347
4273.fastq	HPV_Neg	0	No	99.0	3.139116805004534	8160.0	0.5532965686274508	0.04949754901960784	0.1242892156862745	0.5913725490196079	0.04372549019607844	1.3621813725490195
4275.fastq	HPV_Neg	0	No	137.0	3.57296000588299	12217.0	0.47135958091184427	0.07722845215683065	0.11760661373495948	0.5761398051894903	0.05548006875665057	1.2978145207497753
4278.fastq	HPV_Neg	0	No	16.0	2.433570135006843	42.0	0.5023809523809524	0.0380952380952381	0.014285714285714287	0.5523809523809524	0.014285714285714287	1.1214285714285714
4282.fastq	HPV_Pos	1	No	1.0	0.0	2.0	1.0	0.0	1.0	0.6	0.0	2.6
4296.fastq	HPV_Pos	1	No	115.0	3.426363490537466	14814.0	0.6935398946942083	0.07902659646280547	0.36060483326582965	0.5938841636289997	0.06403402187120291	1.791089509923046
4301.fastq	HPV_Neg	0	No	164.0	3.47720044001628	18609.0	0.49207372776613456	0.08658176151324629	0.225686495781611	0.41676608092858286	0.07328711913590198	1.2943951851254767
4313.fastq	HPV_Neg	0	No	130.0	3.527947374200032	17205.0	0.4248823016564952	0.10601569311246731	0.15995350188898577	0.5451671025864575	0.08152281313571637	1.3175414123801221
4320.fastq	HPV_Neg	0	No	132.0	3.580439211865146	20234.0	0.3904319462291193	0.12160225363249973	0.15482850647425125	0.46801423346841947	0.09240881684293761	1.2272857566472273
4322.fastq	HPV_Pos	1	No	172.0	3.918736454145053	20196.0	0.36629035452564856	0.1680629827688651	0.15579322638146165	0.4537581699346404	0.1253218459100812	1.269226579520697
4337.fastq	HPV_Pos	1	Yes	119.0	2.928148798185831	12638.0	0.7705966133881944	0.049319512581104605	0.48414306061085605	0.5959724639974681	0.052524133565437565	1.9525557841430607
4338.fastq	HPV_Pos	1	No	68.0	2.487241301824017	17301.0	0.6170336974741344	0.05562684237905323	0.07885093347205363	0.7241951332292931	0.042633373793422344	1.5183399803479567
4340.fastq	HPV_Neg	0	No	130.0	3.502989146985509	21739.0	0.5833755002530016	0.06343438060628365	0.3819862919177516	0.4705966235797414	0.048944293665762	1.5483370900225404
4343.fastq	HPV_Pos	1	Yes	96.0	3.168282330224565	16352.0	0.37430895303326805	0.0672211350293542	0.06795499021526419	0.5598153131115458	0.058341487279843444	1.1276418786692755
4344.fastq	HPV_Neg	0	No	140.0	3.642527886278959	16132.0	0.6641953880485992	0.08530250433920158	0.44320605008678404	0.49323704438383337	0.06180262831638979	1.747743615174808
4346.fastq	HPV_Pos	1	No	49.0	1.413287719418658	18939.0	0.24748930777760172	0.008205290670045936	0.2162627382649559	0.1928982522836475	0.007117588045831353	0.6719731770420825
4358.fastq	HPV_Pos	1	No	144.0	3.60781568193837	15262.0	0.24404403092648408	0.10570043244659938	0.11955182806971562	0.3808937229720875	0.07200891102083605	0.9221989254357227
4360.fastq	HPV_Pos	1	No	79.0	2.622822711065419	18532.0	0.42570688538743795	0.057495143535506145	0.1788042305201813	0.45559033023958556	0.05319447442262033	1.1707910641053312
4363.fastq	HPV_Neg	0	No	104.0	3.278383640568215	15425.0	0.44787682333873574	0.04616531604538088	0.07776985413290113	0.5254716369529984	0.04164667747163696	1.138930307941653
4368.fastq	HPV_Neg	0	No	98.0	2.897383463293317	21125.0	0.5421822485207101	0.12885207100591717	0.3577751479289941	0.528880473372781	0.12258461538461538	1.6802745562130177
4393.fastq	HPV_Neg	0	No	124.0	3.240308837504004	20640.0	0.5306734496124031	0.05012596899224807	0.2965503875968991	0.42752906976744187	0.07690891472868217	1.3817877906976743
4394.fastq	HPV_Neg	0	No	80.0	2.844203669073993	17240.0	0.47705916473317866	0.07206496519721577	0.1989443155452436	0.5005394431554525	0.06380510440835267	1.3124129930394433
4398.fastq	HPV_Pos	1	Yes	75.0	3.055967854667359	16013.0	0.6858240179853867	0.06341722350590147	0.4033347904827328	0.5693686379816398	0.04788609254980329	1.7698307625054641
4404.fastq	HPV_Neg	0	Yes	74.0	2.796168882607275	12460.0	0.8179534510433387	0.009967897271268056	0.3113001605136436	0.7300561797752809	0.04430176565008026	1.9135794542536115
4405.fastq	HPV_Pos	1	No	86.0	2.776660946318565	16655.0	0.6548003602521765	0.045325728009606735	0.24280996697688384	0.46524166916841786	0.03776643650555389	1.4459441609126389
4413.fastq	HPV_Pos	1	No	109.0	3.311630445476566	14269.0	0.4402060410680495	0.09133786530240383	0.14715817506482587	0.5058588548601863	0.0675450276823884	1.2521059639778538
4420.fastq	HPV_Pos	1	No	118.0	3.467545650464124	24956.0	0.37467943580702034	0.21396457765667576	0.3202115723673666	0.4177472351338356	0.13511780734092002	1.4617206283058184
4455.fastq	HPV_Pos	1	No	136.0	3.192293217959628	21453.0	0.39009928681303313	0.08047359343681537	0.21978278096303547	0.3777653475038456	0.05376404232508274	1.1218850510418124
4461.fastq	HPV_Neg	0	No	106.0	3.28938104497924	19739.0	0.41799989867774456	0.12211864836111253	0.16354425249506055	0.4762652616647247	0.06475505344748975	1.2446831146461321
4469.fastq	HPV_Pos	1	Yes	102.0	3.103251790795177	14352.0	0.5641164994425865	0.06546822742474917	0.17385730211817169	0.6268394648829432	0.07183667781493869	1.5021181716833891
4470.fastq	HPV_Neg	0	No	106.0	3.185382301218328	12361.0	0.552964970471645	0.11582396246258393	0.4475366070706254	0.5079362511123696	0.06912062130895558	1.6933824124261796
4476.fastq	HPV_Neg	0	No	84.0	3.173919351403117	13319.0	0.4330204970343119	0.08669569787521586	0.16708461596215934	0.5110068323447706	0.060319843832119524	1.258127487048577
4482.fastq	HPV_Pos	1	No	99.0	3.361328157182068	14187.0	0.3571579615140622	0.10017621766405864	0.1779375484598576	0.4705223091562698	0.07646436878832734	1.1822584055825756
4485.fastq	HPV_Pos	1	No	91.0	3.185893394537002	8880.0	0.32519144144144146	0.0888626126126126	0.05686936936936936	0.529527027027027	0.05342342342342341	1.053873873873874
4493.fastq	HPV_Neg	0	No	128.0	3.286112973756922	18182.0	0.5481905180948189	0.11404685953140468	0.36429435705642943	0.5006929930700691	0.1003519964800352	1.6275767242327572
4519.fastq	HPV_Pos	1	No	111.0	3.308136513285265	13899.0	0.6135333477228577	0.06534283041945461	0.18097704870854017	0.5815670192100151	0.049442405928484055	1.4908626519893518
4539.fastq	HPV_Pos	1	No	105.0	2.97061921226415	21181.0	0.5399933903026298	0.14116897219205896	0.4433407298994382	0.5033190123223644	0.13076814125867525	1.7585902459751663
4545.fastq	HPV_Pos	1	No	113.0	3.360216946918244	16867.0	0.43527598268808915	0.14774411572893817	0.3904903065156815	0.4281792849943677	0.11506491966561927	1.5167546095926958
6006.fastq	HPV_Pos	1	No	87.0	3.192261705923097	6693.0	0.4641416405199462	0.08994471836246824	0.26702525026146723	0.4827730464664575	0.06469445689526371	1.3685791125056028
6010.fastq	HPV_Pos	1	No	100.0	3.015258123659875	15101.0	0.579193430898616	0.07408118667637907	0.10903913648102777	0.6448579564267266	0.05346665783722933	1.4606383683199788
