# Supplementary material for: Oral human papillomavirus infection aligns with a coordinated bacterial microbiome inferred virulence ecology
Source: Front Cell Infect Microbiol. 2026 Jun 5;16:1821266. doi: 10.3389/fcimb.2026.1821266 (PMC13279419; doi:10.3389/fcimb.2026.1821266)
Supplement: Supplementary file 6 [file DataSheet6.csv]

SampleID	HPV_status	Shannon	Observed
X2001.fastq	HPV_Pos	2.11904761188186	46
X2025.fastq	HPV_Pos	1.93237393927994	39
X2026.fastq	HPV_Pos	2.842690876134	48
X2030.fastq	HPV_Pos	2.35022220297489	59
X2041.fastq	HPV_Pos	0.455153792281956	35
X2042.fastq	HPV_Pos	2.65134435619733	61
X2047.fastq	HPV_Pos	3.09281185497767	71
X2049.fastq	HPV_Pos	2.50189290180579	41
X2055.fastq	HPV_Pos	2.59760724059775	47
X2076.fastq	HPV_Pos	2.82611154793421	63
X2077.fastq	HPV_Pos	2.38858588547436	40
X2086.fastq	HPV_Pos	1.60856548496815	42
X2101.fastq	HPV_Pos	2.69283350253307	49
X2106.fastq	HPV_Pos	2.72605392581694	68
X2111.fastq	HPV_Pos	2.18171305675879	40
X2142.fastq	HPV_Pos	2.4420712904364	40
X2155.fastq	HPV_Pos	2.48070567504186	58
X2156.fastq	HPV_Pos	2.7335305830503	54
X4048.fastq	HPV_Pos	2.12732252936303	52
X4059.fastq	HPV_Pos	2.88488425484439	64
X4074.fastq	HPV_Pos	2.71552517440489	54
X4077.fastq	HPV_Pos	2.80137581147296	52
X4079.fastq	HPV_Pos	2.818294934061	43
X4081.fastq	HPV_Pos	2.57366020089229	55
X4086.fastq	HPV_Pos	2.88460616542569	67
X4088.fastq	HPV_Pos	2.27186847377529	36
X4095.fastq	HPV_Pos	2.66622579599704	61
X4106.fastq	HPV_Pos	2.67519724456226	52
X4123.fastq	HPV_Pos	2.58368325345639	58
X4142.fastq	HPV_Pos	2.35633839327876	47
X4147.fastq	HPV_Pos	2.32882974776173	51
X4156.fastq	HPV_Pos	2.45635186327632	62
X4182.fastq	HPV_Pos	2.92968009652781	65
X4184.fastq	HPV_Pos	2.551420139886	63
X4198.fastq	HPV_Pos	2.99069069805656	69
X4204.fastq	HPV_Pos	1.30917143991615	27
X4207.fastq	HPV_Pos	2.63964015885307	44
X4213.fastq	HPV_Pos	2.26445715514657	35
X4231.fastq	HPV_Pos	2.88939791568797	64
X4235.fastq	HPV_Pos	2.45203699204182	51
X4243.fastq	HPV_Pos	2.47102806348202	44
X4282.fastq	HPV_Pos	0	1
X4296.fastq	HPV_Pos	2.46868318874808	49
X4322.fastq	HPV_Pos	2.96362470468917	71
X4337.fastq	HPV_Pos	2.23697042594948	59
X4338.fastq	HPV_Pos	1.93716685647188	38
X4343.fastq	HPV_Pos	2.35571565977711	43
X4346.fastq	HPV_Pos	1.36822021354451	30
X4358.fastq	HPV_Pos	2.77829590391605	64
X4360.fastq	HPV_Pos	2.19032724635424	39
X4398.fastq	HPV_Pos	2.33637813812899	38
X4405.fastq	HPV_Pos	2.33049075326844	46
X4413.fastq	HPV_Pos	2.61194266461423	54
X4420.fastq	HPV_Pos	2.8066490171389	51
X4455.fastq	HPV_Pos	2.64442354923383	65
X4469.fastq	HPV_Pos	2.40446091911152	48
X4482.fastq	HPV_Pos	2.60418076271337	47
X4485.fastq	HPV_Pos	2.33267248870189	47
X4519.fastq	HPV_Pos	2.42570501349604	48
X4539.fastq	HPV_Pos	2.47874746973003	46
X4545.fastq	HPV_Pos	2.81908898048718	56
X6006.fastq	HPV_Pos	2.587946944553	44
X6010.fastq	HPV_Pos	2.30741132014625	43
X2002.fastq	HPV_Neg	2.96507006415511	54
X2006.fastq	HPV_Neg	2.45278838658888	51
X2014.fastq	HPV_Neg	2.50395727946254	51
X2031.fastq	HPV_Neg	2.07294752175374	53
X2034.fastq	HPV_Neg	2.80946353297461	59
X2036.fastq	HPV_Neg	1.3896811919839	5
X2044.fastq	HPV_Neg	2.69849965374769	54
X2050.fastq	HPV_Neg	2.93928254506368	59
X2052.fastq	HPV_Neg	2.09955309675945	39
X2079.fastq	HPV_Neg	2.51955430843856	48
X2091.fastq	HPV_Neg	2.00370151584337	53
X2093.fastq	HPV_Neg	2.35018529736728	54
X2095.fastq	HPV_Neg	2.20632599593788	49
X2099.fastq	HPV_Neg	2.80553689991181	55
X2102.fastq	HPV_Neg	2.90561471005168	56
X2117.fastq	HPV_Neg	2.08030219661192	35
X2118.fastq	HPV_Neg	2.80076256364417	57
X2127.fastq	HPV_Neg	2.60018256714963	58
X2160.fastq	HPV_Neg	2.56683161759194	54
X4011.fastq	HPV_Neg	2.92649993654021	57
X4015.fastq	HPV_Neg	1.59728530322021	41
X4027.fastq	HPV_Neg	2.69684771106686	39
X4032.fastq	HPV_Neg	2.13400229786863	49
X4037.fastq	HPV_Neg	3.2187027807153	73
X4043.fastq	HPV_Neg	2.61709801341205	58
X4045.fastq	HPV_Neg	2.41526175801974	55
X4068.fastq	HPV_Neg	2.55028504299114	42
X4082.fastq	HPV_Neg	2.8877420091179	60
X4100.fastq	HPV_Neg	2.50138038667459	57
X4101.fastq	HPV_Neg	2.85637887642266	58
X4104.fastq	HPV_Neg	2.12201113547869	44
X4107.fastq	HPV_Neg	3.2180063575005	64
X4111.fastq	HPV_Neg	2.07265801557371	41
X4118.fastq	HPV_Neg	1.7697116368778	36
X4128.fastq	HPV_Neg	2.26752641222543	47
X4130.fastq	HPV_Neg	2.84347445291956	54
X4139.fastq	HPV_Neg	2.19587530914271	35
X4143.fastq	HPV_Neg	2.40129342785733	41
X4146.fastq	HPV_Neg	2.77927366447421	53
X4155.fastq	HPV_Neg	2.86087259081373	67
X4158.fastq	HPV_Neg	2.62126350975529	58
X4159.fastq	HPV_Neg	2.34823801425683	45
X4167.fastq	HPV_Neg	2.36440231140362	44
X4191.fastq	HPV_Neg	2.38995681539437	34
X4266.fastq	HPV_Neg	2.75988684961746	59
X4269.fastq	HPV_Neg	2.05159341206219	31
X4271.fastq	HPV_Neg	2.61917924159386	62
X4273.fastq	HPV_Neg	2.29375319255901	46
X4275.fastq	HPV_Neg	2.63153060987519	62
X4278.fastq	HPV_Neg	1.93719491669278	13
X4301.fastq	HPV_Neg	2.74855265291966	65
X4313.fastq	HPV_Neg	2.67181973917797	59
X4320.fastq	HPV_Neg	2.71094744146722	62
X4340.fastq	HPV_Neg	2.7219800155605	62
X4344.fastq	HPV_Neg	2.6031455879517	59
X4363.fastq	HPV_Neg	2.33394001265471	48
X4368.fastq	HPV_Neg	2.51503989937378	47
X4393.fastq	HPV_Neg	2.39003632575393	55
X4394.fastq	HPV_Neg	2.47889176524794	43
X4404.fastq	HPV_Neg	2.01362753400103	42
X4461.fastq	HPV_Neg	2.64623819347658	48
X4470.fastq	HPV_Neg	2.59076710357306	56
X4476.fastq	HPV_Neg	2.56231271180257	43
X4493.fastq	HPV_Neg	2.71227824503266	56
