# Supplementary material for: Oral human papillomavirus infection aligns with a coordinated bacterial microbiome inferred virulence ecology
Source: Front Cell Infect Microbiol. 2026 Jun 5;16:1821266. doi: 10.3389/fcimb.2026.1821266 (PMC13279419; doi:10.3389/fcimb.2026.1821266)
Supplement: Supplementary file 7 [file DataSheet7.csv]

baseMean	log2FoldChange	lfcSE	stat	pvalue	padj	Genus
5.51681423142993	0.313590158420211	0.452080289216034	0.693660320745276	0.487895255388783	0.97381210678661	[Eubacterium]_brachy_group
92.8465541326129	0.296480956026512	0.308223267412359	0.961903228512152	0.33609821667358	0.97381210678661	[Eubacterium]_nodatum_group
0.694647666949097	0.313717189808309	1.56520722036608	0.200431729247285	0.841142946573311	0.97381210678661	[Eubacterium]_saphenum_group
7.13361372966792	-0.400918226007131	0.615632341051749	-0.651229961899338	0.514898051919946	0.97381210678661	[Eubacterium]_yurii_group
0	0	0	0	1	NA	[Ruminococcus]_torques_group
0.449554499362195	0.237522794829266	0.688572809082124	0.344949425385947	0.730132392339345	0.97381210678661	0319-6G20
10.1051792095587	-0.897747764630512	0.683645294543055	-1.31317771334996	0.189123071959136	0.97381210678661	Abiotrophia
0.858187663446889	-0.465574220664474	0.558997988533959	-0.832872801359267	0.404916470614974	0.97381210678661	Acidibacter
0.0623637371679195	0.679776338570408	2.90744747055081	0.233805200422633	0.815136212110873	0.97381210678661	Acinetobacter
34.6711253645662	1.01713286762875	0.533984683495521	1.90479783234697	0.056806355777677	0.806774564682396	Actinobacillus
135.094959743995	-0.124314846963508	0.215794005851478	-0.576081093971947	0.564560369769974	0.97381210678661	Actinomyces
0	0	0	0	1	NA	Agathobacter
64.1759628368983	-0.628756052703987	0.329310292286142	-1.90931187828667	0.0562218708990271	0.806774564682396	Aggregatibacter
299.78023558757	-0.0581987109433883	0.244096883768753	-0.238424637155644	0.811551760628749	0.97381210678661	Alloprevotella
1.33654375686492	-0.0406826906015381	1.40764802473791	-0.0289011811806527	0.976943403570676	0.987609332814233	Alloscardovia
3.68155966684614	0.596326656316667	0.690705333152893	0.863358986377864	0.387940121907941	0.97381210678661	Alysiella
0.494449916687279	1.09849090209928	1.95296062071411	0.56247468097826	0.573792649432184	0.97381210678661	Amnipila
2.13983666532774	-0.961920162519839	1.04723943278513	-0.918529356712265	0.358341796975421	0.97381210678661	Anaeroglobus
105.237987229054	-0.226126826128524	0.267028485875002	-0.846826604987662	0.397091776636032	0.97381210678661	Atopobium
0	0	0	0	1	NA	Bacillus
0	0	0	0	1	NA	Bacteroides
25.2853987875435	-1.06646476404368	0.329936474245803	-3.23233363780556	0.00122783606507134	0.0808300522177419	Bergeyella
1.86633716349221	0.17479457214058	1.45767315548453	0.119913419193398	0.904551734203474	0.97381210678661	Bifidobacterium
0	0	0	0	1	NA	Blautia
0.373311582707762	-0.0147969090472842	1.60319962186636	-0.00922961111359198	0.992635940342521	0.992635940342521	Bradyrhizobium
35.2433591987324	-0.215437789764289	0.490826249549966	-0.438928826569121	0.660713108558332	0.97381210678661	Butyrivibrio
373.414278752529	0.150263564192296	0.182573228937587	0.823031750419795	0.410489938166217	0.97381210678661	Campylobacter
0.265015077529799	0.193552879017493	1.61372138245836	0.119941943585474	0.904529138112931	0.97381210678661	Candidatus_Saccharimonas
163.291816540433	-0.491597991679079	0.273838969670617	-1.79520830169056	0.0726205182981272	0.821448068209291	Capnocytophaga
13.2470099980718	-0.200399348993304	0.362859050256184	-0.55227876733905	0.580757375464872	0.97381210678661	Cardiobacterium
44.17305468266	0.350088915743092	0.221983097303624	1.57709717539551	0.114773167057317	0.97381210678661	Catonella
0.836579917763369	-0.594565483250482	1.21473507566633	-0.489461031595171	0.624515336559776	0.97381210678661	Centipeda
4.81810724594297	0.501518576766749	1.02554084104372	0.489028380631181	0.62482160432386	0.97381210678661	Chloroplast
0	0	0	0	1	NA	Chryseobacterium
86.6770737978992	0.10448460399986	0.316039794028483	0.330605847662473	0.740942228591977	0.97381210678661	Clostridia_UCG-014
0.602413599342578	0.751058478949201	1.11671864289662	0.672558377821162	0.50122828889104	0.97381210678661	Clostridia_vadinBB60_group
2.90449983027325	-0.748566529044635	0.808433292987933	-0.925947181464987	0.354473430005634	0.97381210678661	Comamonas
0	0	0	0	1	NA	Coprococcus
8.89287764696067	-0.162185627365942	0.543476581138171	-0.298422476689402	0.765380736240495	0.97381210678661	Corynebacterium
0.364735335138905	-0.2187196831463	1.5399806017373	-0.142027557294914	0.887058238753514	0.97381210678661	Cryptobacterium
0	0	0	0	1	NA	Cupriavidus
0.169514335743973	-0.495328410797416	2.82712787620762	-0.175205520403223	0.86091814677391	0.97381210678661	Cutibacterium
0.163664857182119	1.35041959746012	2.90590230072889	0.46471610457151	0.642134773952843	0.97381210678661	d__Bacteria;p__Bacteroidota;c__Bacteroidia;o__Bacteroidales;__;__;__
0.114821625360084	0.366620194583818	2.90790094059675	0.12607726400356	0.89967076454043	0.97381210678661	d__Bacteria;p__Bacteroidota;c__Bacteroidia;o__Bacteroidales;f__Prevotellaceae;__;__
0.118733800748455	0.647253708834191	2.81089587443242	0.230265985560524	0.817885090053388	0.97381210678661	d__Bacteria;p__Bacteroidota;c__Bacteroidia;o__Chitinophagales;f__Chitinophagaceae;__;__
0.305804013050268	-0.708178998943879	2.56644627838901	-0.275937589228796	0.782596002249793	0.97381210678661	d__Bacteria;p__Firmicutes;c__Clostridia;o__Lachnospirales;f__Lachnospiraceae;__;__
2.25760838800118	-1.21679151235113	1.01736735129202	-1.19601981605352	0.231688826191903	0.97381210678661	d__Bacteria;p__Firmicutes;c__Clostridia;o__Peptostreptococcales-Tissierellales;f__Peptostreptococcaceae;__;__
4.54166898250083	-1.58066781582219	0.767583823812183	-2.05927713271998	0.039467697788366	0.776198056504531	d__Bacteria;p__Firmicutes;c__Negativicutes;o__Veillonellales-Selenomonadales;f__Selenomonadaceae;__;__
0.189507788634018	1.36021908441802	2.90587525706165	0.468092730791697	0.639718277398273	0.97381210678661	d__Bacteria;p__Proteobacteria;c__Gammaproteobacteria;o__Burkholderiales;f__Neisseriaceae;__;__
0	0	0	0	1	NA	d__Bacteria;p__Proteobacteria;c__Gammaproteobacteria;o__Enterobacterales;f__Enterobacteriaceae;__;__
1.02916596273538	0.576359725336458	1.27386474062924	0.452449704394642	0.650945046608155	0.97381210678661	Defluviitaleaceae_UCG-011
0.28952179825059	-0.27599654837224	2.08014704186352	-0.132681268591948	0.894445457373018	0.97381210678661	Desulfobulbus
24.3449966852303	-0.508635663918715	0.343426068697918	-1.48106305921149	0.138589770520973	0.97381210678661	Dialister
0	0	0	0	1	NA	Dorea
0.052906251677722	-0.198561782235035	2.90794079712562	-0.0682826082399288	0.945560668426986	0.981443540675359	Eggerthia
4.97946643249894	-1.24657198088789	0.389444473701376	-3.20089785596434	0.00137000088504647	0.0808300522177419	Eikenella
0.0854428149792976	0.684096498635963	2.90722395217284	0.235309184944171	0.813968766697979	0.97381210678661	Erysipelotrichaceae_UCG-006
4.84460811272116	-0.829645814272737	0.443745994114984	-1.86964124809149	0.0615336532384879	0.806774564682396	F0058
0.629575205801794	-0.18176972189183	0.826240594045008	-0.219996116387775	0.825874179291259	0.97381210678661	F0332
0.582098231198122	0.888412955732809	0.958289440864859	0.927082067116396	0.353883926219587	0.97381210678661	Family_XIII_UCG-001
0	0	0	0	1	NA	Faucicola
3.08450477327685	0.0869700524503923	0.750872246624912	0.115825365554944	0.907790947004466	0.97381210678661	Filifactor
0.0813701581717117	-0.545680822819252	2.90785872537787	-0.187657267547735	0.85114533061193	0.97381210678661	Finegoldia
0	0	0	0	1	NA	Flavobacterium
1.31442894240819	-0.191113660547792	0.965727596048343	-0.197896033342953	0.843126407739025	0.97381210678661	Fretibacterium
81.9387571825326	0.0938651180685666	0.240645231992923	0.390056006060103	0.696495133398547	0.97381210678661	Fusobacterium
373.858759226894	0.388619978486585	0.287538741478443	1.35153954033606	0.176522662697274	0.97381210678661	Gemella
254.749037074257	0.0471351372556769	0.218328884565592	0.21589052382813	0.829073083819238	0.97381210678661	Granulicatella
1172.0840626672	0.459554938933831	0.259502140784298	1.77091001078029	0.0765756673754424	0.821448068209291	Haemophilus
0.276196299028476	0.734448871313298	1.3947962117662	0.526563569012912	0.598496696535641	0.97381210678661	Howardella
4.22646832199175	0.172311537097718	0.747760587398873	0.230436773482691	0.817752388807145	0.97381210678661	Johnsonella
15.4220842313561	-0.404606380853593	0.310614705152283	-1.30259892446247	0.192711725167758	0.97381210678661	Kingella
0.0703448820904994	-0.709911608570756	2.90766401674805	-0.244151870533076	0.807113200926421	0.97381210678661	Klebsiella
0	0	0	0	1	NA	Kocuria
45.6341870230145	0.0546778840246806	0.217768606861625	0.251082489862389	0.801750333427202	0.97381210678661	Lachnoanaerobaculum
0.103562019491269	-0.709911608570757	2.90766401674805	-0.244151870533077	0.807113200926421	0.97381210678661	Lachnoclostridium
0.864207814922295	1.39276983818378	1.88327239136877	0.739547738588952	0.459574462777451	0.97381210678661	Lactobacillus
0.67735726106087	0.0825087744663011	2.07180444207871	0.0398245957922155	0.968232967176411	0.987609332814233	Lactococcus
34.3684342480196	1.02685109626179	0.42181266519157	2.43437710860445	0.0149174443995616	0.440064609787068	Lautropia
0.599850215025579	0.726926801514646	1.4873557872712	0.488737669719438	0.625027431050388	0.97381210678661	Lentimicrobium
21.3401720428326	-0.494131093070142	0.341007094682629	-1.44903464114148	0.147327908740148	0.97381210678661	Leptotrichia
0.0570517164262094	0.366620194583818	2.90790094059675	0.12607726400356	0.89967076454043	0.97381210678661	Leuconostoc
0	0	0	0	1	NA	Ligilactobacillus
0.153535890787086	0.189005048720159	2.9077850298838	0.064999663585073	0.948174268110092	0.981443540675359	Limosilactobacillus
0.800850809250817	0.214008846063587	1.49726941962655	0.142932756962982	0.886343287857534	0.97381210678661	Massilia
107.05096495004	-0.315241011176467	0.329461483007371	-0.956837225095032	0.338649420080895	0.97381210678661	Megasphaera
0.510284233609365	0.977890702655533	1.67725885569184	0.583029089002585	0.559873718124367	0.97381210678661	Mobiluncus
12.9163484520747	-0.464476235779722	0.277164303517891	-1.67581549963103	0.0937743371806437	0.922114315609664	Mogibacterium
0.145077326912444	1.24654413053696	2.90619094430394	0.428927126409278	0.667976258523487	0.97381210678661	Moraxella
0.696896006023972	0.800335222659873	0.929807418223023	0.860753750695399	0.389373682290146	0.97381210678661	Mycoplasma
1457.36948621097	0.235095341419018	0.313755152891756	0.749295554996431	0.453679086335265	0.97381210678661	Neisseria
0.100729102361273	-0.252484920449389	2.90795123414747	-0.0868257065264751	0.930810053928912	0.980674878246533	Nevskia
1.02472668839696	-0.392204313141734	0.93835990446717	-0.41796789406133	0.675970591247786	0.97381210678661	Olsenella
416.820693338182	0.0726661662876631	0.229754486338958	0.316277464025047	0.751791914981774	0.97381210678661	Oribacterium
0	0	0	0	1	NA	Paenibacillus
0.0740311575245971	-0.404163922445316	2.9077182474111	-0.138996934384948	0.88945257153954	0.97381210678661	Parascardovia
27.744170596877	0.478665559983472	0.322786549573727	1.48291668477388	0.138096547921695	0.97381210678661	Parvimonas
0.605762107134548	-0.673850460916678	0.606361308138026	-1.11130187871962	0.266438431004076	0.97381210678661	Pelomonas
1.24074190436011	-0.304730943488632	0.994130674352025	-0.306530068280265	0.759201089750625	0.97381210678661	Peptoanaerobacter
0.801344514219887	0.481607532195326	0.896001497949303	0.537507507853047	0.590917100271774	0.97381210678661	Peptococcus
0.137990178097207	-0.553230642937895	2.90767704644822	-0.19026550545346	0.849101082536402	0.97381210678661	Peptoniphilus
34.8330386775272	-0.286965364598427	0.383275516254703	-0.748718225997317	0.454027055988759	0.97381210678661	Peptostreptococcus
0.0839954678195151	-0.637310663526078	2.90751412051176	-0.21919434854332	0.826498657655484	0.97381210678661	Phocaeicola
273.262216052476	0.131145223695503	0.299866688390835	0.437345089577184	0.661861099956581	0.97381210678661	Porphyromonas
424.684599161825	0.170696436182199	0.157456866874272	1.08408378478977	0.278327651702542	0.97381210678661	Prevotella
1504.48202687683	-0.258762277919502	0.244875376229739	-1.05671007801427	0.290643924106447	0.97381210678661	Prevotella_7
0.311624485199902	-1.35364862510082	1.26510893468675	-1.06998582334413	0.284625689954782	0.97381210678661	Pseudomonas
0.130589923217828	-0.51847959734228	2.9069531537592	-0.17835842888345	0.858441494727838	0.97381210678661	Pseudopropionibacterium
0.595555628786898	0.70386338690389	1.50720663525947	0.466998598890004	0.640500880503821	0.97381210678661	RF39
5.45040955446532	1.82601924303272	0.803461391493806	2.27269071341159	0.0230448246778552	0.543857862397382	Rikenellaceae_RC9_gut_group
0.115956034953797	1.07610261005923	2.90660163436626	0.370227071138993	0.711213307565111	0.97381210678661	Roseburia
392.966444038455	-0.0241156917342581	0.258728637984741	-0.0932084361518588	0.925737972488322	0.980674878246533	Rothia
1.25734594895257	0.713573051441464	0.65820121704212	1.08412599819882	0.278308937085847	0.97381210678661	Saccharimonadaceae
4.69926329761909	-0.224010618052398	0.493653476471058	-0.45378110097343	0.649986387511148	0.97381210678661	Saccharimonadales
1.23268131915759	-0.0275932393934959	1.06037972471853	-0.0260220360218791	0.979239762197163	0.987609332814233	Scardovia
0.283126667553217	0.242454774410187	0.942033414444287	0.257373858180193	0.796890181451471	0.97381210678661	Sediminibacterium
160.263117808749	-0.188784370069582	0.291274858622534	-0.648131359370873	0.516899992796642	0.97381210678661	Selenomonas
0	0	0	0	1	NA	Serratia
2.65089114503537	-0.987854811432173	1.09945269676372	-0.898496874253857	0.368920710886249	0.97381210678661	Shuttleworthia
1.47709574096195	-0.209685654632479	1.3285160620748	-0.15783448963726	0.874587220477961	0.97381210678661	Simonsiella
7.29105707230701	0.260392748467824	0.335043195346481	0.777191574353695	0.437045752486439	0.97381210678661	Solobacterium
0.528722508899951	2.69797774435507	2.72116688437153	0.991478236726443	0.321452114139568	0.97381210678661	Staphylococcus
0.0688756790804976	0.735337118693842	2.90733248200995	0.252925017432294	0.800326156748749	0.97381210678661	Stenotrophomonas
73.3616799536835	-0.189585372696765	0.324953489923681	-0.583423100768332	0.559608510481975	0.97381210678661	Stomatobaculum
0.112069310060152	0.713755781870663	2.90693944295025	0.245535139578371	0.806042103266933	0.97381210678661	Streptobacillus
3408.97650867327	-0.149943462211116	0.192170203647319	-0.780263846138712	0.435235588661371	0.97381210678661	Streptococcus
13.335198751459	-0.0488456088071327	0.334945577379026	-0.145831478622149	0.884054425197463	0.97381210678661	Tannerella
0.378340588630334	0.545418899939949	1.61326783778889	0.338083291047002	0.735300421770466	0.97381210678661	TM7a
20.5195718577875	-0.18321435038444	0.368404949954481	-0.497317830303523	0.618964940037828	0.97381210678661	TM7x
10.131966460983	0.615050154795504	0.511327765725061	1.20284912344505	0.22903471126621	0.97381210678661	Treponema
39.398628798355	-1.29294237071162	0.500434293177539	-2.58364062642869	0.00977636027400834	0.384536837444328	uncultured
0.313836254873776	-1.02793296409108	2.02425055433984	-0.507809155288248	0.61158718858406	0.97381210678661	Variovorax
1704.59874200834	-0.0895493233729454	0.181521588317111	-0.493326023660098	0.621782243369004	0.97381210678661	Veillonella
0.0435435629265382	-0.521936500850017	2.90787940223902	-0.179490421937077	0.857552637394197	0.97381210678661	W5053
