# Supplementary material for: Oral human papillomavirus infection aligns with a coordinated bacterial microbiome inferred virulence ecology
Source: Front Cell Infect Microbiol. 2026 Jun 5;16:1821266. doi: 10.3389/fcimb.2026.1821266 (PMC13279419; doi:10.3389/fcimb.2026.1821266)
Supplement: Supplementary file 8 [file DataSheet8.csv]

SampleID	Well	SampleName	Volume	Concentration	Samplegroup	Agetoday	Sex	Recruit_from	AUSborn	SEIFA_Q4	bminowcat_3cat	visitdentist_g	Smokestat	alcoholpweek_g	Illicitdrug_g	SexInGender	STIdoc	HPV_pos	HighRisk_HPV	Incidence	clearance	Persistence	alcohol_2cat	dentist_2cat	Tonsilremove	PrevCancer	ORAL_HPV_EVER	Lifekisspass_g	kiss_2cat	GOralS_2cat	ROralS_2cat	SexInt_2cat	Chlamydia	Gonorrhoea	Syphilis	HumanPapill	HerpesSimplex	HIVAIDS
2001.fastq	A01	2001	20	3	1	22	Female	2	Yes	3	2	2	Never smoker	1	0	3	2	1	1	0	0	1	1	2	Yes	No	1	7	2	2	1	2	Yes	No	No	No	No	No
2002.fastq	B01	2002	20	3	0	56	Male	2	Yes	3	2	4	Ex-smoker	3	0	2	1	0	0	0	0	0	1	2	Yes	No	0	1	1	1	1	1	No	No	No	No	No	No
2006.fastq	C05	2006	20	3	0	48	Female	2	Yes	3	3	4	Never smoker	2	0	2	1	0	0	0	0	0	1	2	No	No	0	1	1	1	1	1	No	No	No	No	No	No
2014.fastq	D05	2014	20	3	0	51	Female	2	No	4	2	1	Never smoker	4	0	2	1	0	0	0	0	0	2	1	No	No	0	1	1	1	1	1	No	No	No	No	No	No
2025.fastq	C01	2025	20	3	1	46	Male	2	No	3	2	4	Ex-smoker	3	0	2	1	1	0	0	1	0	1	2	No	No	1	7	2	1	1	2	No	No	No	No	No	No
2026.fastq	D01	2026	20	3	1	51	Male	2	Yes	4	1	2	Ex-smoker	4	0	2	1	1	0	0	1	0	2	2	Yes	No	1	4	1	1	1	1	No	No	No	No	No	No
2030.fastq	E05	2030	20	3	1	55	Male	2	Yes	1	2	2	Current smoker	2	0	2	1	1	0	1	0	0	1	2	No	No	1	5	2	2	2	2	No	No	No	No	No	No
2031.fastq	E01	2031	20	3	0	46	Male	2	No	4	2	1	Never smoker	3	0	2	2	0	0	0	0	0	1	1	No	No	0	6	2	2	2	2	Yes	No	No	No	No	No
2034.fastq	F01	2034	20	3	0	33	Female	2	Yes	4	1	1	Never smoker	3	0	2	2	0	0	0	0	0	1	1	No	No	0	7	2	2	2	2	No	No	No	Yes	No	No
2036.fastq	F05	2036	20	3	0	58	Male	2	No	4	2	2	Never smoker	4	0	2	1	0	0	0	0	0	2	2	Yes	No	0	6	2	2	2	2	No	No	No	No	No	No
2041.fastq	G01	2041	20	3	1	52	Female	2	No	3	1	1	Never smoker	3	0	2	1	1	1	0	1	0	1	1	No	Yes	1	4	1	1	1	2	No	No	No	No	No	No
2042.fastq	G05	2042	20	3	1	50	Female	2	Yes	3	1	2	Never smoker	2	0	2	1	1	0	1	0	0	1	2	No	No	1	1	1	1	1	2	No	No	No	No	No	No
2044.fastq	H01	2044	20	3	0	55	Male	2	Yes	3	3	1	Ex-smoker	5	1	2	1	0	0	0	0	0	2	1	Yes	Yes	0	4	1	2	2	2	No	No	No	No	No	No
2047.fastq	H05	2047	20	3	1	47	Male	2	Yes	3	1	1	Ex-smoker	5	0	0	1	1	0	1	0	0	2	1	No	No	1	1	1	na	na	na	No	No	No	No	No	No
2049.fastq	A02	2049	20	3	1	33	Female	2	Yes	3	2	2	Ex-smoker	3	1	3	2	1	1	0	1	0	1	2	No	No	1	7	2	2	2	2	Yes	Yes	No	Yes	No	No
2050.fastq	B02	2050	20	3	0	52	Female	2	Yes	4	3	1	Ex-smoker	2	0	2	1	0	0	0	0	0	1	1	No	No	0	1	1	1	1	1	No	No	No	No	No	No
2052.fastq	C02	2052	20	3	0	63	Male	2	Yes	3	2	1	Never smoker	2	0	2	1	0	0	0	0	0	1	1	Yes	Yes	0	7	2	1	1	2	No	No	No	No	No	No
2055.fastq	A06	2055	20	3	1	28	Female	2	Yes	4	2	2	Never smoker	2	0	2	2	1	0	1	0	1	1	2	No	No	1	6	2	2	1	2	Yes	No	No	No	No	No
2076.fastq	B06	2076	20	3	1	51	Male	2	Yes	3	2	1	Never smoker	3	0	2	2	1	0	1	0	0	1	1	Yes	No	1	7	2	2	2	2	No	No	No	No	Yes	No
2077.fastq	C06	2077	20	3	1	34	Female	2	No	4	1	1	Ex-smoker	2	0	2	2	1	0	1	0	0	1	1	Yes	No	1	7	2	2	2	2	No	No	No	Yes	No	No
2079.fastq	D06	2079	20	3	0	48	Female	2	Yes	4	1	1	Never smoker	4	0	2	2	0	0	0	0	0	2	1	No	No	0	5	2	2	2	2	No	No	No	Yes	No	No
2086.fastq	E06	2086	20	3	1	55	Female	2	No	3	1	1	Ex-smoker	2	0	2	1	1	1	1	0	0	1	1	Yes	No	1	6	2	1	1	2	No	No	No	No	No	No
2091.fastq	F06	2091	20	3	0	51	Male	2	No	1	2	1	Current smoker	4	0	2	1	0	0	0	0	0	2	1	No	No	0	5	2	2	2	2	No	No	No	No	No	No
2093.fastq	G06	2093	20	3	0	42	Female	2	Yes	4	2	1	Never smoker	2	0	2	1	0	0	0	0	0	1	1	No	No	0	1	1	1	1	1	No	No	No	No	No	No
2095.fastq	H06	2095	20	3	0	51	Female	2	Yes	4	1	1	Never smoker	4	0	2	1	0	0	0	0	0	2	1	Yes	No	0	5	2	2	2	2	No	No	No	No	No	No
2099.fastq	A07	2099	20	3	0	66	Male	2	No	4	1	1	Ex-smoker	2	0	2	1	0	0	0	0	0	1	1	Yes	Yes	0	4	1	2	1	2	No	No	No	No	No	No
2101.fastq	B07	2101	20	3	1	60	Male	2	Yes	1	3	4	Ex-smoker	2	0	2	1	1	0	1	0	0	1	2	Yes	No	1	5	2	1	2	2	No	No	No	No	No	No
2102.fastq	D02	2102	20	3	0	31	Female	2	Yes	4	3	4	Never smoker	3	0	2	1	0	0	0	0	0	1	2	No	No	0	1	1	1	1	1	No	No	No	No	No	No
2106.fastq	C07	2106	20	3	1	36	Male	2	Yes	3	3	1	Ex-smoker	5	0	2	1	1	1	1	0	0	2	1	No	No	1	5	2	2	2	2	No	No	No	No	No	No
2111.fastq	D07	2111	20	3	1	52	Female	2	Yes	1	1	2	Ex-smoker	3	0	2	1	1	0	1	0	0	1	2	No	No	1	4	1	na	1	2	No	No	No	No	No	No
2117.fastq	E07	2117	20	3	0	50	Female	2	No	1	1	2	Never smoker	4	0	2	1	0	0	0	0	0	2	2	No	No	0	5	2	1	1	2	No	No	No	No	No	No
2118.fastq	F07	2118	20	3	0	32	Female	2	Yes	1	3	2	Never smoker	4	1	3	1	0	0	0	0	0	2	2	No	No	0	1	1	1	1	1	No	No	No	No	No	No
2127.fastq	G07	2127	20	3	0	53	Female	2	Yes	3	3	2	Never smoker	2	0	2	1	0	0	0	0	0	1	2	Yes	No	0	1	1	1	1	2	No	No	No	No	No	No
2142.fastq	H07	2142	20	3	1	32	Female	2	Yes	1	2	2	Never smoker	1	0	2	1	1	0	1	0	0	1	2	No	No	1	1	1	1	1	1	No	No	No	No	No	No
2155.fastq	E02	2155	20	3	1	35	Female	2	Yes	4	2	1	Ex-smoker	3	0	2	1	1	1	0	1	0	1	1	No	No	1	1	1	1	1	1	No	No	No	No	No	No
2156.fastq	A08	2156	20	3	1	44	Female	2	No	3	1	2	Never smoker	2	0	2	1	1	0	1	0	0	1	2	No	No	1	1	1	na	na	2	No	No	No	No	No	No
2160.fastq	B08	2160	20	3	0	63	Male	2	Yes	4	2	1	Ex-smoker	5	0	2	1	0	0	0	0	0	2	1	No	Yes	0	7	2	2	2	2	No	No	No	No	No	No
4011.fastq	F02	4011	20	3	0	33	Female	8	Yes	3	3	1	Never smoker	3	1	3	1	0	0	0	0	0	1	1	No	No	0	6	2	1	1	1	No	No	No	No	No	No
4015.fastq	G02	4015	20	3	0	43	Male	8	Yes	4	2	1	Current smoker	4	1	1	1	0	0	0	0	0	2	1	Yes	No	0	1	1	na	na	na	No	No	No	No	No	No
4027.fastq	H02	4027	20	3	0	36	Male	8	Yes	3	2	1	Ex-smoker	3	1	3	2	0	0	0	0	0	1	1	No	No	0	7	2	2	2	2	Yes	No	No	No	No	No
4032.fastq	C08	4032	20	3	0	52	Male	8	No	4	3	2	Never smoker	5	0	1	2	0	0	0	0	0	2	2	Yes	No	0	7	2	2	2	2	Yes	No	No	No	No	No
4037.fastq	A03	4037	20	3	0	33	Female	8	Yes	4	2	1	Never smoker	2	0	2	2	0	0	0	0	0	1	1	Yes	No	0	5	2	2	2	2	No	No	No	No	Yes	No
4043.fastq	D08	4043	20	3	0	37	Male	8	Yes	3	1	1	Current smoker	2	0	1	1	0	0	0	0	0	1	1	No	No	0	7	2	2	2	2	No	No	No	No	No	No
4045.fastq	B03	4045	20	3	0	30	Female	8	Yes	4	2	4	Ex-smoker	2	0	3	1	0	0	0	0	0	1	2	No	No	0	6	2	2	2	2	No	No	No	No	No	No
4048.fastq	E08	4048	20	3	1	33	Male	8	Yes	3	2	1	Current smoker	4	0	2	1	1	1	0	0	1	2	1	No	No	1	7	2	na	na	na	No	No	No	No	No	No
4059.fastq	F08	4059	20	3	1	43	Female	4	Yes	1	1	1	Never smoker	2	0	2	2	1	0	1	0	0	1	1	No	No	1	5	2	2	2	2	Yes	No	No	No	No	No
4068.fastq	G08	4068	20	3	0	33	Male	4	Yes	4	1	4	Ex-smoker	4	0	2	1	0	0	0	0	0	2	2	No	No	0	4	1	1	1	1	No	No	No	No	No	No
4074.fastq	H08	4074	20	3	1	53	Male	4	Yes	4	3	1	Ex-smoker	4	1	2	1	1	0	1	0	0	2	1	No	No	1	7	2	2	2	2	No	No	No	No	No	No
4077.fastq	A09	4077	20	3	1	58	Male	4	Yes	4	1	2	Never smoker	4	0	2	2	1	0	1	0	0	2	2	Yes	No	1	6	2	1	1	2	No	Yes	No	No	No	No
4079.fastq	B09	4079	20	3	1	54	Male	4	No	4	2	1	Ex-smoker	4	0	2	1	1	0	1	0	0	2	1	Yes	No	1	7	2	1	1	1	No	No	No	No	No	No
4081.fastq	C03	4081	20	3	1	52	Female	4	Yes	4	3	2	Never smoker	5	0	2	2	1	1	0	0	1	2	2	Yes	No	1	5	2	1	1	2	No	No	No	No	Yes	No
4082.fastq	D03	4082	20	3	0	56	Male	4	No	4	1	1	Never smoker	2	0	2	1	0	0	0	0	0	1	1	No	No	0	4	1	1	1	1	No	No	No	No	No	No
4086.fastq	C09	4086	20	3	1	45	Male	4	Yes	4	3	1	Never smoker	3	0	2	1	1	1	1	0	0	1	1	No	No	1	5	2	1	2	2	No	No	No	No	No	No
4088.fastq	D09	4088	20	3	1	27	Male	4	Yes	3	1	2	Ex-smoker	3	0	2	1	1	1	1	0	1	1	2	No	No	1	7	2	2	2	2	No	No	No	No	No	No
4095.fastq	E09	4095	20	3	1	49	Male	4	Yes	4	2	1	Ex-smoker	1	0	2	2	1	1	1	0	1	1	1	No	No	1	7	2	2	2	2	No	No	No	Yes	No	No
4100.fastq	F09	4100	20	3	0	53	Male	4	Yes	4	3	1	Never smoker	3	0	2	1	0	0	0	0	0	1	1	No	No	0	5	2	2	2	2	No	No	No	No	No	No
4101.fastq	G09	4101	20	3	0	35	Female	4	Yes	3	2	4	Never smoker	4	0	3	2	0	0	0	0	0	2	2	Yes	No	0	5	2	2	2	1	No	No	No	Yes	No	No
4104.fastq	H09	4104	20	3	0	43	Male	4	Yes	3	3	2	Never smoker	4	0	0	1	0	0	0	0	0	2	2	No	No	0	7	2	2	2	2	No	No	No	No	No	No
4106.fastq	A10	4106	20	3	1	57	Male	4	Yes	4	1	1	Never smoker	1	0	2	2	1	1	1	0	0	1	1	No	No	1	5	2	2	1	2	No	No	No	No	Yes	No
4107.fastq	E03	4107	20	3	0	41	Female	4	No	1	1	1	Ex-smoker	3	0	2	1	0	0	0	0	0	1	1	No	No	0	5	2	2	1	2	No	No	No	No	No	No
4111.fastq	F03	4111	20	3	0	63	Female	4	Yes	4	3	1	Never smoker	1	0	2	2	0	0	0	0	0	1	1	Yes	Yes	0	4	1	1	1	2	No	No	No	No	No	No
4118.fastq	B10	4118	20	3	0	51	Female	4	Yes	3	2	1	Never smoker	2	0	2	1	0	0	0	0	0	1	1	No	No	0	1	1	na	na	1	No	No	No	No	No	No
4123.fastq	C10	4123	20	3	1	45	Female	4	Yes	4	3	1	Never smoker	2	0	2	2	1	1	1	0	0	1	1	No	Yes	1	5	2	1	1	2	No	No	No	No	Yes	No
4128.fastq	D10	4128	20	3	0	53	Male	4	Yes	4	0	2	Never smoker	4	0	2	1	0	0	0	0	0	2	2	Yes	No	0	4	1	1	1	2	No	No	No	No	No	No
4130.fastq	E10	4130	20	3	0	32	Male	4	No	4	1	2	Never smoker	3	0	2	1	0	0	0	0	0	1	2	Yes	No	0	4	1	1	1	1	No	No	No	No	No	No
4139.fastq	F10	4139	20	3	0	24	Female	6	Yes	3	1	1	Never smoker	2	0	2	1	0	0	0	0	0	1	1	No	No	0	5	2	2	1	2	No	No	No	No	No	No
4142.fastq	G10	4142	20	3	1	25	Female	6	Yes	4	1	2	Never smoker	4	0	3	2	1	0	1	0	0	2	2		No	1	4	1	1	1	1	No	No	No	No	No	No
4143.fastq	G03	4143	20	3	0	25	Male	6	No	4	1	4	Never smoker	3	0	2	1	0	0	0	0	0	1	2	No	No	0	4	1	1	1	1	No	No	No	No	No	No
4146.fastq	H03	4146	20	3	0	29	Female	6	Yes	3	1	4	Ex-smoker	4	2	2	1	0	0	0	0	0	2	2	No	No	0	6	2	2	2	2	No	No	No	No	No	No
4147.fastq	H10	4147	20	3	1	29	Male	6	Yes	2	2	1	Ex-smoker	4	1	2	1	1	0	1	1	1	2	1	No	No	1	7	2	2	2	2	No	No	No	No	No	No
4155.fastq	A11	4155	20	3	0	29	Female	6	No	3	1	1	Never smoker	3	0	2	2	0	0	0	0	0	1	1	No	No	0	1	1	1	1	1	No	No	No	Yes	No	No
4156.fastq	B11	4156	20	3	1	25	Female	6	No	4	1	1	Never smoker	3	1	2	1	1	0	1	0	0	1	1	No	No	1	4	1	1	1	1	No	No	No	No	No	No
4158.fastq	A04	4158	20	3	0	31	Female	6	No	4	1	2	Ex-smoker	4	1	2	2	0	0	0	0	0	2	2	No	No	0	5	2	1	1	2	No	No	No	Yes	No	No
4159.fastq	B04	4159	20	3	0	24	Female	6	No	4	1	1	Never smoker	4	1	3	1	0	0	0	0	0	2	1	No	No	0	6	2	2	2	2	No	No	No	No	No	No
4167.fastq	C04	4167	20	3	0	21	Female	6	Yes	4	1	1	Never smoker	2	0	2	1	0	0	0	0	0	1	1	No	No	0	1	1	1	1	1	No	No	No	No	No	No
4182.fastq	D04	4182	20	3	1	42	Male	6	Yes	3	3	1	Ex-smoker	1	0	3	2	1	1	0	0	1	1	1	Yes	No	1	7	2	2	2	2	No	No	No	No	No	No
4184.fastq	C11	4184	20	3	1	26	Male	6	Yes	4	1	1	Ex-smoker	4	0	1	2	1	0	1	0	0	2	1	No	No	1	6	2	2	2	2	No	Yes	Yes	No	No	No
4191.fastq	D11	4191	20	3	0	45	Female	4	Yes	4	2	1	Ex-smoker	3	0	2	1	0	0	0	0	0	1	1	No	No	0	5	2	1	1	1	No	No	No	No	No	No
4198.fastq	E11	4198	20	3	1	31	Female	4	Yes	0	0	1	Never smoker	2	0	2	1	1	1	1	0	1	1	1	No	No	1	4	1	1	1	1	No	No	No	No	No	No
4204.fastq	F11	4204	20	3	1	20	Male	4	Yes	4	1	1	Current smoker	5	1	2	1	1	0	1	0	0	2	1	No	No	1	6	2	2	2	2	No	No	No	No	No	No
4207.fastq	G11	4207	20	3	1	31	Male	4	Yes	4	1	4	Ex-smoker	2	0	3	1	1	1	1	0	0	1	2		No	1	6	2	2	2	2	No	No	No	No	No	No
4213.fastq	H11	4213	20	3	1	24	Female	4	No	4	2	1	Ex-smoker	5	2	3	1	1	1	1	0	0	2	1	No	No	1	6	2	2	2	2	No	No	No	No	No	No
4231.fastq	A12	4231	20	3	1	66	Male	4	Yes	4	1	1	Never smoker	1	0	2	1	1	1	1	0	0	1	1	No	No	1	1	1	1	1	1	No	No	No	No	No	No
4235.fastq	B12	4235	20	3	1	29	Male	4	Yes	3	2	2	Never smoker	2	0	2	1	1	0	1	0	0	1	2	No	No	1	4	1	1	1	1	No	No	No	No	No	No
4243.fastq	C12	4243	20	3	1	57	Male	4	Yes	4	2	1	Never smoker	4	0	2	1	1	0	1	0	0	2	1	Yes	Yes	1	7	2	2	2	2	No	No	No	No	No	No
4266.fastq	E04	4266	20	3	0	55	Female	4	Yes	1	3	0	Never smoker	2	0	0	1	0	0	0	0	0	1				0	1	1	na	na	na	No	No	No	No	No	No
4269.fastq	D12	4269	20	3	0	35	Female	4	Yes	3	3	2	Never smoker	4	0	2	2	0	0	0	0	0	2	2	Yes	No	0	7	2	1	1	2	No	No	No	No	Yes	No
4271.fastq	E12	4271	20	3	0	48	Female	4	Yes	4	1	1	Never smoker	1	0	2	1	0	0	0	0	0	1	1	No	Yes	0	4	1	2	2	1	No	No	No	No	No	No
4273.fastq	F12	4273	20	3	0	53	Male	4	Yes	4	1	1	Ex-smoker	5	0	2	1	0	0	0	0	0	2	1	No	No	0	7	2	1	1	2	No	No	No	No	No	No
4275.fastq	G12	4275	20	3	0	22	Female	6	Yes	3	1	1	Never smoker	4	1	2	1	0	0	0	0	0	2	1	No	No	0	7	2	2	2	2	No	No	No	No	No	No
4278.fastq	H12	4278	20	3	0	24	Male	6	No	4	1	4	Never smoker	2	0	2	1	0	0	0	0	0	1	2	No	No	0	1	1	1	1	1	No	No	No	No	No	No
4282.fastq	A01	4282	20	3	1	33	Female	6	No	4	1	2	Never smoker	2	0	2	1	1	1	1	0	0	1	2	No	No	1	5	2	1	1	1	No	No	No	No	No	No
4296.fastq	B01	4296	20	3	1	29	Female	6	No	4	1	2	Never smoker	1	0	2	1	1	0	1	0	0	1	2	No	No	1	1	1	1	1	na	No	No	No	No	No	No
4301.fastq	C01	4301	20	3	0	36	Male	4	No	4	1	1	Ex-smoker	3	0	2	1	0	0	0	0	0	1	1	No	No	0	5	2	1	1	2	No	No	No	No	No	No
4313.fastq	D01	4313	20	3	0	29	Male	4	Yes	4	1	1	Never smoker	4	0	2	1	0	0	0	0	0	2	1	No	No	0	7	2	2	2	2	No	No	No	No	No	No
4320.fastq	E01	4320	20	3	0	35	Female	6	Yes	4	1	2	Never smoker	2	0	2	1	0	0	0	0	0	1	2	No	No	0	1	1	1	1	1	No	No	No	No	No	No
4322.fastq	F01	4322	20	3	1	52	Female	6	Yes	3	3	2	Ex-smoker	2	0	2	1	1	1	1	0	1	1	2	No	No	1	5	2	2	2	2	No	No	No	No	No	No
4337.fastq	F04	4337	20	3	1	26	Male	6	Yes	3	1	2	Current smoker	5	1	2	2	1	1	0	1	0	2	2	No	No	1	7	2	2	2	2	Yes	No	No	Yes	No	No
4338.fastq	G04	4338	20	3	1	21	Female	6	Yes	3	1	4		2	1	2	1	1	0	0	1	0	1	2	No	No	1	1	1	1	1	1	No	No	No	No	No	No
4340.fastq	G01	4340	20	3	0	24	Female	6	No	3	1	1	Never smoker	1	0	2	1	0	0	0	0	0	1	1	No	No	0	1	1	1	1	1	No	No	No	No	No	No
4343.fastq	H01	4343	20	3	1	33	Female	6	No	3	1	2	Never smoker	4	0	3	2	1	0	0	0	1	2	2	No	No	1	4	1	2	2	2	No	No	No	Yes	No	No
4344.fastq	A02	4344	20	3	0	32	Male	6	Yes	3	1	1	Never smoker	2	0	2	1	0	0	0	0	0	1	1	No	No	0	5	2	2	2	2	No	No	No	No	No	No
4346.fastq	B02	4346	20	3	1	22	Female	6	Yes	4	1	1	Never smoker	2	0	2	1	1	0	1	0	0	1	1	Yes	No	1	5	2	1	1	2	No	No	No	No	No	No
4358.fastq	C02	4358	20	3	1	23	Male	4	Yes	4	1	1	Current smoker	4	2	2	1	1	0	0	0	1	2	1	No	No	1	7	2	2	2	2	No	No	No	No	No	No
4360.fastq	D02	4360	20	3	1	32	Male	8	Yes	3	2	2	Never smoker	4	1	2	1	1	1	1	0	1	2	2	Yes	No	1	4	1	1	1	1	No	No	No	No	No	No
4363.fastq	E02	4363	20	3	0	36	Male	4	Yes	4	1	2	Ex-smoker	2	1	2	2	0	0	0	0	0	1	2	No	No	0	7	2	2	2	2	Yes	No	No	No	No	No
4368.fastq	F02	4368	20	3	0	30	Male	4	Yes	3	2	1	Never smoker	3	0	1	1	0	0	0	0	0	1	1	Yes	Yes	0	6	2	2	2	1	No	No	No	No	No	No
4393.fastq	G02	4393	20	3	0	47	Female	4	Yes	4	1	1	Never smoker	2	0	2	1	0	0	0	0	0	1	1	No	Yes	0	5	2	2	2	2	No	No	No	No	No	No
4394.fastq	H02	4394	20	3	0	22	Female	4	Yes	3	1	1	Never smoker	4	0	2	1	0	0	0	0	0	2	1	Yes	No	0	5	2	1	1	1	No	No	No	No	No	No
4398.fastq	A03	4398	20	3	1	53	Female	4	Yes	3	3	1	Ex-smoker	2	0	2	2	1	1	0	0	1	1	1	No	No	1	6	2	2	1	2	No	No	No	Yes	No	No
4404.fastq	B03	4404	20	3	0	31	Female	4	Yes	4	1	1	Ex-smoker	3	1	2	2	0	0	0	0	0	1	1	No	No	0	7	2	2	2	2	No	No	No	Yes	No	No
4405.fastq	C03	4405	20	3	1	21	Female	6	Yes	3	1	1	Never smoker	2	0	2	1	1	1	1	0	0	1	1	No	No	1	1	1	1	1	1	No	No	No	No	No	No
4413.fastq	D03	4413	20	3	1	18	Female	6	Yes	3	1	1	Never smoker	3	0	2	1	1	0	1	0	0	1	1	No	No	1	1	1	1	1	1	No	No	No	No	No	No
4420.fastq	E03	4420	20	3	1	35	Female	4	Yes	4	1	1	Never smoker	4	0	2	1	1	0	1	0	0	2	1	No	No	1	4	1	1	1	1	No	No	No	No	No	No
4455.fastq	F03	4455	20	3	1	39	Male	4	No	4	2	2	Never smoker	4	0	2	2	1	0	0	0	1	2	2	Yes	No	1	5	2	1	1	2	No	No	No	No	Yes	No
4461.fastq	G03	4461	20	3	0	52	Male	4	Yes	4	3	1	Never smoker	4	0	2	1	0	0	0	0	0	2	1	Yes	No	0	6	2	2	2	2	No	No	No	No	No	No
4469.fastq	H03	4469	20	3	1	24	Female	4	Yes	4	1	1	Never smoker	4	0	2	2	1	1	1	0	1	2	1	No	No	1	7	2	2	2	2	No	Yes	No	Yes	Yes	No
4470.fastq	A04	4470	20	3	0	23	Female	4	No	4	0	1	Current smoker	3	1	2	2	0	0	0	0	0	1	1	No	No	0	7	2	2	2	2	No	No	No	No	No	No
4476.fastq	B04	4476	20	3	0	33	Female	4	Yes	3	2	2	Never smoker	3	0	2	1	0	0	0	0	0	1	2	No	No	0	7	2	2	2	2	No	No	No	No	No	No
4482.fastq	C04	4482	20	3	1	25	Male	6	Yes	4	1	1	Never smoker	4	1	2	1	1	0	1	0	0	2	1	Yes	No	1	6	2	2	2	2	No	No	No	No	No	No
4485.fastq	H04	4485	20	3	1	47	Female	6	No	4	1	2	Current smoker	5	0	3	1	1	0	0	0	1	2	2	No	No	1	6	2	na	na	na	No	No	No	No	No	No
4493.fastq	D04	4493	20	3	0	31	Female	6	Yes	0	3	4	Ex-smoker	3	0	2	1	0	0	0	0	0	1	2	No	No	0	6	2	2	2	2	No	No	No	No	No	No
4519.fastq	E04	4519	20	3	1	66	Female	4	No	4	1	1	Ex-smoker	5	0	2	2	1	0	1	0	0	2	1	Yes	No	1	5	2	1	1	2	Yes	No	No	No	No	No
4539.fastq	B05	4539	20	3	1	22	Female	4	Yes	4	2	2	Never smoker	2	0	2	1	1	0	1	1	0	1	2	No	No	1	5	2	1	2	2	No	No	No	No	No	No
4544.fastq	F04	4544	20	3	1	36	Male	8	Yes	2	1	1	Ex-smoker	4	2	3	2	1	0	1	0	0	2	1	No	No	1	7	2	2	2	2	Yes	Yes	No	Yes	No	No
4545.fastq	G04	4545	20	3	1	40	Male	8	Yes	3	2	1	Never smoker	3	1	2	2	1	0	1	0	0	1	1	No	No	1	6	2	2	2	2	Yes	No	No	No	No	No
6006.fastq	H04	6006	20	3	1	24	Male	6	Yes	4	1	4	Never smoker	5	2	2	1	1	1	1	0	1	2	2	No	No	1	5	2	1	1	2	No	No	No	No	No	No
6010.fastq	A05	6010	20	3	1	29	Male	6	No	4	1	2	Ex-smoker	4	0	2	1	1	1	0	1	0	2	2	No	No	1	6	2	2	2	2	No	No	No	No	No	No
