# Supplementary material for: Oral human papillomavirus infection aligns with a coordinated bacterial microbiome inferred virulence ecology
Source: Front Cell Infect Microbiol. 2026 Jun 5;16:1821266. doi: 10.3389/fcimb.2026.1821266 (PMC13279419; doi:10.3389/fcimb.2026.1821266)
Supplement: Supplementary file 14 [file DataSheet14.fasta]

>0493a4b4a9a715c119c7c2b99de4a1c6
AGAGGTTCGATCCTGGCTCAGGATGAACGCTGGCGGCGTGCCTAACACATGCAAGTCGAGCGAGGGTTTGCTCAGTATTGAGTATTCTAAGACTAGAATGTTCAATTCTGAGCAAAACCAAGCGGCGGACGGGTGAGTAACGCGTGGGTAACCTGCCCTATACACATGGATAACATACTGAAAAGTTTACTAATACATGATAATATATATTTGCGGCATC
>0ee741d08871597efe1dd03334e01038
AGAGGTTTGATCATGGCTCAGGACGAACGCTGGCGGCGTGCCTTAATAACATGCAAGTCGAACGAAGACCGCGACTAAGTGCTTGCACTTGATCAAGGTGAGTGGCGAACGGGTGAGTAAACACGTGGGTAACCTACCTCATAGTGGGGGATAACAGTCGGAAACGACTGCTAATACCGCATAGGACATGGAATCACATGATTCAGTGAGGAAAGGTGGC
>55973c0f253d546a9123abd5b958feff
AGAGGTTTGATCCTGGCTCAGGACGAACGCTGGCGGCGTGCTTAACACATGCAAGTCGAACGAAATTAAAAAATTATCATTGAGCTCTCCGATGAGAAGAGAGCCAAGCGTCGTGACCGCGCAGCGGGCACCACGCGTTCAACAAGTGCAACACCAAGTCGAAGGGTTGAATGGTAATTTTTTAATTTAGTGGCAAACGGGTGAGTAACACGTAGACAAC
>a6a16bea64226a2faa04312755d4a6fa
AGAGGTTTGATCCTGGCTCAGGATGAACGCTAGCTACAGGCTTAACACATGCAAGTCGAGGGGCAGCATATTGGTTGCTTGCAACCAATGATGGCGACCGGCGCACGGGTGAGTAACGCGTATCCAACCTACCCAATACTCAGGCATAACCCGTTGAAAGACGGACTAATTCCTGATGGTATGTATTTTTCTCATGATTTATACATTAAAGAATTTCGGT
>0839ef61ccc385b4e62aa5cc3aaf1e10
AGAGGTTTGATTATGGCTCAGGACGAACGCTGGCGGCGTGCTTAACACATGCAAGTCGAACGTGATTTTTAAGGAAAGCCCTTCGGGGTGGGAATTAAAATGAAAGTGGCGAACGGGTGAGTAACACGTGAGCAACCTACCTTACACAGGGGGATAGCCGTTGGAAACGACGATTAATACCGCATGAGACCACAGAATCGCATGATATAGGGGTCAAAGA
>03fa3e542fc63a99fb10e907ab093fd7
AGAGGTTTGATTCTGGCTCAGGATGAACGCTAGCGGGAGGCCTAACACATGCAAGCCGAGCGGGATTTGTTGGTTAGCTTGCTAACTGATGATGAGAGCGGCGTACGGGTGCGGAACATGTGTGCAATCTGCCCTTATCAAGGGGATAGCCCAGAGAAATCTGGATTAATACCCTATAACATATGGGATGGCATCATTTCATATTAAAAGCTGCGGCGGA
>27cf716278a20c2fec1077de7e973c16
AGAGGTTTGATTCTGGCTCAGGATGAACGCTGGCGGCGTGCTTAACACATGCAAGTCGAACGAGAAGTGAAGACGGAAACCTTCGGGCGGAAGGCTTTATTTCGAGTGGCGGACGGGTGAGTAACGCGTGGGTAACCTGCCTCATACAGGGGGATAACAGTTGGAAACGACTGTTAATACCGCATAAGACCACAGCACCGCATGGTGCGGGGGTAAAAAC
>2bdae08eb91a507fd0b9df9d08df2ad4
AGAGTTCGATCATGGCTCAGAACGAACGCTGGCGGCGCGTCTTAAGCATGCAAGTCGAACGGCAAGAGAGGAGCTTGCTTCTCTCCTAGAGTGGCGGACTGGTGAGGAACACGTGGGTAATCTACCCTTAAGATGGGGATAGCTGCTAGAAATAGCAGATAATACCGAATACACTCGATATTTCATAAGAGATTTTGAGGAAAGGAAGCTACGGCTTCGC
>93722c206b0aad47b1df9af0a5539ad7
AGAGTTCGATCATGGCTCAGAACGAACGCTGGCGGCGCGTCTTAAGCATGCAAGTCGAACGGCAAGAGAGGAGCTTGCTTCTCTCCTAGAGTGGCGGACTGGTGAGGAACACGTGGGTAATCTACCCTTAAGATGGGGATAGCTGCTAGAAATAGCAGGTAATACCGAATACACTCGGCATATCACAAGAGATGTTGAGGAAAGGAAGCTACGGCTTCGC
>5bce899b001d4a1542179f301e7baade
AGAGTTCGATCATGGCTCAGAGTGAACGCTGGCGGCGTGCCTAATACATGCAAGTCGAACGGAATTTAAAAGAGCTTGCTCTTTTAAATTTAGTGGCGCACGGGTGAGTAATATATAGCTAATCTGCCCCTTGCTGGAGGACAACAGTTAGAAATGACTGCTAATACTCCATACTCCTTTTTACCATAAGATAAATCGGGAAAGAATTTCGGCAAGGGAT
>3b28567772da31536c908b56783755ef
AGAGTTCGATCATGGCTCAGAGTGAACGCTGGCGGCGTGCCTAATACATGCAAGTCGAACGGAGATTAAGTAGCTTGCTATTTAATCTTAGTGGCGCACGGGTGAGTAATATATAGCTAACTTGCCCATTACTAAGGGACAACAGTTGGAAACGACTGCTAATACCTTATACTCCGTATCTATATAAATAGGTACGGGAAAGTTTTTCGGTAATGGATAG
>2162f55ed5c67c4fbac2c1caceb32832
AGAGTTCGATCATGGCTCAGAGTGAACGCTGGCGGCGTGCCTAATACATGCAAGTCGAACGGAGATTAAGTAGCTTGCTATTTAATCTTAGTGGCGCACGGGTGAGTAATATATAGCTAACTTGCCCATTACTAAGGGACAACAGTTGGAAACGACTGCTAATACCTTATACTCCGTATCTATATAAGTAAATACGGGAAAGTTTTTCGGTAATGGATAG
>3c50209726ab7046d28c728c76bc2231
AGAGTTCGATCATGGCTCAGAGTGAACGCTGGCGGCGTGCCTAATACATGCAAGTCGAACGGAGATTAAGTAGCTTGCTATTTAATCTTAGTGGCGCACGGGTGAGTAATATATAGCTAACTTGCCCATTACTAAGGGACAACAGTTGGAAACGACTGCTAATACCTTATACTCCGTATCTATATAAGTAGGTACGGGAAAGTTTTTCGGTAATGGATAG
>198c79dffd14e92d80916622da5d51b7
AGAGTTCGATCATGGCTCAGAGTGAACGCTGGCGGCGTGCCTAATACATGCAAGTCGAACGGAGATTAAGTAGCTTGCTATTTAATCTTAGTGGCGCACGGGTGAGTAATATATAGCTAATCTGCCCTACACTAGAGGACAACAGTTGGAAACGACTGCTAATACTCTATACTCCTTCTAAGCATAAGCTTAGTCGGGAAAGTTAATAAAATTTGCTTTT
>4c78b1b288e90b1949e32fdfa288fc17
AGAGTTCGATCATGGCTCAGAGTGAACGCTGGCGGCGTGCCTAATACATGCAAGTCGAACGGAGATTAAGTAGCTTGCTATTTAATCTTAGTGGCGCACGGGTGAGTAATATATAGTTAATCTGCCCCATAGTGGAGGACAACAGTTAGAAATGACTGCTAATACTCCATACTCCTTCTTATCATAAGTTAAGTCGGGAAAGTTTTTCGCTATGGGATGA
>8190bee5db18681922b7cd188ac13c33
AGAGTTCGATCATGGCTCAGAGTGAACGCTGGCGGCGTGCCTAATACATGCAAGTCGAACGGAGATTAAGTAGCTTGCTATTTAATCTTAGTGGCGCACGGGTGAGTAATGTATAGCTAATCTGCCCTACACTATGAGGACAACAGTTGGAAACGACTGCTAATACTCTATACTCCTGTCTGACATAAGTTAGATAGGGAAAGTTTTTCGGTGTAGGATG
>554452c543acc17316f30d0dbe57c7c4
AGAGTTCGATCATGGCTCAGATTGAACGCTGGCGGAATGCTTTACACATGCAAGTCGAGCGGCAGCGCGGGGCAACCTGGCGGCGAGCGGCGAACGGGTGAGTAATACATCGGAACGTGCCCAGACGTGGGGGATAGCCCGGCGAAAGCCGGATTAATACCGCATGAGATCTGAGGATGAAAGCAGGGGACCTTCGGGCCTTGCGCGTTTGGAGCGGCCG
>47e3ed9822457656dbc6a1b1f5c5b6b3
AGAGTTCGATCATGGCTCAGATTGAACGCTGGCGGCAGGCCTAACACATGCAAGTCGAGCGGTAGAGAGAAGCTTGCTTCTCTTGAGAGCGGCGGACGGGTGAGTAATGCCTAGGAATCTGCCTGGTAGTGGGGGATAACGTTCGGAAACGGACGCTAATACCGCATACGTCCTACGGGAGAAAGCAGGGGACCTTCGGGCCTTGCGCTATCAGATGAGC
>ca9edb930512c27e591728981bc406e0
AGAGTTCGATCATGGCTCAGATTGAACGCTGGCGGCAGGCTTAACACATGCAAGTCGAACGGTAACAGGAAGAAAGCTTGCTTTCTTTGCTGACGAGTGGCGGACGGGTGAGTAATGCTTGGGAATCTGGCTTATGGAGGGGGATAACTACGGGAAACTGTAGCTAATACCGCGTAATATCGAGAGATTAAAGGGTGGGACCGCAAGGCCACCTGCCATG
>e4dc87bcd6449cd930b6beb337aec0f8
AGAGTTCGATCATGGCTCAGATTGAACGCTGGCGGCAGGCTTAACACATGCAAGTCGAACGGTAACAGGAATTAGCTTGCTAATTTGCTGACGAGTGGCGGACGGGTGAGTAATGCTTGGGAATCTGGCTTATGGAGGGGGATAACTACGGGAAACTGTAGCTAATACCGCGTAAAATCTTCGGATTAAAGGGTGGGACTTTCGAGCCACCTGCCATAAG
>94914d9528ddd376746c60536bf2609f
AGAGTTCGATCATGGCTCAGATTGAACGCTGGCGGCAGGCTTAACACATGCAAGTCGAACGGTAACAGGAGAAAGCTTGCTTTCTTGCTGACGAGTGGCGGACGGGTGAGTAATGCTTGGGAATCTGGCTTATGGAGGGGGATAACGACGGGAAACTGTCGCTAATACCGCGTAGAGTCGAGAGACGAAAGTGCGGGACCGCAAGGCCGCATGCCATAGG
>bd88a7b73d7db5552067446a1028a63b
AGAGTTCGATCATGGCTCAGATTGAACGCTGGCGGCAGGCTTAACACATGCAAGTCGAACGGTAACAGGAGAAAGCTTGCTTTCTTGCTGACGAGTGGCGGACGGGTGAGTAATGCTTGGGAATCTGGCTTATGGAGGGGGATAACGACGGGAAACTGTCGCTAATACCGCGTAGTGTCGAGAGACGAAAGTGCGGGACCGCAAGGCCGCATGCCATAGG
>bf4beec77d9ba9408f783dbea1273800
AGAGTTCGATCATGGCTCAGATTGAACGCTGGCGGCAGGCTTAACACATGCAAGTCGAACGGTAACAGGGATTAGCTTGCTAATTTGCTGACGAGTGGCGGACGGGTGAGTAATGCTTGGGAATCTGGCTTATGGAGGGGGATAACTACGGGAAACTGTAGCTAATACCGCGTAAAATCTTCGGATTAAAGGGTGGGACTTTCGAGCCACCTGCCATAAG
>1087f532ad64e4122c8e83adf1c41585
AGAGTTCGATCATGGCTCAGATTGAACGCTGGCGGCAGGCTTAACACATGCAAGTCGAACGGTAACATAAAGAAGCTTGCTTCTTTGATGACGAGTGGCGGACGGGTGAGTAATGCTTGGGAATCTAGCTTATGGAGGGGGATAACTACGGGAAACTGTAGCTAATACCGCGTAATATCGAGAGATTAAAGTGTGGGACCTTCGGGCCACATGCCATAGG
>8d8378db7ac4ab4ede2d18c98fe1e920
AGAGTTCGATCATGGCTCAGATTGAACGCTGGCGGCAGGCTTAACACATGCAAGTCGAACGGTAACATAAGGAAGCTTGCTTCTTTGATGACGAGTGGCGGACGGGTGAGTAATGCTTGGGAATCTAGCTTATGGAGGGGGATAACTACGGGAAACTGTAGCTAATACCGCGTAGAATCGAGAGATGAAAGTGTGGGACCTTCGGGCCACATGCCATAGG
>cff7ad6a954b4b7cd10d9df2eb6d7014
AGAGTTCGATCATGGCTCAGATTGAACGCTGGCGGCAGGCTTAACACATGCAAGTCGAACGGTAGCAGGAGAAAGCTTGCTTTCTTGCTGACGAGTGGCGGACGGGTGAGTAATGCTTGGGAATCTGGCTTATGGAGGGGGATAACTACGGGAAACTGTAGCTAATACCGCGTAATATCGAAAGATTAAAGTGTGGGACCTTCGGGCCACATGCCATAAG
>ece5d710f64a527b7c4b030ea22b7fc5
AGAGTTCGATCATGGCTCAGATTGAACGCTGGCGGCATGCTTAACACATGCAAGTCGAACGGAAACGATGGAGCTTGCTCCAGGCGTCGAGTGGCGGACGGGTGAGTAACGCATGGGAATCTGCCTTTTGCTGGGGGATAACGTAGGGAAACTTACGCTAATACCGCATAAGACCTAAGGGTGAAAGCGGGGGACCGAAAGGCCTCGCGGCAAGAGATGA
>a7e063c28ddbd116f484d68c889b1b39
AGAGTTCGATCATGGCTCAGATTGAACGCTGGCGGCATGCTTTACACATGCAAGTCGAACGGCAGCACGAAAGAGCTTGCTCTTTTGGTGGCGAGTGGCGAACGGGTGAGTAATGCATCGGAACGTACCGAGTAATGGGGGATAACTATCCGAAAGGATAGCTAATACCGCATACGCTTTGAGAAGGAAAGTGGGGGCTCTTCGGACCTCACGTTATTCG
>a99dd3e8f5d54b24281dd24f64015c98
AGAGTTCGATCATGGCTCAGATTGAACGCTGGCGGCATGCTTTACACATGCAAGTCGAACGGCAGCGCGGGCTTCGGCCTGGCGGCGAGTGGCGAACGGGTGAGTAATACATCGGAACGTGCCCAGTAGTGGGGGATAGCTCGGCGAAAGCCGGATTAATACCGCATACGACCTGAGGGTGAAAGCGGGGGATCTTCGGACCTCGCGCTATTGGAGCGGC
>ef15350c776fe0a1a2de6914a27fd8b3
AGAGTTCGATCATGGCTCAGATTGAACGCTGGCGGCATGCTTTACACATGCAAGTCGAACGGCAGCGGGGTAGTGCTTGCACTACTGCCGGCGAGTGGCGAACGGGTGAGTAATATATCGGAACGTACCGAGTAATGGGGGATAACCAATCGAAAGATTGGCTAATACCGCATACGTCCTGAGGGAGAAAGCGGGGGATCGCAAGACCTCGCGTTATTCG
>dc2fe5566414f2257124b8f24f539de5
AGAGTTCGATCATGGCTCAGATTGAACGCTGGCGGCATGCTTTACACATGCAAGTCGGACGGCAGCACAGAGAAGCTTGCTTCTTGGGTGGCGAGTGGCGAACGGGTGAGTAACATATCGGAACGTACCGAGTAATGGGGGATAACTAATCGAAAGATTAGCTAATACCGCATATTCTCTGAGGAGGAAAGCAGGGGACCTTCGGGCCTTGCGTTATTCG
>1062034bb440b854836951804a99f5cf
AGAGTTCGATCATGGCTCAGATTGAACGCTGGCGGCATGCTTTACACATGCAAGTCGGACGGCAGCGGGGTAGTGCTTGCACTACTGCCGGCGAGTGGCGAACGGGTGAGTAATATATTGGAACGTACCGAGTAATGGGGGATAACCAATCGAAAGATTGGCTAATACCGCATACGCTCTGAGGAGGAAAGCAGGGGACCTTCGGGCCTTGCGTTATTCG
>c43dbebc09b4d57011fb454c3c6a2781
AGAGTTCGATCATGGCTCAGGACGAACGCTGGCGGCGTGCCTAATACATGCAAGTAGAACGCACAGGATGCACCGTAGTTTACTACACCGTATTCTGTGAGTTGCGAACGGGTGAGTAACGCGTAGGTAACCTGCCTGGTAGCGGGGGATAACTATTGGAAACGATAGCTAATACCGCATAAGAACATTTACTGCATGGTAGATGTTTAAAAGGTGCAAA
>c4f81102196e5c80362cfc20dddec5e1
AGAGTTCGATCATGGCTCAGGACGAACGCTGGCGGCGTGCCTAATACATGCAAGTAGAACGCTGAAGAGAGGAGCTTGCTCTTCTTGGATGAGTTGCGAACGGGTGAGTAACGCGTAGGTAACCTGCCTGGTAGCGGGGGATAACTATTGGAAACGATAGCTAATACCGCATGAAATTGCTTATCGCATGATAATTAATTGAAAGATGCAATTGCATCAC
>dd9b596ec86d2edba79062f0e9b2a503
AGAGTTCGATCATGGCTCAGGACGAACGCTGGCGGCGTGCCTAATACATGCAAGTAGAACGCTGAAGCTTGGTGCTTGCACCGAGCGGATGAGTTGCGAACGGGTGAGTAACGCGTAGGTAACCTGCCTGGTAGCGGGGGATAACTATTGGAAACGATAGCTAATACCGCATAACAGTAGATGTCGCATGACATTTGCTTAAAAGGTGCAATTGCATCAC
>f2c316d65f8b075cda2ed414b7d33e56
AGAGTTCGATCATGGCTCAGGACGAACGCTGGCGGCGTGCCTAATACATGCAAGTAGAACGCTGAAGGAAGGAGCTTGCTCTTTCCGGATGAGTTGCGAACGGGTGAGTAACGCGTAGGTAACCTGCCTGGTAGCGGGGGATAACTATTGGAAACGATAGCTAATACCGCATAACAGTAGATATCGCATGATAGCTGCTTGAAAGGTGCAAATGCACCAC
>a9403804ec4a9cffc5da35b9cc2e95d1
AGAGTTCGATCATGGCTCAGGACGAACGCTGGCGGCGTGCCTAATACATGCAAGTAGAACGCTGAAGGAGGAGCTTGCTCTTCTGGATGAGTTGCGAACGGGTGAGTAACGCGTAGGTAACCTGCCTGGTAGCGGGGGATAACTATTGGAAACGATAGCTAATACCGCATAACATTGACTATTGCATGATAGTCAATTGAAAGGTGCAAATGCACCACTA
>1177c2f3af0fecb3fab5d65ea8853668
AGAGTTCGATCATGGCTCAGGACGAACGCTGGCGGCGTGCCTAATACATGCAAGTAGAACGCTGAAGGAGGAGCTTGCTCTTCTGGATGAGTTGCGAACGGGTGAGTAACGCGTAGGTAACCTGCCTGGTAGCGGGGGATAACTATTGGAAACGATAGCTAATACCGCATAATATTGACTATTGCATGATAGTCAATTGAAAGGTGCAAATGCACCACTA
>22cd95fa9077d04fbfe7cc3f21995340
AGAGTTCGATCATGGCTCAGGACGAACGCTGGCGGCGTGCCTAATACATGCAAGTAGAACGCTGAAGGAGGAGCTTGCTTCTCTGGATGAGTTGCGAACGGGTGAGTAACGCGTAGGTAACCTGCCTGGTAGCGGGGGATAACTATTGGAAACGATAGCTAATACCGCATAACAGTAGATGTTGCATGACATTTGCTTAAAAGGTGCAATTGCATCACTA
>d3eca82a13736e9f60bba9785586efa6
AGAGTTCGATCATGGCTCAGGACGAACGCTGGCGGCGTGCCTAATACATGCAAGTAGAACGCTGAAGGAGGAGCTTGCTTCTCTGGATGAGTTGCGAACGGGTGAGTAACGCGTAGGTAACCTGCCTGGTAGCGGGGGATAACTATTGGAAACGATAGCTAATACCGCATAATAGCAGTTGTTGCATGACAACTGTTTAAAAGGTGCAATTGCATCACTA
>89ecf89da43b9503ca0cc29b3c9df4d7
AGAGTTCGATCATGGCTCAGGACGAACGCTGGCGGCGTGCCTAATACATGCAAGTAGGACGCACAGTCTATACCGTAGCTTGCTACACCATAGGCTGTGAGTTGCGAACGGGTGAGTAACGCGTAGGTAACCTGCCTATTAGAGGGGGATAACTATTGGAAACGATAGCTAATACCGCATAACAGTATGTAACACATGTTAGATGCTTGAAAGATGCAAT
>22e085980e60e61f071abe716cbc3aa4
AGAGTTCGATCATGGCTCAGGACGAACGCTGGCGGCGTGCCTAATACATGCAAGTCGAACGAACCGCGACTAAGTGCTTGCACTTGGTCAAGGTGAGTGGCGAACGGGTGAGTAACACGTGGGTAACCTACCTCATAGTGGGGGATAACAGTCGGAAACGACTGCTAATACCGCATAGGACATAGGATCACATGATCCAGTGAGGAAAGGTGGCGCAAGC
>11a9095bc1e80d742ef4268b35eb23d5
AGAGTTCGATCATGGCTCAGGACGAACGCTGGCGGCGTGCCTAATACATGCAAGTCGAACGAACCGCGACTGAGTGCTTGCACTTGGTCAAGGTGAGTGGCGAACGGGTGAGTAACACGTGGGTAACCTACCTCATAGTGGGGGATAACAGTCGGAAACGACTGCTAATACCGCATAGGACATAGGATCACATGATCCAGTGAGGAAAGGTGGCGCAAGC
>753854aec46a194376fa2a0df69da5f3
AGAGTTCGATCATGGCTCAGGACGAACGCTGGCGGCGTGCCTAATACATGCAAGTCGAACGAGAGCGACCGGTGCTTGCACTGGTCAATCTAGTGGCGAACGGGTGAGTAACACGTGGGTAACCTGCCCATCAGAGGGGGATAACATTCGGAAACGGATGCTAAAACCGCATAGGTCTTCGAACCGCATGGTTTGAAGAGGAAAAGAGGCGCAAGCTTCT
>d5dd5c6690969ec11a3deadcba878e4c
AGAGTTCGATCATGGCTCAGGACGAACGCTGGCGGCGTGCCTAATACATGCAAGTCGAGCGAAGTTTTTCTGGTGCTTGCACTAGAAAAACTTAGCGGCGAACGGGTGAGTAACACGTAAAGAACCTGCCTCATAGACGGGGACAACTATTGGAAACGATAGCTAATACCGGATAACAGCATAAATCGCATGATATATGTTTAAAAGTTGGTTTCGGCTA
>0194521d34411331d827a988b9b1748d
AGAGTTCGATCATGGCTCAGGACGAACGCTGGCGGCGTGCCTAATACATGCAAGTCGAGCGAAGTTTTTCTGGTGCTTGCACTAGAAAAACTTAGCGGCGAACGGGTGAGTAACACGTAAAGAACCTGCCTCATAGACTGGGACAACTATTGGAAACGATAGCTAATACCGGATAACAGTATTTCTCGCATGAGAGATATTTAAAAGTTGGTTATGCTAA
>d9386ce0d977da58191cda58e1df07a1
AGAGTTCGATCATGGCTCAGGACGAACGCTGGCGGCGTGCCTAATACATGCAAGTCGAGCGAGCTTGCCTAGATGAATTTGGTGCTTGCACCAAATGAAACTAGATACAAGCGAGCGGCGGACGGGTGAGTAACACGTGGGTAACCTGCCCAAGAGACTGGGATAACACCTGGAAACAGATGCTAATACCGGATAACAACACTAGACGCATGTCTAGAGT
>421e64c5a7c9c369aa514b1581f5f552
AGAGTTCGATCATGGCTCAGGACGAACGCTGGCGGCGTGCCTAATACATGCAAGTGGGACGCAAGAGAACACACTGTGCTTGCACACCGTGTTTTCTTGAGTCGCGAACGGGTGAGTAACGCGTAGGTAACCTGCCTATTAGCGGGGGATAACTATTGGAAACGATAGCTAATACCGCATAATATTAATTATTGCATGATAATTGATTGAAAGATGCAAG
>d1352336f7582a6577152bfaff3c9249
AGAGTTCGATCATGGCTCAGGACGAACGCTGGCGGCGTGCTTAACACATGCAAGTCGAACGAAATTAAAAAATTATCATTGAGCTCTCCGATGAGACGGGAGCCAAGCGTCGTGACCGCGCAGCGGGCACCACGCGTTCAACAAGTGCAACACCAAGTCGAAGGGTTGAATGGTAATTTTTTAATTTAGTGGCAAACGGGTGAGTAACACGTAGACAACC
>e4386753d534af5b4fbf7ad6bc0544ea
AGAGTTCGATCATGGCTCAGGACGAACGCTGGCGGCGTGCTTAACACATGCAAGTCGAACGAAGAGCGATGGAAACTTGCTTCTATCAATCTTAGTGGCGAACGGGTGAGTAACGCGTAATCAACCTGCCCTTCAGAGGGGGACAACAGTTGGAAACGACTGCTAATACCGCATACGATCTGACCTCGACATCGAGGATGGATGAAAGGTGGCCTCTATT
>466c09af4d4ad4f3c380fc3c7776c0fb
AGAGTTCGATCATGGCTCAGGACGAACGCTGGCGGCGTGCTTAACACATGCAAGTCGAACGAAGAGCGATGGAAGCTTGCTTCTATCAATCTTAGTGGCGAACGGGTGAGTAACGCGTAATCAACCTGCCCTTCAGAGGGGGACAACAGTTGGAAACGACTGCTAATACCGCATACGATCTAACCTCGGCATCGAGGAAAGATGAAAGGTGGCCTCTATG
>3eaf143e410ea1e49c1e650a43ae321b
AGAGTTCGATCATGGCTCAGGACGAACGCTGGCGGCGTGCTTAACACATGCAAGTCGAACGAGAGCGTAGAGAAAGCTTGCTTTTTCTACAATCTAGTGGCAAACGGGTGAGTAACGCGTAAACAACCTGCCCTACGGATGGGGACAACAGCTGGAAACGGCTGCTAATACCGAATACGTTCCGAAAGTCGCATGACTGTCGGAAGAAAGGATGGCCTCT
>f38d8932e2c6ae5ec7404613136d371f
AGAGTTCGATCATGGCTCAGGACGAACGCTGGCGGCGTGCTTAACACATGCAAGTCGAACGCTGAAGCTCAGCTTTTGTTGGGTGGATGAGTGGCGAACGGGTGAGTAACACGTGAGTAACCTGCCCTCTTCTTTGGGATAACGCCCGGAAACGGGTGCTAATACTGGATATTCACTGATCTTCGCATGGGGGTTGGTGGAAAGGTTTGTTCTGGTGGGG
>6c8f65c1ebdff2965c2f4b553ab9dfd4
AGAGTTCGATCATGGCTCAGGACGAACGCTGGCGGCGTGCTTAACACATGCAAGTCGAACGGAAAGGCCCCCACCTTGGTGGGGGTGCTCGAGTGGCGAACGGGTGAGTAACACGTGGGTGATCTGCCCTGTACTTCGGGATAAGCTTGGGAAACTGGGTCTAATACCGGATAGGACCATGGTTTAGTGTCTCATGGTGGAAAGATTATTGTTTTGGTGC
>9c6a9ae4f1d6bb8494342d073cd7f907
AGAGTTCGATCATGGCTCAGGACGAACGCTGGCGGCGTGCTTAACACATGCAAGTCGAACGGAAAGGCCTAAGCTTGCTTGGGTACTCGAGTGGCGAACGGGTGAGTAACACGTGAGTGATCTGCCCTCAACTTCGGGATAAGCCTGGGAAACTGGGTCTAATACTGGATAGGACCATCCTTTAGTGTGTGATGGTGGAAAGTTTTTTCGGTTGGGGATG
>565befd97a4fc348b84102612a6cc5af
AGAGTTCGATCATGGCTCAGGACGAACGCTGGCGGCGTGCTTAACACATGCAAGTCGAACGGAGCGAATGAAAGCTTGCTTTTATAAGCTTAGTGGCAAACGGGTGAGTAACATGTAGACAACCTGCCGACAGGATGGGGACAACATTCCGAAAGGAATGCTAATACCGAATGAAGTGCAGGGGAGGCATCTCCCCTGCATGAAAGATGGCCTCTTTTTA
>7b6f3e32c2b0979bb2c20136e95df6bd
AGAGTTCGATCATGGCTCAGGACGAACGCTGGCGGCGTGCTTAACACATGCAAGTCGAACGGAGCGAATGAAAGCTTGCTTTTATGAGCTTAGTGGCAAACGGGTGAGTAACACGTAGACAACCTGCCGACAGGATGGGGACAACATTCCGAAAGGAATGCTAATACCGAATGAAGTCAGAGGAGGGCATCCTCCTCTGATGAAAGATGGCCTCTGAATA
>6457d8c59f06af88350cf1f1de04bc71
AGAGTTCGATCATGGCTCAGGACGAACGCTGGCGGCGTGCTTAACACATGCAAGTCGAACGGAGCGAATGAAAGCTTGCTTTTATGAGCTTAGTGGCAAACGGGTGAGTAACACGTAGACAACCTGCCGACAGGATGGGGACAACATTCCGAAAGGAATGCTAATACCGAATGAAGTCAGAGGAGGGCATCCTCTTCTGATGAAAGATGGCCTCTATTTA
>7eb819e0077ef598af3a6a5d4c7fc494
AGAGTTCGATCATGGCTCAGGACGAACGCTGGCGGCGTGCTTAACACATGCAAGTCGAACGGAGCGAATGAAAGCTTGCTTTTATGAGCTTAGTGGCAAACGGGTGAGTAACACGTAGACAACCTGCCGATCAGATGGGGACAACATTCCGAAAGGAATGCTAATACCGAATGGCGTGTAGGGGAGGCATCTCCCGTACATGAAAGATGGCCTCTATATA
>c86ace122284881dd61efb2758947a42
AGAGTTCGATCATGGCTCAGGACGAACGCTGGCGGCGTGCTTAACACATGCAAGTCGAACGGAGTCTAAAAATTACCACTGAGATCTTAGTCAGTGGGCGAGCAGCGTCATGGACACGAAGTGGCCATCACGCGTTAAAAAAGTGCCAACACAGGGCTGAGGCCTGAGTGGTGATTTTTAGACTGAGTGGCAAACGGGTGAGTAACACGTAGGCAACCTG
>649cc61630eaf215ebdd38369f2d7b7f
AGAGTTCGATCATGGCTCAGGACGAACGCTGGCGGCGTGCTTAACACATGCAAGTCGAACGGGAACCTTTATTTCGGTAAAGGTGAGAGTGGCAAACGGGTGAGTAACACGTAGGCAACCTGCCGACAGGATGGGGACAACATTCCGAAAGGAATGCTAATACCGAATGAAATCCGAGGAGGGCATCCTCCTCGGCTCAAAGATGGCCTCTTTGCAATGC
>27c2bb06c83eb68d9e308b99ead4adc3
AGAGTTCGATCATGGCTCAGGACGAACGCTGGCGGCGTGCTTAACACATGCAAGTCGAACGGGAACCTTTATTTCGGTAAAGGTGAGAGTGGCAAACGGGTGAGTAACACGTAGGCAACCTGCCGACAGGATGGGGACAACATTCCGAAAGGAATGCTAATACCGAATGGAGTCCGAGGATGGCATCATCCTTGGATAAAAGATGGCCTCTGAATATGCT
>229757246d5caaa2ee20ff8f9594eaaa
AGAGTTCGATCATGGCTCAGGACGAACGCTGGCGGCGTGCTTAACACATGCAAGTCGAACGGGAACCTTTATTTCGGTAAAGGTGAGAGTGGCAAACGGGTGAGTAACACGTAGGCAACCTGCCGACAGGATGGGGACAACATTCCGAAAGGAATGCTAATACCGAATGGAGTCCGGGGATGGCATCATCCACGGATCAAAGATGGCCTCTTAGCAATGC
>59cfafeb52f09531be9884b586ab7cb9
AGAGTTCGATCATGGCTCAGGACGAACGCTGGCGGCGTGCTTAACACATGCAAGTCGAACGGGATGATTTAAGAGCTTGCTCTTGGAGAATCTAGTGGCAAACGGGTGAGTAACACGTAGACAACCTGCCGACAGGATGGGGACAACATTCCGAAAGGAATGCTAATACCGAATGAAGTCGAGGGAAGGCATCTTCCTTCGATGAAAGATGGCCTCTGAA
>8ce298152f3bfdb97d95ba71e80e9f07
AGAGTTCGATCATGGCTCAGGACGAACGCTGGCGGCGTGCTTAACACATGCAAGTCGAACGGGATGATTTAGAAGCTTGCTTTTAGAGAATCTAGTGGCAAACGGGTGAGTAACACGTAGACAACCTGCCGACAGGATGGGGACAACATTCCGAAAGGAATGCTAATACCGAATGAAGTCAGAGGAGGGCATCCTCCTTTGATGAAAGATGGCCTCTGAA
>847b009cd35a9b86267c289789973b82
AGAGTTCGATCATGGCTCAGGACGAACGCTGGCGGCGTGCTTAACACATGCAAGTCGAACGGTGAAGGGACCAGCTTGCTGGTTCTGGATGAGTGGCGAACGGGTGAGTAACACGTGAGTAACCTGCCCCCTTCTTCTGGATAACCGCATGAAAGTGTGGCTAATACGGGATATTCTGGGTCTGTCGCATGACGGGCCCGGGAAAGATATTGTTTCGGTG
>5e79c470fa438ba3425813058f9fe340
AGAGTTCGATCATGGCTCAGGACGAACGCTGGCGGCGTGCTTAACACATGCAAGTCGAACGTGATTTTTATGGAAGAACCTTCGGGGACGGAAGTAAAATGAAAGTGGCGAACGGGTGAGTAACACGTGAGCAACCTACCTTACACAGGGGGATAGCCGTTGGAAACGACGATTAATACCGCATGAGACCACAATACTGCATGGTATAGGGGTCAAAGAT
>a11ef2d61c679dfd4a793ee4d4364d80
AGAGTTCGATCATGGCTCAGGACGAACGCTGGCGGCGTGCTTAACACATGCAAGTCGAACGTGATTTTTGTGGAAATTCTTTCGGGAATGGAAATGAAATGAAAGTGGCGAACGGGTGAGTAACACGTGAGCAACCTACCTTACACAGGGGGATAGCCGTTGGAAACGACGATTAATACCGCATGAGACCACAGAATCGCATGATATAGGGGTCAAAGAT
>6d59df369943f7520ec4216f1b2ca783
AGAGTTCGATCATGGCTCAGGATAAACGCTGGCGGCGCACATAAGACATGCAAGTCGAACGAACTTAATTGAGAGCTTGCTCTCAAAGCGGTTAGTGGCGGACTGGTGAGTAACACGTAAGCAACCTGCCTATTAGAGGGGAATAACAGCGAGAAATCGTTGCTAATACCGCATATGCTGTGAGTATCGCATGATACAAGCAGGAAAGGAGCAATCCGCT
>fad2eaeb11e6258031a24ba3b3cfc755
AGAGTTCGATCATGGCTCAGGATAAACGCTGGCGGCGTGCCTAATACATGCAAGTCGATCGGAAGCGGAGCAATCCGCTTTAGAGGCGAACGGGTGAGTAAGACATAAGCAACCTGGCCACAAAGACGGGGATAACACTTGGAAACGAGCGCTAATACCGGATAAGTAGCAGCGGGGCATCCCGCTGATATAAAAGGGAGAGAAACGCGAGTGGATGGGC
>d3d641dcf989db18a651479fde8f4903
AGAGTTCGATCATGGCTCAGGATAAACGCTGGCGGTGTACATAAGACATGCAAGTCGAACGGGAGAAGACAGGAAGATTTATCTACTTGTTGGACACCGTGGCGGACGGGTGAGTAACACGTAAGCAACCTGCCTATAAGAGGGGAATAACAGTGAGAAATTACTGATAATACCGCATAAGCTGGAGGTATCGCATGATACATTCAGAAAAGATTTATCG
>bb715a41b1136da57d05269cc7521f43
AGAGTTCGATCATGGCTCAGGATGAACGCTAGCGACAGGCTTAACACATGCAAGTCGAGGGGCAACAATTTGTAGCAATACAAAGTTGGCGACCGGCGCACGGGTGAGTAACGCGTATGCAACCTACCTACAACAGAAGAATAATCCGGCGAAAGTCGGTCTAATACTTCATAAAACAGGGACACCGCATGGTGTTATTTGTTAAAGATTTATCGGTTGT
>a8cdde2cd8a8ddaa7ceef682b1697177
AGAGTTCGATCATGGCTCAGGATGAACGCTAGCGACAGGCTTAACACATGCAAGTCGAGGGGCAGCAATTTGTAGCAATACAAAGTTGGCGACCGGCGCACGGGTGAGTAACGCGTATGCAACCTACCCACAACAGAAGAATAATCCGGCGAAAGTCGGTCTAATACTTCATAAAACAGGGACACCGCATGGTGTTATTTGTTAAAGATTTATCGGTTGT
>8c2129f4bc2087e809cc3c7c124911e5
AGAGTTCGATCATGGCTCAGGATGAACGCTAGCGACAGGCTTAACACATGCAAGTCGAGGGGCAGCAATTTGTAGCAATACAAAGTTGGCGACCGGCGCACGGGTGAGTAACGCGTATGCAACCTACCTACAACAGAAGAATAATCCGGCGAAAGTCGGTCTAATACTTCATAAAACAGGGACATCGCATGATGTTATTTGTTAAAGATTTATCGGTTGT
>64fc0e01b9af25579b497de0e5e50604
AGAGTTCGATCATGGCTCAGGATGAACGCTAGCGATAGGCTTAACACATGCAAGTCGAGGGGCAGCACGAATTAGCAATAGTTTGGTGGCGACCGGCGCACGGGTGCGTAACACGTATACAACCTACCTTCAATTGGGGGATAACCTGGAGAAATTCGGACTAATATCCCATAGTAAACGGAAGAGGCATCTTTTTTGTTTTAAAGATTTATTGATTGGA
>d17eac2df3a8250e8772ab89243fadbe
AGAGTTCGATCATGGCTCAGGATGAACGCTAGCGATAGGCTTAACACATGCAAGTCGAGGGGCAGCATGGTCTTAGCTTGCTAAGACTGATGGCGACCGGCGCACGGGTGCGTAACGCGTATGCAACTTGCCTCACAGAGGGGGATAACCCGTCGAAAGACGGACTAATACCGCGTACACTCCAGCTTGGGCATCCAAGCTAGAGGAAATGAAATTCGCT
>3fc056f92e1e07c04d0f417b8df29470
AGAGTTCGATCATGGCTCAGGATGAACGCTAGCGATAGGCTTAACACATGCAAGTCGAGGGGCAGCATGGTCTTAGCTTGCTAAGACTGATGGCGACCGGCGCACGGGTGCGTAACGCGTATGCAACTTGCCTCACAGAGGGGGATAACCCGTCGAAAGACGGACTAATACCGCGTACACTCTATGTTGGGCATCCAATGTAGAGGAAATGAAATTCGCT
>8cab02caf2ce6c2a24265cbb9220009f
AGAGTTCGATCATGGCTCAGGATGAACGCTAGCGATAGGCTTAACACATGCAAGTCGAGGGGCAGCATTATCTTAGCTTGCTAAGATAGATGGCGACCGGCGCACGGGTGCGTAACGCGTATGCAACCTGCCTGTAATTAGGGAATAACCCGGTGAAAGTCGGACTAATACCCTATATTCTTCTTTCTCCGCATGGAGGAGGACGGAAAGATTTATTGAT
>b63fdf41f15549792cc2c8caa29a8eb8
AGAGTTCGATCATGGCTCAGGATGAACGCTAGCGATAGGCTTAACACATGCAAGTCGAGGGGCAGCATTATTTTAGCTTGCTAAGATAGATGGCGACCGGCGCACGGGTGCGTAACGCGTATGCAACCTGCCTGTAATTAGGGAATAACCCGGTGAAAGTCGGACTAATACCCTATATTCTTCTTTCTCCGCATGGGGAGGGATGGAAAGATTTATTGAT
>f57ed15a242b0f9df884921f0a522bb1
AGAGTTCGATCATGGCTCAGGATGAACGCTAGCGATAGGCTTAACACATGCAAGTCGAGGGGCATCACGAATTAGCAATAGTTTGGTGGCGACCGGCGCACGGGTGCGTAACACGTATACAACCTACCTTCAATTGGGGAATAACCTGGAGAAATTTGGACTAATATCCCATAGTAAACAGAAGAGGCATCTTTTTTGTTTTAAAGATTTATTGATTGGA
>b80de7f490770586830ab87562d40eac
AGAGTTCGATCATGGCTCAGGATGAACGCTAGCGATAGGCTTAACACATGCAAGTCGAGGGGCATCGAGGGTAGCAATACCTGTCGGCGACCGGCGCACGGGTGAGTAACGCGTATGTAACCTGCCCGCAACAGAGGGATAACCCGGCGAAAGTCGGACTAATACCTCATAAAACAGGGGTTCCGCATGGGGCTATTTGTTAAAGATTTATTGGTTGCGG
>ce14400fb2e49acf9b7d097917e21d9c
AGAGTTCGATCATGGCTCAGGATGAACGCTAGCGGCAGGCCTAACACATGCAAGTCGAGGGAGAAGCCCTTTCGGGGGCAGAAACCGGCGCACGGGTGCGTAACGCGTATGCAACCTACCTTTCACAGGGGGATAGCCCGAAGAAATTTGGATTAATACCCCATAATATTATTGGATGGCATCATTTGATAATTAAAACTGCGGTGGTGAAAGATGGGCA
>bcfac21ebc8e34c98dec43a9b36360a4
AGAGTTCGATCATGGCTCAGGATGAACGCTAGCGGCAGGCCTAACACATGCAAGTCGAGGGAGAAGCCTTTCGGGGCAGAAACCGGCGCACGGGTGCGTAACGCGTATGCAACCTACCTTTTACAGGGGGATAGCCCGAAGAAATTTGGATTAATACCCCATAATATTATTGTACGACATCGTTTGATAATTAAAGCTGAGGCGGTAGAAGATGGGCATG
>e2f05270f5ca8f718107a98fc2cbbff9
AGAGTTCGATCATGGCTCAGGATGAACGCTAGCGGGAGGCCTAACACATGCAAGCCGAGCGGGATTTGTTGGTTAGCTTGCTAACTAACGATGAGAGCGGCGTACGGGTGCGGAACATGTGTGCAATCTGCCCTTATCAAGGGGATAGCCCGGAGAAATCCGGATTAATACCCTATAACATATGGGATGGCATCATTTCATATTAAAAGCTACGGCGGAT
>6e630004d24379fb4b80d67ca19f6384
AGAGTTCGATCATGGCTCAGGATGAACGCTAGCGGGAGGCCTAACACATGCAAGCCGAGCGGGATTTGTTGGTTAGCTTGCTAACTGATGATGAGAGCGGCGTACGGGTGCGGAACATGTGTGCAATCTGCCCTTATCAAGGGGATAGCCCAGAGAAATCTGGATTAATACCCTATAACATATGGGATGGCATCATTTCATATTAAAAGCTACGGCGGAT
>ee674c158c0d2543817d181ef58f4c6d
AGAGTTCGATCATGGCTCAGGATGAACGCTAGCTACAGGCCTAACACATGCAAGTCGTGGGGCAGCGGGTATGTTTGTTTTCAAGCATATGCCGGCGACCGGCGCACGGGTGAGTAACGCGTATCCAACCTGCCCATCACAAGGGAATAACCCGTCGAAAGTCGGCCTAATGCCCTATGTATTCTGATGAAGTCCTCTGAATCGGAATAAAGCATTTGCG
>fa15d4bdc4fe0f65099ea4a28e2b1c61
AGAGTTCGATCATGGCTCAGGATGAACGCTAGCTACAGGCTTAACACATGCAAGTCGAGGGGAAACGACATTGAAAGCTTGCTTTTAATGGGCGTCGACCGGCGCACGGGTGCGTAACGCGTATCGAACCTGCCCTTTACTCAGGGATAGCCTTGCGAAAGTAAGATTAATACCTGATAGTGTTGCGATGAGGCATCTTGTTGCAACTAAAGATTTATTG
>5a9a448ae8ef55d4cd7cca76a8f71815
AGAGTTCGATCATGGCTCAGGATGAACGCTAGCTACAGGCTTAACACATGCAAGTCGAGGGGAAACGACATTGAAGCTTGCTTCGATGGGCGTCGACCGGCGCACGGGTGAGTAACGCGTATCCAACCTGCCTCTGACTAAGGGATAACCCGGCGAAAGTCGGACTAATACCTTATGAGGTTTTCTGCAGACATCTAATGAAAACGAAAGATTTATCGGT
>30e71a7c0aaf149b4a8ff6d7093a8f67
AGAGTTCGATCATGGCTCAGGATGAACGCTAGCTACAGGCTTAACACATGCAAGTCGAGGGGAAACGACATTGAAGCTTGCTTCGATGGTCGTCGACCGGCGCACGGGTGAGTAACGCGTATCCAACCTGCCTCTGACTAAGGGATAACCCGGCGAAAGTCGGACTAATACCTTATGAGGTTTTCAGCAGACATCTAATGAAAACGAAAGATTTATCGGT
>cc275c8f405dd136ad1f60a5dfa6d296
AGAGTTCGATCATGGCTCAGGATGAACGCTAGCTACAGGCTTAACACATGCAAGTCGAGGGGAAACGATGAGAGAGCTTGCTCTCTTAGGCGTCGACCGGCGCACGGGTGAGTAACGCGTATCCAACCTACCCATTACAGGGGGATAACCTTGCGAAAGTAAGACTAATACCCCATGGTATTTTATGATGGCATCATTATAGGATTAAAGATTTATTGGT
>21ed773f3fe27eef21be02429f07df0f
AGAGTTCGATCATGGCTCAGGATGAACGCTAGCTACAGGCTTAACACATGCAAGTCGAGGGGAAACGATGAGAGAGCTTGCTCTCTTAGGCGTCGACCGGCGCACGGGTGAGTAACGCGTATCCAACCTGCCCATTACAGGGGAATAACCTTGCGAAAGTAAGACTAATGCCCCATGGTATTCTCAGCAGACATCTAATGAGGATTAAAGATTTATCGGT
>371e53a43856063dbf5d304e808ac2e5
AGAGTTCGATCATGGCTCAGGATGAACGCTAGCTACAGGCTTAACACATGCAAGTCGAGGGGAAACGGCATTGAGTGCTTGCACTGAATGGACGTCGACCGGCGCACGGGTGAGTAACGCGTATCCAACCTTCCCATAACTAAGGGATAACCTGCCGAAAGGCAGACTAATACCTTATGTAATTCTTAGATGACATCAGAAGAGAATGAAAGATTTATCG
>6615db916905ae2ab502ac3c65a1f521
AGAGTTCGATCATGGCTCAGGATGAACGCTAGCTACAGGCTTAACACATGCAAGTCGAGGGGAAACGGCATTTAGTGCTTGCACCGAATGGACGTCGACCGGCGCACGGGTGAGTAACGCGTATCCAACCTTCCCATAACTAAGGAATAACCTGCCGAAAGGCAGACTAATACCTTATGTAATCCTTTGATGGCATCAGATAAGGATAAAAGATTTATCG
>3c087a63b891c427fd338ac922b04301
AGAGTTCGATCATGGCTCAGGATGAACGCTAGCTACAGGCTTAACACATGCAAGTCGAGGGGAAACGGCATTTAGTGCTTGCACCGAATGGACGTCGACCGGCGCACGGGTGAGTAACGCGTATCCAACCTTCCCATAACTAAGGGATAACCTGCCGAAAGGCAGACTAATACCTTATGGTCTTCACTGACGGCATCAGATGTGAAGTAAAGATTTATCG
>49d3740453f811f205df23d15738969d
AGAGTTCGATCATGGCTCAGGATGAACGCTAGCTACAGGCTTAACACATGCAAGTCGAGGGGAAACGGCGTTGAGTGCTTGCACTCTTCGGACGTCGACCGGCGCACGGGTGAGTAACGCGTATCCAACCTTCCCATAACTAAGGGATAACCTGCCGAAAGGCAGACTAATACCTTATGTAATCCTTTGACGGCATCAGATTAGGATTAAAGATTTATCG
>56b4e2bdaae8c1d0f872cd31d3a2211f
AGAGTTCGATCATGGCTCAGGATGAACGCTAGCTACAGGCTTAACACATGCAAGTCGAGGGGAAACGGGAAAGCAGCTTGCTGCTTTTTGTCGTCGACCGGCGCACGGGTGAGTAACGCGTATCCAACCTTCCCATAACAAAGGGATACTCCGTAGAAATGCGGTCTAATACCTTATGTTCTCTTTATTAGGCATCTTTTATAGAGCAAAGAATTTCGGT
>83aa8d7bd84192c2dfe9c2f5cb68ca58
AGAGTTCGATCATGGCTCAGGATGAACGCTAGCTACAGGCTTAACACATGCAAGTCGAGGGGAAACGGGGAAGCAGCTTGCTGCTTTCTGTCGTCGACCGGCGCACGGGTGAGTAACGCGTATCCAACCTTCCCATAACTAAGGAATACCCCGTAGAAATGCGGCCTAATCCCTTATGGTCTCTTACGCTGACATCGGAATAAGAGTAAAGATTTATCGG
>484d564f62f12535d664e6f3e9d714d8
AGAGTTCGATCATGGCTCAGGATGAACGCTAGCTACAGGCTTAACACATGCAAGTCGAGGGGCAGCATGGAAGAAGCTTGCTTCTTCTGATGGCGACCGGCGCACGGGTGCGTAACGCGTATCAAACCTGCCTCATACTCGGGGATAGCCTTGCGAAAGTAAGATTAATACCCGATGTTATTAGTTCACCGCATGGTGGGCTAATCAAAGATTTATCGGT
>fdd49ffa42f71862aab77af987604de0
AGAGTTCGATCATGGCTCAGGATGAACGCTAGCTACAGGCTTAACACATGCAAGTCGAGGGGCAGCATGGAAGAAGCTTGCTTCTTCTGATGGCGACCGGCGCACGGGTGCGTAACGCGTATCAAACCTGCCTCATACTCGGGGATAGCCTTGCGAAAGTAAGATTAATACCCGATGTTGTTATGTTACCGCATGGTGATATAACCAAAGATTTATCGGT
>cf0495bbc4c3843508b7774ec0fab2b8
AGAGTTCGATCATGGCTCAGGATGAACGCTAGCTACAGGCTTAACACATGCAAGTCGAGGGGCAGCGGGCAGAAAGCTTGCTTTCTGTGCCGGCGACCGGCGCACGGGTGCGTAACGCGTATCGAACCTACCACATACTCAGGGATAGCCTTGCGAAAGTAAGATTAATACCTGATGTTGTTTAGAGTCCGCATGGAGACTAAACCAAAGATTTATTGGT
>1db61121d122303e8bf89d3406c8ca9e
AGAGTTCGATCATGGCTCAGGATGAACGCTAGCTACAGGCTTAACACATGCAAGTCGAGGGGCAGCGGGTTGAAAGCTTGCTTTCAATGCCGGCGACCGGCGCACGGGTGCGTAACGCGTATCAAACCTGCCTCATACTCGGGGATAGCCTTGCGAAAGTAAGATTAATACCCGATGTTATTAGTTCATCGCATGGTGGACTAATCAAAGATTTATCGGT
>637b10cb336dfa7866d00cf539dae678
AGAGTTCGATCATGGCTCAGGATGAACGCTAGCTACAGGCTTAACACATGCAAGTCGAGGGGCAGCGGGTTGAAAGCTTGCTTTCAATGCCGGCGACCGGCGCACGGGTGCGTAACGCGTATCAAACCTGCCTCATACTCGGGGATAGCCTTGCGAAAGTAAGATTAATACCCGATGTTATTAGTTCATCGCATGGTGGATTAATCAAAGATTTATCGGT
>be1c7796afe376c1ef8a3b89073c5d67
AGAGTTCGATCATGGCTCAGGATGAACGCTAGCTACAGGCTTAACACATGCAAGTCGAGGGGCAGCGGGTTGAAAGCTTGCTTTCAATGCCGGCGACCGGCGCACGGGTGCGTAACGCGTATCAAACCTGCCTCATACTCGGGGATAGCCTTGCGAAAGTAAGATTAATACCCGATGTTGTTGCTTTCTCGCATGGGAGAGTAACCAAAGATTCATCGGT
>f3e091acfe9e627556d7fd9267993d0b
AGAGTTCGATCATGGCTCAGGATGAACGCTAGCTATAGGCTTAACACATGCAAGTCGAGGGGAAACGGCATTATGTGCTTGCACATTCTGGACGTCGACCGGCGCACGGGTGAGTATCGCGTATCCAACCTTCCCTCCACTCGGGGATACCCCGTTGAAAGACGGTCTAATACCCGATGTTGTCCACATATGGCATCTGACGTGGACCAAAGGCTCATCG
>d0e852d5832e97f3fa2fe21ebcf389ff
AGAGTTCGATCATGGCTCAGGATGAACGCTGACAGAATGCTTAACACATGCAAGTCATTGGCGAAGCTGCGCTTGCGCAGTCTAGCCAAGGCGGACGGGTGAGTAACGCGTAAGGAACTTGCCCTGCAGACAGGGATAACAGACGGAAACGACTGATAACACCTGGTATTGTCAGGCTGGCGCATGCCGGCCTGATGAAAGGAGACGCTGCAGGAGAGCC
>44f437eacc5059a34631d6e31893e9ce
AGAGTTCGATCATGGCTCAGGATGAACGCTGACAGAATGCTTAACACATGCAAGTCGATGGGGAAGTGGTGCTTGCACCATGGTAACCATGGCGGACGGGTGAGTAACGCGTAAGGGACTTACCTGCAGGACTGGGATAACAGGGGGAAACTCCTGACAAGACCGGATAATGTCATGGAGCTGCATGGCTTTATGATGAAAGGAGACGCCTGCGGAGAGC
>cf1260add4daf3d72bb496fe88c3bf86
AGAGTTCGATCATGGCTCAGGATGAACGCTGACAGAATGCTTAACACATGCAAGTCGATGGGGAAGTGGTGCTTGCACCATGGTAACCATGGCGGACGGGTGAGTAACGCGTAAGGGACTTGCCCGCGGGACCGGGATAACAGCAGGAAACTGCTGACAAGACCGGATAAGGTCATGGAGCCGCATGGATCCATGATGAAAGGAGACGCCTGCGGAGAGC
>3abdc7a94632a02f3c26f64ba96103f9
AGAGTTCGATCATGGCTCAGGATGAACGCTGACAGAATGCTTAACACATGCAAGTCTACTTGAACTTCGGTTTGGGTGGCGGACGGGTGAGTAACGCGTAAAGAACTTGCCTCACAGTTAGGGACAACATTTGGAAACGAATGCTAATACCTGATATTATGATTTTAGGGCATCCTAAGATTATGAAAGCTATATGCGCTGTGAGAGAGCTTTGCGTCCC
>24437f48eb48e13e16a06b08b6e9ae1e
AGAGTTCGATCATGGCTCAGGATGAACGCTGACAGAATGCTTAACACATGCAAGTCTTTGGCGAAGCTGTGCTTGCACAGCCTAGCCAAGGCGGACGGGTGAGTAACGCGTAAGGAACTTGCCCTGCAGTCAGGGATAACAGACGGAAACGACTGATAAGACCTGGTAAAGTCAGGCGGACTCATGTCCAGCCTGATGAAAAGAGATGCTGCAGGAGAGC
>5dff36571a0cf17a6ea07e17aff5c1ec
AGAGTTCGATCATGGCTCAGGATGAACGCTGACAGAATGCTTAACACATGCAAGTCTTTGGCGAAGTTGTGCTTGCACAGCCTAGCCAAGGCGGACGGGTGAGTAACGCGTAAGGAACTTGCCCTGCAGTCAGGGATAACAGACGGAAACGACTGATAAGACCTGGTAAAGTCAGGCGGACTCATGTCCAGCCTGATGAAAAGAGATGCTGCAGGAGAGC
>39cd3b96bcb42ecdb82bbba889b14bbd
AGAGTTCGATCATGGCTCAGGATGAACGCTGGCGGCATGCCTAACACATGCAAGTCGATCGGTAAGGCTCTTCGGAGTACACGAGAGGCGGACGGCTGAGTAACGCGTAGGAACACACCCTGCAGTGAGGGATAAGACACCGAAAGGTGTTCTAATACCGCATACGGTCTTCGGATTAAAGCATTTATGCGCTGAAGGAGTGGCCTGCGTCATATTAGAT
>9e251f83f3dcd5f460703ce7b04d5a66
AGAGTTCGATCATGGCTCAGGATGAACGCTGGCGGCGCGCCTAACACATGCAAGTCGAACGATTAAAGCACCTTCGGGTGTGTATAAAGTGGCGAACGGCTGAGTAACACGTGGGCAACCTGCCCCTTTCATTGGGATAGCCACGGGAAACCGTGGATAATACCGAATACTTCGAGACTTTTGCATGAAAGACTCGAGAAAGCTCCGGCGGAGAGGGATG
>66bc4a249364e473e71c6ed9dc17d1ec
AGAGTTCGATCATGGCTCAGGATGAACGCTGGCGGCGCGCCTAACACATGCAAGTCGAACGGTTAAAGCACCTTTTAGGTGTGTATAAAGTGGCGAACGGCTGAGTAACACGTGGGCAACCTGCCCTCCTCTTGGGGATAGCCTCGGGAAACCGAGGATAATACCCGATACTTCAATGTGGCCGCATGACGACATTGAGAAAGCTTTTGCGGAGAAGGAT
>23103c0a2f26d767b0ab0221249f05f1
AGAGTTCGATCATGGCTCAGGATGAACGCTGGCGGCGTGCCTAACACATGCAAGTCGAACGAAGGTATGTATAGGAAGTCTTCGGATGGAATATGTATAACTTAGTGGCGGACGGGTGAGTAACGCGTAAGTAATCAACCTGTGACACACGGATAACTGATAGAAATGTCAGCTAATACGAGATGAACTGTTTAAATTGGGAAATGGAAACAGCAAAGCG
>6281ee507ae64bdb98953e6ca6ede037
AGAGTTCGATCATGGCTCAGGATGAACGCTGGCGGCGTGCCTAACACATGCAAGTCGAACGAGATGCGTATCGGAAAGCTTCGGCCGGAAGATGCGTTATCTAGTGGCGGACGGGTGAGTAACACGTGGGTAACCTGCCTTATGGAGGGGGATAACAGAGAGAAATCACTGCTAATACCGCATAAGCACACAGTACCGCATGGTAGATTGTGAAAAGATT
>e3ad0a149ace99d8975346a5afbcdc71
AGAGTTCGATCATGGCTCAGGATGAACGCTGGCGGCGTGCCTAACACATGCAAGTCGAACGGAGATTACAGACGGAAGTTTTCGGATGGAAGACTGTAATTCTTAGTGGCGGACGGGTGAGTAACGCGTGGGCAACCTGCCCTATACAGGGGGATAGCAGCTGGAAACGGCTGGTAAGACCGCATAAGTCGGCGAGACCGCATGGTTTTGTCGGGAAATG
>10179e1e46aa3c0760ed2fd89178d5ed
AGAGTTCGATCATGGCTCAGGATGAACGCTGGCGGCGTGCCTAACACATGCAAGTCGAACGGGATGCGTATCGGAAAGCTTCGGCCGGAAGATACGTTATCTAGTGGCGGACGGGTGAGTAACACGTGGGTAACCTGCCTTATGGAGGGGGATAACAGAGAGAAATCACTGCTAATACCGCATAAGCACACAGTACCGCATGGTACAGGGTGAAAAGATT
>76c50cbbb6b9ac222599d9ed4244058f
AGAGTTCGATCATGGCTCAGGATGAACGCTGGCGGCGTGCCTAACACATGCAAGTCGAGCGAGAAATAAAGGAATGAAGCTTCGGTAGATTTTCTTTATGGAAAGCGGCGGACGGGTGAGTAACGCGTAGGCAACCTGCCCTGTACAGGGGGATAGCCACCCGAAAAGGTGATTAATACCCCATAACGCAAGAGATACACATGTATCACTTGTCAAAGAT
>eac796a84f5bed825a3c781bfeab9330
AGAGTTCGATCATGGCTCAGGATGAACGCTGGCGGCGTGCCTAACACATGCAAGTCGAGCGAGAAGTAAAGAAATGAAGCTTCGGTAGAATTTCATTATGGAAAGCGGCGGACGGGTGAGTAACGCGTAGGCAACCTGCCCTGTACAGGGGGATAGCCACCCGAAAAGGTGATTAATACCCCATGATGCAAGAGATACACATGTATCACTTGTCAAAGAT
>be739dd4a13bf4347caf8705bfe8708b
AGAGTTCGATCATGGCTCAGGATGAACGCTGGCGGCGTGCCTAACACATGCAAGTCGAGCGAGGGTTTGCTCAGTATTGAGTATTCTAAAACTAGAATGTTCAATTCTGAGCAAAACCAAGCGGCGGACGGGTGAGTAACGCGTGGGTAACCTGCCCTATACACATGGATAACATACTGAAAAGTTTACTAATACATGATAATATATATTTGCGGCATCG
>73f86ab829db99f635b89c2313258be1
AGAGTTCGATCATGGCTCAGGATGAACGCTGGCGGCGTGCCTAACACATGCAAGTCGAGCGAGGGTTTGCTCAGTATTGAGTATTCTAAGACTAGAATGTTCAATTCTGAGCAAAACCAAGCGGCGGACGGGTGAGTAACGCGTGGGTAACCTGCCCTATACACATGGATAACATACTGAAAAGTTTACTAATACATGATAATATATATTTGCGGCATCG
>58d330314df097afca28af1b505a0f62
AGAGTTCGATCATGGCTCAGGATGAACGCTGGCGGCGTGCCTAACACATGCAAGTTGAGCGAGAAATCACTTAAAGAAGCTTCGGTAGACTTAAGAGATGGAGAGCAGCGGACGGGTGAGTAACGCGTGGGAAACCTGCCCTTGACAGGAGGATAGCCGAGAGAAATTTCGATTAATACTTCATAAAGCAGAGCATTCGCATGGATGAACTGCCAAAGAA
>ba10cf3e07efc35632518a1c0607f946
AGAGTTCGATCATGGCTCAGGATGAACGCTGGCGGCGTGCCTAATACATGCAAGTAGAACGCTGAAGCTTGGTGCTTGCACCGAGCGGAGGAGTTGCGAACGGGTGAGTAACGCGTAGGTAACCTGCCTCTTAGCGGGGGATAACTATTGGAAACGATAGCTAATACCGCATAAAAGTCGACATTGCATGATGTTGACTTGAAAGGTGCAAATGCATCAC
>3b5ebd47a98d0b2941cfe88a9349e240
AGAGTTCGATCATGGCTCAGGATGAACGCTGGCGGCGTGCCTAATACATGCAAGTAGAACGCTGAAGCTTGGTGCTTGCACCGAGCGGATGAGTTGCGAACGGGTGAGTAACGCGTAGGTAACCTGCCTGGTAGCGGGGGATAACTATTGGAAACGATAGCTAATACCGCATGACAACAGTTATTGCATGATAACTGTTTAAAAGGGGCAATTGCTCCAC
>191aceb428e1c4c41f0c1d3d8ae97cd2
AGAGTTCGATCATGGCTCAGGATGAACGCTGGCGGCGTGCCTAATACATGCAAGTAGAACGCTGAAGGAAGGAGCTTGCTCTTTCCGGATGAGTTGCGAACGGGTGAGTAACGCGTAGGTAACCTGCCTGGTAGCGGGGGATAACTATTGGAAACGATAGCTAATACCGCATAACAGTAGATGTTGCATGACATTTACTTGAAAGGTGCAAATGCACCAC
>63ab9988fc7f4665ef7319f571521964
AGAGTTCGATCATGGCTCAGGATGAACGCTGGCGGCGTGCCTAATACATGCAAGTAGAACGCTGAAGGAGGAGCTTGCTCTTCTGGATGAGTTGCGAACGGGTGAGTAACGCGTAGGTAACCTGCCTCTTAGCGGGGGATAACTATTGGAAACGATAGCTAATACCGCATAAAAGTCGACATTGCATGATGTTGACTTGAAAGGTGCAACTGCATCACTA
>b3043a8aaec917a7f3c865a1d776af13
AGAGTTCGATCATGGCTCAGGATGAACGCTGGCGGCGTGCCTAATACATGCAAGTAGAACGCTGAAGTTTGGTGCTTGCACCGAGCGGATGAGTTGCGAACGGGTGAGTAACGCGTAGGTAACCTGCCTCTTAGCGGGGGATAACTATTGGAAACGATAGCTAATACCGCATAAAAGTCGACATCGCATGATGTTGACTTGAAAGGTGCAATTGCATCAC
>b5821756eebdf36383a3932da363ba0e
AGAGTTCGATCATGGCTCAGGATGAACGCTGGCGGCGTGCCTAATACATGCAAGTCGAACGCTGGAAATCTAGCTTGCTAGATTGAAGGAGTGGCGAACGGGTGAGTAATACATAAGCAACCTACCCACGAAGACTGGGATAATCTCTGGAAACGGGGACTAATACCGGATAGGTAATCGGAAGGCATCTTCTGATTATTAAAGGTTAAAAACACTGGTG
>1a435041a2d791a85a658a2745d43a2c
AGAGTTCGATCATGGCTCAGGATGAACGCTGGCGGCGTGCCTAATACATGCAAGTCGAGCGAGATGTTAGCGCATGAACCTTCGGGGGATTATGCTAACGGACAGCGGCGGACGGGTGAGTAACGCGTAGGCAACCTGCCCCTGACAGAGGGATAGCCATTGGAAACGATGATTAAAACCTCATGACACCGTAGAAGCACATGCTTCATCGGTCAAAGAT
>3f7d9d7f06c625f73538b326404eaf52
AGAGTTCGATCATGGCTCAGGATGAACGCTGGCGGCGTGCGTAACACATGCAAGTTGAACGACGGTGCCATGAAGTGGTAACACGGAATGGTATACGGAGTAGCGGACGGGTGAGTAAAGCATGAGGAGCTGTCCTGTTGAGGGGGATAACGTTCGGAAACGGACCCTAATACCCCATAGGCCGAGAGGTTAAAGGCAGAGATGCGCGACAGGAGGTACT
>cbca5cb322845487e0a095fff82a0ab4
AGAGTTCGATCATGGCTCAGGATGAACGCTGGCGGCGTGCTTAACACATGCAAGTCGAACGAAGCTGTTAAAAGGAAGTCTTCGGATGAAATTTTAACAGACTTAGTGGCGGACGGGTGAGTAACGCGTGGATAACCTGCCTTATACAGGGGGATAACGGAGAGAAATTTCCGCTAAGACCGCATAAGACCACAGCACCGCATGGTGCAGGGGTAAAATA
>dcd069041913910c0f5358825660810f
AGAGTTCGATCATGGCTCAGGATGAACGCTGGCGGCGTGCTTAACACATGCAAGTCGAACGAAGCTGTTGTTTGGAGACCTTCGGGTGGAAGAATGACAGACTGAGTGGCGGACGGGTGAGTAACGCGTGGGTAACCTACCTTGCACAGGGGGACAACAGTTGGAAACGACTGCTAATACCGCATAAGACCACAGTACCGCATGGTACAGGGGTAAAAAC
>7ae34415d853374bd89ee27b6ff572b3
AGAGTTCGATCATGGCTCAGGATGAACGCTGGCGGCGTGCTTAACACATGCAAGTCGAACGAAGCTGTTGTTTGGAGACCTTCGGGTGGAAGAATGACAGACTGAGTGGCGGACGGGTGAGTAACGCGTGGGTAACCTACCTTGCACAGGGGGATAACAGTTGGAAACGACTGCTAATACCGCATAAGACCACAGTACCGCATGGTACAGGGGTAAAAAC
>77725ee468ea62f2da68ff5ac53b14ca
AGAGTTCGATCATGGCTCAGGATGAACGCTGGCGGCGTGCTTAACACATGCAAGTCGAACGAGAAACGAAGATGGAAACCTTCGGGCGGAAGCCTTCATTTCGAGTGGCGGACGGGTGAGTAACGCGTGGGTAACCTGCCTCATACAGGGGGATAACAGTTGGAAACGACTGTTAATACCGCATAAGACCACAGCACCGCATGGTGCGGGGGTAAAAACT
>28c42d1eaa84f6ebd834c78ed249514a
AGAGTTCGATCATGGCTCAGGATGAACGCTGGCGGCGTGCTTAACACATGCAAGTCGAACGAGAAATGAAGATGGAAACCTTCGGGCGGAAGCCTTCATTTCGAGTGGCGGACGGGTGAGTAACGCGTGGGTAACCTGCCTCATACAGGGGGATAACAGTTGGAAACGACTGTTAATACCGCATAAGACCACAGCACCGCATGGTGCGGGGGTAAAAACT
>d3700ebad998c182f200fc4113217da0
AGAGTTCGATCATGGCTCAGGATGAACGCTGGCGGCGTGCTTAACACATGCAAGTCGAACGAGAAATGGAGACGGAAACCTTCGGGCGGAAGGCTTCATTTCGAGTGGCGGACGGGTGAGTAACGCGTGGGTAACCTGCCTCATACAGGGGGATAACAGTTGGAAACGACTGTTAATACCGCATAAGACCACAGCACCGCATGGTGCGGGGGTAAAAACT
>4746c49d1f69a4d30a2b0fae7377086f
AGAGTTCGATCATGGCTCAGGATGAACGCTGGCGGCGTGCTTAACACATGCAAGTCGAACGAGAAATGGAGATGGAAACCTTCGGGCGGAAGCCTTCATTTCGAGTGGCGGACGGGTGAGTAACGCGTGGGTAACCTGCCTCATACAGGGGGATAACAGTTGGAAACGACTGTTAATACCGCATAAGACCACAGCACCGCATGGTGCGGGGGTAAAAACT
>fd7ff59c41971598efcd13ccbbaae5dd
AGAGTTCGATCATGGCTCAGGATGAACGCTGGCGGCGTGCTTAACACATGCAAGTCGAACGGGATCCCGGGGGTTCGCTCCCGGGTGAGAGTGGCGAACGGGTGAGTAATGCGTGACCGACCTGCCCCATACACCGGAATAGCTCCTGGAAACGGGTGGTAATGCCGGATGCTCCGGTTGGATGCATGTCCTTCTGGGAAAGATTCTATCGGTATGGGAT
>027696b8f088aeeb33d5f8a0b0fd13f3
AGAGTTCGATCATGGCTCAGGATGAACGCTGGCTACAGGCTTAACACATGCAAGTCGAGGGGAAACGACGGGGAAGCTTGCTTCCCCGGGCGTCGACCGGCGCACGGGTGAGTAACGCGTATCCAACCTGCCTCTGACTGAGGGATAACCCGTCGAAAGTCGGCCTAATACCTCATGGCATCGTCTGCGGGCATCCAACGACGATTAAAGATTTCATCGG
>8f2fd6bd3c9d50ebcb406cb0dddb2c84
AGAGTTCGATCATGGCTCAGGATGAACGCTGGCTACAGGCTTAACACATGCAAGTCGTGGGGAAACGGCATTATGTGCTTGCACATTCTGGACGTCGACCGGCGCACGGGTGAGTATCGCGTATCCAACCTGCCCCTTACTTGGGGATACCCCGTTGAAAGACGGCCTAATACCCGATGTGTTTCATTGACGGCATCCGATATGAAACAAAGGTTTTCCG
>7a476ab66f6e859edc714b16d8f411b1
AGAGTTCGATCATGGCTCAGGATGAATGCTGGCGGCGTGCCTAACACATGCAAGTCGAGCGGCAGCGAGTTTTACACTGAATTCTGGAAGCTTCTGAGTAATGTAGAAGATTTATTCAAGAATTTTGTGTAAAATGTCGGCGAGCGGCGGACGGCTGAGTAACGCGTAGGAATTTGCCCCAAAGTGAGGAATAACTGCCCGAAAGGGTAGCTAATGCCGC
>7e9bc0675aaf294ae8a4f16a3032b97f
AGAGTTCGATCATGGCTCAGGATGAATGCTGGCGGCGTGCCTAACACATGCAAGTCGAGCGGCAGCGAGTTTTACACTGAATTCTGGAAGCTTCTGGATAATATAGAAGATTTATTCAAGAATTTTGTGTAAAATGTCGGCGAGCGGCGGACGGCTGAGTAACGCGTAGGAATTTGCCCCAAAGTGAGGAATAACTGCCCGAAAGGGTAGCTAATGCCGC
>b6f775ed7879767c83e1e133df4f33b6
AGAGTTCGATCATGGCTCAGGATGAATGCTGGCGGCGTGCCTAACACATGCAAGTCGAGCGGCAGCGAGTTTTACACTGAATTCTGGAAGCTTCTGGGTAATATAGAAGATCTATTCAAGAATTTTGTGTAAAATGTCGGCGAGCGGCGGACGGCTGAGTAACGCGTAGGAATTTGCCCCAAAGTGAGGAATAACTGCCCGAAAGGGTAGCTAATGCCGC
>6512bbfe536e31a6295f6dff1aaea5b3
AGAGTTCGATCATGGCTCAGGATTAACGCTGGCGGCGTGCCTAACACATGCAAGTCGAGCGGCAGCGAGTTTTACACTGAATTCTGGAAGCTTCTGGTTGAAAGAGAAGATATTATTCAAGAATTTTGTGTAAAATGTCGGCGAGCGGCGGACGGCTGAGTAACGCGTGGGAACGTACCCCAAAGTGAGGGATAACGCATCGAAAGGTGTGCTAATACCG
>07984d7ea93c27dc63cdd19336d29140
AGAGTTCGATCATGGCTCAGGATTAACGCTGGCGGCGTGCCTAACACATGCAAGTCGAGCGGCAGCGAGTTTTACACTGAATTCTGGAAGCTTCTGGTTTGAAGAGAAGATTTATTCAAGAATTTTGTGTAAAATGTCGGCGAGCGGCGGACGGCTGAGTAACGCGTGGGAACGTACCCCAAAGTGAGGGATAACGCATCGAAAGGTGTGCTAATACCGC
>845f8f8cb06c5c50f46524440c6e0e82
AGAGTTCGATCCTGGCTCAGAACGAACGCTGGCGGCGCGTCTTAAGCATGCAAGTCGAACGGCAAGAAGAAGCTTGCTTCTTCCTAGAGTGGCGGACTGGTGAGTAACGCGTGGATGACGTACCCTCGTGACGGGGATAGCCGGTAGAAATACCGGATAATACCGGATAAGGTCTCACGGAATAAAGGCGTGAGAGGAAAGCAGCGTATGCTGCGCAGGA
>0429cb7164d983470c386e4260750cef
AGAGTTCGATCCTGGCTCAGAAGGAACGCTAGCTATATGCTTAACACATGCAAGTCGAACGTTGTTTTCGGGGAGCTGGGCAGAAGGAAAAGAGGCTCCTAGCTAAAGGTAGCTTGTCTCGCCCAGGAGGTGGGAACAGTTGAGAACAAAGTGGCGAACGGGTGCGTAACGCGTGGGAATCTGCCGAACAGTTCGGGCCAAATCCTGAAGAAAGCTAAAA
>a89c893dc96acab262cbd051a637ddaa
AGAGTTCGATCCTGGCTCAGAGTGAACGCTGGCGGCGTGCCTAATACATGCAAGTCGAACGGAATTTAAAAGAGCTTGCTCTTTTAAATTTAGTGGCGCACGGGTGAGTAATATATAGCTAATCTGCCCCTTGCTGGAGGACAACAGTTAGAAATGACTGCTAATACTCCATACTCCTTTTTACCATAAGATAAATCGGGAAAGAATTTCGGCAAGGGAT
>24b52b77f9bf21d0e20e7c5f8cade3ef
AGAGTTCGATCCTGGCTCAGAGTGAACGCTGGCGGCGTGCCTAATACATGCAAGTCGAACGGACAAGTAAGAGCTTGCTCTTATGAGTTAGTGGCGCACGGGTGAGTAATGTATAGCTAATCTGCCCTACACTAGAGGACAACAGTTGGAAACGACTGCTAATACTCTATACTCCTATCTAACATAAGTTAGATAGGGAAAGTTTTTCGGTGTAGGATGA
>1cc4e656976a1a875557efe014387c64
AGAGTTCGATCCTGGCTCAGAGTGAACGCTGGCGGCGTGCCTAATACATGCAAGTCGAACGGACGAGTAAGAGCTTGCTCTTATGAGTTAGTGGCGCACGGGTGAGTAATGTATAGCTAATCTGCCCTACACTAGAGGACAACAGTTGGAAACGACTGCTAATACTCTATACTCCTGTCTGACATAAGTTAGATAGGGAAAGTTTTTCGGTGTAGGATGA
>b249fe7e59cd131863836bf63a108f9d
AGAGTTCGATCCTGGCTCAGAGTGAACGCTGGCGGCGTGCCTAATACATGCAAGTCGAACGGAGATTAAGTAGCTTGCTATTTAATCTTAGTGGCGCACGGGTGAGTAATATATAGCTAACTTGCCCATTACTAAGGGACAACAGTTGGAAACGACTGCTAATACCTTATACTCCGTATCTATATAAGTAGATACGGGAAAGTTTTTCGGTAATGGATAG
>b58a0be0d517928936e99396c3a3f930
AGAGTTCGATCCTGGCTCAGAGTGAACGCTGGCGGCGTGCCTAATACATGCAAGTCGAACGGAGATTAAGTAGCTTGCTATTTAATCTTAGTGGCGCACGGGTGAGTAATATATAGCTAATCTGCCCTACACTAGAGGACAACAGTTGGAAACGACTGCTAATACTCTATACTCTTTCTAAGCATAAGCTTAGTCGGGAAAGTTAATAAAATTTGCTTTT
>23791058ea0edb111d61e3f07bfaaaaf
AGAGTTCGATCCTGGCTCAGATTGAACGCTGGCGGCAGGCTTAACACATGCAAGTCGAACGGTAACAGGAGAAAGCTTGCTTTCTTGCTGACGAGTGGCGGACGGGTGAGTAATGCTTGGGAATCTGGCTTATGGAGGGGGATAACGACGGGAAACTGTCGCTAATACCGCGTAGAGTCGGGAGACGAAAGTGCGGGACCGCAAGGCCGCATGCCATGAG
>14c96ff6b33a3f74cf41f5e9f8968182
AGAGTTCGATCCTGGCTCAGATTGAACGCTGGCGGCAGGCTTAACACATGCAAGTCGAACGGTAACAGGTAAGTACTTGTACTTATGCTGACGAGTGGCGGACGGGTGAGTAATGCTTGGGGATCTGGCTTATGGAGGGGGATAACGACGGGAAACTGTCGCTAATACCGCGTAGAATCGGGAGATGAAAGTGTGGGACCTTCGGGCCACATGCCATAGG
>659552c1a72bddef24f49ea33bf798d6
AGAGTTCGATCCTGGCTCAGATTGAACGCTGGCGGCAGGCTTAACACATGCAAGTCGAACGGTAGCAGGAGAAAGCTTGCTTTCTTGCTGACGAGTGGCGGACGGGTGAGTAATGCTTGGGAATCTGGCTTATGGAGGGGGATAACTACGGGAAACTGTAGCTAATACCGCGTAATATCGAAAGATTAAAGTGTGGGACCTTCGGGCCACATGCCATAAG
>aae39e9fc816d954e5b1d44c2050deb4
AGAGTTCGATCCTGGCTCAGATTGAACGCTGGCGGCATGCTTTACACATGCAAGTCGAACGGCAGCGCGGGCTTCGGCCTGGCGGCGAGTGGCGAACGGGTGAGTAATACATCGGAACGTGCCCAGTAGTGGGGGATAGCTCGGCGAAAGCCGGATTAATACCGCATACGACCTGAGGGTGAAAGCGGGGGATCTTCGGACCTCGCGCTATTGGAGCGGC
>35565f98438eeeb3c13abaff74fe7282
AGAGTTCGATCCTGGCTCAGATTGAACGCTGGCGGCATGCTTTACACATGCAAGTCGGACGGCAGCGGGGTAGTGCTTGCACTACTGCCGGCGAGTGGCGAACGGGTGAGTAATATATTGGAACGTACCGAGTAATGGGGGATAACCAATCGAAAGATTGGCTAATACCGCATACGCTCTGAGGAGGAAAGCAGGGGACCTTCGGGCCTTGCGTTATTCG
>975c9b6435e72dd7ad58bdf82dbdc097
AGAGTTCGATCCTGGCTCAGGACGAACGCTGGCGGCGTGCCTAATACATGCAAGTAGAACGCACAGGATGCACCGTAGTTTACTACACCGTATTCTGTGAGTTGCGAACGGGTGAGTAACGCGTAGGTAACCTGCCTGGTAGCGGGGGATAACTATTGGAAACGATAGCTAATACCGCATAAGAACATTTACTGCATGGTAGATGTTTAAAAGGTGCAAA
>da01d5b65a43f64eb3eb1bc88d3c156a
AGAGTTCGATCCTGGCTCAGGACGAACGCTGGCGGCGTGCCTAATACATGCAAGTAGAACGCACAGTTTATACCGTAGCTTGCTACACCATAGACTGTGAGTTGCGAACGGGTGAGTAACGCGTAGGTAACCTGCCTGGTAGCGGGGGATAACTATTGGAAACGATAGCTAATACCGCATAATATTAATTATTGCATGATAATTAATTGAAAGGTGCAAT
>e84afbc75e389c81456ee73ffae5b8cb
AGAGTTCGATCCTGGCTCAGGACGAACGCTGGCGGCGTGCCTAATACATGCAAGTAGAACGCTGAAGGAGGAGCTTGCTTCTCTGGATGAGTTGCGAACGGGTGAGTAACGCGTAGGTAACCTGCCTGGTAGCGGGGGATAACTATTGGAAACGATAGCTAATACCGCATAAGAGTAGATGTTGCATGACATTTGCTTAAAAGGTGCAATTGCATCACTA
>d34e5a8d353a74e1bb571902f98aee74
AGAGTTCGATCCTGGCTCAGGACGAACGCTGGCGGCGTGCCTAATACATGCAAGTCGAACGAGAGCGACCGGTGCTTGCACTGGTCAATCTAGTGGCGAACGGGTGAGTAACACGTGGGTAACCTGCCCATCAGAGGGGGATAACATTCGGAAACGGATGCTAAAACCGCATAGGTCTTCGAACCGCATGGTTTGAAGAGGAAAAGAGGCGCAAGCTTCT
>1b5431e7f91db44525f04c1abc16e7cc
AGAGTTCGATCCTGGCTCAGGACGAACGCTGGCGGCGTGCCTAATACATGCAAGTCGAACGAGAGCGACCGGTGCTTGCACTGGTCAATCTAGTGGCGAACGGGTGAGTAACACGTGGGTAACCTGCCCATCAGAGGGGGATAACATTCGGAAACGGATGCTAAAACCGCATAGGTCTTCGAACCGCATGGTTTGAGGAGGAAAAGAGGCGCAAGCTTCT
>67968650bee4709346256c96167abb6f
AGAGTTCGATCCTGGCTCAGGACGAACGCTGGCGGCGTGCCTAATACATGCAAGTCGAGCGAAGTTTTTCTGGTGCTTGCACTAGAAAAACTTAGCGGCGAACGGGTGAGTAACACGTAAAGAACCTGCCTCATAGACGGGGACAACTATTGGAAACGATAGCTAATACCGGATAACAACATAAATCGCATGATATATGTTTAAAAGTTGGTTTCGGCTA
>947a3a134e51eccff9afefb32c04f84f
AGAGTTCGATCCTGGCTCAGGACGAACGCTGGCGGCGTGCCTAATACATGCAAGTCGAGCGAAGTTTTTCTGGTGCTTGCACTAGAAAAACTTAGCGGCGAACGGGTGAGTAACACGTAAAGAACCTGCCTCATAGACGGGGACAACTATTGGAAACGATAGCTAATACCGGATAACAGCATAAATCGCATGATATATGTTTAAAAGTTGGTTTCGGCTA
>3b395ff69700eaa5c31eaf271f37035e
AGAGTTCGATCCTGGCTCAGGACGAACGCTGGCGGCGTGCCTAATACATGCAAGTCGAGCGAAGTTTTTCTGGTGCTTGCACTAGAAAAACTTAGCGGCGAACGGGTGAGTAACACGTAAAGAACCTGCCTCATAGACTGGGACAACTATTGGAAACGATAGCTAATACCGGATAACAGTATTTCTCGCATGAGAGATATTTAAAAGTTGGTTATGCTAA
>a402960960ffdaa24a24cf0c1f7a7d8b
AGAGTTCGATCCTGGCTCAGGACGAACGCTGGCGGCGTGCCTAATACATGCAAGTGGGACGCAAGAGAACACACTGTGCTTGCACACCGTGTTTTCTTGAGTCGCGAACGGGTGAGTAACGCGTAGGTAACCTGCCTATTAGCGGGGGATAACTATTGGAAACGATAGCTAATACCGCATAATATTAATTATTGCATGATAATTGATTGAAAGATGCAAG
>421582a4c05ef8f7187dc149a71cc686
AGAGTTCGATCCTGGCTCAGGACGAACGCTGGCGGCGTGCTTAACACATGCAAGTCGAACGAAGAGCGATGGAAGCTTGCTTCTATCAATCTTAGTGGCGAACGGGTGAGTAACGCGTAATCAACCTGCCCTTCAGAGGGGGACAACAGTTGGAAACGACTGCTAATACCGCATACGATCCAATCTCGGCATCGAGACTGGATGAAAGGTGGCCTCTATT
>c287c065b4c3fe31b8ab7392ad1fd0ec
AGAGTTCGATCCTGGCTCAGGACGAACGCTGGCGGCGTGCTTAACACATGCAAGTCGAACGAAGAGCGATGGAAGCTTGCTTCTATCAATCTTAGTGGCGAACGGGTGAGTAACGCGTAATCAACCTGCCCTTCAGAGGGGGACAACAGTTGGAAACGACTGCTAATACCGCATACGATCCAATCTCGGCATCGAGGATGGATGAAAGGTGGCCTCTATT
>016e2f72c92158b8c54dcc0ec87b1d41
AGAGTTCGATCCTGGCTCAGGACGAACGCTGGCGGCGTGCTTAACACATGCAAGTCGAACGAGACAATTAAAAGCTTGCTTTTAAACGTCGAGTGGCAAACGGGTGAGTAACGCGTAGACAACCTGCCGCAAAGATGGGGACAACAGTTCGAAAGGACTGCTAATACCGAATGTTCTGGAAGTTCCGCATGGAAACTCCAGCAAAGATGGCCTCTACTTG
>b2c0693fffbfe7633a44d3065e4f03fe
AGAGTTCGATCCTGGCTCAGGACGAACGCTGGCGGCGTGCTTAACACATGCAAGTCGAACGAGAGCGTAGAGAAAGCTTGCTTTTTCTACAATCTAGTGGCAAACGGGTGAGTAACGCGTAAACAACCTGCCCTACGGATGGGGACAACAGCTGGAAACGGCTGCTAATACCGAATACGTTCCGAAAGTCGCATGACTATCGGAAGAAAGGATGGCCTCT
>9473c20e0233d3498bbb9eb33047c874
AGAGTTCGATCCTGGCTCAGGACGAACGCTGGCGGCGTGCTTAACACATGCAAGTCGAACGAGAGCGTAGAGAAAGCTTGCTTTTTCTACAATCTAGTGGCAAACGGGTGAGTAACGCGTAAACAACCTGCCCTACGGATGGGGACAACAGCTGGAAACGGCTGCTAATACCGAATACGTTCCGAAAGTCGCATGACTGTCGGAAGAAAGGATGGCCTCT
>d59c1cf17f1c40bf24b77425edcdc687
AGAGTTCGATCCTGGCTCAGGACGAACGCTGGCGGCGTGCTTAACACATGCAAGTCGAACGATGAAGCCTAGCTTGCTAGGTGGATTAGTGGCGAACGGGTGAGTAATACGTGAGTAACCTACCTTTAACTCTGGGATAAGCCTGGGAAACTGGGTCTAATACCGGATACGACCAATCTCCGCATGGGGTGTTGGTGGAAAGCGTTATGTAGTGGTTATA
>2187e21dfcd3131095e25f659df0fc3d
AGAGTTCGATCCTGGCTCAGGACGAACGCTGGCGGCGTGCTTAACACATGCAAGTCGAACGCAAGGACGGGAAGAGCTTGCTCTTTTCAGAATTGAGTGGCAAACGGGTGAGTAACACGTAAACAACCTGCCTTCAGGATGGGGATAACAGACGGAAACGACTGCTAATACCGAATAGCTTCCAGAGATCGCATGATCCATGGAAGAAAAGGTGGCCTCT
>df2264142a3bead9fe574deeae7326f5
AGAGTTCGATCCTGGCTCAGGACGAACGCTGGCGGCGTGCTTAACACATGCAAGTCGAACGCTGAAGCCTGGCTTTTGTTGGGTGGATGAGTGGCGAACGGGTGAGTAACACGTGAGTAACCTGCCCTCTTCTTTGGGATAACGCCCGGAAACGGGTGCTAATACTGGATATTCACTGATCTTCGCATGGGGGTTGGTGGAAAGGTTTGTTCTGGTGGGG
>7ad691297e094ccf612a92111ef29ffe
AGAGTTCGATCCTGGCTCAGGACGAACGCTGGCGGCGTGCTTAACACATGCAAGTCGAACGCTGAAGCTCAGCTTTTGTTGGGTGGATGAGTGGCGAACGGGTGAGTAACACGTGAGTAACCTGCCCCCTTCTTTGGGATAACGCCCGGAAACGGGTGCTAATACTGGATATTCACTTGCCTTCGCATGGGGGTTGGTGGAAAGGGTTTTTTCTGGTGGG
>5d267a46ef8f437240903c75512bc841
AGAGTTCGATCCTGGCTCAGGACGAACGCTGGCGGCGTGCTTAACACATGCAAGTCGAACGCTGAAGCTCAGCTTTTGTTGGGTGGATGAGTGGCGAACGGGTGAGTAACACGTGAGTAACCTGCCCTCTTCTTTGGGATAACGCCCGGAAACGGGTGCTAATACTGGATATTCACTGATCTTCGCATGGGGGTTGGTGGAAAGGTTTGTTCTGGTGGGG
>5bb226f2d2c06d0173d190b769d67439
AGAGTTCGATCCTGGCTCAGGACGAACGCTGGCGGCGTGCTTAACACATGCAAGTCGAACGGACAGACAGAGAGCTTGCTCTCTTGAAGTTAGTGGCGAACGGGTGAGTAACGCGTAATCAACCTGCCCTTCAGAGGGGGATAACAACGGGAAACCGTTGCTAATACCGCGTACGATTCATAGGCGGCATCGCTTGTGAATGAAAGGTGGCCTCTATATA
>2beb8c5154f8559cc63f3c132b8dcbdc
AGAGTTCGATCCTGGCTCAGGACGAACGCTGGCGGCGTGCTTAACACATGCAAGTCGAACGGAGCGAATGAAAGCTTGCTTTTATAAGCTTAGTGGCAAACGGGTGAGTAACACGTAGACAACCTGCCGACAGGATGGGGACAACATTCCGAAAGGAATGCTAATACCGAATGAAGCGCAGGAGAGGCATCTCTCCTGCGTGAAAGATGGCCTCTATATA
>1bfc3987b54fa9b53ffa0a8144644267
AGAGTTCGATCCTGGCTCAGGACGAACGCTGGCGGCGTGCTTAACACATGCAAGTCGAACGGGATTAAAAAATTATCATTGAGCTCTCCGATGAGACGGGAGCCAAGCGTCGTGACCGCGTAGCGGGCACCACGCGTTAAAAAAAGTGCAACACCAAGTCGAAGGGTTGAATGGTAATTTTTTAATCTAGTGGCAAACGGGTGAGTAACACGTAGACAAC
>6eb63b41e65cb98cfca7e39b3e202394
AGAGTTCGATCCTGGCTCAGGACGAACGCTGGCGGCGTGCTTAACACATGCAAGTCGAACGGTGAAGCACCTTCCTTTTGGTGGGTGTGGATGAGTGGCGAACGGGTGAGTAACACGTGAGTAACCTGCCCCCTTCTTCTGGATAACCGCATGAAAGTGTGGCTAATACGGGATATTCTGTGCCTGCTGCATGGTGGGTGTGGGAAAGATGCGCCTTTGG
>05da7b13dc664bb91a7ad60e76654b4c
AGAGTTCGATCCTGGCTCAGGATAAACGCTGGCGGCGTGCCTAATACATGCAAGTCGAACGCCGGACACCTAGCTTGCTAGGGAGAAGGAGTGGCGAACGGGTGAGTAATACATAAGCAATCTGCCCACAAAGACTGGGATAACCTCTGGAAACGGGGACTAATACCGGATAGGTAGAAGAGAGGCATCTTTCTTCTATTAAAGATGAGAAGCACTAGTG
>919e3f945baffd796978e77bd91d380f
AGAGTTCGATCCTGGCTCAGGATGAACGCTAGCGATAGGCTTAACACATGCAAGTCGAGGGGCAGCACAAGGTAGCTTGCTATCTGGGTGGCGACCGGCGCACGGGTGCGTAACGCGTATGCAACTTGCCCTATACAGGAGGATAACCCGTCGAAAGACGGACTAATACTGCGTATGCTCACAGCTTGGCATCAAGTGGTGAGGAAAGAAATTCGGTATA
>152a9bda51f0743c9a03669b0d34ce5a
AGAGTTCGATCCTGGCTCAGGATGAACGCTAGCGATAGGCTTAACACATGCAAGTCGAGGGGCAGCACGAGGTAGCTTGCTATCTGGGTGGCGACCGGCGCACGGGTGCGTAACGCGTATGCAACTTGCCCTATACAGGAGGATAACCCGTCGAAAGACGGACTAATACTGCGTATGCTCACAACTTGGCATCAAGTAGTGAGGAAAGAAATTCGGTATA
>a05a002e2d1ded0c2f7b68bf2284e3f0
AGAGTTCGATCCTGGCTCAGGATGAACGCTAGCGATAGGCTTAACACATGCAAGTCGAGGGGCAGCATGGTCTTAGCTTGCTAAGACTGATGGCGACCGGCGCACGGGTGCGTAACGCGTATGCAACTTGCCTCACAGAGGGGGATAACCCGTCGAAAGACGGACTAATACCGCGTACACTCTATGTTGGGCATCCAATGTAGAGGAAATGAAATTCGCT
>1589028b8af11f9267566e6d175cce47
AGAGTTCGATCCTGGCTCAGGATGAACGCTAGCGATAGGCTTAACACATGCAAGTCGAGGGGCAGCATGGTCTTAGCTTGCTAAGACTGATGGCGACCGGCGCACGGGTGCGTAACGCGTATGCAACTTGCCTCACAGAGGGGGATAACCCGTCGAAAGACGGACTAATACCGCGTACACTTAGGATAGGGCATCCTATCCCAAGGAAATGAAATTCGCT
>95fecadb064f937e4a0b84846db73416
AGAGTTCGATCCTGGCTCAGGATGAACGCTAGCGATAGGCTTAACACATGCAAGTCGAGGGGCAGCATGGTCTTAGCTTGCTAAGACTGATGGCGACCGGCGCACGGGTGCGTAACGCGTATGCAACTTGCCTCACAGAGGGGGATAACCCGTCGAAAGACGGACTAATACCGCGTACACTTAGGATAGGGCATCCTATCCCAAGGAAATGAATTTCGCT
>8952926baf9e547ea4c9a89ec51ff49f
AGAGTTCGATCCTGGCTCAGGATGAACGCTAGCGATAGGCTTAACACATGCAAGTCGAGGGGCAGCATTATTTTAGCTTGCTAAGATAGATGGCGACCGGCGCACGGGTGCGTAACGCGTATGCAACCTGCCTGTAATTAGGGAATAACCCGGTGAAAGTCGGACTAATACCCTATATTCTTCTTTCTCCGCATGGAGAAGGACGGAAAGATTTATTGAT
>b6d143be5c19b9c889ae0dd92ad88600
AGAGTTCGATCCTGGCTCAGGATGAACGCTAGCGGCAGGCCTAACACATGCAAGTCGAGGGAGAGGTTATCTTCGGGTAACCAAAACCGGCGCACGGGTGCGTAACGCGTATACAATCTGCCTTTCACATAGGGATAGCCCGAAGAAATTTGGATTAATACCTAATGGTATATAAGAGCGGCATCGTTTTTATATTAAAGCTACGGTGGTGAAAGATGAG
>9742ae502d0583d603c989468e7e52ba
AGAGTTCGATCCTGGCTCAGGATGAACGCTAGCGGCAGGCCTAACACATGCAAGTCGAGGGAGGAGCTTTCGGGCTTCGACCGGCGTACGGGTGCGTAACGCGTATACAATCTGCCTTTCACATAGGGATAGCCCGAAGAAATTTGGATTAATACCTAATGGTATATAGGGATGGCATCATTTTTATATTAAAGCTGAGGCGGTGAAAGATGAGTATGCG
>c395c0f826ca3d75abd54cdaab979eaf
AGAGTTCGATCCTGGCTCAGGATGAACGCTAGCGGCAGGCCTAACACATGCAAGTCGAGGGAGGAGCTTTCGGGCTTCGACCGGCGTACGGGTGCGTAACGCGTATACAATCTGCCTTTCACATAGGGATAGCCCGAAGAAATTTGGATTAATACCTAATGGTATATAGGGGTGGCATCACCTTTATATTAAAGCTGAGGCGGTGAAAGATGAGTATGCG
>eaf85d77762c2fb45a2b90d1cfdadb66
AGAGTTCGATCCTGGCTCAGGATGAACGCTAGCGGGAGGCCTAACACATGCAAGCCGAGCGGGATTTGTTAGTTAGCTTGCTAACTGATGATGAGAGCGGCGTACGGGTGCGGAACATGTGTGCAATCTGCCCTTATCAAGGGGATAGCCCAGAGAAATCTGGATTAATACCCTATAACATATGGGATGGCATCATTTCATATTAAAAGCTACGGCGGAT
>559c6167ac869dcbacdc9385afa91750
AGAGTTCGATCCTGGCTCAGGATGAACGCTAGCGGGAGGCCTAACACATGCAAGCCGAGCGGGATTTGTTGGTTAGCTTGCTAACTAACGATGAGAGCGGCGTACGGGTGCGGAACATGTGTGCAATCTGCCCTTATCAAGGGGATAGCCCGGAGAAATCCGGATTAATACCCTATAACATATGGGATGGCATCATTTCATATTAAAAGCTACGGCGGAT
>e21c92a472fdef41208ba740c0a262fa
AGAGTTCGATCCTGGCTCAGGATGAACGCTAGCTACAGGCTTAACACATGCAAGTCGAGGGGAAACGACATTGAAGCTTGCTTCGATGGGCGTCGACCGGCGCACGGGTGAGTAACGCGTATCCAACCTGCCTCTGACTAAGGGATAACCCGGCGAAAGTCGGACTAATACCTTATGAGGTTTTCAGCAGACATCTAATGAAAACGAAAGATTTATCGGT
>23dc611e4618bfe5a31012d904292d99
AGAGTTCGATCCTGGCTCAGGATGAACGCTAGCTACAGGCTTAACACATGCAAGTCGAGGGGAAACGACATTGAAGCTTGCTTCGATGGGCGTCGACCGGCGCACGGGTGAGTAACGCGTATCCAACCTGCCTCTGACTAAGGGATAACCCGGCGAAAGTCGGACTAATACCTTATGAGGTTTTCTGCAGACATCTAACGAAAACGAAAGATTTATCGGT
>1b5a101deab7c41da8bba316467fd336
AGAGTTCGATCCTGGCTCAGGATGAACGCTAGCTACAGGCTTAACACATGCAAGTCGAGGGGAAACGATGAGAGAGCTTGCTCTCTTAGGCGTCGACCGGCGCACGGGTGAGTAACGCGTATCCAACCTACCCATTACAGGGGGATAACCTTGCGAAAGTAAGACTAATACCCCATGGTATTTTATGATGGCATCATTATAGGATTAAAGATTTATTGGT
>774302eae78c00140c5037d9263ab6c2
AGAGTTCGATCCTGGCTCAGGATGAACGCTAGCTACAGGCTTAACACATGCAAGTCGAGGGGAAACGGCATTAAGTGCTTGCACTTTTTGGACGTCGACCGGCGCACGGGTGAGTAACGCGTATCCAACCTTCCCATGACTAAGGGATAACCTGCCGAAAGGCAGACTAATACCTTATGGTCTTCACTGACGGCATCAGATGTGAAGTAAAGATTTATCG
>be54fa323049bf04907e8edf892e5eed
AGAGTTCGATCCTGGCTCAGGATGAACGCTAGCTACAGGCTTAACACATGCAAGTCGAGGGGAAACGGCATTTAGTGCTTGCACCGAATGGACGTCGACCGGCGCACGGGTGAGTAACGCGTATCCAACCTTCCCATAACTAAGGAATAACCTGCCGAAAGGCAGACTAATACCTTATGTAATCCTTTGATGGCATCAGATTAGGATAAAAGATTTATCG
>1c4e883ab2069c05028064d28c6d1848
AGAGTTCGATCCTGGCTCAGGATGAACGCTAGCTACAGGCTTAACACATGCAAGTCGAGGGGCAGCATGTTGGTTGCTTGCAACCAATGATGGCGACCGGCGCACGGGTGAGTAACGCGTATCCAACCTACCCAATACTCAGGCATAACCCGTTGAAAGACGGACTAATTCCTGATGGTATGTATATTTCTCATGATTTATACATTAAAGAACTTCGGTA
>5045d15057f4c3e0efd9eae96fdf5113
AGAGTTCGATCCTGGCTCAGGATGAACGCTAGCTACAGGCTTAACACATGCAAGTCGCGGGGCAGCATGGGGGTTGCTTGCAATCCCTGATGGCGACCGGCGCACGGGTGAGTAACGCGTATCCAACCTGCCCTTCACCACGGGATAACCCGGCGAAAGTCGGAGTAATACCGTATGTTGTCCATTGACGGCATCCGATTTGGACGAAAGGCTTAGCGGT
>3992f5b7284ff2a8c565700e4f6c38f2
AGAGTTCGATCCTGGCTCAGGATGAACGCTAGCTATAGGCTTAACACATGCAAGTCGAGGGGAAACGGCATTATGTGCTTGCACATTCTGGACGTCGACCGGCGCACGGGTGAGTATCGCGTATCCAACCTTCCCTCCACTCGGGGATACCCCGTTGAAAGACGGCCTAATACCCGATGTTGTCCACATATGGCATCTGACGTGGACCAAAGATTCATCG
>0f7d9cd96c4d7f6e0199d32a303e8f8b
AGAGTTCGATCCTGGCTCAGGATGAACGCTAGCTATAGGCTTAACACATGCAAGTCGAGGGGAAACGGCATTATGTGCTTGCACATTTTGGACGTCGACCGGCGCACGGGTGAGTATCGCGTATCCAACCTGCCCTTTACTTGGGGATACCCCGTTGAAAGACGGCCTAATACCCGATGTTGTTCATTGATGGCATCTGATTTGAACCAAAGATTTATCG
>a0e98629b132ea56a7eea211bb90f3b3
AGAGTTCGATCCTGGCTCAGGATGAACGCTAGCTATAGGCTTAACACATGCAAGTCGAGGGGCAGCATGAGGTTTGCTTGCAAACCTTGATGGCGACCGGCGCACGGGTGAGTAACGCGTATCCAACCTTCCCATAACCGGAGAATAACCTGCCGAAAGGTAGACTAATACTCCATGGTTTCCGCTGATGGCATCAGATGTGGAATAAAGATTTGTTTTG
>4e07d002f9c170a508f7ad9229097177
AGAGTTCGATCCTGGCTCAGGATGAACGCTGACAGAATGCTTAACACATGCAAGTCGATGGGGAAGCGGTGCTTGCACCGTGAAACCATGGCGGACGGGTGAGTAACGCGTAAAGAACTTACCGAATGGACTGGGATAACAGCTGGAAACGGCTGATAAGACCGGATATTATGAACTTGCTGCATAGTAAGTTTATGAAAAGAGATGCCATTTGAGAGCT
>bcf960b5801cf58fca817d95e24f9575
AGAGTTCGATCCTGGCTCAGGATGAACGCTGACAGAATGCTTAACACATGCAAGTCGATGGGGAAGCGGTGCTTGCACCGTGAAACCATGGCGGACGGGTGAGTAACGCGTAAAGAACTTACCGAATGGACTGGGATAACAGCTGGAAACGGCTGATAAGACCTGATATTATGAATTTGCTGCATAGTGAGTTTATGAAAAGAGATGCCATTTGAGAGCT
>2b731da5856424cd5a4825d851db60e3
AGAGTTCGATCCTGGCTCAGGATGAACGCTGACAGAATGCTTAACACATGCAAGTCTACTTGAACTTCGGTTTGGGTGGCGGACGGGTGAGTAACGCGTAAAGAACTTGCCTCACAGTTAGGGACAACATTTGGAAACGAATGCTAATACCTGATATTATGATTTTAGGGCATCCTAAGATTATGAAAGCTATATGCACTGTGAGAGAGCTTTGCGTCCC
>90a748e3f9f73dee24263405b221b095
AGAGTTCGATCCTGGCTCAGGATGAACGCTGGCGGCATGCTTAACACATGCAAGTCGGACGGGAAGTGGTGTTTCCAGTGGCGGACGGGTGAGTAACGCGTAAGAACCTGCCCTTGGGAGGGGAACAACAGCTGGAAACGGCTGCTAATACCCCGTAGGCTGAGGAGCAAAAGGAGGAATCCGCCCGAGGAGGGGCTCGCGTCTGATTAGCTAGTTGGTG
>5f5b31ca45ceeb84db923aa2d738fa82
AGAGTTCGATCCTGGCTCAGGATGAACGCTGGCGGCGCGCCTAACACATGCAAGTCGAACGATTAAAGCACCTTCGGGTGTGTATAAAGTGGCGAACGGCTGAGTAACACGTGGGCAACCTGCCCCTCTCATTGGGATAGCCACGGGAAACCGTGGATAATACCGAATACTTCGAGTCTCCCGCATGGAAGACTCGAGAAAGCTCCGGCGGAGAGGGATG
>ba2222c3d228ac18fa9bcf3e0ef1fb27
AGAGTTCGATCCTGGCTCAGGATGAACGCTGGCGGCGTGCCTAACACATGCAAGTCGAACGAAGCTATGAGACGGAAGCCTTCGGGTGGAAGACTAATAGACTGAGTGGCGGACGGGTGAGTAACGCGTGGGCAACCTGCCCCATACCGGGGGATAGCAGTTGGAAACGACTGGTAAAACCGCATAAGCGCACGGTAAGGCATCTTACAGTGTGAAAAAC
>fb07c48e0c7f8b2c4136ac23837104ee
AGAGTTCGATCCTGGCTCAGGATGAACGCTGGCGGCGTGCCTAACACATGCAAGTCGAACGGGATGCGTATCGGAAAGCTTCGGCCGGAAGATACGTTATCTAGTGGCGGACGGGTGAGTAACACGTGGGTAACCTGCCTTATGGAGGGGGATAACAGAGAGAAATCACTGCTAATACCGCATAAGCACACAGTACCGCATGGTACAGGGTGAAAAGATT
>4313243795ab881a3383b333329313b0
AGAGTTCGATCCTGGCTCAGGATGAACGCTGGCGGCGTGCCTAACACATGCAAGTCGAGCGAGGGTTTGCTCAGTATTGAGTATTCTAAGTCTAGAATGTTCAATTCTGAGCAAAACCAAGCGGCGGACGGGTGAGTAACGCGTGGGTAACCTGCCCTATACACATGGATAACATACTGAAAAGTTTACTAATACATGATAATATATATTTGCGGCATCG
>8a11cc4de7e1ead65eb8b2ba9cedcc47
AGAGTTCGATCCTGGCTCAGGATGAACGCTGGCGGCGTGCCTAATACATGCAAGTAGAACGCTGAAGCTTGGTGCTTGCACCGAGCGGATGAGTTGCGAACGGGTGAGTAACGCGTAGGTAACCTGCCTCTTAGCGGGGGATAACTATTGGAAACGATAGCTAATACCGCATAACAGTCGACATTGCATGATGTTGACTTGAAAGGTGCAATTGCATCAC
>4489dbca79139acea3e4d2548e2f5e52
AGAGTTCGATCCTGGCTCAGGATGAACGCTGGCGGCGTGCCTAATACATGCAAGTAGAACGCTGAAGGAGGAGCTTGCTCTTCTGGAAGAGTTGCGAACGGGTGAGTAACGCGTAGGTAACCTGCCTCTTAGCGGGGGATAACTATTGGAAACGATAGCTAATACCGCATAAAAGTCGACATTGCATGATGTTGACTTGAAAGGTGCAAATGCATCACTA
>2907d7ec42d32d86de9de63021056fb8
AGAGTTCGATCCTGGCTCAGGATGAACGCTGGCGGCGTGCCTAATACATGCAAGTCGAGCGAGAAGCTTGGAAATGACGCTTCGGTTGATTTTCCAAGCGGACAGCGGCGGACGGGTGAGTAACGCGTAGGCAACCTGCCCCTGACAGAGGGATAGCCATTGGAAACGATGATTAAAACCTCATGACACCGTAGTAGCACATGCTACATCGGTCAAAGAT
>9679ecfbf0b1928c64255572d5ebb743
AGAGTTCGATCCTGGCTCAGGATGAACGCTGGCGGCGTGCCTAATACATGCAAGTCGAGCGAGATGTTAGCGCATGAACCTTCGGGGGATTATGCTAACGGACAGCGGCGGACGGGTGAGTAACGCGTAGGCAACCTGCCCCTGACAGAGGGATAGCCATTGGAAACGATGATTAAAACCTCATGACACCGTAGAAGCACATGCTTCATCGGTCAAAGAT
>ee2d8e90f0d4848092129b45c5497ef1
AGAGTTCGATCCTGGCTCAGGATGAACGCTGGCGGCGTGCTTAACACATGCAAGTCGAACGAACGACTATTAACAGAACCTTTCGGGGCGAAGATGATAGAAGTTAGTGGCGGACGGGTGCGTAACGCGTGGGTAATCTGCCTTTGTCAAAGGAATAACTATTCGAAAGAATAGCTAAAACCGTATAACATATTAATAGGGCATCCTAATAATATCAAAA
>10e6bf011ee4f97b2cd581aec8a92f42
AGAGTTCGATCCTGGCTCAGGATGAACGCTGGCGGCGTGCTTAACACATGCAAGTCGAACGAAGCTGTTGTTTGGAGACCTTCGGGTGGAAGAATAACAGACTGAGTGGCGGACGGGTGAGTAACGCGTGGGTAACCTACCTTGCACAGGGGGACAACAGTTGGAAACGACTGCTAATACCGCATAAGACCACAGTACCGCATGGTACAGGGGTAAAAAC
>fa20d744aa22377b79727f4522847d2c
AGAGTTCGATCCTGGCTCAGGATGAACGCTGGCGGCGTGCTTAACACATGCAAGTCGAACGAGAAATGGAGATGGAAACCTTCGGGCGGAAGCCTTCATTTCGAGTGGCGGACGGGTGAGTAACGCGTGGGTAACCTGCCTCATACAGGGGGATAACAGTTGGAAACGACTGTTAATACCGCATAAGACCACAGCACCGCATGGTGCGGGGGTAAAAACT
>db3b4e49b3193d9f400643e0b9ef7f3e
AGAGTTCGATCCTGGCTCAGGATGAACGCTGGCTACAGGCTTAACACATGCAAGTCGAGGGGAAACGACGGGGAAGCTTGCTTCCCCGGGCGTCGACCGGCGCACGGGTGAGTAACGCGTATCCAACCTGCCTCTGACTGAGGGATAACCCGTCGAAAGTCGGCCTAATACCTCATGGCATCGTCTGCGGGCATCCAACGACGATTAAAGATTTCATCGG
>1b288bd5cf6ee7d7225e1eedb73d097d
AGAGTTCGATCCTGGCTCAGGATGAACGCTGGCTACAGGCTTAACACATGCAAGTCGTGGGGAAACGGGAGAACAGCTTGCTGTTCTTTGTCGTCGACCGGCGCACGGGTGAGTAACGCGTATCCAACCTTCCCATAACTAAGGGATACCCCGTAGAAATGCGGCCTAATACCTTATGTTCTCCCGGTCTGACATCAGGACGGGAGCAAAGATTCATCGG
>f5ee0458d29585581091c5dfe1ccf364
AGAGTTCGATCCTGGCTCAGGATTAACGCTGGCGGCGTGCCTAACACATGCAAGTCGAGCGGCAGCGAGTTTTACACTGAATTCTGGAAGCTTCTGGTTTGAAGAGAAGATTTATTCAAGAATTTTGTGTAAAATGTCGGCGAGCGGCGGACGGCTGAGTAACGCGTGGGAACGTACCCCAAAGTGAGGGATAACGCATCGAAAGGTGTGCTAATACCGC
>ba549db51777843fed849dbc12c24210
AGAGTTCGATCTGGCTCAGATTGAACGCTGGCGGCATGCTTTACACATGCAAGTCGAACGGCAGCGGGGTAGTGCTTGCACTACTGCCGGCGAGTGGCGAACGGGTGAGTAATATATCGGAACGTACCGAGTAATGGGGGATAACCAATCGAAAGATTGGCTAATACCGCATACGTCCTGAGGGAGAAAGCGGGGGATCGCAAGACCTCGCGTTATTCGA
>54fd647d0c11a9f2d873401f7ac7e26d
AGAGTTCGATTATGGCTCAGAACGAACGCTGGCGGCGCGTCTTAAGCATGCAAGTCGAACGGCAAGAAGAAGCTTGCTTCTTCCTAGAGTGGCGGACTGGTGAGTAACGCGTGGATGACGTACCCTCGTGACGGGGATAGCCGGTAGAAATACCGGATAATACCGGATAAGGTCTCACGGAATAAAGGCGTGAGAGGAAAGCAGCGTATGCTGCGCAGGA
>9a3136f118cbed607556a8471ba44189
AGAGTTCGATTATGGCTCAGAACGAACGCTGGCGGCGCGTCTTAAGCATGCAAGTCGAACGGCAAGAGAGGAGCTTGCTTCTCTCCTAGAGTGGCGGACTGGTGAGGAACACGTGGGTAATCTACCCTTAAGATGGGGATAGCTGTTAGAAATAGCAGGTAATACCGAATACACTCGATAGTTCATAAGAAGTATTGAGGAAAGGAAGCTACGGCTTCGC
>807d48168f2e9175c77b837ec4c495f8
AGAGTTCGATTATGGCTCAGAACGAACGCTGGCGGCGCGTCTTAAGCATGCAAGTCGAACGGCAAGGTACCTTCGGGTATCCTAGAGTGGCGGACTGGTGAGTAACGCGTGGATGACGTACCCTCGTGACGGGGATAGCCGGTAGAAATACCGGATAATACCGGATAAGGTCTCACGGAATAAAGGCGTGAGAGGAAAGCAGCGTATGCTGCGCAGGAGG
>f2109be9d04ec9a27289ac847fd73331
AGAGTTCGATTATGGCTCAGAGTGAACGCTGGCGGCGTGCCTAATACATGCAAGTCGAACGGAATTTAAAAGAGCTTGCTCTTTTAAATTTAGTGGCGCACGGGTGAGTAATATATAGCTAATCTGCCCCTTGCTGGAGGACAACAGTTAGAAATGACTGCTAATACTCCATACTCCTTTTTACCATAAGATAAATCGGGAAAGAATTTCGGCAAGGGAT
>b6fcd780fa601c7b03b76e685ed00928
AGAGTTCGATTATGGCTCAGAGTGAACGCTGGCGGCGTGCCTAATACATGCAAGTCGAACGGAATTTAAGAGAGCTTGCTCTTTTAAATTTAGTGGCGCACGGGTGAGTAATATATAGCTAATCTGCCCCTTGCCGGAGGACAACAGTTAGAAATGACTGCTAATACTCCATACTCCTTTTTACCATAAGATAAATCGGGAAAGAATTTCGGCAAGGGAT
>8bf5a460dffbe82220c94ae5b397fb9f
AGAGTTCGATTATGGCTCAGAGTGAACGCTGGCGGCGTGCCTAATACATGCAAGTCGAACGGAATTTAAGAGAGCTTGCTCTTTTAAATTTAGTGGCGCACGGGTGAGTAATATATAGCTAATCTGCCCCTTGCTGGAGGACAACAGTTAGAAATGACTGCTAATACTCCATACTCCTTTTTACCATAAGATAAATCGGGAAAGAATTTCGGCAAGGGAT
>ad24c505246ee1f61b158a375720f963
AGAGTTCGATTATGGCTCAGAGTGAACGCTGGCGGCGTGCCTAATACATGCAAGTCGAACGGACAAGTAAGAGCTTGCTCTTATGAGTTAGTGGCGCACGGGTGAGTAATGTATAGCTAATCTGCCCTACACTAGAGGACAACAGTTGGAAACGACTGCTAATACTCTATACACCTCTCTAGCATAAGTTAGATAGGGAAAGTTTTTCGGTGTAGGATGA
>efc1a415768c542c9c886e4e166fa004
AGAGTTCGATTATGGCTCAGAGTGAACGCTGGCGGCGTGCCTAATACATGCAAGTCGAACGGAGATTAAATAGCTTGCTATTTAATCTTAGTGGCGCACGGGTGAGTAATATATAGCTAACTTGCCCATTACTAAGGGACAACAGTTGGAAACGACTGCTAATACCTTATACTCCGTATCTATATAAATAGATACGGGAAAGTTTTTCGGTAATGGATAG
>4b04d28508a52efe49bf31a330c68c3c
AGAGTTCGATTATGGCTCAGAGTGAACGCTGGCGGCGTGCCTAATACATGCAAGTCGAACGGAGATTAAATAGCTTGCTATTTAATCTTAGTGGCGCACGGGTGAGTAATATATAGTTAATCTGCCCCATAGTGGAGGACAACAGTTAGAAATGACTGCTAATACTCCATACTCCTTCTTATCATAAGTTAAGTCGGGAAAGTTTTTCGCTATGGGATGA
>76923023e4563d72e0b0a04bd1c59f73
AGAGTTCGATTATGGCTCAGAGTGAACGCTGGCGGCGTGCCTAATACATGCAAGTCGAACGGAGATTAAGTAGCTTGCTATTTAATCTTAGTGGCGCACGGGTGAGTAATATATAGCTAACTTGCCCATTACTAAGGGACAACAGTTGGAAACGACTGCTAATACCTTATACTCCGTATATATATAAGTAGATACGGGAAAGTTTTTCGGTAATGGATAG
>340236fc66fcb6f071617dfb9f99fb0c
AGAGTTCGATTATGGCTCAGAGTGAACGCTGGCGGCGTGCCTAATACATGCAAGTCGAACGGAGATTAAGTAGCTTGCTATTTAATCTTAGTGGCGCACGGGTGAGTAATATATAGCTAACTTGCCCATTACTAAGGGACAACAGTTGGAAACGACTGCTAATACCTTATACTCCGTATCTATATAAATAGATACGGGAAAGTTTTTCGGTAATGGATAG
>3e3b0ea44e4ae286ecb73c4a2e6dfc7b
AGAGTTCGATTATGGCTCAGAGTGAACGCTGGCGGCGTGCCTAATACATGCAAGTCGAACGGAGATTAAGTAGCTTGCTATTTAATCTTAGTGGCGCACGGGTGAGTAATATATAGCTAACTTGCCCATTACTAAGGGACAACAGTTGGAAACGACTGCTAATACCTTATACTCCGTATCTATATAAATAGGTACGGGAAAGTTTTTCGGTAATGGATAG
>39c357b71383dc69e83618dce7b4cd95
AGAGTTCGATTATGGCTCAGAGTGAACGCTGGCGGCGTGCCTAATACATGCAAGTCGAACGGAGATTAAGTAGCTTGCTATTTAATCTTAGTGGCGCACGGGTGAGTAATATATAGCTAACTTGCCCATTACTAAGGGACAACAGTTGGAAACGACTGCTAATACCTTATACTCCGTATCTATATAAGTAGATACGGGAAAGTTTTTCGGTAATGGATAG
>9239a4f3142cbbea1446a6d8e02e18f3
AGAGTTCGATTATGGCTCAGAGTGAACGCTGGCGGCGTGCCTAATACATGCAAGTCGAACGGAGATTAAGTAGCTTGCTATTTAATCTTAGTGGCGCACGGGTGAGTAATATATAGCTAACTTGCCCATTACTAAGGGACAACAGTTGGAAACGACTGCTAATACCTTATACTCCGTATCTATATAAGTAGGTACGGGAAAGTTTTTCGGTAATGGATAG
>10ba65d01f1490b8f51419a6ff8f69cb
AGAGTTCGATTATGGCTCAGAGTGAACGCTGGCGGCGTGCCTAATACATGCAAGTCGAACGGAGATTAAGTAGCTTGCTATTTAATCTTAGTGGCGCACGGGTGAGTAATATATAGCTAATCTGCCCTACACTAGAGGACAACAGTTGGAAACGACTGCTAATACTCTATACTCCTTCTAAGCATAAGCTTAGTCGGGAAAGTTAATAAAATTTGCTTTT
>9dd8376bef6f9f4e7d9f1229452c6819
AGAGTTCGATTATGGCTCAGAGTGAACGCTGGCGGCGTGCCTAATACATGCAAGTCGAACGGAGATTAAGTAGCTTGCTATTTAATCTTAGTGGCGCACGGGTGAGTAATGTATAGCTAATCTGCCCTACACTAGAGGACAACAGTTGGAAACGACTGCTAATACTCTATACTCCTATCTAACATAAGTTAGATAGGGAAAGTTTTTCGGTGTAGGATGA
>0f01d7c87f23d8b631718505384d4f7f
AGAGTTCGATTATGGCTCAGAGTGAACGCTGGCGGCGTGCCTAATACATGCAAGTCGAACGGAGATTAAGTAGCTTGCTATTTAATCTTAGTGGCGCACGGGTGAGTAATGTATAGCTAATCTGCCCTACACTAGAGGACAACAGTTGGAAACGACTGCTAATACTCTATACTCCTGTCTTACATAAGTTAGATAGGGAAAGTTTTTCGGTGTAGGATGA
>d6058abfb98d0ee42fba2b630168c7fe
AGAGTTCGATTATGGCTCAGAGTGAACGCTGGCGGCGTGCCTAATACATGCAAGTCGAACGGAGATTAAGTAGCTTGCTATTTAATCTTAGTGGCGCACGGGTGAGTAATGTATAGTTAATCTGCCCCATAGTGGAGGACAACAGTTAGAAATGACTGCTAATACTCCATACTCCTTCTTATCATAAGTTAAGTCGGGAAAGTTTTTCGCTATGGGATGA
>f6c57e9ab100a3fd401f4745f006a5dd
AGAGTTCGATTATGGCTCAGATTGAACGCTGGCGGCAGGCTTAACACATGCAAGTCGAACGGTAACAGAGATTAGCTTGCTAATCTGCTGACGAGTGGCGGACGGGTGAGTAATGCTTGGGAATCTGGCTTATGGAGGGGGATAACTACGGGAAACTGTAGCTAATACCGCGTAAAATCTTTGGATTAAAGGGTGGGACTTTCGAGCCACCTGCCATAAG
>bb8f9c8698d0a74e24a4d2b907e824fd
AGAGTTCGATTATGGCTCAGATTGAACGCTGGCGGCAGGCTTAACACATGCAAGTCGAACGGTAACAGGAAGAAAGCTTGCTTTCTTTGCTGACGAGTGGCGGACGGGTGAGTAATGCTTGGGAATCTGGCTTATGGAGGGGGATAACTACGGGAAACTGTAGCTAATACCGCGTAATATCGAGAGATTAAAGGGTGGGACCGCAAGGCCACCTGCCATG
>8f7f5372615f2b5a82cb04d01d9e42fd
AGAGTTCGATTATGGCTCAGATTGAACGCTGGCGGCAGGCTTAACACATGCAAGTCGAACGGTAACAGGAATTAGCTTGCTAATTTGCTGACGAGTGGCGGACGGGTGAGTAATGCTTGGGAATCTGGCTTATGGAGGGGGATAACTACGGGAAACTGTAGCTAATACCGCGTAAAATCTTCGGATTAAAGGGTGGGACTTTCGAGCCACCTGCCATAAG
>b65e2db46e14d327b18bffb7d5c33079
AGAGTTCGATTATGGCTCAGATTGAACGCTGGCGGCAGGCTTAACACATGCAAGTCGAACGGTAACAGGAGAAAGCTTGCTTTCTTGCTGACGAGTGGCGGACGGGTGAGTAATGCTTGGGGATCTGGCTTATGGAGGGGGATAACGACGGGAAACTGTCGCTAATACCGCGTAGAGTCGAGAGACGAAAGTGCGGGACCGCAAGGCCGCATGCCATAGG
>0a0e368780c1094bd4407da76dd2036f
AGAGTTCGATTATGGCTCAGATTGAACGCTGGCGGCAGGCTTAACACATGCAAGTCGAACGGTAACAGGGATTAGCTTGCTAATCTGCTGACGAGTGGCGGACGGGTGAGTAATGCTTGGGAATCTGGCTTATGGAGGGGGATAACTACGGGAAACTGTAGCTAATACCGCGTAAAATCTTCGGATTAAAGGGTGGGACTTTCGGGCCACCTGCCATAAG
>a1b5f0bc1f57b6949ae208a0c0d40490
AGAGTTCGATTATGGCTCAGATTGAACGCTGGCGGCAGGCTTAACACATGCAAGTCGAACGGTAACAGGGGAAAGCTTGCTTTCTTGCTGACGAGTGGCGGACGGGTGAGTAATGCTTGGGAATCTGGCTTATGGAGGGGGATAACGACGGGAAACTGTCGCTAATACCGCGTAGAGTCGAGAGACGAAAGTGCGGGACCGCAAGGCCGCATGCCATGAG
>b95d59c2b5551c60367ff1d546443a26
AGAGTTCGATTATGGCTCAGATTGAACGCTGGCGGCAGGCTTAACACATGCAAGTCGAACGGTAACAGGTAAGTACTTGTACTTATGCTGACGAGTGGCGGACGGGTGAGTAATGCTTGGGGATCTGGCTTATGGAGGGGGATAACGACGGGAAACTGTCGCTAATACCGCGTAGAATCGGGAGATGAAAGTGTGGGACCTTCGGGCCACATGCCATAGG
>cd8c3c2a8e481c56ada323f090cf996f
AGAGTTCGATTATGGCTCAGATTGAACGCTGGCGGCAGGCTTAACACATGCAAGTCGAACGGTAACATAAAGAAGCTTGCTTCTTTGATGACGAGTGGCGGACGGGTGAGTAACGCTTGGGAATCTGGCTTATGGAGGGGGATAACTACGGGAAACTGTAGCTAATACCGCGTAGTATCGAGAGATGAAAATGTGGGACCTTCGGGCCACATGCCATAGG
>509aaecaeb0ec4928795929be01c11a4
AGAGTTCGATTATGGCTCAGATTGAACGCTGGCGGCAGGCTTAACACATGCAAGTCGAACGGTAACATAAAGAAGCTTGCTTCTTTGATGACGAGTGGCGGACGGGTGAGTAATGCTTGGGAATCTAGCTTATGGAGGGGGATAACTACGGGAAACTGTAGCTAATACCGCGTAATATCGAAAGATTAAAGTGTGGGACCTTCGGGCCACATGCCATAGG
>af30487292337e0a9ee50dc0fd06a8bb
AGAGTTCGATTATGGCTCAGATTGAACGCTGGCGGCAGGCTTAACACATGCAAGTCGAACGGTAACATAAAGAAGCTTGCTTCTTTGATGACGAGTGGCGGACGGGTGAGTAATGCTTGGGAATCTAGCTTATGGAGGGGGATAACTACGGGAAACTGTAGCTAATACCGCGTAGAATCGGGAGATGAAAGTGTGGGACCTTCGGGCCACATGCCATAGG
>94e4155569bf324389e1f6d00fca6c9a
AGAGTTCGATTATGGCTCAGATTGAACGCTGGCGGCAGGCTTAACACATGCAAGTCGAACGGTAACATAAAGAAGCTTGCTTCTTTGATGACGAGTGGCGGACGGGTGAGTAATGCTTGGGAATCTAGCTTATGGAGGGGGATAACTACGGGAAACTGTAGCTAATACCGCGTAGTATCGAGAGATGAAAGTGTGGGACCTTCGGGCCACATGCCATAGG
>f8056dc14345a181206a41e0e968546a
AGAGTTCGATTATGGCTCAGATTGAACGCTGGCGGCAGGCTTAACACATGCAAGTCGAACGGTAGCAGGAGAAAGCTTGCTTTCTTGCTGACGAGTGGCGGACGGGTGAGTAATGCTTGGGAATCTGGCTTATGGAGGGGGATAACTACGGGAAACTGTAGCTAATACCGCGTAGAATCGGAAGATGAAAGTGCGGGACCGCAAGGCCGCATGCCATGAG
>a1b9fcba843aa7a45a88cd32a7d6b04b
AGAGTTCGATTATGGCTCAGATTGAACGCTGGCGGCATGCTTAACACATGCAAGTCGAACGGAAACGATGGAGCTTGCTCCAGGCGTCGAGTGGCGGACGGGTGAGTAACGCATGGGAATCTGCCTTTTGCTGGGGGATAACGTAGGGAAACTTACGCTAATACCGCATAAGACCTAAGGGTGAAAGCGGGGGACCGAAAGGCCTCGCGGCAAGAGATGA
>7b44aa008cae6c741364734f3a102dcf
AGAGTTCGATTATGGCTCAGATTGAACGCTGGCGGCATGCTTAACACATGCAAGTCGAACGGAAACGATGGAGCTTGCTCCAGGCGTCGAGTGGCGGACGGGTGAGTAATGCATGAGAATCTGCCTTTTGCTGGGGGATAACGTAGGGAAACTTACGCTAATACCGCATAAGACCTAAGGGTGAAAGCGGGGGATCTTAGGACCTCGCGGCGAGAGATGA
>522739ae1dc4b9f3b77a2a079bbeaf39
AGAGTTCGATTATGGCTCAGATTGAACGCTGGCGGCATGCTTAACACATGCAAGTCGAACGGAAACGATGGAGCTTGCTCCAGGCGTCGAGTGGCGGACGGGTGAGTAATGCATGGGAATCTGCCTTTTGCTGGGGGATAACGTAGGGAAACTTACGCTAATACCGCATAAGACCTAAGGGTGAAAGCGGGGGACCGAAAGGCCTCGCGGCAAGAGATGA
>18d4ce90a77371366c20e0ef4c4d95e5
AGAGTTCGATTATGGCTCAGATTGAACGCTGGCGGCATGCTTTACACATGCAAGTCGAACGGCAGCACGAAAGAGCTTGCTCTTTTGGTGGCGAGTGGCGAACGGGTGAGTAATGCATCGGAACGTACCGAGTAATGGGGGATAACTATCCGAAAGGATAGCTAATACCGCATACGCTTTGAGAAGGAAAGTGGGGGCTCTTCGGACCTCACGTTATTCG
>6a40f6a68cfec0a3f9c5ee907fd1f3cc
AGAGTTCGATTATGGCTCAGATTGAACGCTGGCGGCATGCTTTACACATGCAAGTCGAACGGCAGCGCGGGCTTCGGCCTGGCGGCGAGTGGCGAACGGGTGAGTAATACATCGGAACGTGCCCAGTAGTGGGGGATAGCTCGGCGAAAGCCGGATTAATACCGCATACGACCTGAGGGTGAAAGCGGGGGACTTTAGGGCCTCGCGCTATTGGAGCGGC
>6c6a1356993565a2f98871276dcda7bc
AGAGTTCGATTATGGCTCAGATTGAACGCTGGCGGCATGCTTTACACATGCAAGTCGAACGGCAGCGCGGGCTTCGGCCTGGCGGCGAGTGGCGAACGGGTGAGTAATACATCGGAACGTGCCCAGTAGTGGGGGATAGCTCGGCGAAAGCCGGATTAATACCGCATACGACCTGAGGGTGAAAGCGGGGGATCTTCGGACCTCGCGCTATTGGAGCGGC
>4154895549b6208943b31ef154b8d405
AGAGTTCGATTATGGCTCAGATTGAACGCTGGCGGCATGCTTTACACATGCAAGTCGAACGGCAGCGGGGTAGTGCTTGCACTACTGCCGGCGAGTGGCGAACGGGTGAGTAATATATCGGAACGTACCGAGTAATGGGGGATAACCAATCGAAAGATTGGCTAATACCGCATACGTCCTGAGGGAGAAAGCGGGGGATCGCAAGACCTCGCGTTATTCG
>bcd7a23751391ed2d35390868d1c53cc
AGAGTTCGATTATGGCTCAGATTGAACGCTGGCGGCATGCTTTACACATGCAAGTCGGACGGCAGCACAGAGAAGCTTGCTTCTTGGGTGGCGAGTGGCGAACGGGTGAGTAACATATCGGAACGTACCGAGCAGTGGGGGATAACTAATCGAAAGATTAGCTAATACCGCATATATTCTGAGGAAGAAAGCAGGGGACCATTTGGCCTTGCGCTGTTTG
>bfcd6e0c6de32929e41f826c9c57982a
AGAGTTCGATTATGGCTCAGATTGAACGCTGGCGGCATGCTTTACACATGCAAGTCGGACGGCAGCACAGAGAAGCTTGCTTCTTGGGTGGCGAGTGGCGAACGGGTGAGTAACATATCGGAACGTACCGAGTAATGGGGGATAACTAATCGAAAGATTAGCTAATACCGCATATTCTCTGAGGAGGAAAGCAGGGGACCTTCGGGCCTTGCGTTATTTG
>b82c71de65a2d000361f48dff6683447
AGAGTTCGATTATGGCTCAGATTGAACGCTGGCGGCATGCTTTACACATGCAAGTCGGACGGCAGCGAGATAGTGCTTGCACTATTGTCGGCGAGTGGCGAACGGGTGAGTATAATATTGGAACGTACCGAGTAATGGGGGATAACCATCCGAAAGGATGGCTAATACCGCATACGTCCTGAGGGAGAAAGCGGGGGACAGGCAACTGCCTCGCGTTATT
>58034378a9d5bf8a4536649c060610d0
AGAGTTCGATTATGGCTCAGATTGAACGCTGGCGGCATGCTTTACACATGCAAGTCGGACGGCAGCGGGGAGTGCTTGCACTCTGCCGGCGAGTGGCGAACGGGTGAGTAATGCATCGGAACGTACCGAGTAATGGGGGATAACTGTCCGAAAGGACAGCTAATACCGCATACGCCCTGAGGGGGAAAGCGGGGGATCTTAGGACCTCGCGTTATTCGAG
>75ed4516f9772d2a576710bdf4ecebcc
AGAGTTCGATTATGGCTCAGATTGAACGCTGGCGGCATGCTTTACACATGCAAGTCGGACGGCAGCGGGGGTGCTTGCACCTGCCGGCGAGTGGCGAACGGGTGAGTAACATATTGGAATGTACCGAGTAGTGGGGGATAACCAATCGAAAGATTGGCTAATACCGCATACGTCCTGAGGGGGAAAGCAGGGGATCTTCGGACCTTGCGCTATTTGAGCA
>356d3c2b585042be3a4662119f4011e3
AGAGTTCGATTATGGCTCAGATTGAACGCTGGCGGCATGCTTTACACATGCAAGTCGGACGGCAGCGGGGTAGTGCTTGCACTACTGCCGGCGAGTGGCGAACGGGTGAGTAATATATTGGAACGTACCGAGTAATGGGGGATAACCAATCGAAAGATTGGCTAATACCGCATACGCTCTGAGGAGGAAAGCAGGGGACCTTCGGGCCTTGCGTTATTCG
>f4e83bc4594f9444b9cbd4b108373b7e
AGAGTTCGATTATGGCTCAGGACAAACGCTGGCGGCATGCCTAACACATGCAAGTCGAACGGACAGAACAGGGAAGCTTTTCGGAGTGGAACTGGAAAGTTAGTGGCGGATGGGTGAGTAACGCGTGGACAACCTACCTTGTAAAGGGGAATAACCTCGAGAAATCGAAGCTAATACCCCATAATAACCTTGCTTCGCATGAAGTAAGGAGGAAAGGCGG
>a58452c35b928eea3a8e6632f0c8ef83
AGAGTTCGATTATGGCTCAGGACGAACGCTGGCGGCGTGCCTAATACATGCAAGTAGAACGCACAGGATGCACCGTAGTTTACTACACCGTATTCTGTGAGTTGCGAACGGGTGAGTAACGCGTAGGTAACCTGCCTGGTAGCGGGGGATAACTATTGGAAACGATAGCTAATACCGCATAAGAACATTTACTGCATGGTAGATGTTTAAAAGGTGCAAA
>4b6f1150608c9468264b246af1895855
AGAGTTCGATTATGGCTCAGGACGAACGCTGGCGGCGTGCCTAATACATGCAAGTAGAACGCACAGTTTATACCGTAGCTTGCTACACCATAGACTGTGAGTTGCGAACGGGTGAGTAACGCGTAGGTAACCTGCCTGGTAGCGGGGGATAACTATTGGAAACGATAGCTAATACCGCATAATATTAATTATTGCATGATAATTGATTAAAAGGTGCAAT
>1df3fe66108f6683a55726a53a528bcb
AGAGTTCGATTATGGCTCAGGACGAACGCTGGCGGCGTGCCTAATACATGCAAGTAGAACGCACAGTTTATACCGTAGCTTGCTACACCATAGACTGTGAGTTGCGAACGGGTGAGTAACGCGTAGGTAACCTGCCTGGTAGCGGGGGATAACTATTGGAAACGATAGCTAATACCGCATAATATTAATTATTGCATGATAATTGATTGAAAGGTGCAAT
>b2b44088b21ffeb123fcc1c29d54976d
AGAGTTCGATTATGGCTCAGGACGAACGCTGGCGGCGTGCCTAATACATGCAAGTAGAACGCTAAAGGAGGAGCTTGCTTCTCTGGATGAGTTGCGAACGGGTGAGTAACGCGTAGGTAACCTGCCTGGTAGCGGGGGATAACTATTGGAAACGATAGCTAATACCGCATAATAGTAGTTGTTGCATGACAACTGTTTGAAAGGTGCAATTGCATCACTA
>0a0a6b5c2b6017102f73c1fe5a16da58
AGAGTTCGATTATGGCTCAGGACGAACGCTGGCGGCGTGCCTAATACATGCAAGTAGAACGCTGAAGAGAGGAGCTTGCTCTTCTTGAATGAGTTGCGAACGGGTGAGTAACGCGTAGGTAACCTGCCTTGTAGCGGGGGATAACTATTGGAAACGATAGCTAATACCGCATAACAATGGGTGACACATGTCATTTATTTGAAAGGGGCAATTGCTCCAC
>bd0fdbe055f323d5b3025d995533d999
AGAGTTCGATTATGGCTCAGGACGAACGCTGGCGGCGTGCCTAATACATGCAAGTAGAACGCTGAAGAGAGGAGCTTGCTCTTCTTGGATGAGTTGCGAACGGGTGAGTAACGCGTAGGTAACCTGCCTGGTAGCGGGGGATAACTATTGGAAACGATAGCTAATACCGCATAAAATTGATTATTGCATGATAATTAATTGAAAGATGCAATTGCATCAC
>30b6579a32696e7dfaac801dad663363
AGAGTTCGATTATGGCTCAGGACGAACGCTGGCGGCGTGCCTAATACATGCAAGTAGAACGCTGAAGAGAGGAGCTTGCTCTTCTTGGATGAGTTGCGAACGGGTGAGTAACGCGTAGGTAACCTGCCTGGTAGCGGGGGATAACTATTGGAAACGATAGCTAATACCGCATGATATTAATTGTCGCATGATAATTAATTGAAAGATGCAATTGCATCAC
>a0bea20fc8b2951b94c1c34635e9fdeb
AGAGTTCGATTATGGCTCAGGACGAACGCTGGCGGCGTGCCTAATACATGCAAGTAGAACGCTGAAGAGAGGAGCTTGCTCTTCTTGGATGAGTTGCGAACGGGTGAGTAACGCGTAGGTAACCTGCCTGGTAGCGGGGGATAACTATTGGAAACGATAGCTAATACCGCATGATATTGAATATCGCATGATAATTAATTGAAAGGTGCAATTGCATCAC
>62f6555b48d468dddaa00726f23562f6
AGAGTTCGATTATGGCTCAGGACGAACGCTGGCGGCGTGCCTAATACATGCAAGTAGAACGCTGAAGCTTGGTGCTTGCACCGAGCGGATGAGTTGCGAACGGGTGAGTAACGCGTAGGTAACCTGCCTGGTAGCGGGGGATAACTATTGGAAACGATAGCTAATACCGCATAACAGTAGATATCGCATGATAGCTACTTGAAAGGTGCAATTGCACCAC
>6751b763ffb7056f2bb3fd7b4ac0bb37
AGAGTTCGATTATGGCTCAGGACGAACGCTGGCGGCGTGCCTAATACATGCAAGTAGAACGCTGAAGCTTGGTGCTTGCACCGAGCGGATGAGTTGCGAACGGGTGAGTAACGCGTAGGTAACCTGCCTGGTAGCGGGGGATAACTATTGGAAACGATAGCTAATACCGCATAACAGTAGATGTCGCATGACATTTGCTTAAAAGGTGCAATTGCATCAC
>ef0734f10e080660b20995dbae0fe7c2
AGAGTTCGATTATGGCTCAGGACGAACGCTGGCGGCGTGCCTAATACATGCAAGTAGAACGCTGAAGCTTGGTGCTTGCACCGAGCGGATGAGTTGCGAACGGGTGAGTAACGCGTAGGTAACCTGCCTGGTAGCGGGGGATAACTATTGGAAACGATAGCTAATACCGCATGACAACAGTTATTGCATGATAACTGTTTAAAAGGGGCAATTGCTCCAC
>1a71e1d3b78813b8007a423d8c7820cb
AGAGTTCGATTATGGCTCAGGACGAACGCTGGCGGCGTGCCTAATACATGCAAGTAGAACGCTGAAGGAAGGAGCTTGCTCTTTCCGGATGAGTTGCGAACGGGTGAGTAACGCGTAGGTAACCTGCCTGGTAGCGGGGGATAACTATTGGAAACGATAGCTAATACCGCATAACAGTAGATATCGCATGATAGCTGCTTGAAAGGTGCAAATGCACCAC
>e865f234e8c39e4abf9d80122ab8dd24
AGAGTTCGATTATGGCTCAGGACGAACGCTGGCGGCGTGCCTAATACATGCAAGTAGAACGCTGAAGGAAGGAGCTTGCTCTTTCCGGATGAGTTGCGAACGGGTGAGTAACGCGTAGGTAACCTGCCTGGTAGCGGGGGATAACTATTGGAAACGATAGCTAATACCGCATAACAGTAGATATCGCATGATAGCTGCTTGAAAGGTGCAATTGCACCAC
>d2ad7698e065b0f9e0fe1124f0259a92
AGAGTTCGATTATGGCTCAGGACGAACGCTGGCGGCGTGCCTAATACATGCAAGTAGAACGCTGAAGGAAGGAGCTTGCTCTTTCCGGATGAGTTGCGAACGGGTGAGTAACGCGTAGGTAACCTGCCTGGTAGCGGGGGATAACTATTGGAAACGATAGCTAATACCGCATAACAGTAGATATCGCATGATAGCTGCTTGAAAGGTGCAATTGCATCAC
>d4102d77b9ce780fa0b2e09052aa795c
AGAGTTCGATTATGGCTCAGGACGAACGCTGGCGGCGTGCCTAATACATGCAAGTAGAACGCTGAAGGAAGGAGCTTGCTCTTTCCGGATGAGTTGCGAACGGGTGAGTAACGCGTAGGTAACCTGCCTGGTAGCGGGGGATAACTATTGGAAACGATAGCTAATACCGCATGACAACAGTTATTGCATGATAACTGTTTAAAAGGGGCAACTGCTCCAC
>753aaa39fd6db950b2c09557c8f56699
AGAGTTCGATTATGGCTCAGGACGAACGCTGGCGGCGTGCCTAATACATGCAAGTAGAACGCTGAAGGAGGAGCTTGCTCTTCTGGATGAGTTGCGAACGGGTGAGTAACGCGTAGGTAACCTGCCTGGTAGCGGGGGATAACTATTGGAAACGATAGCTAATACCGCATAAAAACGGTTGTTGCATGACAACTGTTTGAAAGGTGCAATTGCATCACTA
>ef1427ba37cabd54024de894eb8b1935
AGAGTTCGATTATGGCTCAGGACGAACGCTGGCGGCGTGCCTAATACATGCAAGTAGAACGCTGAAGGAGGAGCTTGCTCTTCTGGATGAGTTGCGAACGGGTGAGTAACGCGTAGGTAACCTGCCTGGTAGCGGGGGATAACTATTGGAAACGATAGCTAATACCGCATAACAGTAGATGTTGCATGACATTTACTTAAAAGGTGCAATTGCATCACTA
>b42ac1b5c5ee05ea550f901fdb2e7d11
AGAGTTCGATTATGGCTCAGGACGAACGCTGGCGGCGTGCCTAATACATGCAAGTAGAACGCTGAAGGAGGAGCTTGCTCTTCTGGATGAGTTGCGAACGGGTGAGTAACGCGTAGGTAACCTGCCTGGTAGCGGGGGATAACTATTGGAAACGATAGCTAATACCGCATAAGAGTAGATATCGCATGATAGCTGCTTGAAAGGTGCAATTGCACCACTA
>af2a20e7e0b69f62504dbe994c26f276
AGAGTTCGATTATGGCTCAGGACGAACGCTGGCGGCGTGCCTAATACATGCAAGTAGAACGCTGAAGGAGGAGCTTGCTCTTCTGGATGAGTTGCGAACGGGTGAGTAACGCGTAGGTAACCTGCCTGGTAGCGGGGGATAACTATTGGAAACGATAGCTAATACCGCATAAGAGTAGATGTCGCATGACATTTGCTTAAAAGGTGCAATTGCATCACTA
>fe9fdddbed1275e9e052b08579183d04
AGAGTTCGATTATGGCTCAGGACGAACGCTGGCGGCGTGCCTAATACATGCAAGTAGAACGCTGAAGGAGGAGCTTGCTCTTCTGGATGAGTTGCGAACGGGTGAGTAACGCGTAGGTAACCTGCCTGGTAGCGGGGGATAACTATTGGAAACGATAGCTAATACCGCATAAGAGTAGATGTTACATGACATTTGCTTAAAAGGTGCAATTGCATCACTA
>c4e42f6727f7325f8fdd5d1903a1f3ec
AGAGTTCGATTATGGCTCAGGACGAACGCTGGCGGCGTGCCTAATACATGCAAGTAGAACGCTGAAGGAGGAGCTTGCTCTTCTGGATGAGTTGCGAACGGGTGAGTAACGCGTAGGTAACCTGCCTGGTAGCGGGGGATAACTATTGGAAACGATAGCTAATACCGCATAAGAGTAGATGTTGCATGACATTTACTTAAAAGGTGCAATTGCATCACTA
>22e315b15588ceb5434efbbaac6c95ad
AGAGTTCGATTATGGCTCAGGACGAACGCTGGCGGCGTGCCTAATACATGCAAGTAGAACGCTGAAGGAGGAGCTTGCTCTTCTGGATGAGTTGCGAACGGGTGAGTAACGCGTAGGTAACCTGCCTGGTAGCGGGGGATAACTATTGGAAACGATAGCTAATACCGCATAATAGTAGATGTTGCATGACATTTGCTTAAAAGGTGCAATTGCATCACTA
>d571793966e32d10f2d2c465c888a255
AGAGTTCGATTATGGCTCAGGACGAACGCTGGCGGCGTGCCTAATACATGCAAGTAGAACGCTGAAGGAGGAGCTTGCTTCTCCGGATGAGTTGCGAACGGGTGAGTAACGCGTAGGTAACCTGCCTGGTAGTGGGGGATAACTATTGGAAACGATAGCTAATACCGCATAACAGTAGATATTGCATGATATCTGCTTGAAAGGTGCAAATGCATCACTA
>b37a0b29dca39372de9a57b50dbc82da
AGAGTTCGATTATGGCTCAGGACGAACGCTGGCGGCGTGCCTAATACATGCAAGTAGAACGCTGAAGGAGGAGCTTGCTTCTCCGGATGAGTTGCGAACGGGTGAGTAACGCGTAGGTAACCTGCCTGGTAGTGGGGGATAACTATTGGAAACGATAGCTAATACCGCATAATAGCAGTTGTTGCATGACAACTGTTTGAAAGGTGCAATTGCACCACTA
>ed129642c170bcf9a8f11423a5a37734
AGAGTTCGATTATGGCTCAGGACGAACGCTGGCGGCGTGCCTAATACATGCAAGTAGAACGCTGAAGGAGGAGCTTGCTTCTCCGGATGAGTTGCGAACGGGTGAGTAACGCGTAGGTAACCTGCCTGGTAGTGGGGGATAACTATTGGAAACGATAGCTAATACCGCATAATAGCAGTTGTTGCATGACAACTGTTTGAAAGGTGCAATTGCACCGCTA
>2709ddc44e5f85317d171b4139ee7655
AGAGTTCGATTATGGCTCAGGACGAACGCTGGCGGCGTGCCTAATACATGCAAGTAGAACGCTGAAGGAGGAGCTTGCTTCTCTGGATGAGTTGCGAACGGGTGAGTAACGCGTAGGTAACCTGCCTGGTAGCGGGGGATAACTATTGGAAACGATAGCTAATACCGCATAACAGCAAATGTTGCATGACATTTGCTTAAAAGATGCAATTGCATCACTA
>be9209aa85d33e838d14339a37b7596a
AGAGTTCGATTATGGCTCAGGACGAACGCTGGCGGCGTGCCTAATACATGCAAGTAGAACGCTGAAGGAGGAGCTTGCTTCTCTGGATGAGTTGCGAACGGGTGAGTAACGCGTAGGTAACCTGCCTGGTAGCGGGGGATAACTATTGGAAACGATAGCTAATACCGCATAAGAGTAGATATTGCATGATATTTACTTAAAAGGTGCAATTGCATCACTA
>d93bc7501223598da7e96e1f69dcde19
AGAGTTCGATTATGGCTCAGGACGAACGCTGGCGGCGTGCCTAATACATGCAAGTAGAACGCTGAAGGAGGAGCTTGCTTCTCTGGATGAGTTGCGAACGGGTGAGTAACGCGTAGGTAACCTGCCTGGTAGCGGGGGATAACTATTGGAAACGATAGCTAATACCGCATAATAGCAGTTATTGCATGATAACTGTTTGAAAGGTGCAATTGCACCACTA
>7e3d3e373b664bf5190621905fe3cf2d
AGAGTTCGATTATGGCTCAGGACGAACGCTGGCGGCGTGCCTAATACATGCAAGTAGAACGCTGAAGGAGGAGCTTGCTTCTCTGGATGAGTTGCGAACGGGTGAGTAACGCGTAGGTAACCTGCCTGGTAGCGGGGGATAACTATTGGAAACGATAGCTAATACCGCATAATAGCAGTTATTGCATGATAACTGTTTGAAAGGTGCAATTGCATCACTA
>051424c8e1d2515b75337ede492633ac
AGAGTTCGATTATGGCTCAGGACGAACGCTGGCGGCGTGCCTAATACATGCAAGTAGAACGCTGAAGGAGGAGCTTGCTTCTCTGGATGAGTTGCGAACGGGTGAGTAACGCGTAGGTAACCTGCCTGGTAGCGGGGGATAACTATTGGAAACGATAGCTAATACCGCATAATAGTAGATGTTGCATGACATTTACTTAAAAGGTGCAATTGCATCACTA
>89744e8b9f0703808b09d783b94430ad
AGAGTTCGATTATGGCTCAGGACGAACGCTGGCGGCGTGCCTAATACATGCAAGTAGAACGCTGAAGGAGGAGCTTGCTTCTCTGGATGAGTTGCGAACGGGTGAGTAACGCGTAGGTAACCTGCCTGGTAGCGGGGGATAACTATTGGAAACGATAGCTAATACCGCATAATAGTAGTTGTTGCATGACAACTGTTTGAAAGGTGCAATTGCATCACTA
>d9efc293701f49ba73c87a563e691158
AGAGTTCGATTATGGCTCAGGACGAACGCTGGCGGCGTGCCTAATACATGCAAGTAGAACGCTGAAGGAGGAGCTTGCTTCTCTGGATGAGTTGCGAACGGGTGAGTAACGCGTAGGTAACCTGCCTGGTAGCGGGGGATAACTATTGGAAACGATAGCTAATACCGCATAATATTGACTATTGCATGATAGTCAGTTGAAAGGTGCAACTGCACCACTA
>4de8d66b2a7ec190d95b3305a45de356
AGAGTTCGATTATGGCTCAGGACGAACGCTGGCGGCGTGCCTAATACATGCAAGTCGAACGAACCGCGACCGAGTGCTTGCACTTGGTCAAGGTGAGTGGCGAACGGGTGAGTAACACGTGGGTAACCTACCTCATAGTGGGGGATAACAGTCGGAAACGACTGCTAATACCGCATAGGACATGGGATCACATGATTCTGTGAGGAAAGGTGGCGCAAGC
>068e63a06a1ab8c984cd117ebc0d2065
AGAGTTCGATTATGGCTCAGGACGAACGCTGGCGGCGTGCCTAATACATGCAAGTCGAACGAACCGCGACTAAGTGCTTGCACTTGATCAAGGTGAGTGGCGAACGGGTGAGTAACACGTGGGTAACCTACCTCATAGTGGGGGATAACAGTCGGAAACGACTGCTAATACCGCATAGGACATGGAATCACATGATTCAGTGAGGAAAGGTGGCGCAAGC
>45dc8a5f3e24abcbb35290b650086fa0
AGAGTTCGATTATGGCTCAGGACGAACGCTGGCGGCGTGCCTAATACATGCAAGTCGAACGAGAGCGACCGGTGCTTGCACTGGTCAATCTAGTGGCGAACGGGTGAGTAACACGTGGGTAACCTGCCCATCAGAGGGGGATAACATTCGGAAACGGATGCTAAAACCGCATAGGTCCTTTAACCGCATGGTTGAAGGAGGAAAAGAGGCGCAAGCTTCT
>3d97bcb0289cb45c3ba54919c2ce7a13
AGAGTTCGATTATGGCTCAGGACGAACGCTGGCGGCGTGCCTAATACATGCAAGTCGAACGAGAGCGACCGGTGCTTGCACTGGTCAATCTAGTGGCGAACGGGTGAGTAACACGTGGGTAACCTGCCCATCAGAGGGGGATAACATTCGGAAACGGATGCTAAAACCGCATAGGTCTTCGAACCGCATGGTTTGAAGAGGAAAAGAGGCGCAAGCTTCT
>585e472d5cfbf1d611177a53173afa20
AGAGTTCGATTATGGCTCAGGACGAACGCTGGCGGCGTGCCTAATACATGCAAGTCGAACGAGAGCGACCGGTGCTTGCACTGGTCAATCTAGTGGCGAACGGGTGAGTAACACGTGGGTAACCTGCCCATCAGAGGGGGATAACATTCGGAAACGGATGCTAAAACCGCATAGGTTCTTGAGTCGCATGACCCGAGAAGGAAAAGAGGCTTCGGCTTCT
>bfe7330b95807babda8fb2ea0830b24e
AGAGTTCGATTATGGCTCAGGACGAACGCTGGCGGCGTGCCTAATACATGCAAGTCGAACGAGAGCGACCGGTGCTTGCACTGGTCAATCTAGTGGCGAACGGGTGAGTAACACGTGGGTAACCTGCCCATCAGAGGGGGATAACATTCGGAAACGGATGCTAAAACCGCATAGGTTCTTTAGTCGCATGACTGAAGAAGGAAAAGAGGCTTCGGCTTCT
>f4679c097006a2675cf0c56318dd4cb4
AGAGTTCGATTATGGCTCAGGACGAACGCTGGCGGCGTGCCTAATACATGCAAGTCGAGCGAAGTTTTCCTGGTGCTTGCACCGGAAAAACTTAGCGGCGAACGGGTGAGTAACACGTAAAGAACCTGCCTCATAGACTGGGACAACTATTGGAAACGATAGCTAATACCGGATAACAGCATTAACTGCATGGTTGATGTTTAAAAGTTGGTTTTGCTAA
>a801f3356e5f7142130e4be6d7ccc66c
AGAGTTCGATTATGGCTCAGGACGAACGCTGGCGGCGTGCCTAATACATGCAAGTCGAGCGAAGTTTTTCTGGTGCTTGCACTAGAAAAACTTAGCGGCGAACGGGTGAGTAACACGTAAAGAACCTGCCTCATAGACGGGGACAACTATTGGAAACGATAGCTAATACCGGATAACAGCATAAATCGCATGATATATGTTTAAAAGTTGGTTTCGGCTA
>16558474a347fe6518baf707f7a634a2
AGAGTTCGATTATGGCTCAGGACGAACGCTGGCGGCGTGCCTAATACATGCAAGTCGAGCGAAGTTTTTCTGGTGCTTGCACTAGAAAAACTTAGCGGCGAACGGGTGAGTAACACGTAAAGAACCTGCCTCATAGACTGGGACAACTATTGGAAACGATAGCTAATACCGGATAACAGTATTTCTCGCATGAGAGATATTTAAAAGTTGGTTATGCTAA
>e996132cbc7a56eefe261936fc89ab22
AGAGTTCGATTATGGCTCAGGACGAACGCTGGCGGCGTGCCTAATACATGCAAGTGGGACGCAAGGAAACACACTGTGCTTGCACACCGTGTTTTCTTGAGTCGCGAACGGGTGAGTAACGCGTAGGTAACCTGCCTATTAGCGGGGGATAACTATTGGAAACGATAGCTAATACCGCATAATATTAATTATTGCATGATAATTGATTGAAAGATGCAAG
>5ded30bdf260a2d2353b3ac4ef28b77d
AGAGTTCGATTATGGCTCAGGACGAACGCTGGCGGCGTGCGTAACACATGCAAGTCGAACGAGAGAGTGAGAGAAGCTTGCTTTTCTTATGATCGAGTGGCAAACGGGTGAGTAACGCGTAAACAACCTGCCCCGCAGATGGGGACAACAGCTGGAAACGGCTGCTAATACCGAATACGCTCCTCTTAGCGCATGGTAAGAGGAAGAAAGGGTGGCCTCT
>48ae964b7c88d8fc1d5d4aed59e5aa76
AGAGTTCGATTATGGCTCAGGACGAACGCTGGCGGCGTGCTTAACACATGCAAGTCGAACGAAAAGACGGAAAGAGCTTGCTCTTTTCAGAATTGAGTGGCAAACGGGTGAGTAACACGTAAACAACCTGCCTTCAGGATGGGGACAACAGACGGAAACGACTGCTAATACCGAATAAGTTCCAAGAGCCGCATGGCCCATGGAAGAAAAGGTGGCCTCT
>9d279e6aa6e29651ca0bb616e22fa319
AGAGTTCGATTATGGCTCAGGACGAACGCTGGCGGCGTGCTTAACACATGCAAGTCGAACGAAAATACCAAGCTTGCTTGGTTGATTAGTGGCGAACGGGTGAGTAACACGTGAGTAACCTGCCCCTTACTTTCCTGGATAACTGCTCGAAAGGGTAGCTAATACGGGATATTCTGGCCTTCCTGCATGGGTTGGTTTGGAAAGGTTTTTTTCTGGTAAG
>dd01815681bd794c781f2326059c2252
AGAGTTCGATTATGGCTCAGGACGAACGCTGGCGGCGTGCTTAACACATGCAAGTCGAACGAAAATACCAAGCTTGCTTGGTTGATTAGTGGCGAACGGGTGAGTAACACGTGAGTAACCTGCCCCTTACTTTCCTGGATAACTGCTCGAAAGGGTAGCTAATACGGGGTATTCTGGCCTTCCTGCATGGGTTGGTTTGGAAAGGTTGTTTTTCTGGTAA
>45d8df4032535fd07e905c74e7eb418c
AGAGTTCGATTATGGCTCAGGACGAACGCTGGCGGCGTGCTTAACACATGCAAGTCGAACGAAAATACCAAGCTTGCTTGGTTGATTAGTGGCGAACGGGTGAGTAACACGTGAGTAACCTGCCCCTTACTTTCTGGATAACTGCTCGAAAGGGTAGCTAATACGGGATATTCTGGCCTTCCTGCATGGGTTGGTTTGGAAAGGTTTTTTTCTGGTGAGG
>a6e4ea845dbc52651cf66c5c8289532c
AGAGTTCGATTATGGCTCAGGACGAACGCTGGCGGCGTGCTTAACACATGCAAGTCGAACGAAATTAAAAAATTATCATTGAGCTCTCCGATGAGACGGGAGCCAAGCGTCGTGACCGCGTAGCGGGCACCACGCGTTCAACAAGTGCAACACCAAGTCGAAGGGTTGAATGGTAATTTTTTAATTTAGTGGCAAACGGGTGAGTAACACGTAGACAACC
>ef7e94ca0b2dec9f6526500594925075
AGAGTTCGATTATGGCTCAGGACGAACGCTGGCGGCGTGCTTAACACATGCAAGTCGAACGAAATTAAAAAATTATCATTGAGCTCTCCGATGAGATGGGAGCCAAGCGTCGTGACCGCGCAGCGGGCACCACGCGTTCAACAAGTGCAACACCAAGTCGAAGGGTTGAATGGTAATTTTTTAATTTAGTGGCAAACGGGTGAGTAACACGTAGACAACC
>a4898e142ba23c5bad07c88270c7af4b
AGAGTTCGATTATGGCTCAGGACGAACGCTGGCGGCGTGCTTAACACATGCAAGTCGAACGAAATTAAAAAATTATCATTGAGCTCTCCGATGAGATGGGAGCCAAGCGTCGTGACCGCGGAGCGGGCACCACGCGTTCAACAAGTGCAACACCAAGTCGAAGGGTTGAATGGTAATTTTTTAATTTAGTGGCAAACGGGTGAGTAACACGTAGACAACC
>e74384cfab76fba8e9aafcfa8311e880
AGAGTTCGATTATGGCTCAGGACGAACGCTGGCGGCGTGCTTAACACATGCAAGTCGAACGAAGAGCGATGGAAGCTTGCTTCTATCAATCTTAGTGGCGAACGGGTGAGTAACGCGTAATCAACCTGCCCTTCAGAGGGGGACAACAGTTGGAAACGACTGCTAATACCGCATACGATCCAACCTCGGCATCGAGGATGGATGAAAGGTGGCCTCTATT
>75d1b40e691e12fd1d96642709ad815a
AGAGTTCGATTATGGCTCAGGACGAACGCTGGCGGCGTGCTTAACACATGCAAGTCGAACGAAGAGCGATGGAAGCTTGCTTCTATCAATCTTAGTGGCGAACGGGTGAGTAACGCGTAATCAACCTGCCCTTCAGAGGGGGACAACAGTTGGAAACGACTGCTAATACCGCATACGATCCAATCTCGGCATCGAGGATGGATGAAAGGTGGCCTCTATT
>48ff888c9776192e8b734fe7a1eac157
AGAGTTCGATTATGGCTCAGGACGAACGCTGGCGGCGTGCTTAACACATGCAAGTCGAACGAAGAGCGATGGAAGCTTGCTTCTATCAATCTTAGTGGCGAACGGGTGAGTAACGCGTAATCAACCTGCCCTTCAGAGGGGGACAACAGTTGGAAACGACTGCTAATACCGCATACGATCTAACCTCGGCATCGAGGATAGATGAAAGGTGGCCTCTATT
>38d557f5e3a4fddcdbce61d42c1bb893
AGAGTTCGATTATGGCTCAGGACGAACGCTGGCGGCGTGCTTAACACATGCAAGTCGAACGAAGAGCGATGGAAGCTTGCTTCTATCAATCTTAGTGGCGAACGGGTGAGTAACGCGTAATCAACCTGCCCTTCAGAGGGGGACAACAGTTGGAAACGACTGCTAATACCGCATACGATCTGACCTCGGCATCGAGGATAGATGAAAGGTGGCCTCTATT
>dda81b8a36eab2032a69b6b37c53b4c3
AGAGTTCGATTATGGCTCAGGACGAACGCTGGCGGCGTGCTTAACACATGCAAGTCGAACGAAGAGCGATGGAAGCTTGCTTCTATCAATCTTAGTGGCGAACGGGTGAGTAACGCGTAATCAACCTGCCCTTCAGAGGGGGACAACAGTTGGAAACGACTGCTAATACCGCATACGATTCAATTCCGGCATCGGGACTGAATGAAAGGTGGCCTCTATT
>4c7c02502f822ce5c9d153222fba930d
AGAGTTCGATTATGGCTCAGGACGAACGCTGGCGGCGTGCTTAACACATGCAAGTCGAACGAAGAGCGATGGAAGCTTGCTTCTATCAATCTTAGTGGCGAACGGGTGAGTAACGCGTAATCAACCTGCCCTTCAGAGGGGGACAACAGTTGGAAACGACTGCTAATACCGCATGCGATTCAATCTCGGCATCGAGACTGGATGAAAGGTGGCCTCTATT
>67c377b3b3ab0f449e9c9b7058ae4133
AGAGTTCGATTATGGCTCAGGACGAACGCTGGCGGCGTGCTTAACACATGCAAGTCGAACGAAGAGCGATGGAAGCTTGCTTCTATCAATCTTAGTGGCGAACGGGTGAGTAACGCGTAATCAACCTGCCCTTCAGAGGGGGACAACAGTTGGAAACGACTGCTAATACCGTATACGATCTAACCTCGGCATCGAGGATGGATGAAAGGTGGCCTCTATT
>839535902785c796b1a49f471f0ff1c0
AGAGTTCGATTATGGCTCAGGACGAACGCTGGCGGCGTGCTTAACACATGCAAGTCGAACGAAGAGCGATGGAAGCTTGCTTCTATCAATCTTAGTGGCGAACGGGTGAGTAACGCGTAATCAACCTGCCCTTCGGAGGGGGACAACAGTTGGAAACGACTGCTAATACCGCATACGATCTAACCTCGGCATCGAGGATAGATGAAAGGTGGCCTCTATT
>f6e07ad7118eba6758fc47e33e6a8c12
AGAGTTCGATTATGGCTCAGGACGAACGCTGGCGGCGTGCTTAACACATGCAAGTCGAACGAAGAGCGATGGAAGCTTGCTTCTATCAATCTTAGTGGCGAACGGGTGAGTAACGCGTAATCAATCTGCCCTTCAGAGGGGGACAACAGTTGGAAACGACTGCTAATACCGCATACGATCTGACCTCGGCATCGAGGATAGATGAAAGGTGGCCTCTATT
>de1535363d355a0ddd05489b8f4e951c
AGAGTTCGATTATGGCTCAGGACGAACGCTGGCGGCGTGCTTAACACATGCAAGTCGAACGAAGAGCGATGGAAGCTTGCTTCTATTAATCTTAGTGGCGAACGGGTGAGTAACGCGTAATCAACCTGCCCTTCAGAGGGGGACAACAGTTGGAAACGACTGCTAATACCGCATACGATCCAATCTCGGCATCGGGACTGGATGAAAGGTGGCCTCTATT
>84c8f1c46643d6d72d730e1675f390e8
AGAGTTCGATTATGGCTCAGGACGAACGCTGGCGGCGTGCTTAACACATGCAAGTCGAACGAGACAATTAAAAGCTTGCTTTTAAACGTCGAGTGGCAAACGGGTGAGTAACGCGTAGACAACCTGCCGCAAAGATGGGGACAACAGTTCGAAAGGACTGCTAATACCGAATGTTCTGGAAATTCCGCATGGAAACTCCAGCAAAGATGGCCTCTACTTG
>ea66db3240766d1891f2b3e427bbde84
AGAGTTCGATTATGGCTCAGGACGAACGCTGGCGGCGTGCTTAACACATGCAAGTCGAACGAGAGCGTAGAGAAAGCTTGCTTTTTCTACAATCTAGTGGCAAACGGGTGAGTAACGCGTAAACAACCTGCCCTACGGATGGGGACAACAGCTGGAAACGGCTGCTAATACCGAATACGTTCCGAAAGTCGCATGACTATCGGAAGAAAGGATGGCCTCT
>6ade7fbc6495319534386f922acce4fc
AGAGTTCGATTATGGCTCAGGACGAACGCTGGCGGCGTGCTTAACACATGCAAGTCGAACGAGAGCGTAGAGAAAGCTTGCTTTTTCTACAATCTAGTGGCAAACGGGTGAGTAACGCGTAAACAACCTGCCCTACGGATGGGGACAACAGCTGGAAACGGCTGCTAATACCGAATACGTTCCGAAAGTCGCATGACTGTCGGAAGAAAGGATGGCCTCT
>a077e23b1a69b73a98fc68f6d8791b11
AGAGTTCGATTATGGCTCAGGACGAACGCTGGCGGCGTGCTTAACACATGCAAGTCGAACGATGAAGCCTAGCTTGCTAGGTGGATTAGTGGCGAACGGGTGAGTAATACGTGAGTAACCTACCTTTAACTCTGGGATAAGCCCGGGAAACTGGGTCTAATACCGGATACGACCAATCTCCGCATGGGGTGTTGGTGGAAAGCGTTATGTAGTGGTTATA
>47e1908892ffab0910c8500261252c41
AGAGTTCGATTATGGCTCAGGACGAACGCTGGCGGCGTGCTTAACACATGCAAGTCGAACGATGAAGCCTAGCTTGCTAGGTGGATTAGTGGCGAACGGGTGAGTAATACGTGAGTAACCTACCTTTAACTCTGGGATAAGCCTGGGAAACTGGGTCTAATACCGGATACGACCAATCTCCGCATGGGGTGTTGGTGGAAAGCGTTATGTAGTGGTTATA
>dc2d4c5577c8ad671812273eba7d13f1
AGAGTTCGATTATGGCTCAGGACGAACGCTGGCGGCGTGCTTAACACATGCAAGTCGAACGCTGAAGACCTGGCTTTTGTTGGGTTGGATGAGTGGCGAACGGGTGAGTAACACGTGAGTAACCTGCCCTCTTCTTTGGGATAACGCCCGGAAACGGGTGCTAATACTGGATATTCACTGATCTTCGCATGGGGGTTGGTGGAAAGGTTTGTTCTGGTGG
>5b7183c082587f466105ce859a1cf9b2
AGAGTTCGATTATGGCTCAGGACGAACGCTGGCGGCGTGCTTAACACATGCAAGTCGAACGCTGAAGCTCAGCTTTTGTTGGGTGGATGAGTGGCGAACGGGTGAGTAACACGTGAGTAACCTGCCCTCTTCTTTGGGATAACGCCCGGAAACGGGTGCTAATACTGGATATTCACTGGCCTTCGCATGGGGGTTGGTGGAAAGGTTTGTTCTGGTGGGG
>94b30d387fdb26a3068692eb9e2f4d66
AGAGTTCGATTATGGCTCAGGACGAACGCTGGCGGCGTGCTTAACACATGCAAGTCGAACGCTGAAGCTCAGCTTTTGTTGGGTGGATGAGTGGCGAACGGGTGAGTAACACGTGAGTAACCTGCCCTCTTCTTTGGGATAACGCCCGGAAACGGGTGCTAATATTGGATATTCACTGATCTTCGCATGGGGGTTGGTGGAAAGGTTTGTTCTGGTGGGG
>8452bda1286f864b754cbd054447c4b4
AGAGTTCGATTATGGCTCAGGACGAACGCTGGCGGCGTGCTTAACACATGCAAGTCGAACGCTGAAGGCTCAGCTTGCTGGGCTGGATGAGTGGCGAACGGGTGAGTAACACGTGAGTAACCTGCCCTCTTCTTTGGGATAACGGTCGGAAACGGCTGCTAATACCGGGTATTCACTGTCCTTCGCATGGGGGGTGGTGGAAAGGTTTTTTCTGGTGGGG
>d29889dd660febb53ce8345b47b802a3
AGAGTTCGATTATGGCTCAGGACGAACGCTGGCGGCGTGCTTAACACATGCAAGTCGAACGGAAAGAGATGAAAGAGCTTGCTCTTTTATTAATTTCAGTGGCAAACGGGTGAGTAACACGTAAACAACCTGCCTTAAGGATGGGGATAACAGACGGAAACGACTGCTAATACCGAATACGTTCTAAGCATCGCATGGTGCATAGAAGAAAGGGTGGCCT
>4c1a3cc46883cb51df0480b80ee8009b
AGAGTTCGATTATGGCTCAGGACGAACGCTGGCGGCGTGCTTAACACATGCAAGTCGAACGGAAAGGCCCCCACCTTGGTGGGGGTGCTCGAGTGGCGAACGGGTGAGTAACACGTGGGTGATCTGCCCTGCACTTCGGGATAAGCTTGGGAAACTGGGTCTAATACCGGATAGGACCATGGTTTAGCATCTCATGGTGGAAAGATTATTGTTTTGGTGC
>011a7b94983cfe77d430b6f63553bbdf
AGAGTTCGATTATGGCTCAGGACGAACGCTGGCGGCGTGCTTAACACATGCAAGTCGAACGGAAAGGCCCCCACCTTGGTGGGGGTGCTCGAGTGGCGAACGGGTGAGTAACACGTGGGTGATCTGCCCTGTACTTCGGGATAAGCTTGGGAAACTGGGTCTAATACCGGATAGGACCATGGTTTAGTGTCTCATGGTGGAAAGATTATTGTTTTGGTGC
>1cba19c8417d977e8952fd44d9392392
AGAGTTCGATTATGGCTCAGGACGAACGCTGGCGGCGTGCTTAACACATGCAAGTCGAACGGAAAGGCCCCCACTTTTTTGGTGGGGGTGCTCGAGTGGCGAACGGGTGAGTAACACGTGGGTGATCTGCCCTGCACTTCGGGATAAGCTTGGGAAACTGGGTCTAATACCGGATAGGACCATGGTTTAGTGTCTCATGGTGGAAAAATTATTGTTTTGG
>b63838c24131702f888d9f7237afda52
AGAGTTCGATTATGGCTCAGGACGAACGCTGGCGGCGTGCTTAACACATGCAAGTCGAACGGACAGACAGAGAGCTTGCTCTCTTGAAGTTAGTGGCGAACGGGTGAGTAACGCGTAATCAACCTGCCCTTCAGAGGGGGATAACAACGGGAAACCGTTGCTAATACCGCGTACGATTCACAGGCGGCATCGCTTGTGAATGAAAGGTGGCCTCTATGTA
>f1e15331898cb64be8f2459b721349ed
AGAGTTCGATTATGGCTCAGGACGAACGCTGGCGGCGTGCTTAACACATGCAAGTCGAACGGAGCGAATGAAAGCTTGCTTTTATAAGCTTAGTGGCAAACGGGTGAGTAACACGTAGACAACCTGCCGACAGGATGGGGACAACATTCCGAAAGGAATGCTAATACCGAATGAAGTCGAGGGAAGGCATCTTCCTTCGATGAAAGATGGCCTCTTTTTA
>02c2709c20b51ea24b0bfea28d830661
AGAGTTCGATTATGGCTCAGGACGAACGCTGGCGGCGTGCTTAACACATGCAAGTCGAACGGAGCGAATGAAAGCTTGCTTTTATAAGCTTAGTGGCAAACGGGTGAGTAACACGTAGGCAACCTGCCGACAGGATGGGGACAACATTCCGAAAGGAATGCTAATACCGAATGAAGCGCAGGAGAGGCATCTCTCCTGCGTGAAAGATGGCCTCTATATA
>62719545cfec2e5b386ed25eaf484494
AGAGTTCGATTATGGCTCAGGACGAACGCTGGCGGCGTGCTTAACACATGCAAGTCGAACGGAGCGAATGAAAGCTTGCTTTTATGAGCTTAGTGGCAAACGGGTGAGTAACACGTAGACAACCTGCCGACAGGATGGGGACAACATTCCGAAAGGAATGCTAATACCGAATGAAGTCAGAGGAGGGCATCCTCCTCTGATGAAAGATGGCCTCTGAATA
>0a12ef7879fec624e1a1b697ed5ba24d
AGAGTTCGATTATGGCTCAGGACGAACGCTGGCGGCGTGCTTAACACATGCAAGTCGAACGGAGCGAATGAAAGCTTGCTTTTATGAGCTTAGTGGCAAACGGGTGAGTAACACGTAGGCAACCTGCCGACAGGATGGGGACAACATTCCGAAAGGAATGCTAATACCGAATGAAGCGGAGGAGAGGCATCTCCCCTCCGTGAAAGATGGCCTCTTTTTA
>64d12b008c2ad7bd0fc29f9e4f261237
AGAGTTCGATTATGGCTCAGGACGAACGCTGGCGGCGTGCTTAACACATGCAAGTCGAACGGAGCTATTTATTTCGGTAAATCGCTTAGTGGCAAACGGGTGAGTAACGCGTAGGCAACCTGCCCTCAGGATGGGGACAACGGCTCGAAAGAGCCGCTAATACCGAATGACGTAACTCTTCCACATGGAAGAGATACTAAAGATGGGTCAAACCATCGCC
>7c49d3576d744f7295c621d0dc29a2d3
AGAGTTCGATTATGGCTCAGGACGAACGCTGGCGGCGTGCTTAACACATGCAAGTCGAACGGAGCTATTTATTTCGGTAGATAGCTTAGTGGCAAACGGGTGAGTAACGCGTAGGCAACCTGCCCTCAGGATGGGGACAACGGCTCGAAAGAGCCGCTAATACCGAATGACGTAACTCTTCCACATGGAAGAGATACTAAAGATGGGTCAAACCATCGCC
>5c5c15b0d5cdbc8c6ba60234b980d94f
AGAGTTCGATTATGGCTCAGGACGAACGCTGGCGGCGTGCTTAACACATGCAAGTCGAACGGAGTCTAAAAATTACCACTGAGATCTTAGTCAGTGGGCGAGCAGCGTCATGGACACGAAGTGGCCATCACGCGTTAAAAAAAGTGCCAACATAGGGCTGAGGCCTGAGTGGTGATTTTTAGACTGAGTGGCAAACGGGTGAGTAACACGTAGGCAACCT
>1cd771ac71903e412d7a3e1e71a45251
AGAGTTCGATTATGGCTCAGGACGAACGCTGGCGGCGTGCTTAACACATGCAAGTCGAACGGAGTCTAAAAATTACCACTGAGATCTTAGTCAGTGGGCGAGCAGCGTCATGGACACGAAGTGGCCATCACGCGTTAAAAAAGTGCCAACATAGGGCTGAGACCTGAGTGGTGATTTTTAGACTGAGTGGCAAACGGGTGAGTAACACGTAGGCAACCTG
>357e2bede9d0eca5d3979d94257abd85
AGAGTTCGATTATGGCTCAGGACGAACGCTGGCGGCGTGCTTAACACATGCAAGTCGAACGGAGTCTAAAAATTACCACTGAGATCTTAGTCAGTGGGCGAGCAGCGTCATGGACACGAAGTGGCCATCACGCGTTAAAAAAGTGCCAACATAGGGCTGAGGCCTGAGTGGTGATTTTTAGACTGAGTGGCAAACGGGTGAGTAACACGTAGGCAACCTG
>3dfe2c40e50cc9dc3040e83b6627dc69
AGAGTTCGATTATGGCTCAGGACGAACGCTGGCGGCGTGCTTAACACATGCAAGTCGAACGGGAACCTTTATTTCGGTAAAGGTGAGAGTGGCAAACGGGTGAGTAACACGTAGGCAACCTGCCGACAGGATGGGGACAACATTCCGAAAGGAATGCTAATACCGAATGAAATCCGAGGAGGGCATCCTCCCCGGCTCAAAGATGGCCTCTTTACAATGC
>8676799d85f4106f6923005f783ed344
AGAGTTCGATTATGGCTCAGGACGAACGCTGGCGGCGTGCTTAACACATGCAAGTCGAACGGGAACCTTTATTTCGGTAAAGGTGAGAGTGGCAAACGGGTGAGTAACACGTAGGCAACCTGCCGACAGGATGGGGACAACATTCCGAAAGGAATGCTAATACCGAATGAAATCCGAGGAGGGCATCCTCCTCGGCTCAAAGATGGCCTCTTTGCAATGC
>920efee0ec53315a097440cf9bcd86e4
AGAGTTCGATTATGGCTCAGGACGAACGCTGGCGGCGTGCTTAACACATGCAAGTCGAACGGGAACCTTTATTTCGGTAAAGGTGAGAGTGGCAAACGGGTGAGTAACACGTAGGCAACCTGCCGACAGGATGGGGACAACATTCCGAAAGGAATGCTAATACCGAATGGAGTCCGAGGATGGCATCATCCTTGGATAAAAGATGGCCTCTTAACAATGC
>63f70a8e4f9915865fd9e8a909181f2a
AGAGTTCGATTATGGCTCAGGACGAACGCTGGCGGCGTGCTTAACACATGCAAGTCGAACGGGATCCACTGGGCTTTTGTTTGGTGGTGAGAGTGGCGAACGGGTGAGTAATGCGTGACTAACCTGCCGTATGGTTGGGGATAGCTCCTGGAAACGGGTGGTAATACCCAATGCTCCAGCTGGATGCATGTCTGGTTGGGAAAGCTTTTGTGCCATATGA
>d0effbf88c5b9e50821404c213fdf230
AGAGTTCGATTATGGCTCAGGACGAACGCTGGCGGCGTGCTTAACACATGCAAGTCGAACGGGATGATCTTAAAGCTTGCTTTTAGAGAATCTAGTGGCAAACGGGTGAGTAACACGTAGACAACCTGCCGACAGGATGGGGACAACATTCCGAAAGGAATGCTAATACCGAATGAAGTCAGAGGAGGGCATCCTCCTCTAATGAAAGATGGCCTCTGAA
>c3342a63d56fb21cedf36d8bb53d55be
AGAGTTCGATTATGGCTCAGGACGAACGCTGGCGGCGTGCTTAACACATGCAAGTCGAACGGGATGATCTTAAAGCTTGCTTTTAGAGAATCTAGTGGCAAACGGGTGAGTAACACGTAGACAACCTGCCGACAGGATGGGGACAACATTCCGAAAGGAATGCTAATACCGAATGAAGTCAGAGGAGGGCATCCTCCTCTGATGAAAGATGGCCTCTATT
>055e36f5350f9d3f458611136ccc9e47
AGAGTTCGATTATGGCTCAGGACGAACGCTGGCGGCGTGCTTAACACATGCAAGTCGAACGGGATGATCTTAAAGCTTGCTTTTAGAGAATCTAGTGGCAAACGGGTGAGTAACACGTAGACAACCTGCCGACAGGATGGGGACAACATTCCGAAAGGAATGCTAATACCGAATGAAGTCAGAGGAGGGCATCCTCCTCTGATGAAAGATGGCCTCTGAA
>3ed0a2bbf3b29ead4a687e993805220f
AGAGTTCGATTATGGCTCAGGACGAACGCTGGCGGCGTGCTTAACACATGCAAGTCGAACGGGATTAAAAAATTATCATTGAGCTCTCCGGCGAGAAGAGAGCCAAGCGTCGTGACCGCGTAGCGGGCACCACGCGTTAAACAAGTGCAACACCAAGTCGAAGGGTTGAATGGTAATTTTTTAATCTAGTGGCAAACGGGTGAGTAACACGTAGACAACC
>c4a13f183a5f38ae505d7cd75546fe1e
AGAGTTCGATTATGGCTCAGGACGAACGCTGGCGGCGTGCTTAACACATGCAAGTCGAACGGTGAAGCGCTTTCCTTTTTGGTTGGTGTGGATGAGTGGCGAACGGGTGAGTAACACGTGAGTAACCTGCCCCCTTCTTCTGGATAACCGCATGAAAGTGTGGCTAATACGGGATATTCTGCGCCTGCTGCATGGTGGGTGTGGGAAAGATTGTGCCTTT
>b665ab9d6dcca29758350b80fe618b74
AGAGTTCGATTATGGCTCAGGACGAACGCTGGCGGCGTGCTTAACACATGCAAGTCGAACGGTGAAGGGATCAGTTTTCTGGTTCTGGATGAGTGGCGAACGGGTGAGTAACACGTGAGTAACCTGCCCCCTTCTTCTGGATAACCGCATGAAAGTGTGGCTAATACGGGATATTCTGCGCCTGCTGCATGGTGGGTGTGGGAAAGATATTGTTTCGGTG
>66ae336e3f424a713f073abf4b844fc0
AGAGTTCGATTATGGCTCAGGACGAACGCTGGCGGCGTGCTTAACACATGCAAGTCGAACGTGATTTTTATGGAAGAACCTTCGGGGACGGAAATAAAATGAAAGTGGCGAACGGGTGAGTAACACGTGAGCAACCTACCTTACACAGGGGGATAGCCGTTGGAAACGACGATTAATACCGCATGAGACCACAATACTGCATGGTATAGGGGTCAAAGAT
>55661ba6555689c19bd9932ff1f25fdc
AGAGTTCGATTATGGCTCAGGACGAACGCTGGCGGCGTGCTTAACACATGCAAGTCGAACGTGATTTTTATGGAAGAACCTTCGGGGACGGAAGTAAAATGAAAGTGGCGAACGGGTGAGTAACACGTGAGCAACCTACCTTACACAGGGGGATAGCCGTTGGAAACGACGATTAATACCGCATGAGACCACAATACTGCATGGTAAAGGGGTCAAAGAT
>aba7b2d784419394864143a222ccaa6e
AGAGTTCGATTATGGCTCAGGACGAACGCTGGCGGCGTGCTTAACACATGCAAGTCGAACGTGATTTTTGTAGAAATTCCTTCGGGAATGGAAATGAAATGAAAGTGGCGAACGGGTGAGTAACACGTGAGCAACCTACCTTACACAGGGGGATAGCCGTTGGAAACGACGATTAATACCGCATGAGACCACAGAATTGCATGATATAGGGGTCAAAGAT
>dd88bd87299a0aa203ef36f730252e98
AGAGTTCGATTATGGCTCAGGACGAACGCTGGCGGCGTGCTTAACACATGCAAGTCGAACGTGATTTTTGTGGAAATTCTTTCGGGAATGGAAATAAAATGAAAGTGGCGAACGGGTGAGTAACACGTGAGCAACCTACCTTACACAGGGGGATAGCCGTTGGAAACGACGATTAATACCGCATGAGACCACAGAATCGCATGATATAGGGGTCAAAGAT
>abe8e81b99e740a02c902c7cb5f48b6f
AGAGTTCGATTATGGCTCAGGACGAACGCTGGCGGCGTGCTTAACACATGCAAGTCGAACGTGATTTTTGTGGAAATTCTTTCGGGAATGGAAATGAAATGAAAGTGGCGAACGGGTGAGTAACACGTGAGCAACCTACCTTACACAGGGGGATAGCCGTTGGAAACGACGATTAATACCGCATGAGACCACAGAATCGCATGATATAGGGGTCAAAGAT
>fa2f2535ea0f7ef23dad6ce7ce560763
AGAGTTCGATTATGGCTCAGGATAAACGCTGGCGGCGCACATAAGACATGCAAGTCGAACGAACTTAATTGAGAGCTTGCTCTCAAAGCGGTTAGTGGCGGACTGGTGAGTAACACGTAAGCAACCTGCCTATTAGAGGGGAATAACAGCGAGAAATCGTTGCTAATACCGCATATGCTGCGAGTATCGCATGATACAAGCAGGAAAGGAGTAATCCGCT
>a384b4f696acec4e94eb2938eb00853a
AGAGTTCGATTATGGCTCAGGATAAACGCTGGCGGCGCACATAAGACATGCAAGTCGAACGAACTTAATTGAGAGCTTGCTCTCAAAGCGGTTAGTGGCGGACTGGTGAGTAACACGTAAGCAACCTGCCTATTAGAGGGGAATAACAGCGAGAAATCGTTGCTAATACCGCATATGCTGTGAGTATCGCATGATACAAGCAGAAAAGGAGCAATCCGCT
>ef087b39ae8abd44bf396148e2960fa8
AGAGTTCGATTATGGCTCAGGATAAACGCTGGCGGCGCACATAAGACATGCAAGTCGAACGAACTTAATTGAGAGCTTGCTCTCAAAGCGGTTAGTGGCGGACTGGTGAGTAACACGTAAGCAACCTGCCTATTAGAGGGGAATAACAGCGAGAAATCGTTGCTAATACCGCATATGCTGTGAGTATCGCATGATACAAGCAGGAAAGGAGCAATCCGCT
>0023a709bb40750ea5a1b0ead1d80b29
AGAGTTCGATTATGGCTCAGGATAAACGCTGGCGGCGCACATAAGACATGCAAGTCGAACGAACTTAATTGAGAGCTTGCTCTCAAAGCGGTTAGTGGCGGACTGGTGAGTAACACGTAAGCAACCTGCCTATTAGTGGGGAATAACAGCGAGAAATCGTTGCTAATACCGCATATGCTGTGAGTATTGCATGATACAAACAGGAAAGGAGCAATTTGCT
>2c90f1bcd3490c6f6159570ea482b106
AGAGTTCGATTATGGCTCAGGATAAACGCTGGCGGTGTACATAAGACATGCAAGTCGAACGGGAGAAGACAGGAAGATTTATCTACTTGTTGGACACCGTGGCGGACGGGTGAGTAACACGTAAGCAACCTGCCTATAAGAGGGGAATAACAGTGAGAAATTACTGATAATACCGCATAAGCTGGAGGTATCGCATGATACATTCAGAAAAGATTTATCG
>0398fbfc06391cd8e7facaad14346363
AGAGTTCGATTATGGCTCAGGATAAACGCTGGCGGTGTACATAAGACATGCAAGTCGAACGGGAGAAGACTGGAAGATTTATCTACTAGCTCGGACACCGTGGCGGACGGGTGAGTAACACGTAAGCAACCTGCCTATAAGAGGGGAATAACAGTGAGAAATTACTGATAATACCGCATAAGCTGGAGGTATCGCATGATACATTCAGAAAAGATTTATC
>d8f12e071e021f464b41c3e7ec4a64bf
AGAGTTCGATTATGGCTCAGGATGAACGCCGGCGGTGTGCCTAATACATGCAAGTCGAGCGCACTGGCCCAACTGATATGAAGTGCTTGCACTGAATTGACGTTAGATTACCAGTGAGCGGCGGACGGGTGAGTAACACGTGGGCAACCTGCCTTGAAGCGGGGGATAACATCTGGAAACAGGTGCTAATACCGCATAACAACGAAAACCACATGGTTTT
>dd4c58816159e040bbe26dac39b6d923
AGAGTTCGATTATGGCTCAGGATGAACGCTAGCGACAGGCTTAACACATGCAAGTCGAGGGGCAGCAATTTGTAGCAATACAAAGTTGGCGACCGGCGCACGGGTGAGTAACGCGTATGCAACCTACCTACAACAGAAGAATAATCCGGCGAAAGTCGGTCTAATACTTCATAAAACAGGGACACCGCATGGTGTTATTTGTTAAAGATTTATCGGTTGT
>a1f8fdcd94608f0e39e385f7b94041ca
AGAGTTCGATTATGGCTCAGGATGAACGCTAGCGACAGGCTTAACACATGCAAGTCGAGGGGCAGCAATTTGTAGCAATACAGAGTTGGCGACCGGCGCACGGGTGAGTAACGCGTATGCAACCTACCCACAACAGAAGAATAATCCGGCGAAAGTCGGTCTAATACTTCATAAAACAGGGACACCGCATGGTGTTATTTGTTAAAGATTTATCGGTTGT
>b04006aa662cfcaa35e0a345e3c95c3e
AGAGTTCGATTATGGCTCAGGATGAACGCTAGCGACAGGCTTAACACATGCAAGTTGAGGGGCAGCAATTTGTAGCAATACAAAGTTGGCGACCGGCGCACGGGTGAGTAACGCGTATGCAACCTACCCACAACAGAAGAATAATCCGGCGAAAGTCGGTCTAATACTTCATAAAACAGGGACACCGCATGGTGTTATTTGTTAAAGATTTATCGGTTGT
>17ca8f3e1d114e8b67f1c564c025b84e
AGAGTTCGATTATGGCTCAGGATGAACGCTAGCGATAGGCTTAACACATGCAAGTCGAGGGGCAGCACAAGGTAGCTTGCTATCTGGGTGGCGACCGGCGCACGGGTGCGTAACGCGTATGCAACTTGCCCTATACAGGAGGATAACCCGTCGAAAGACGGACTAATACTGCGTATGCTCACAACTTGGCATCAAGTGGTGAGGAAAGAAATTCGGTATA
>cb769d1bbbbb428875aef8f6325a3695
AGAGTTCGATTATGGCTCAGGATGAACGCTAGCGATAGGCTTAACACATGCAAGTCGAGGGGCAGCACGGGATAGCTTGCTATCTGGGTGGCGACCGGCGCACGGGTGCGTAACGCGTATGCAACTTGCCCTATACAGGAGGATAACCCGTCGAAAGACGGACTAATACTGCGTATGCTCACAGCTTGGCATCAAGTGGTGAGGAAAGAAATTCGGTATA
>596408b47388b7830b56c9ec7d15c93e
AGAGTTCGATTATGGCTCAGGATGAACGCTAGCGATAGGCTTAACACATGCAAGTCGAGGGGCAGCATGGTCTTAGCTTGCTAAGACTGATGGCGACCGGCGCACGGGTGCGTAACGCGTATGCAACTTGCCTCACAGAGGGGGATAACCCGTCGAAAGACGGACTAATACCGCGTACACTCCACTTTGGGCATCCAAAGTAGAGGAAATGAAATTCGCT
>b59b2baa68bbaa881c3db858ea4c1de1
AGAGTTCGATTATGGCTCAGGATGAACGCTAGCGATAGGCTTAACACATGCAAGTCGAGGGGCAGCATGGTCTTAGCTTGCTAAGACTGATGGCGACCGGCGCACGGGTGCGTAACGCGTATGCAACTTGCCTCACAGAGGGGGATAACCCGTCGAAAGACGGACTAATACCGCGTACACTCCACTTTGGGCATCCAAAGTAGAGGAAATGAATTTCGCT
>85e3b8bee79a6a666bed40abe285f235
AGAGTTCGATTATGGCTCAGGATGAACGCTAGCGATAGGCTTAACACATGCAAGTCGAGGGGCAGCATGGTCTTAGCTTGCTAAGACTGATGGCGACCGGCGCACGGGTGCGTAACGCGTATGCAACTTGCCTCACAGAGGGGGATAACCCGTCGAAAGACGGACTAATACCGCGTACACTCTATGTTGGGCATCCAATGTAGAGGAAATGAAATTCGCT
>32ad3c2ca36953928d81f9e1f21b551d
AGAGTTCGATTATGGCTCAGGATGAACGCTAGCGATAGGCTTAACACATGCAAGTCGAGGGGCAGCATGGTCTTAGCTTGCTAAGACTGATGGCGACCGGCGCACGGGTGCGTAACGCGTATGCAACTTGCCTCACAGAGGGGGATAACCCGTCGAAAGACGGACTAATACCGCGTACACTTACGGGAGGGCATCCTTCAGTAAGGAAATGAAATTCGCT
>65bdefde7c6047a3a539afa3e92bc590
AGAGTTCGATTATGGCTCAGGATGAACGCTAGCGATAGGCTTAACACATGCAAGTCGAGGGGCAGCATGGTCTTAGCTTGCTAAGACTGATGGCGACCGGCGCACGGGTGCGTAACGCGTATGCAACTTGCCTCACAGAGGGGGATAACCCGTCGAAAGACGGACTAATACCGCGTACACTTGGGATAGGGCATCCTAATCCAAGGAAATGAATTTCGCT
>39eaf70bea062d86aa25f385a21aec38
AGAGTTCGATTATGGCTCAGGATGAACGCTAGCGATAGGCTTAACACATGCAAGTCGAGGGGCAGCATGGTCTTAGCTTGCTAAGACTGATGGCGACCGGCGCACGGGTGCGTAACGCGTATGCAACTTGCCTCACAGAGGGGGATAACCCGTCGAAAGACGGACTAATACCGCGTACACTTGGGATAGGGCATCCTACCCCAAGGAAATGAAATTCGCT
>c23aeca9f7bc3a4ee8910465302020f2
AGAGTTCGATTATGGCTCAGGATGAACGCTAGCGATAGGCTTAACACATGCAAGTCGAGGGGCAGCATGGTCTTAGCTTGCTAAGACTGATGGCGACCGGCGCACGGGTGCGTAACGCGTATGCAACTTGCCTCACAGAGGGGGATAACCCGTCGAAAGACGGACTAATACCGCGTACACTTGGGATAGGGCATCCTGTCCCAAGGAAATGAAATTCGCT
>3335dd375413397bbefa46704f8c5af5
AGAGTTCGATTATGGCTCAGGATGAACGCTAGCGATAGGCTTAACACATGCAAGTCGAGGGGCAGCATTATTTTAGCTTGCTAAGATAGATGGCGACCGGCGCACGGGTGCGTAACGCGTATGCAACCTGCCTGTAATTAGGGAATAACCCGGTGAAAGTCGGACTAATACCCTATATTCTTCTTTCTCCGCATGGAGGAGGACGGAAAGATTTATTGAT
>ac658a80ae8208655c8f2d11f2140168
AGAGTTCGATTATGGCTCAGGATGAACGCTAGCGATAGGCTTAACACATGCAAGTCGAGGGGCAGCATTATTTTAGCTTGCTAAGATAGATGGCGACCGGCGCACGGGTGCGTAACGCGTATGCAACCTGCCTGTAATTAGGGAATAACCCGGTGAAAGTCGGACTAATACCCTATATTCTTCTTTCTCCGCATGGGGAAGGACGGAAAGATTTATTGAT
>428baa2cf2384689a64d2aaa68cd7332
AGAGTTCGATTATGGCTCAGGATGAACGCTAGCGATAGGCTTAACACATGCAAGTCGAGGGGCAGCATTATTTTAGCTTGCTAAGATAGATGGCGACCGGCGCACGGGTGCGTAACGCGTATGCAACCTGCCTGTAATTAGGGAATAACCCGGTGAAAGTCGGACTAATACCCTATATTCTTCTTTCTCCGCATGGGGGAGGACGGAAAGATTTATTGAT
>90c2b7b76a5a6e179997bfb2d1492c07
AGAGTTCGATTATGGCTCAGGATGAACGCTAGCGATAGGCTTAACACATGCAAGTCGAGGGGCAGCATTATTTTAGCTTGCTAAGATAGATGGCGACCGGCGCACGGGTGCGTAACGCGTATGCAACCTGCCTGTAATTAGGGAATAACCCGGTGAAAGTCGGACTAATACCCTATATTCTTCTTTTTCCGCATGGAGAAGGACGAAAAGATTTATTGAT
>2a906426a2d88b30e021cb3f53ecbcd3
AGAGTTCGATTATGGCTCAGGATGAACGCTAGCGATAGGCTTAACACATGCAAGTCGAGGGGCATCGAGGGTAGCAATACCTGTCGGCGACCGGCGCACGGGTGAGTAACGCGTATGTAACCTGCCCGCAACAGAGGGATAACCCGGCGAAAGTCGGACTAATACCTCATAAAACAGGGGTTCCGCATGGGGCTATTTGTTAAAGATTTATCGGTTGCGG
>08ac7ba52215c4f314828f0f1ef7afc1
AGAGTTCGATTATGGCTCAGGATGAACGCTAGCGGAAGGCCTAACACATGCAAGTCGAGCGGTATTTGGTAGCTTGCTACTAGAGAGAGCGGCGTACGGGTGCGTAACATGTGTGCAACCTACCCTTATCAAGGGGATAGCCATTCGAAAGGATGATTAATACCCTATAATATATCAGGTGGCATCATTTGATATTGAAAGCTACGGTGGATAAGGATGG
>ffc0ce55af075e4849560ea36341c08c
AGAGTTCGATTATGGCTCAGGATGAACGCTAGCGGCAGGCCTAACACATGCAAGTCGAGGGAGAAGCCCTTCGGGGCAGAAACCGGCGCACGGGTGCGTAACGCGTATGCAACCTACCTTTCACAGGGGGATAGCCCGAAGAAATTTGGATTAATACCCCATAATATTATTGGATGGCATCATTTGATAATTAAAATTACGATGGTGAAAGATGGGCATG
>d06db7a00c9db930c106bc420f6d4827
AGAGTTCGATTATGGCTCAGGATGAACGCTAGCGGCAGGCCTAACACATGCAAGTCGAGGGAGAAGCCCTTCGGGGCAGAAACCGGCGCACGGGTGCGTAACGCGTATGCAACCTACCTTTCACAGGGGGATAGCCCGAAGAAATTTGGATTAATACCCCATAATATTGTTGGATGGCATCATTTGACAATTAAAACTGAGGTGGTGAAAGATGGGCATG
>10f56061594aa28640d1cf7c63c6fed7
AGAGTTCGATTATGGCTCAGGATGAACGCTAGCGGCAGGCCTAACACATGCAAGTCGAGGGAGAAGCCCTTCGGGGCGGAAACCGGCGCACGGGTGCGTAACGCGTATGCAACCTACCTTTCACAGGGGGATAGCCCGAAGAAATTTGGATTAATACCCCATAATATTATTGGATGGCATCATTTGATAATTAAAATTACGATGGTGAAAGATGGGCATG
>031582566dac4727273d6c3d2e812100
AGAGTTCGATTATGGCTCAGGATGAACGCTAGCGGCAGGCCTAACACATGCAAGTCGAGGGAGAAGCCCTTTCGGGGGCAGAAACCGGCGCACGGGTGCGTAACGCGTATGCAACCTACCTTTCACAGGGGGATAGCCCGAAGAAATTTGGATTAATACCCCATAATATTATTGGATGGCATCATTTGATAATTAAAACTGCGGTGGTGAAAGATGGGCA
>e94acc97b5d1a8f7334f575c10dca9e3
AGAGTTCGATTATGGCTCAGGATGAACGCTAGCGGCAGGCCTAACACATGCAAGTCGAGGGAGAAGCCTTTCGGGGCAGAAACCGGCGCACGGGTGCGTAACGCGTATGCAACCTACCTTTCACAGGGGGATAGCCCGAAGAAATTTGGATTAATACCCCATAATATTGTTGGATGGCATCATCTGGCAATTAAAACTGCGGTGGTGAAAGATGGGCATG
>8ae23f9793ca0f21393927c942ad29b4
AGAGTTCGATTATGGCTCAGGATGAACGCTAGCGGCAGGCCTAACACATGCAAGTCGAGGGAGAGGTTACCTTCGGGTAACCAAAACCGGCGCACGGGTGCGTAACGCGTATACAATCTGCCTTTCACATAGGGATAGCCCGAAGAAATTTGGATTAATACCTAATGGTATATAAGAGCGGCATCGTTTTTATATTAAAGCTACGGTGGTGAAAGATGAG
>6e422d312b14acdf0f458aefd26210ed
AGAGTTCGATTATGGCTCAGGATGAACGCTAGCGGCAGGCCTAACACATGCAAGTCGAGGGAGGAGCTTTCGGGCTTCGACCGGCGTACGGGTGCGTAACGCGTATACAATCTGCCTTTCACATAGGGATAGCCCGAAGAAATTTGGATTAATACCTAATGGTATATAGGAGTGGCATCACATTTATATTAAAGCTGAGGCGGTGAAAGATGAGTATGCG
>0c145244c32907fc68ca97d841fcb523
AGAGTTCGATTATGGCTCAGGATGAACGCTAGCGGCAGGCCTAACACATGCAAGTCGAGGGAGGAGCTTTCGGGCTTCGACCGGCGTACGGGTGCGTAACGCGTATACAATCTGCCTTTCACATAGGGATAGCCCGAAGAAATTTGGATTAATACCTAATGGTATATAGGGATGGCATCATTTTTATATTAAAGCTGAGGCGGTGAAAGATGAGTATGCG
>7029ef037623f31672e068421e322332
AGAGTTCGATTATGGCTCAGGATGAACGCTAGCGGCAGGCCTAACACATGCAAGTCGAGGGGCAACGAGATGGTAGCAATACCATTGTCGGCGACCGGCGAACGGGTGCGTAACGCGTGAACAACTTGCCGGACACAGGGGGATAATCGTCGGAAACGTCGTCTAATATCCCATAACATTGACATGGGCATCCATGTTGATTGAAAGCAATTATGCGGTG
>d6c51a6e778cc39e4c680ff080416004
AGAGTTCGATTATGGCTCAGGATGAACGCTAGCGGCAGGCCTAACACATGCAAGTCGAGGGGGAAGTTACTTTCGGGTAACAGAGACCGGCGTACGGGTGCGTAACGCGTATACAATCTGCCTTTCACTGGGGGATAGCCCGAAGAAATTTGGATTAATACCCCATAGTATAGTAGTGTGGCATCACACAACTATTAAAGCCTTGGTGGTGAAAGATGAG
>9df705a2c21c4920e0c2927489e83254
AGAGTTCGATTATGGCTCAGGATGAACGCTAGCGGCAGGCTTAACACATGCAAGTCGAGGGCGATTGATATTAGCAATAGTATTAATTGACCGGCGGAAGGGTGCGTAACGCGTGAGTAACATACCCGTTACAGAGGGATAGTCGATGGAAACGTCGTATAATACCTCATAGTATAGATTTATCCCCTGATAGATTTATTAAATCGTAAGAGGTAACGGA
>0825ebd47afd77722a42590968a02b6e
AGAGTTCGATTATGGCTCAGGATGAACGCTAGCGGGAGGCCTAACACATGCAAGCCGAGCGGGATTTATTGGTTAGCTTGCTAACTGATGATGAGAGCGGCGTACGGGTGCGTAACATGTGTGCAATCTGCCCTTATCAAGGGGATAGCCCGGAGAAATCCGGATTAATACCCTATAATATATGGGATGGCATCATATCATATTGAAAGCATCAGCGGAT
>9fd6d373a66703b8c37d3451626ce8dd
AGAGTTCGATTATGGCTCAGGATGAACGCTAGCGGGAGGCCTAACACATGCAAGCCGAGCGGGATTTGTTGGTTAGCTTGCTAACTAACGATGAGAGCGGCGTACGGGTGCGGAACATGTGTGCAATCTGCCCTTATCAAGGGGATAGCCCGGAGAAATCCGGATTAATACCCTATAACATATGGGATGGCATCATTTCATATTAAAAGCTACGGCGGAT
>a0c60833fbb76f404343d35c0adc7041
AGAGTTCGATTATGGCTCAGGATGAACGCTAGCGGGAGGCCTAACACATGCAAGCCGAGCGGGATTTGTTGGTTAGCTTGCTAACTAATAATGAGAGCGGCGTACGGGTGCGGAACATGTGTGCAATCTGCCCTTATCAAGGGGATAGCCCGGAGAAATCCGGATTAATACCCTATAACATATGGGGTGGCATCATTTCATATTAAAAGCTACGGCGGAT
>65fd3339b220386e23a099d87ad9e3e8
AGAGTTCGATTATGGCTCAGGATGAACGCTAGCGGGAGGCCTAACACATGCAAGCCGAGCGGGATTTGTTGGTTAGCTTGCTAACTGATGATGAGAGCGGCGTACGGGTGCGGAACATGTGTGCAATCTGCCCTTATCAAGGGGATAGCCCAGAGAAATCTGGATTAATACCCTATAACATATGGGATGGCATCATTTCATATTAAAAGCTACGGCGGAT
>d28250f9038c7933433246fcff21fedd
AGAGTTCGATTATGGCTCAGGATGAACGCTAGCGGGAGGCCTAACACATGCAAGCCGAGCGGTATTTGTTCTTCGGAACAGAGAGAGCGGCGCACGGGTGCGGAACACGTGTGCAACCTGCCTTTATCTGGGGGATAGCCTTTCGAAAGGAAGATTAATACCCCATAATATATTGAGTGGCATCATTTGATATTGAAAACTCCGGTGGATAGAGATGGGC
>d1caef00578775cfd35a6e9a17f3e6e7
AGAGTTCGATTATGGCTCAGGATGAACGCTAGCTACAGGCCTAACACATGCAAGTCGAGGGGAAACGGGAAAGCAGCTTGCTGCTTTTTGTCGTCGACCGGCGCACGGGTGAGTAACGCGTATCCAACCTTCCCATAACTAAGGGATACCCCGTAGAAATGCGGCCTAATACCTTATGTACTCCCATGACGGCATCAGAGTGGGAGCAAAGAATTTCGGT
>2ee13f4cb53944e3fe9f8160bb4ade71
AGAGTTCGATTATGGCTCAGGATGAACGCTAGCTACAGGCCTAACACATGCAAGTCGAGGGGCAGCATGATGATTGCTTGCAATCGTTGATGGCGACCGGCGCACGGGTGAGTAACGCGTATCCAACCTACCCATGACTAAGGGATAACCCGTCGAAAGTCGGCCTAAAACCTTATGTCATCCGAAGCAGGCATCTAATTTGGATGAAAGATTAATTGGT
>160e28f881eebeb472c33d999c4b1e10
AGAGTTCGATTATGGCTCAGGATGAACGCTAGCTACAGGCCTAACACATGCAAGTCGTGGGGCAGCGGGTATGCTTGTTTTCAAGTATATGCCGGCGACCGGCGCACGGGTGAGTAACGCGTATCCAACCTGCCCATCACAAGGGAATAACCCGTCGAAAGTCGGCCTAATGCCCTATGTATTCTGATGAAGTCCTCTGAATCGGAATAAAGCTTTTGCG
>0e9594f4d749260fa31686a7f9268392
AGAGTTCGATTATGGCTCAGGATGAACGCTAGCTACAGGCTTAACACATGCAAGTCGAGGGGAAACGACATTGAAAGCTTGCTTTTAATGGGCGTCGACCGGCGCACGGGTGCGTAACGCGTATCGAACCTGCCCTTTACTCAGGGATAGCCTTGCGAAAGTAAGATTAATACCTGATAGTGTTGCGATGAGGCATCTTGTTGCAACTAAAGATTTATTG
>75ca86a4f8895273eb932f8014653594
AGAGTTCGATTATGGCTCAGGATGAACGCTAGCTACAGGCTTAACACATGCAAGTCGAGGGGAAACGACATTGAAAGCTTGCTTTTGATGGGCGTCGACCGGCGCACGGGTGCGTAACGCGTATCGAACCTGCCCTTTACTCAGGGATAGCCTTGCGAAAGTAAGATTAATACCTGATAGTGTTGCGATGAGGCATCTTGTTGCAACTAAAGATTTATTG
>d28009f8e55cfef7db212ba563001ae0
AGAGTTCGATTATGGCTCAGGATGAACGCTAGCTACAGGCTTAACACATGCAAGTCGAGGGGAAACGACATTGAAGCTTGCTTCGATGGGCGTCGACCGGCGCACGGGTGAGTAACGCGTATCCAACCTACCTCTGACTAAGGGATAACCCGGCGAAAGTCGGACTAATACCTTATGAGGTTTTCTGCAGACATCTAATGAAAACGAAAGATTTATCGGT
>3991d7d7cbad334cc8bd00ab45b5a4b3
AGAGTTCGATTATGGCTCAGGATGAACGCTAGCTACAGGCTTAACACATGCAAGTCGAGGGGAAACGACATTGAAGCTTGCTTCGATGGGCGTCGACCGGCGCACGGGTGAGTAACGCGTATCCAACCTGCCTCTGACTAAGGGATAACCCGGCGAAAGTCGGACTAATACCTTATGAGGTTTTCAGCAGACATCTAATGAAAACGAAAGATTTATCGGT
>d74461de00e0268a52640b7ac4586eb4
AGAGTTCGATTATGGCTCAGGATGAACGCTAGCTACAGGCTTAACACATGCAAGTCGAGGGGAAACGACATTGAAGCTTGCTTCGATGGGCGTCGACCGGCGCACGGGTGAGTAACGCGTATCCAACCTGCCTCTGACTAAGGGATAACCCGGCGAAAGTCGGACTAATACCTTATGAGGTTTTCTGCAGACATCTAATGAAAACGAAAGATTTATCGGT
>ed6d35d26501d665b8e3d596c2fe24c5
AGAGTTCGATTATGGCTCAGGATGAACGCTAGCTACAGGCTTAACACATGCAAGTCGAGGGGAAACGACATTGAAGCTTGCTTCGATGGTCGTCGACCGGCGCACGGGTGAGTAACGCGTATCCAACCTGCCTCTGACTAAGGGATAACCCGGCGAAAGTCGGACTAATACCTTATGAGGTTTTCAGCAGACATCTAACGAAAACGAAAGATTTATCGGT
>722c33fb1f19bffc7861e21d17924451
AGAGTTCGATTATGGCTCAGGATGAACGCTAGCTACAGGCTTAACACATGCAAGTCGAGGGGAAACGATGAGAGAGCTTGCTCTCTTAGGCGTCGACCGGCGCACGGGTGAGTAACGCGTATCCAACCTACCCATTACAGGGGGATAACCTTGCGAAAGTAAGACTAATACCCCATGGCATTTTATGATGGCATCATTATAGGATTAAAGATTTATTGGT
>f6233d60cd506b63bbc09de1e0e4b0c8
AGAGTTCGATTATGGCTCAGGATGAACGCTAGCTACAGGCTTAACACATGCAAGTCGAGGGGAAACGATGAGAGAGCTTGCTCTCTTAGGCGTCGACCGGCGCACGGGTGAGTAACGCGTATCCAACCTACCCATTACAGGGGGATAACCTTGCGAAAGTAAGACTAATACCCCATGGCATTTTATGGTGGCATCATTATAGGATTAAAGATTTATTGGT
>e99387ab4220b662f59a0ab1111c82c2
AGAGTTCGATTATGGCTCAGGATGAACGCTAGCTACAGGCTTAACACATGCAAGTCGAGGGGAAACGATGAGAGAGCTTGCTCTCTTAGGCGTCGACCGGCGCACGGGTGAGTAACGCGTATCCAACCTGCCCATTACAGGGGAATAACCTTGCGAAAGTAAGACTAATGCCCCATGGTATTCTCAGCAGACATCTAATGAGGATTAAAGATTTATCGGT
>6003efeed8f497efb4d46db74588e172
AGAGTTCGATTATGGCTCAGGATGAACGCTAGCTACAGGCTTAACACATGCAAGTCGAGGGGAAACGGCATTGAGTGCTTGCACTCTTTGGACGTCGACCGGCGCACGGGTGAGTAACGCGTATCCAACCTTCCCATGACTAAGGGATAACCTGCCGAAAGGCAGACTAATACCTTATGGTCTTCACTGACGGCATCAGATGTGAAGTAAAGATTTATCG
>b736679ff66f90b2375ac2ba0d2ba63f
AGAGTTCGATTATGGCTCAGGATGAACGCTAGCTACAGGCTTAACACATGCAAGTCGAGGGGAAACGGCATTTAGTGCTTGCACCGAATGGACGTCGACCGGCGCACGGGTGAGTAACGCGTATCCAACCTTCCCACAACTAAGGGATAACCTGCCGAAAGGCAGACTAATACCTTATATAATCCTTTGATGGCATCAGATAAGGATAAAAGATTTATCG
>3d165e46e82328ae54ced0512fa209c3
AGAGTTCGATTATGGCTCAGGATGAACGCTAGCTACAGGCTTAACACATGCAAGTCGAGGGGAAACGGCATTTAGTGCTTGCACCGAATGGACGTCGACCGGCGCACGGGTGAGTAACGCGTATCCAACCTTCCCATAACTAAGGAATAACCTACCGAAAGGCAGACTAATACCTTATGTAATCCTTTGATGGCATCAGATAAGGATAAAAGATTTATCG
>e65654dd6f5191a62506cf3903ed5d23
AGAGTTCGATTATGGCTCAGGATGAACGCTAGCTACAGGCTTAACACATGCAAGTCGAGGGGAAACGGCATTTAGTGCTTGCACCGAATGGACGTCGACCGGCGCACGGGTGAGTAACGCGTATCCAACCTTCCCATAACTAAGGAATAACCTGCCGAAAGGCAGACTAATACCTTATGTAATCCTTTGATGGCATCAGATAAGGATAAAAGATTTATCG
>574e325fe07baf85b3b7c89f492cde54
AGAGTTCGATTATGGCTCAGGATGAACGCTAGCTACAGGCTTAACACATGCAAGTCGAGGGGAAACGGCATTTAGTGCTTGCACCGAATGGACGTCGACCGGCGCACGGGTGAGTAACGCGTATCCAACCTTCCCATAACTAAGGGATAACCTGCCGAAAGGCAGACTAATACCTTATGTAATCCTTTGATGGCATCAGATAAGGATAAAAGATTTATCG
>9182cca3226011e403a5764778c01677
AGAGTTCGATTATGGCTCAGGATGAACGCTAGCTACAGGCTTAACACATGCAAGTCGAGGGGAAACGGCGTTTAGTGCTTGCACTGAATGGACGTCGACCGGCGCACGGGTGAGTAACGCGTATCCAACCTTCCCATAACTAAGGGATAACCTGCCGAAAGGCAGACTAATACCTTATGTAATTCTTAGATGACATCAGAAGAGAATGAAAGATTTATCG
>1a2b2d87ca8521718d832a624bddf946
AGAGTTCGATTATGGCTCAGGATGAACGCTAGCTACAGGCTTAACACATGCAAGTCGAGGGGAAACGGGAAAGCAGCTTGCTGCTTTTTGTCGTCGACCGGCGCACGGGTGAGTAACGCGTATCCAACCTTCCCATAACAAAGGGATACTCCGTAGAAATGCGGTCTAATACCTTATGTTCTCTTTATTAGGCATCTTTTATAGAGCAAAGAATTTCGGT
>c64a3831f88c3053e1acf0294a27ca39
AGAGTTCGATTATGGCTCAGGATGAACGCTAGCTACAGGCTTAACACATGCAAGTCGAGGGGAAACGGGAGAATAGCTTGCTATTCTTTGTCGTCGACCGGCGCACGGGTGAGTAACGCGTATCCAACCTTCCCATAACTAAGGAATACCCCGTAGAAATGCGGCCTAATCCCTTATGGCCTCTTATGCTGACATCGGAATAAGAGTAAAGATTTATCGG
>6fe15ba16e1a07b0c662916c2677e960
AGAGTTCGATTATGGCTCAGGATGAACGCTAGCTACAGGCTTAACACATGCAAGTCGAGGGGAAACGGGAGAATAGCTTGCTATTCTTTGTCGTCGACCGGCGCACGGGTGAGTAACGCGTATCCAACCTTCCCATAACTAAGGAATACCCCGTAGAAATGCGGCCTAATCCCTTATGGTCTCTTATACCTGACATCGGAATAAGAGTAAAGATTTATCG
>4eacdfb72e7c15547bc58409a3e1f641
AGAGTTCGATTATGGCTCAGGATGAACGCTAGCTACAGGCTTAACACATGCAAGTCGAGGGGAAACGGGGAAGCAGCTTGCTGCTTTTTGTCGTCGACCGGCGCACGGGTGAGTAACGCGTATCCAACCTTCCCATAACAAAGGGATACTCCGTAGAAATGCGGTCTAATACCTTATGTTCTCTTTATTAGGCATCTTTTATAGAGCAAAGAATTTCGGT
>2053e380636b61c70f4bc5ffa775870a
AGAGTTCGATTATGGCTCAGGATGAACGCTAGCTACAGGCTTAACACATGCAAGTCGAGGGGAACGGCATTTAGTGCTTGCACCGAATGGACGTCGACCGGCGCACGGGTGAGTAACGCGTATCCAACCTTCCCACAACTAAGGAATAACCTGCCGAAAGGCAGACTAATACCTTATGTAATCCTTTGATGGCATCAGATAAGGATAAAAGATTTATCGG
>0ce437c0e20cd5f6db58d7aee3a59465
AGAGTTCGATTATGGCTCAGGATGAACGCTAGCTACAGGCTTAACACATGCAAGTCGAGGGGCAGCATGATTATTGCTTGCAATAATTGATGGCGACCGGCGCACGGGTGAGTATCGCGTATCCAACTTTCCCATAACTAGGGGATAATCCGTCGAAAGGCGGTCTAATACTCTATGTTGTCTATTTATGGCCTCATATTTAGACGAAAGATTTATCGGT
>99fc9a7173cb8b776483ca3f487a69ee
AGAGTTCGATTATGGCTCAGGATGAACGCTAGCTACAGGCTTAACACATGCAAGTCGAGGGGCAGCATGGAAGAAGCTTGCTTCTTCTGATGGCGACCGGCGCACGGGTGCGTAACGCGTATCAAACCTGCCTCATACTCGGGGATAGCCTTGCGAAAGTAAGATTAATACCCGATGTTATTAGTTCATCGCATGGTGGACTAATCAAAGATTTATCGGT
>9da6cfa3470447f7e6402ee1572353a5
AGAGTTCGATTATGGCTCAGGATGAACGCTAGCTACAGGCTTAACACATGCAAGTCGAGGGGCAGCATGGAAGAAGCTTGCTTCTTCTGATGGCGACCGGCGCACGGGTGCGTAACGCGTATCAAACCTGCCTCATACTCGGGGATAGCCTTGCGAAAGTAAGATTAATACCCGATGTTATTAGTTCATCGCATGGTGGATTAATCAAAGATTTATCGGT
>cf35ebad55476743c149c599970fcd6d
AGAGTTCGATTATGGCTCAGGATGAACGCTAGCTACAGGCTTAACACATGCAAGTCGAGGGGCAGCATGGAAGAAGCTTGCTTCTTCTGATGGCGACCGGCGCACGGGTGCGTAACGCGTATCAAACCTGCCTCATACTCGGGGATAGCCTTGCGAAAGTAAGATTAATACCCGATGTTGTTATGTTACCGCATGGTGATATAACCAAAGATTTATCGGT
>d572fee767a8fa26e06ac12f1901c730
AGAGTTCGATTATGGCTCAGGATGAACGCTAGCTACAGGCTTAACACATGCAAGTCGAGGGGCAGCATGTTGGTTGCTTGCAACCAATGATGGCGACCGGCGCACGGGTGAGTAACGCGTATCCAACCTACCCAATACTCAGGCATAACCCGTTGAAAGACGGACTAATTCCTGATGGTATGTATCTTTCTCATGATTTATACATTAAAGAATTTCGGTA
>46b5335f5fe37811fdb029ba1d631dff
AGAGTTCGATTATGGCTCAGGATGAACGCTAGCTACAGGCTTAACACATGCAAGTCGAGGGGCAGCATGTTGGTTGCTTGCAACCAATGATGGCGACCGGCGCACGGGTGAGTAACGCGTATCCAACCTACCCAATACTCAGGCATAACCCGTTGAAAGACGGACTAATTCCTGATGGTATGTATTTTTCTCATGAATTATACATTAAAGAATTTCGGTA
>ab7dd048ba9ddb25b3285d91b7a7b511
AGAGTTCGATTATGGCTCAGGATGAACGCTAGCTACAGGCTTAACACATGCAAGTCGAGGGGCAGCATGTTGGTTGCTTGCAACCAATGATGGCGACCGGCGCACGGGTGAGTAACGCGTATCCAACCTACCCAATACTCAGGCATAACCCGTTGAAAGACGGACTAATTCCTGATGGTATGTATTTTTCTCATGAGTTATACATTAAAGAATTTCGGTA
>9ab5d21fa2be91a71b07613fb079d602
AGAGTTCGATTATGGCTCAGGATGAACGCTAGCTACAGGCTTAACACATGCAAGTCGAGGGGCAGCGGGCAGAAAGCTTGCTTTCTGTGCCGGCGACCGGCGCACGGGTGCGTAACGCGTATCGAACCTACCACATACTCAGGGATAGCCTTGCGAAAGTAAGATTAATACCTGATGTTGTTTAGTGTCCGCATGGAGACTAAACCAAAGATTTATTGGT
>859f80f5f2ab0743826ba313daa58ce8
AGAGTTCGATTATGGCTCAGGATGAACGCTAGCTACAGGCTTAACACATGCAAGTCGAGGGGCAGCGGGTCGAAAGCTTGCTTTCGACGCCGGCGACCGGCGCACGGGTGCGTAACGCGTATCAAACCTGCCTCATACTCGGGGATAGCCTTGCGAAAGTAAGATTAATACCCGATGTTGTTGCTTTCTCGCATGGGAGAGTAACCAAAGATTTATCGGT
>5adc968a7620f58bc51bb89a5be9545a
AGAGTTCGATTATGGCTCAGGATGAACGCTAGCTACAGGCTTAACACATGCAAGTCGAGGGGCAGCGGGTTGAAAGCTTGCTTTCAATGCCGGCGACCGGCGCACGGGTGCGTAACGCGTATCAAACCTGCCTCATACTCGGGGATAGCCTTGCGAAAGTAAGATTAATACCCGATGTTATTAGTTCATCGCATGGTGGGCTAATCAAAGATTTATCGGT
>ddf8c5dbbdde2d42fa2cb0092010e2c8
AGAGTTCGATTATGGCTCAGGATGAACGCTAGCTACAGGCTTAACACATGCAAGTCGAGGGGCAGCGGGTTGAAAGCTTGCTTTCAATGCCGGCGACCGGCGCACGGGTGCGTAACGCGTATCAAACCTGCCTCATACTCGGGGATAGCCTTGCGAAAGTAAGATTAATACCCGATGTTATTAGTTCTCCGCATGGTGGGCTAATCAAAGATTTATCGGT
>7a188910d5258b6f5e3eab1aa278ecd4
AGAGTTCGATTATGGCTCAGGATGAACGCTAGCTACAGGCTTAACACATGCAAGTCGAGGGGCAGCGGGTTGAAAGCTTGCTTTCAATGCCGGCGACCGGCGCACGGGTGCGTAACGCGTATCAAACCTGCCTCATACTCGGGGATAGCCTTGCGAAAGTAAGATTAATACCCGATGTTGTTGCTTTCTCGCATGGGAGAGTAACCAAAGATTTATCGGT
>29d95d70234236d5928df0f2fdfa5f5c
AGAGTTCGATTATGGCTCAGGATGAACGCTAGCTACAGGCTTAACACATGCAAGTCGAGGGGCAGCGGGTTGAAAGCTTGCTTTCAATGCCGGCGACCGGCGCACGGGTGCGTAACGCGTATCAAACCTGCCTCATACTCGGGGATAGCCTTGCGAAAGTAAGATTAATACCCGATGTTGTTGCTTTCTCGCATGGGAGGGTAACCAAAGATTTATCGGT
>f77a0029fb0f3e424ab2b3aa51a282fe
AGAGTTCGATTATGGCTCAGGATGAACGCTAGCTACAGGCTTAACACATGCAAGTCGCGGGGCAGCATAGTGATTGCTTGCAATTACTGATGGCGACCGGCGCACGGGTGAGTAACGCGTATCCAACCTACCCTTTACTACGGGATAACCCGGCGAAAGTCGGACTAATACCGTATGTAGTCCATTGACGGCATCCGATTTGGACCAAAGGCTTAGCGGT
>b04130da91e1c8610f627209a20089dc
AGAGTTCGATTATGGCTCAGGATGAACGCTAGCTACAGGCTTAACACATGCAAGTCGCGGGGCAGCATGGTGATTGCTTGCAATTACTGATGGCGACCGGCGCACGGGTGAGTAACGCGTATCCAACCTACCCTTTACTACGGGATAACCCGGCGAAAGTCGGACTAATACCGTATGTAGTCCATTGACGGCATCCGATATGGACCAAAGGCTTAGCGGT
>adb8f9415f19322796d9b81d645f91f0
AGAGTTCGATTATGGCTCAGGATGAACGCTAGCTACAGGCTTAACACATGCAAGTCGCGGGGCAGCATGTTGGTTGCTTGCAACCGATGATGGCGACCGGCGCACGGGTGAGTAACGCGTATCCAACCTACCTATTACCACGGGATAACCCGGCGAAAGTCGGACTAATACCGTATGTGGTCTTCAAGTGGCATCAGCAGTAGACTAAAGGTTTGGCGGT
>9120b6fb93f99b8b2a360e0182a57bcd
AGAGTTCGATTATGGCTCAGGATGAACGCTAGCTACAGGCTTAACACATGCAAGTCGTGGGGCAGCGGATACTTAGCTTGCTAAGTATGCCGGCGACCGGCGCACGGGTGAGTAACGCGTACCGAACCTGCCCATCACACAGGGATAGGCTTGCGAAAGCAAGATTAATACCTGATGGTCTCAATTTTATGCATGTAGGATTGAGTAAAGCCTTCGGGCG
>ca1e7b0a22b3a93a79a8918bacd85f46
AGAGTTCGATTATGGCTCAGGATGAACGCTAGCTACAGGCTTAACACATGCAAGTCGTGGGGCAGCGGATACTTAGCTTGCTAAGTATGCCGGCGACCGGCGCACGGGTGAGTAACGCGTACCGAACCTGCCCATCACACAGGGATAGGCTTGCGAAAGCAAGATTAATACCTGATGGTCTCAATTTTATGCATGTATGATTGAGTAAAGCCTTCGGGCG
>a393b9862dd788533f4a881800dc0bc4
AGAGTTCGATTATGGCTCAGGATGAACGCTAGCTACAGGCTTAACACATGCAAGTCGTGGGGCAGCGGATGCTTAGCTTGCTAAGCATGCCGGCGACCGGCGCACGGGTGAGTAACGCGTACCGAACCTGCCCATCACACAGGGATAGGCTTGCGAAAGCAAGATTAATATCTGATGGTCTCAGTTGTATGCATGTATGATTGAGTAAAGCCTTCGGGCG
>4e9ba002a5b304393a85c37c92958163
AGAGTTCGATTATGGCTCAGGATGAACGCTAGCTACAGGCTTAACACATGCAAGTCGTGGGGCAGCGGATGCTTAGCTTGCTAAGTATGCCGGCGACCGGCGCACGGGTGAGTAACGCGTACCGAACCTGCCCATCACACAGGGATAGGCTTGCGAAAGCAAGATTAATACCTGATGGTCTCAGTTGTATGCATGTATGATTGAGTAAAGCCTTCGGGCG
>cc968347365be731a6b49db7592b1836
AGAGTTCGATTATGGCTCAGGATGAACGCTAGCTACAGGCTTAACACATGCAAGTCGTGGGGCAGCGGATGCTTAGCTTGCTAAGTATGCCGGCGACCGGCGCACGGGTGAGTAACGCGTACCGAACCTGCCCATCACACAGGGATAGGCTTGCGAAAGCAAGATTAATATCTGATGGTCTCAGTTGTATGCATGTATAATTGAGTAAAGCCTTCGGGCG
>d5bb4936f2343e38a59008b80aac95bd
AGAGTTCGATTATGGCTCAGGATGAACGCTAGCTATAGGCTTAACACATGCAAGTCGAGGGGAAACGGCATTATGTGCTTGCACATTCTGGACGTCGACCGGCGCACGGGTGAGTATCGCGTATCCAACCTTCCCTCCACTCGGGGATACCCCGTTGAAAGACGGCCTAATACCCGATGTTGTCCACATATGGCATCTGACGTGGACCAAAGATTCATCG
>585165e172774682f3bd4e5a8f273dcd
AGAGTTCGATTATGGCTCAGGATGAACGCTAGCTATAGGCTTAACACATGCAAGTCGAGGGGAAACGGCATTATGTGCTTGCACATTTTGGACGTCGACCGGCGCACGGGTGAGTATCGCGTATCCAACCTGCCCTTTACTTGGGGATACCCCGTTGAAAGACGGCCTAATACCCGATGTAATTCATTGATGGCATCAGATATGAATAAAAGATTTATCG
>cf3706f268d2de7a8ab81e244a0f1695
AGAGTTCGATTATGGCTCAGGATGAACGCTGACAGAATGCTTAACACATGCAAGTCAACTTGAATTTGGGTTTTTAACTTAGGTTTGGGTGGCGGACGGGTGAGTAACGCGTAAAGAACTTGCCTCACAGTTAGGGACAACATTTGGAAACGAATGCTAATACCTGATATTATGATAATAGGGCATCCCATAATTATGAAAGCTATAAGCGCTGTGAGAG
>04510724890b2305fe16fea0ca62eba0
AGAGTTCGATTATGGCTCAGGATGAACGCTGACAGAATGCTTAACACATGCAAGTCGATGGGGAAGTGGTGCTTGCACCATGGTAACCATGGCGGACGGGTGAGTAACGCGTAAGGAACTTGCCTGCGGGACCGGGATAACAGGAGGAAACTGCTGACAAGACCGGATAAGGTCATTAAGCCGCATAGCTTAGTGATGAAAGGAGACGCCTGCGGAGAGC
>013a7d5d83f19e51832d4dc91b85c79a
AGAGTTCGATTATGGCTCAGGATGAACGCTGACAGAATGCTTAACACATGCAAGTCTACTTGAACTTCGGTTTGGGTGGCGGACGGGTGAGTAACGCGTAAAGAACTTGCCTCACAGTTAGGGACAACATTTGGAAACGAATGCTAATACCTGATATTATGATTTTAGGGCATCCTAAGATTATGAAAGCTATATGCACTGTGAGAGAGCTTTGCGTCCC
>5961863ba0ff5457b2fddf16517ac0b0
AGAGTTCGATTATGGCTCAGGATGAACGCTGACAGAATGCTTAACACATGCAAGTCTACTTGAACTTCGGTTTGGGTGGCGGACGGGTGAGTAACGCGTAAAGAACTTGCCTCACAGTTAGGGACAACATTTGGAAACGAATGCTAATACCTGATATTATGATTTTAGGGCATCCTAAGATTATGAAAGCTATATGCGCTGTGAGAGAGCTTTGCGTCCC
>7af95e54cdd335d66ca7a04d31e20924
AGAGTTCGATTATGGCTCAGGATGAACGCTGACAGAATGCTTAACACATGCAAGTCTACTTGAACTTCGGTTTGGGTGGCGGACGGGTGAGTAACGCGTAAAGAACTTGCCTTACAGTTAGGGACAACATTTGGAAACGAATGCTAATACCTGATATTATGATTTTAGGGCATCCTAAGATTATGAAAGCTATATGCACTGTGAGAGAGCTTTGCGTCCC
>3570502151ea53daae4561084cf7f88a
AGAGTTCGATTATGGCTCAGGATGAACGCTGACAGAATGCTTAACACATGCAAGTCTTTGGCAAAGCTGTGCTTGCACAGTCTAGCCAAGGCGGACGGGTGAGTAACGCGTAAGGAACTTGCCCTGCAGTCAGGGATAACAGACGGAAACGACTGATAAAACCTGATAAAGTCAGACGGACTCATGTCCAGTCTGATGAAAAGAAATGCTGCAGGAGAGC
>408d6eefe583e8d1eb58c7f90ddf6179
AGAGTTCGATTATGGCTCAGGATGAACGCTGACAGAATGCTTAACACATGCAAGTCTTTGGCGAAGCTGTGCTTGCACAGCCTAGCCAAGGCGGACGGGTGAGTAACGCGTAAGGAACTTGCCCTGCAGTCAGGGATAACAGACGGAAACGACTGATAAGACCTGGTAAAGTCAGGCGGACTCATGTCCAGCCTGATGAAAAGAGATGCTGCAGGAGAGC
>3dd5008d95dbc59d547c93b600c85924
AGAGTTCGATTATGGCTCAGGATGAACGCTGGCGGCATGCTTAACACATGCAAGTCGGACGGGAAACACGGGAAACGGTGTTTCCAGTGGCGGACGGGTGAGTAACGCGTAAGAACCTGCCCTTGGGAGGGGAACAACAGCTGGAAACGGCTGCTAATACCCCGTAGGCTGAGGAGCAAAAGGAGGAATCCGCCCGAGGAGGGGCTCGCGTCTGATTAGC
>661dbb6e583cc06dbd97d2a6d4454dad
AGAGTTCGATTATGGCTCAGGATGAACGCTGGCGGCGCGCCTAACACATGCAAGTCGAACGATTAAAGCACCTTCGGGTGTGTATAAAGTGGCGAACGGCTGAGTAACACGTGGGCAACCTGCCCCTCTCATTGGGATAGCCACGGGAAACCGTGGATAATACCGAATACTTCGAGACTTCCGCATGGAAGACTCGAGAAAGCTCCGGCGGAGAGGGATG
>7e2aff35f236951160dff56ee05a10f0
AGAGTTCGATTATGGCTCAGGATGAACGCTGGCGGCGCGCCTAACACATGCAAGTCGAACGATTAAAGCACCTTCGGGTGTGTATAAAGTGGCGAACGGCTGAGTAACACGTGGGCAACCTGCCCCTCTCATTGGGATAGCCACGGGAAACCGTGGATAATACCGAATACTTCGAGTCTCCCGCATGGAAGACTCGAGAAAGCTCCGGCGGAGAGGGATG
>23a8902da3071b10551fca4df4c2bef9
AGAGTTCGATTATGGCTCAGGATGAACGCTGGCGGCGCGCCTAACACATGCAAGTCGAACGATTAAAGCACCTTCGGGTGTGTATAAAGTGGCGAACGGCTGAGTAACACGTGGGCAACCTGCCCCTCTCATTGGGATAGCCACGGGAAACCGTGGATAATACCGAATACTTCGGGACTTCCGCATGGAAGACTCGAGAAAGCTCCGGCGGAGAGGGATG
>226adf4df5d3c6c9b41f83bc1d935683
AGAGTTCGATTATGGCTCAGGATGAACGCTGGCGGCGCGCCTAACACATGCAAGTCGAACGGCACCTATCTTCGGATAGAAGCGAGTGGCGAACGGCTGAGTAACACGTGGAGAACCTGCCCCCTCCCCCGGGATAGCCGCCCGAAAGGACGGGTAATACCGGATACCCCCGGGCGCCGCATGGCGCCCGGGCTAAAGCCCCGACGGGAGGGGATGGCTC
>9604a298b420867865c42008308a3ddc
AGAGTTCGATTATGGCTCAGGATGAACGCTGGCGGCGCGCCTAACACATGCAAGTCGAACGGTTAAAGCACCTTTTAGGTGTGTATAAAGTGGCGAACGGCTGAGTAACACGTGGGCAACCTGCCCTCCTCTTGGGGATAGCCTCGGGAAACCGAGGATAATACCCGATACTTCAATGTGGCCGCATGACGACATTGAGAAAGCTTTTGCGGAGAAGGAT
>234db68b6ccee942268062ae8308559b
AGAGTTCGATTATGGCTCAGGATGAACGCTGGCGGCGTGCCTAACACATGCAAGTCGAACGAAGAGTAAATAGGAAGTCCTCGGATGGAATATATACTACTTAGTGGCGGACGGGTGAGTAACGCGTAAGTAATCAACCTGTGACACACGGATAACTGATAGAAATGTCAGCTAATACGAGATGACCTGTTTAAATTGGGAGATGTAAACAGCAAAGCGA
>5e1f39337fa12d232ad8daba917b151f
AGAGTTCGATTATGGCTCAGGATGAACGCTGGCGGCGTGCCTAACACATGCAAGTCGAACGAAGCTATGAGACGGAAGCCTTCGGGTGGAAGACTGATAGACTGAGTGGCGGACGGGTGAGTAACGCGTGGGCAACCTGCCCCATACCGGGGGATAGCAGTTGGAAACGACTGGTAAAACCGCATAAGCGCACGGTAAGGCATCTTACAGTGTGAAAAAC
>1edb8ff15bb3eef418617495e91099ba
AGAGTTCGATTATGGCTCAGGATGAACGCTGGCGGCGTGCCTAACACATGCAAGTCGAACGAAGCTATGAGACGGAAGCCTTCGGGTGGAAGACTGATAGACTGAGTGGCGGACGGGTGAGTAACGCGTGGGCAACCTGCCCCATACCGGGGGATAGCAGTTGGAAACGGCTGGTAAAACCGCATAAGCGCACGGTAAGGCATCTTACAGTGTGAAAAAC
>b9f38bcac46f04e4ee7daa942fc0c7e5
AGAGTTCGATTATGGCTCAGGATGAACGCTGGCGGCGTGCCTAACACATGCAAGTCGAACGAAGGTATATATAGGAAGTCTTCGGATGGAATATGTATAACTTAGTGGCGGACGGGTGAGTAACGCGTAAGTAATCAACCTGTGACACACGGATAACTGATAGAAATGTCAGCTAATACGAGATGAACTGTTTAAATTGGGAAATGGAAACAGCAAAGCG
>87df11e6dd5f5032f24c3ce7bd171f60
AGAGTTCGATTATGGCTCAGGATGAACGCTGGCGGCGTGCCTAACACATGCAAGTCGAACGAGATGCGTATCGGAAAGCTTCGGCCGGAAGATACGTTATCTAGTGGCGGACGGGTGAGTAACACGTGGGTAACCTGCCTTATGGAGGGGGATAACAGAGAGAAATCACTGCTAATACCGCATAAGCACACAGTACCGCATGGTACAGGGTGAAAAGATT
>b0ea62bd89a025f808de4a05f4ea2851
AGAGTTCGATTATGGCTCAGGATGAACGCTGGCGGCGTGCCTAACACATGCAAGTCGAACGAGATGCGTATTGGAAAGCTTCGGCCGGAAGATATGTTATCTAGTGGCGGACGGGTGAGTAACACGTGGGTAACCTGCCTTATGGAGGGGGATAACAGAGAGAAATCACTGCTAATACCGCATAAGCACACATTGCCGCATGGCAGAGTGTGAAAAGATT
>1369166b29ed7b66ee9c72e3d46cfd13
AGAGTTCGATTATGGCTCAGGATGAACGCTGGCGGCGTGCCTAACACATGCAAGTCGAACGAGATGCGTATTGGAAAGCTTCGGCCGGAAGATGCGTTATCTAGTGGCGGACGGGTGAGTAACACGTGGGTAACCTGCCTTATGGAGGGGGATAACAGAGAGAAATCACTGCTAATACCGCATAAGCACACAGTACCGCATGGTAGAGTGTGAAAAGATT
>bbeb9870e0ee7f81632c1476bd4c0384
AGAGTTCGATTATGGCTCAGGATGAACGCTGGCGGCGTGCCTAACACATGCAAGTCGAACGAGATGCGTATTGGAAAGCTTCGGCCGGAAGATGCGTTATCTAGTGGCGGACGGGTGAGTAACACGTGGGTAACCTGCCTTATGGAGGGGGATAACAGAGAGAAATCACTGCTAATACCGCATAAGCACACATTGCCGCATGGCAGAGTGTGAAAAGATT
>9c283f085c88fb395dd66c382dccddfc
AGAGTTCGATTATGGCTCAGGATGAACGCTGGCGGCGTGCCTAACACATGCAAGTCGAACGAGATGCTTATCGGAAAGCTTCGGCCGGAAGATAAGTTATCTAGTGGCGGACGGGTGAGTAACACGTGGGTAACCTGCCTTATGGAGGGGGATAACAGAGAGAAATCACTGCTAATACCGCATAAGCACACAGTACCGCATGGTACAGGGTGAAAAGATT
>ef14aba384a964e7ffed9b239c965c28
AGAGTTCGATTATGGCTCAGGATGAACGCTGGCGGCGTGCCTAACACATGCAAGTCGAACGAGATGCTTATTGGAAAGCTTCGGCCGGAAGATAAGTTATCTAGTGGCGGACGGGTGAGTAACACGTGGGTAACCTGCCTTATGGAGGGGGATAACAGAGAGAAATCACTGCTAATACCGCATAAGCACACAGTACCGCATGGTACAGGGTGAAAAGATT
>9838e2573dac76c899972c4bcbb02790
AGAGTTCGATTATGGCTCAGGATGAACGCTGGCGGCGTGCCTAACACATGCAAGTCGAACGGAGATCATTCGCTGCGGAGCCTTCGGGCGAAGCTTGAATGATCTTAGTGGCGGACGGGTGAGTAACGCGTGGGCAACCTGCCTTGCACAGGGGGATAGCAGTTGGAAACGACTGGTAATACCGCATAGCTTAGAGAGACCGCATGATCTTTTTAAGAAA
>7a210f106ac0b08632c70148dc9e451d
AGAGTTCGATTATGGCTCAGGATGAACGCTGGCGGCGTGCCTAACACATGCAAGTCGAACGGAGATTACAGACGGAAGTTTTCGGATGGAAGACTGTAATTCTTAGTGGCGGACGGGTGAGTAACGCGTGGGCAACCTGCCCTATACAGGGGGATAGCAGCTGGAAACGGCTGGTAAGACCGCATAAGTCGGCGAGACCGCATGGTTTTGCCGGGAAATG
>d960084cdb39126cdc29175aeb6577b3
AGAGTTCGATTATGGCTCAGGATGAACGCTGGCGGCGTGCCTAACACATGCAAGTCGAACGGGATGCGTATCGGAAAGCTTCGGCCGGAAGATACGTTATCTAGTGGCGGACGGGTGAGTAACACGTGGGTAACCTGCCTTATGGAGGGGGATAACAGAGAGAAATCACTGCTAATACCGCATAAGCACACAGTACCGCATGGTACAGGGTGAAAAGATT
>62eb0d96fa7b5ebe0dfa3a187c59135e
AGAGTTCGATTATGGCTCAGGATGAACGCTGGCGGCGTGCCTAACACATGCAAGTCGAACGGGATGCGTATCGGAAAGCTTCGGCCGGAAGATACGTTATCTAGTGGCGGACGGGTGAGTAACACGTGGGTAACCTGCCTTATGGAGGGGGATAACAGAGAGAAATCACTGCTAATACCGCATAAGCACACAGTACCGCATGGTAGAGTGTGAAAAGATT
>cf596974066ac04f2d3617a08a78ed8f
AGAGTTCGATTATGGCTCAGGATGAACGCTGGCGGCGTGCCTAACACATGCAAGTCGAGCGAGAAATAAAGGAATGAAGCTTCGGTAGATTTTCTTTATGGAAAGCGGCGGACGGGTGAGTAACGCGTAGGCAACCTGCCCTGTACAGGGGGATAGCCACCCGAAAAGGTGATTAATACCCCATAACGCAAGAGATACACATGTATCACTTGTCAAAGAT
>62d8cc366e333ce74be24435cc6adf0a
AGAGTTCGATTATGGCTCAGGATGAACGCTGGCGGCGTGCCTAACACATGCAAGTCGAGCGAGAAGTAAAGAAATGAAGCTTCGGTAGATTTTCATTATGGAAAGCGGCGGACGGGTGAGTAACGCGTAGGCAACCTGCCCTGTACAGGGGGATAGCCACCCGAAAAGGTGATTAATACCCCATGATGCAAGAGATACACATGTATCACTTGTCAAAGAT
>68cc57bf9d1f02ed1f439e0f96e5968a
AGAGTTCGATTATGGCTCAGGATGAACGCTGGCGGCGTGCCTAACACATGCAAGTCGAGCGAGGGTTTGCTCAGTATTGAGTATTCTAAGACTAGAATGTTCAATTCTGAGCAAAACCAAGCGGCGGACGGGTGAGTAACGCGTGGGTAACCTGCCCTATACACATGGATAACATACTGAAAAGTTTACTAATACATGATAATATATATTTGCGGCATCG
>c3ab26b4531d355babb06ee6e2211513
AGAGTTCGATTATGGCTCAGGATGAACGCTGGCGGCGTGCCTAACACATGCAAGTCGAGCGAGGGTTTGCTCAGTATTGAGTATTCTAAGACTAGAATGTTCAATTCTGAGCAAAACCAAGCGGCGGACGGGTGAGTAACGCGTGGGTAACCTGCCCTATACACATGGATAACATACTGAAAAGTTTACTAATACATGATAATATATATTTGTGGCATCG
>41b2fbe6e240ec7a6ee18ddf294aac15
AGAGTTCGATTATGGCTCAGGATGAACGCTGGCGGCGTGCCTAACACATGCAAGTCGAGCGAGGGTTTGCTCAGTATTGAGTATTCTAAGATTAGAATGTTCAATTCTGAGCAAAACCAAGCGGCGGACGGGTGAGTAACGCGTGGGTAACCTGCCCTATACACATGGATAACATACTGAAAAGTTTACTAATACATGATAATATATATTTGCGGCATCG
>6d5d08d128a42380bd80a68b1e24d5cf
AGAGTTCGATTATGGCTCAGGATGAACGCTGGCGGCGTGCCTAACACATGCAAGTCGAGCGAGGGTTTGCTCAGTATTGAGTATTCTAAGTCTAGAATGTTCAATTCTGAGCAAAACCAAGCGGCGGACGGGTGAGTAACGCGTGGGTAACCTGCCCTATACACATGGATAACATACTGAAAAGTTTACTAATACATGATAATATATATTTGCGGCATCG
>d6339f2ee1feec33d807a53c156ea3fc
AGAGTTCGATTATGGCTCAGGATGAACGCTGGCGGCGTGCCTAATACATGCAAGTAGAACGCTGAAGCTTGGTGCTTGCACCGAGCGGAAGAGTTGCGAACGGGTGAGTAACGCGTAGGTAACCTGCCTCTTAGCGGGGGATAACTATTGGAAACGATAGCTAATACCGCATAAAAGTCGGCATTGCATGATGTTGACTTGAAAGGTGCAACTGCATCAC
>4a8fc467aba407db2e6d8ec242fdc110
AGAGTTCGATTATGGCTCAGGATGAACGCTGGCGGCGTGCCTAATACATGCAAGTAGAACGCTGAAGCTTGGTGCTTGCACCGAGCGGATGAGTTGCGAACGGGTGAGTAACGCGTAGGTAACCTACCTCTTAGCGGGGGATAACTATTGGAAACGATAGCTAATACCGCATAAAAGTCGACATTGCATGATGTTGACTTGAAAGGTGCAACTGCATCAC
>c61e1135fcb1a91b5ddc76683d6ab8e7
AGAGTTCGATTATGGCTCAGGATGAACGCTGGCGGCGTGCCTAATACATGCAAGTAGAACGCTGAAGCTTGGTGCTTGCACCGAGCGGATGAGTTGCGAACGGGTGAGTAACGCGTAGGTAACCTGCCTCTTAGCGGGGGATAACTATTGGAAACGATAGCTAATACCGCATAAAAGACGATATCGCATGATATTGATTTGAAAGGTGCAAATGCATCAC
>5a96216d1b8c96995879bd73d2fdf848
AGAGTTCGATTATGGCTCAGGATGAACGCTGGCGGCGTGCCTAATACATGCAAGTAGAACGCTGAAGCTTGGTGCTTGCACCGAGCGGATGAGTTGCGAACGGGTGAGTAACGCGTAGGTAACCTGCCTCTTAGCGGGGGATAACTATTGGAAACGATAGCTAATACCGCATAAAAGTCAATATCGCATGATATTGATTTGAAAGGTGCAAATGCATCAC
>8a0ac913ec9f48b04cc0f65f829ae15e
AGAGTTCGATTATGGCTCAGGATGAACGCTGGCGGCGTGCCTAATACATGCAAGTAGAACGCTGAAGCTTGGTGCTTGCACCGAGCGGATGAGTTGCGAACGGGTGAGTAACGCGTAGGTAACCTGCCTCTTAGCGGGGGATAACTATTGGAAACGATAGCTAATACCGCATAAAAGTCGACATCGCATGATGTTGACTTGAAAGGTGCAAATGCATCAC
>8806586f1ce383e0616726e62822f5e3
AGAGTTCGATTATGGCTCAGGATGAACGCTGGCGGCGTGCCTAATACATGCAAGTAGAACGCTGAAGCTTGGTGCTTGCACCGAGCGGATGAGTTGCGAACGGGTGAGTAACGCGTAGGTAACCTGCCTCTTAGCGGGGGATAACTATTGGAAACGATAGCTAATACCGCATAAAAGTCGACATTGCATGATGTTGACTTGAAAGGTGCAATTGCATCAC
>2ca9fe4f836e753fbbf589a06736b0fd
AGAGTTCGATTATGGCTCAGGATGAACGCTGGCGGCGTGCCTAATACATGCAAGTAGAACGCTGAAGCTTGGTGCTTGCACCGAGCGGATGAGTTGCGAACGGGTGAGTAACGCGTAGGTAACCTGCCTCTTAGCGGGGGATAACTATTGGAAACGATAGCTAATACCGCATAAAAGTCGACATTGCATGATGTTGATTTGAAAGGTGCAAATGCATCAC
>066e799ef88397c975663f95f7753cbf
AGAGTTCGATTATGGCTCAGGATGAACGCTGGCGGCGTGCCTAATACATGCAAGTAGAACGCTGAAGCTTGGTGCTTGCACCGAGCGGATGAGTTGCGAACGGGTGAGTAACGCGTAGGTAACCTGCCTGGTAGCGGGGGATAACTATTGGAAACGATAGCTAATACCGCATAACAACAGTTGTTGCATGACAGCTGTTTAAAAGGTGCAAATGCACCAC
>41899722e696a3aee8436f94527546da
AGAGTTCGATTATGGCTCAGGATGAACGCTGGCGGCGTGCCTAATACATGCAAGTAGAACGCTGAAGCTTGGTGCTTGCACCGAGCGGATGAGTTGCGAACGGGTGAGTAACGCGTAGGTAACCTGCCTGGTAGCGGGGGATAACTATTGGAAACGATAGCTAATACCGCATAACAGTAGATGTTGCATGACATCTATTTGAAAGGGGCAATTGCTCCAC
>55221b1fb7bc29d6acb257b89e8b4496
AGAGTTCGATTATGGCTCAGGATGAACGCTGGCGGCGTGCCTAATACATGCAAGTAGAACGCTGAAGCTTGGTGCTTGCACCGAGCGGATGAGTTGCGAACGGGTGAGTAACGCGTAGGTAACCTGCCTGGTAGCGGGGGATAACTATTGGAAACGATAGCTAATACCGCATAACAGTAGATGTTGCATGATATCTGCTTGAAAGGTGCAATTGCATCAC
>bbe142b6883c2080095747ae783aca56
AGAGTTCGATTATGGCTCAGGATGAACGCTGGCGGCGTGCCTAATACATGCAAGTAGAACGCTGAAGCTTGGTGCTTGCACCGAGCGGATGAGTTGCGAACGGGTGAGTAACGCGTAGGTAACCTGCCTGGTAGCGGGGGATAACTATTGGAAACGATAGCTAATACCGCATGACAACAGTTATTGCATGATAACTGTTTAAAAGGGGCAACTGCTCCAC
>f97a6025d5eca8562da9688c050d3e3a
AGAGTTCGATTATGGCTCAGGATGAACGCTGGCGGCGTGCCTAATACATGCAAGTAGAACGCTGAAGGAAGGAGCTTGCTCTTTCCGGATGAGTTGCGAACGGGTGAGTAACGCGTAGGTAACCTGCCTGGTAGCGGGGGATAACTATTGGAAACGATAGCTAATACCGCATAACAGTAGATATTGCATGATATCTGCTTGAAAGGTGCAAATGCATCAC
>7aff9e0b9c6c002bb5d5430999287701
AGAGTTCGATTATGGCTCAGGATGAACGCTGGCGGCGTGCCTAATACATGCAAGTAGAACGCTGAAGGAAGGAGCTTGCTCTTTCTGGATGAGTTGCGAACGGGTGAGTAACGCGTAGGTAACCTGCCTGGTAGCGGGGGATAACTATTGGAAACGATAGCTAATACCGCATAACAGTAGATGTTGCATGACATTTGCTTGAAAGGGGCAATTGCTCCAC
>73a60bb8465334587bef0ffe5f8b71af
AGAGTTCGATTATGGCTCAGGATGAACGCTGGCGGCGTGCCTAATACATGCAAGTAGAACGCTGAAGGAGGAGCTTGCTCTTCTGGAAGAGTTGCGAACGGGTGAGTAACGCGTAGGTAACCTGCCTCTTAGCGGGGGATAACTATTGGAAACGATAGCTAATACCGCATAAAAGTCGACATTGCATGATGTTGACTTGAAAGGTGCAAATGCATCACTA
>6c2f3f4224b5fd37b0b68d21b780363f
AGAGTTCGATTATGGCTCAGGATGAACGCTGGCGGCGTGCCTAATACATGCAAGTAGAACGCTGAAGGAGGAGCTTGCTCTTCTGGAAGAGTTGCGAACGGGTGAGTAACGCGTAGGTAACCTGCCTCTTAGCGGGGGATAACTATTGGAAACGATAGCTAATACCGCATAAAAGTCGACATTGCATGATGTTGACTTGAAAGGTGCAACTGCATCACTA
>4af18d330123d990f0f701e01a81f53d
AGAGTTCGATTATGGCTCAGGATGAACGCTGGCGGCGTGCCTAATACATGCAAGTAGAACGCTGAAGGAGGAGCTTGCTCTTCTGGATGAGTTGCGAACGGGTGAGTAACGCGTAGGTAACCTGCCTGGTAGCGGGGGATAACTATTGGAAACGATAGCTAATACCGCATGACAACAGTTATTGCATGATAACTGTTTAAAAGGGGCAATTGCTCCACTA
>dbe4acb73d039b753eb43ad95b5d26bb
AGAGTTCGATTATGGCTCAGGATGAACGCTGGCGGCGTGCCTAATACATGCAAGTCGAACGCTGGAGATCTAGCTTGCTAGATCGAAGGAGTGGCGAACGGGTGAGTAATACATAAGCAACCTACCCACGAAGACTGGGATAATCTCTGGAAACGGGGACTAATACCGGATAGGTAATCGGAAGGCATCTTCTGATTATTAAAGGTTAAAAACACTGGTG
>fb793d290fc26a20954ceb6119f4dfed
AGAGTTCGATTATGGCTCAGGATGAACGCTGGCGGCGTGCCTAATACATGCAAGTCGAGCGAGAAGCTTGGAAATGACGCTTCGGTTGATTTTCCAAGCGGACAGCGGCGGACGGGTGAGTAACGCGTAGGCAACCTGCCCCTGACAGAGGGATAGCCATTGGAAACGATGATTAAAACCTCATGACACCGTAGTAGCACATGCTACATCGGTCAAAGAT
>9625ccbf168d30497dc87d14eb1d0dbf
AGAGTTCGATTATGGCTCAGGATGAACGCTGGCGGCGTGCCTAATACATGCAAGTCGAGCGAGATGTTAGCGCATGAACCTTCGGGGGATTATGCTAACGGACAGCGGCGGACGGGTGAGTAACGCGTAGGCAACCTGCCCCTGACAGAGGGATAGCCATTGGAAACGATGATTAAAACCTCATGACACCGTAGAAGCACATGCTTCATCGGTCAAAGAT
>80c4b7d75d2091f1912f6e6911936bf6
AGAGTTCGATTATGGCTCAGGATGAACGCTGGCGGCGTGCCTAATACATGCAAGTCGAGCGAGATGTTAGCGCATGAGCCTTCGGGGGATTATGCTAACGGACAGCGGCGGACGGGTGAGTAACGCGTAGGCAACCTGCCCCTGACAGAGGGATAGCCATTGGAAACGATGATTAAAACCTCATGACACCGTAGAAGCACATGCTTCATCGGTCAAAGAT
>912e98372b12168b657faa455c8d9849
AGAGTTCGATTATGGCTCAGGATGAACGCTGGCGGCGTGCTTAACACATGCAAGTCGAACGAAGCTACCCAAAGGAAGTTTTCGGATGGAATTTAGGTAGACTTAGTGGCGGACGGGTGAGTAACGCGTGGATAACCTGCCTTATACAGGGGGATAACGGAGAGAAATTTCCGCTAAGACCGCATAAGACCACAGCACCGCATGGTGCAGGGGTAAAATA
>d327b096b60967beade16107178d36a5
AGAGTTCGATTATGGCTCAGGATGAACGCTGGCGGCGTGCTTAACACATGCAAGTCGAACGAAGCTGCTTAAAGGAAGTCTTCGGATGGAATTTAGGTAGACTTAGTGGCGGACGGGTGAGTAACGCGTGGATAACCTGCCTTATACAGGGGGATAACGGAGAGAAATTTCCGCTAAGACCGCATAAGACCACAGCACCGCATGGTGCAGGGGTAAAATA
>d8fba279d801fd0c0124c5bd1e8ad0b3
AGAGTTCGATTATGGCTCAGGATGAACGCTGGCGGCGTGCTTAACACATGCAAGTCGAACGAAGCTGTTAGAAGGAAGTCTTCGGATGGAATTTTAACAGACTTAGTGGCGGACGGGTGAGTAACGCGTGGATAACCTGCCTTATACAGGGGGATAACGGAGAGAAATTTCCGCTAACACCGCATAAGACCACAGCACCGCATGGTGCAGGGGTAAAATA
>adc80e7141204d26d7f3c9d2881bfa51
AGAGTTCGATTATGGCTCAGGATGAACGCTGGCGGCGTGCTTAACACATGCAAGTCGAACGAAGCTGTTATTTGGAGACCTTCGGGTGGAAGAATAACAGACTGAGTGGCGGACGGGTGAGTAACGCGTGGGTAACCTACCTTGCACAGGGGGACAACAGTTGGAAACGACTGCTAATACCGCATGAGACCACAGTACCGCATGGTACAGGGGTAAAAAC
>9ca163eb64c8464507d83dbdaa300b8f
AGAGTTCGATTATGGCTCAGGATGAACGCTGGCGGCGTGCTTAACACATGCAAGTCGAACGAAGCTGTTGTTTGGAGACCTTCGGGTGGAAGAATAACAGACTGAGTGGCGGACGGGTGAGTAACGCGTGGGTAACCTACCTTGCACAGGGGGACAACAGTTGGAAACGACTGCTAATACCGCATAAGACCACAGTACCGCATGGTACAGGGGTAAAAAC
>c2de579829221de61fff7cbfb4c81f8b
AGAGTTCGATTATGGCTCAGGATGAACGCTGGCGGCGTGCTTAACACATGCAAGTCGAACGAGAAACGAAGATGGAAACCTTCGGGCGGAAGCCTTCATTTCGAGTGGCGGACGGGTGAGTAACGCGTGGGTAACCTGCCTCATACAGGGGGATAACAGTTGGAAACGACTGTTAATACCGCATAAGACCACAGCACCGCATGGTGCGGGGGTAAAAACT
>fd69df199f1a108a77dfc609723bd91f
AGAGTTCGATTATGGCTCAGGATGAACGCTGGCGGCGTGCTTAACACATGCAAGTCGAACGAGAAATGAAGACGGAAACCTTCGGGCGGAAGGCTTCATTTCGAGTGGCGGACGGGTGAGTAACGCGTGGGTAACCTGCCTCATACAGGGGGATAACAGTTGGAAACGACTGTTAATACCGCATAAGACCACAGCACCGCATGGTGCGGGGGTAAAAACT
>c6d367550cb9ee178cc00a9ddc7877fd
AGAGTTCGATTATGGCTCAGGATGAACGCTGGCGGCGTGCTTAACACATGCAAGTCGAACGAGAAATGATATTACGATCTCTTCGGAGTGACGGTTTTATTTCGAGTGGCGGACGGGTGAGTAACGCGTGAGCAACCTGCCCTATACCGGGGGATACCAGTTGGAAACGACTGTTAATACCGCATAAGCGCACGATAAGACATCTTGTTGTGTGAAAAAC
>a5a2620fe77f7a922931bffb1f045197
AGAGTTCGATTATGGCTCAGGATGAACGCTGGCGGCGTGCTTAACACATGCAAGTCGAACGAGAAATGATATTACGATCTCTTCGGAGTGACGGTTTTATTTCGAGTGGCGGACGGGTGAGTAACGCGTGAGCAACCTGCCCTGTACCGGGGGATACCAGTTGGAAACGACTGTTAATACCGCATAAGCGCACGATAAGACATCTTGTTGTGTGAAAAAC
>f2bab4d074354d02b021926ee3906c18
AGAGTTCGATTATGGCTCAGGATGAACGCTGGCGGCGTGCTTAACACATGCAAGTCGAACGAGAAATGTAGACGGAAACCTTCGGGCGGAAGGCTTCATTTCGAGTGGCGGACGGGTGAGTAACGCGTGGGTAACCTGCCTCATACAGGGGGATAACAGTTGGAAACGACTGTTAATACCGCATAAGACCACAGCACCGCATGGTGCGGGGGTAAAAACT
>ba235b4ec0709d72d4bb74b07c8ff421
AGAGTTCGATTATGGCTCAGGATGAACGCTGGCGGCGTGCTTAACACATGCAAGTCGAACGAGAAGTGAAGACGGAAACCTTCGGGCGGAAGACTTTATTTCGAGTGGCGGACGGGTGAGTAACGCGTGGGTAACCTGCCTCATACAGGGGGATAACAGTTGGAAACGACTGTTAATACCGCATAAGACCACAGCACCGCATGGTGCGGGGGTAAAAACT
>d3ea2d5eba94f779df52b0d33b52e1d1
AGAGTTCGATTATGGCTCAGGATGAACGCTGGCGGCGTGCTTAACACATGCAAGTCGAACGAGAAGTGAAGACGGAAACCTTCGGGCGGAAGGCTTTATTTCGAGTGGCGGACGGGTGAGTAACGCGTGGGTAACCTGCCTCATACAGGGGGATAACAGTTGGAAACGACTGTTAATACCGCATAAGACCACAGCACCGCATGGTGCGGGGGTAAAAACT
>dcfb94a9e84cf72514d55fd8f7ddbcf0
AGAGTTCGATTATGGCTCAGGATGAACGCTGGCGGCGTGCTTAACACATGCAAGTCGAACGAGAAGTGAGGACGGAAACCTTCGGGCGGAAGACTTTATTTCGAGTGGCGGACGGGTGAGTAACGCGTGGGTAACCTGCCTCATACAGGGGGATAACAGTTGGAAACGACTGTTAATACCGCATAAGACCACAGCACCGCATGGTGCAGGGGTAAAAACT
>f653fc565860f8c4e652d2bd0f4adbfe
AGAGTTCGATTATGGCTCAGGATGAACGCTGGCGGCGTGCTTAACACATGCAAGTCGAACGAGAGATGGAGACGGAAACCTTCGGGCGGAAGGCTTCATTTCGAGTGGCGGACGGGTGAGTAACGCGTGGGTAACCTGCCTCATACAGGGGGATAACAGTTGGAAACGACTGTTAATACCGCATAAGACCACAGCACCGCATGGTGCGGGGGTAAAAACT
>b20f2969a7587cddc5169781309568bf
AGAGTTCGATTATGGCTCAGGATGAACGCTGGCGGCGTGCTTAACACATGCAAGTCGAACGGAGTTTATGTAGAATGAGTCTTCGGACAAATGAAATATAAACTTAGTGGCGGACGGGTGAGTAACGTGTGGGTAACCTACCCTATACAGGAGGATAACAGTAAGAAATTATTGCTAAAACTGCATAAGATTACGAGTTCGCATGAACAAGTGATAAAAA
>328a2ed12b933ee602744290e4142336
AGAGTTCGATTATGGCTCAGGATGAACGCTGGCGGCGTGCTTAACACATGCAAGTCGAACGGGATCCCGGGGGTTCGCTTCCGGGTGAGAGTGGCGAACGGGTGAGTAATGCGTGACCGACCTGCCCCATACACCGGAATAGCTCCTGGAAACGGGTGGTAATGCCGGATGCTCCGGTTGGATGCATGTCCTTCCGGGAAAGATTCTATCGGTATGGGAT
>03c8f364f7e6e2daddcbba016e7dc9c3
AGAGTTCGATTATGGCTCAGGATGAACGCTGGCGGCGTGCTTAACACATGCAAGTCGAGCGAGAAGTTTTGAAAAGATTCTTCGGATGAAATTTAAAATGGAAAGCGGCGGACGGGTGAGTAACGCGTAGGCAACCTGCCCCATACAAAGGGATAGCATTTGGAAACGAATATTAATACCTTATGAAACTTAACTAGTGCATGCTAGGTAGGTCAAAGAT
>e028490a1a6bfb3770ec5ccb4b1f3651
AGAGTTCGATTATGGCTCAGGATGAACGCTGGCTACAGGCTTAACACATGCAAGTCGAGGGGAAACGACGGGGAAGCTTGCTTCCCCGGGCGTCGACCGGCGCACGGGTGAGTAACGCGTATCCAACCTGCCTCTGACTGAGGGATAACCCGTCGAAAGTCGGCCTAATACCTCATGGCATCGTCTGCGGGCATCCAACGACGATTAAAGATTTCATCGG
>23103909663a7625c9dd45a3301a721b
AGAGTTCGATTATGGCTCAGGATGAACGCTGGCTACAGGCTTAACACATGCAAGTCGAGGGGAAACGACGGGGAAGCTTGCTTCCTCGGGCGTCGACCGGCGCACGGGTGAGTAACGCGTATCCAACCTGCCTCTGACTGAGGGATAACCCGTCGAAAGTCGGCCTAATACCTCATGGCATCGTCTGCGGGCATCCAACGACGATTAAAGATTTCATCGG
>0e936fd50416eb1901942f97b9377761
AGAGTTCGATTATGGCTCAGGATGAACGCTGGCTACAGGCTTAACACATGCAAGTCGAGGGGAAACGACGGGGAAGCTTGCTTCCTTGGGCGTCGACCGGCGCACGGGTGAGTAACGCGTATCCAACCTGCCTCTGACTGAGGGATAACCCGTCGAAAGTCGGCCTAATACCTCATGGCATCGTCTGCGGGCATCCAACGACGATTAAAGATTTCATCGG
>3d751342147f38fb83e11f5265a49870
AGAGTTCGATTATGGCTCAGGATGAACGCTGGCTACAGGCTTAACACATGCAAGTCGAGGGGAAACGGCATTGAGTGCTTGCACTGAATGGACGTCGACCGGCGCACGGGTGAGTAACGCGTATCCAACCTTCCCGTTACTGCGGGATAACCTGCCGAAAGGCAGACTAATACCGCATGTTCTTCGATGACGGCATCAGATTCGAAGCAAAGATCCGTCG
>f2eca0f1c6ee0ab0e42cf25f6678d6bd
AGAGTTCGATTATGGCTCAGGATGAACGCTGGCTACAGGCTTAACACATGCAAGTCGAGGGGCAGCATGGGGTTTGCTTGCAAACCCCGATGGCGACCGGCGCACGGGTGAGTAACGCGTATCCAACCTTCCCGCGACTCGGGTATAACCTGCCGAAAGGCAGACTAATCCCCGATGTCCTCCACTTTGGACATCTTTTGTGGAGCAAAGGCTTCGGCCG
>349109f1636d1dacac5dab7d1e97c732
AGAGTTCGATTATGGCTCAGGATGAACGCTGGCTACAGGCTTAACACATGCAAGTCGTGGGGAAACGGCATTATGTGCTTGCACATTCTGGACGTCGACCGGCGCACGGGTGAGTATCGCGTATCCAACCTGCCCCTTACTTGGGGATACCCCGTTGAAAGACGGCCTAATACCCGATGTGTTTCATTGACGGCATCCGATATGAAACAAAGGTTTTCCG
>844fc68e555deb8177a9541a8f954bfa
AGAGTTCGATTATGGCTCAGGATGAACGCTGGCTACAGGCTTAACACATGCAAGTCGTGGGGAAACGGCATTATGTGCTTGCACATTCTGGACGTCGACCGGCGCACGGGTGAGTATCGCGTATCCAACCTGCCCCTTACTTGGGGATACCCCGTTGAAAGACGGCCTAATACCCGATGTGTTTCATTGACGGCATCCGATATGAAACAAAGGTTTTTCC
>9966741fbe51b8c968c647e0c4cba26b
AGAGTTCGATTATGGCTCAGGATGAATGCTGGCGGCGTGCCTAACACATGCAAGTCGAGCGGCAGCGAGTTTTACACTGAATTCTGGAAGCTTCTGGGTAATATAGAAGATCTATTCAAGAATTTTGTGTAAAATGTCGGCGAGCGGCGGACGGCTGAGTAACGCGTAGGAATTTGCCCCAAAGTGAGGAATAACTGCCCGAAAGGGTAGCTAATGCCGC
>d0e2391e1fd6d7a9213d73cbc9f32476
AGAGTTCGATTATGGCTCAGGATTAACGCTGGCGGCGTGCCTAACACATGCAAGTCGAGCGGCAGCGAGTTTTACACTGAATTCTGGAAGCTTCTGGTTGAAAGAGAAGATTTATTCAAGAGTTTTGTGTAAAATGTCGGCGAGCGGCGGACGGCTGAGTAACGCGTGGGAACGTACCCCAAAGTGAGGGATAACGCATCGAAAGGTGTGCTAATACCGC
>701319784b650462242aa3c1f636cefa
AGAGTTCGATTCATGGCTCAGGATGAACGCTGGCGGCGTGCCTAACACATGCAAGTCGAACGGAGTCCAGCCTTTAAGACCTTCGGGTCAAAGAGGGGAAGACTGAGTGGCGGACGGGTGAGTAACACGTGGGCAACCTGGCTCATAGAGGGGGATAACAGAGAGAAATTTCTGCTAATACCGCATAAGCACACACTGCCGCATGGCAGAGGGTGAAAAG
>236e8e088d1a3bbc93710feabf81efff
AGAGTTCGATTCTGGCTCAGAACGAACGCTGGCGGCGCGTCTTAAGCATGCAAGTCGAACGGCAAGAAGAAGCTTGCTTCTTCCTAGAGTGGCGGACTGGTGAGTAACGCGTGGATGACGTACCCTCGTGACGGGGATAGCCGGTAGAAATACCGGATAATACCGGATAAGGTCTCACGGAATAAAGGCGTGAGAGGAAAGCAGCGTATGCTGCGCAGGA
>c28933c6a8e0700dfb92596e905f56bf
AGAGTTCGATTCTGGCTCAGAACGAACGCTGGCGGCGCGTCTTAAGCATGCAAGTCGAACGGTAAGGGAGAGCTTGCTCTCCCCTAGAGTGGCGGACTGGTGAGTAACGCGTGGGTGACCTGCCCTGAAGATGGGGATAGCTAGTAGAAATATTAGATAATACCGAATGTGCTCATTTACATAAAGGTGAATGAGGAAAGGAGCTACGGCTCCGCTTCAG
>46ae1eb4a9d9009742953af30080a010
AGAGTTCGATTCTGGCTCAGAACGAACGCTGGCGGTGCGTCTTAAGCATGCAAGTCGAACGGCAAGAAAGTGCTTGCACTTTCCTAGAGTGGCGGACTGGTGAGTAACGCGTGGGTGATCTACCTTTAAGATGGGGATAGCTTTTAGAAATAAGAGATAATACCGAATGTGCTTGTGATACTCTGGTGTTGCAAGGAAAGGAGCGTTTGCTCCGCTTAAA
>7deef6e8534f57c90648ca5b22f2f094
AGAGTTCGATTCTGGCTCAGAGTGAACGCTGGCGGCGTGCCTAATACATGCAAGTCGAACGGAATTTAAAAGAGCTTGCTCTTTTAAATTTAGTGGCGCACGGGTGAGTAATATATAGCTAATCTGCCCCTTGCTGGAGGACAACAGTTAGAAATGACTGCTAATACTCCATACTCCTTTTTACCATAAGATAAATCGGGAAAGAATTTCGGCAAGGGAT
>fc0a1c2cbee9dae21857d81b1cadaba3
AGAGTTCGATTCTGGCTCAGAGTGAACGCTGGCGGCGTGCCTAATACATGCAAGTCGAACGGACAAGTAAGAGCTTGCTCTTATGAGTTAGTGGCGCACGGGTGAGTAATGTATAGCTAATCTGCCCTACACTAGAGGACAACAGTTGGAAACGACTGCTAATACTCTATACTCCTCTCTAACATAAGTTAGATAGGGAAAGTTTTTCGGTGTAGGATGA
>83c0a9a7bc03317f83adba0f485443d6
AGAGTTCGATTCTGGCTCAGAGTGAACGCTGGCGGCGTGCCTAATACATGCAAGTCGAACGGACAAGTAAGAGCTTGCTCTTATGAGTTAGTGGCGCACGGGTGAGTAATGTATAGCTAATCTGCCCTACACTAGAGGACAACAGTTGGAAACGACTGCTAATACTCTATACTCCTCTTTAACATAAGTTAGATAGGGAAAGTTTTTCGGTGTAGGATGA
>eea6ab397c2574fc9aa5f4a328508e61
AGAGTTCGATTCTGGCTCAGAGTGAACGCTGGCGGCGTGCCTAATACATGCAAGTCGAACGGACAAGTAAGAGCTTGCTCTTATGAGTTAGTGGCGCACGGGTGAGTAATGTATAGCTAATCTGCCCTACACTAGAGGACAACAGTTGGAAACGACTGCTAATACTCTATACTCCTGTCTTACATAAGTTAGATAGGGAAAGTTTTTCGGTGTAGGATGA
>72811aeebe631d18d6672007573a601b
AGAGTTCGATTCTGGCTCAGAGTGAACGCTGGCGGCGTGCCTAATACATGCAAGTCGAACGGAGATTAAGTAGCTTGCTATTTAATCTTAGTGGCGCACGGGTGAGTAATATATAGCTAACTTGCCCATTACTAAGGGACAACAGTTGGAAACGACTGCTAATACCTTATACTCCGTATCTATATAAGTAGATACGGGAAAGTTTTTCGGTAATGGATAG
>b16b0279dbef6b31b29b7a0d2c0b9059
AGAGTTCGATTCTGGCTCAGAGTGAACGCTGGCGGCGTGCCTAATACATGCAAGTCGAACGGAGATTAAGTAGCTTGCTATTTAATCTTAGTGGCGCACGGGTGAGTAATATATAGCTAATCTACCCTACACTAGAGGACAACAGTTGGAAACGACTGCTAATACTCTATACTCCTTCTTTACATAAGTTAAGTCGGGAAAGTTAATAAAATTTGCTTTT
>5baa814a0c2a226d5938d0b8d15b0268
AGAGTTCGATTCTGGCTCAGAGTGAACGCTGGCGGCGTGCCTAATACATGCAAGTCGAACGGAGATTAAGTAGCTTGCTATTTAATCTTAGTGGCGCACGGGTGAGTAATGTATAGCTAATCTGCCCTATACTAGAGGACAACAGTTGGAAACGACTGCTAATACTCTATACTCCTCTCTAACATAAGTTAGATAGGGAAAGTTTTTCGGTGTAGGATGA
>72a0b4acfbe0094befb0a249926b59e9
AGAGTTCGATTCTGGCTCAGATTGAACGCTGGCGGCAGGCTTAACACATGCAAGTCGAACGGTAACAGGAATTAGCTTGCTAATTTGCTGACGAGTGGCGGACGGGTGAGTAATGCTTGGGAATCTGGCTTATGGAGGGGGATAACTACGGGAAACTGTAGCTAATACCGCGTAAAATCTTCGGATTAAAGGGTGGGACTTTCGAGCCACCTGCCATAAG
>b5f150a689f2e12a717c244b67f90266
AGAGTTCGATTCTGGCTCAGATTGAACGCTGGCGGCAGGCTTAACACATGCAAGTCGAACGGTAACAGGGGAAAGCTTGCTTTCTTGCTGACGAGTGGCGGACGGGTGAGTAATGCTTGGGAATCTGGCTTATGGAGGGGGATAACGACGGGAAACTGTCGCTAATACCGCGTAGAGTCGAGAGACGAAAGTGCGGGACCGCAAGGCCGCATGCCATGAG
>07131a690f6b847a85ccb1a12843eb1a
AGAGTTCGATTCTGGCTCAGATTGAACGCTGGCGGCAGGCTTAACACATGCAAGTCGAACGGTAGCAGGAGAAAGCTTGCTTTCTTGCTGACGAGTGGCGGACGGGTGAGTAATGCTTGGGAATCTGGCTTATGGAGGGGGATAACGACGGGAAACTGTCGCTAATACCGCGTAGTATCGGAAGATGAAAGTGCGGGACCGTAAGGCCGCATGCCATGAG
>fc36293f5cd7f0593ea933b4be543970
AGAGTTCGATTCTGGCTCAGATTGAACGCTGGCGGCATGCTTAACACATGCAAGTCGAACGGAAACGATGGAGCTTGCTCCAGGCGTCGAGTGGCGGACGGGTGAGTAACGCATGGGAATCTGCCTTTTGCTGGGGGATAACGTAGGGAAACTTACGCTAATACCGCATAAGACCTAAGGGTGAAAGCGGGGGACCGAAAGGCCTCGCGGCAAGAGATGA
>3f84e08aafec7f36d5e025c820b531cb
AGAGTTCGATTCTGGCTCAGATTGAACGCTGGCGGCATGCTTAACACATGCAAGTCGAACGGAAACGATGGAGCTTGCTCCAGGCGTCGAGTGGCGGACGGGTGAGTAATGCATGGGAATCTGCCTTTTGCTGGGGGATAACGTAGGGAAACTTACGCTAATACCGCATAAGACCTAAGGGTGAAAGCGGGGGACCGAAAGGCCTCGCGGCAAGAGATGA
>e7ee99da2a9eda5da713895ee2224920
AGAGTTCGATTCTGGCTCAGATTGAACGCTGGCGGCATGCTTTACACATGCAAGTCGAACGGCAGCACAGAGAAGCTTGCTTCTTGGGTGGCGAGTGGCGAACGGGTGAGTAACATATCGGAACGTACCGAGTAATGGGGGATAACTAATCGAAAGATTAGCTAATACCGCATATTCTCTGAGGAGGAAAGCAGGGGACCTTCGGGCCTTGCGTTATTCG
>e567f93bc61b5ebb99b5b8af34dddd42
AGAGTTCGATTCTGGCTCAGATTGAACGCTGGCGGCATGCTTTACACATGCAAGTCGAACGGCAGCACGAAAGAGCTTGCTCTTTTGGTGGCGAGTGGCGAACGGGTGAGTAACATATTGGAACGTACCGAGTAATGGGGGATAACTATCCGAAAGGATAGCTAATACCGCATACGCTTTAAGAAGGAAAGTGGGGGCTCTTCGGACCTCACGTTATTCG
>d4f2d974fa6aa49376a7c1e26b05f93b
AGAGTTCGATTCTGGCTCAGATTGAACGCTGGCGGCATGCTTTACACATGCAAGTCGAACGGCAGCACGAAAGAGCTTGCTCTTTTGGTGGCGAGTGGCGAACGGGTGAGTAATGCATCGGAACGTACCGAGTAATGGGGGATAACTATCCGAAAGGATAGCTAATACCGCATACGCTTTGAGAAGGAAAGTGGGGGCTCTTCGGACCTCACGTTATTCG
>05e5024a7fe000faa33533358695f20a
AGAGTTCGATTCTGGCTCAGATTGAACGCTGGCGGCATGCTTTACACATGCAAGTCGAACGGCAGCGGGGTAGTGCTTGCACTACTGCCGGCGAGTGGCGAACGGGTGAGTAATATATCGGAACGTACCGAGTAATGGGGGATAACCAATCGAAAGATTGGCTAATACCGCATACGTCCTGAGGGAGAAAGCGGGGGATCGCAAGACCTCGCGTTATTCG
>23fbbf659a2e5f7aad4a51930155cc16
AGAGTTCGATTCTGGCTCAGATTGAACGCTGGCGGCATGCTTTACACATGCAAGTCGGACGGCAGCACAGAGAAGCTTGCTTCTTGGGTGGCGAGTGGCGAACGGGTGAGTAACATATCGGAACGTACCGAGCAGTGGGGGATAACTAATCGAAAGATTAGCTAATACCGCATATATTCTGAGGAAGAAAGCAGGGGACCATTTGGCCTTGCGCTGTTTG
>b7ea30685a247844e35574a55036f2ea
AGAGTTCGATTCTGGCTCAGATTGAACGCTGGCGGCATGCTTTACACATGCAAGTCGGACGGCAGCGAGATAGTGCTTGCACTATTGTCGGCGAGTGGCGAACGGGTGAGTAATATATTGGAACGTACCGAGTAGTGGGGGATAACTAAGCGAAAGTTTAGCTAATACCGCATACGACCTGAGGGTGAAAGCGGGGGACGGGAGACTGCCTCGCGCTATT
>89251d9c0f9d96c0a81f23cae34514d6
AGAGTTCGATTCTGGCTCAGATTGAACGCTGGCGGCATGCTTTACACATGCAAGTCGGACGGCAGCGAGATAGTGCTTGCACTATTGTCGGCGAGTGGCGAACGGGTGAGTATAATATTGGAACGTACCGAGTAATGGGGGATAACCATCCGAAAGGATGGCTAATACCGCATACGTCCTGAGGGAGAAAGCGGGGGACAGGCAACTGCCTCGCGTTATT
>e89ba022ba96032cabbabd611b33eb79
AGAGTTCGATTCTGGCTCAGATTGAACGCTGGCGGCATGCTTTACACATGCAAGTCGGACGGCAGCGGGGTAGTGCTTGCACTACTGCCGGCGAGTGGCGAACGGGTGAGTAATATATTGGAACGTACCGAGTAATGGGGGATAACCAATCGAAAGATTGGCTAATACCGCATACGCTCCGAGGAGGAAAGCAGGGGACCTTCGGGCCTTGCGTTATTCG
>bbd2601fbd0e8648069938a8eddf1aa2
AGAGTTCGATTCTGGCTCAGATTGAACGCTGGCGGCATGCTTTACACATGCAAGTCGGACGGCATCGGGGTAGTGCTTGCATTACTGCCGGCGAGTGGCGAACGGGTGAGTATAATATTGGAACGTACCGAGTAATGGGGGATAACTATCCGAAAGGATGGCTAATACCGCATACGTCCTGAGGGAGAAAGCGGGGGACAGGCAACTGCCTCGTGTTATT
>901bb447637af81eaa94a765f89bf19c
AGAGTTCGATTCTGGCTCAGGACGAACGCTGGCGGCGTGCCTAATACATGCAAGTAGAACGCACAGTTTATACCGTAGCTTGCTACACCATAGACTGTGAGTTGCGAACGGGTGAGTAACGCGTAGGTAACCTGCCTGGTAGCGGGGGATAACTATTGGAAACGATAGCTAATACCGCATAATATTAATTATTGCATGATAATTGATTGAAAGGTGCAAA
>a8e70b27f0147520f3ccdbf4d6ef622b
AGAGTTCGATTCTGGCTCAGGACGAACGCTGGCGGCGTGCCTAATACATGCAAGTAGAACGCACAGTTTATACCGTAGCTTGCTACACCATAGACTGTGAGTTGCGAACGGGTGAGTAACGCGTAGGTAACCTGCCTGGTAGCGGGGGATAACTATTGGAAACGATAGCTAATACCGCATAATATTGATTATTGCATGATAATTAATTGAAAGGTGCAAA
>b1f151938cc8fc95f4c623a9a88284a9
AGAGTTCGATTCTGGCTCAGGACGAACGCTGGCGGCGTGCCTAATACATGCAAGTAGAACGCACAGTTTATACCGTAGCTTGCTACACCATAGACTGTGAGTTGCGAACGGGTGAGTAACGCGTAGGTAACCTGCCTGGTAGCGGGGGATAACTATTGGAAACGATAGCTAATACCGCATAATATTGATTATTGCATGATAATTGATTGAAAGATGCTAT
>c978f3b3552391d447f4f928d62f1e8b
AGAGTTCGATTCTGGCTCAGGACGAACGCTGGCGGCGTGCCTAATACATGCAAGTAGAACGCTGAAGAGAGGAGCTTGCTCTTCTTGGATGAGTTGCGAACGGGTGAGTAACGCGTAGGTAACCTGCCTTGTAGCGGGGGATAACTATTGGAAACGATAGCTAATACCGCATAACAATGGATGACACATGTCATTTATTTGAAAGGGGCAATTGCTCCAC
>0baad9b17365cb8d5876ce51034716e6
AGAGTTCGATTCTGGCTCAGGACGAACGCTGGCGGCGTGCCTAATACATGCAAGTAGAACGCTGAAGAGAGGAGCTTGCTCTTCTTGGATGAGTTGCGAACGGGTGAGTAACGCGTAGGTAACCTGCCTTGTAGCGGGGGATAACTATTGGAAACGATAGCTAATACCGCATAACAATGGGTGACACATGTCATTTATTTGAAAGGGGCAACTGCTCCAC
>aa4167650f13820d7fcec1bd67d530b1
AGAGTTCGATTCTGGCTCAGGACGAACGCTGGCGGCGTGCCTAATACATGCAAGTAGAACGCTGAAGCTTGGTGCTTGCACCGAGCGGATGAGTTGCGAACGGGTGAGTAACGCGTAGGTAACCTGCCTGGTAGCGGGGGATAACTATTGGAAACGATAGCTAATACCGCATAATAGTAGATGTTGCATGACATTTGCTTAAAAGGTGCAATTGCATCAC
>32c326e08f6e30c27ef68b915ddb384f
AGAGTTCGATTCTGGCTCAGGACGAACGCTGGCGGCGTGCCTAATACATGCAAGTAGAACGCTGAAGGAGGAGCTTGCTCTTCTGGATGAGTTGCGAACGGGTGAGTAACGCGTAGGTAACCTGCCTGGTAGCGGGGGATAACTATTGGAAACGATAGCTAATACCGCATAAGAGTAGATGTTGCATGACATTTGCTTAAAAGGTGCAATTGCATCACTA
>d4b3a16ae019910221d25bf83c79a718
AGAGTTCGATTCTGGCTCAGGACGAACGCTGGCGGCGTGCCTAATACATGCAAGTAGAACGCTGAAGGAGGAGCTTGCTCTTCTGGATGAGTTGCGAACGGGTGAGTAACGCGTAGGTAACCTGCCTGGTAGCGGGGGATAACTATTGGAAACGATAGCTAATACCGCATAATAGTAGATGTTGCATGACATTTGCTTAAAAGGTGCAATTGCACCACTA
>aeaf70e04d68073a4ee5fa0e0afcf844
AGAGTTCGATTCTGGCTCAGGACGAACGCTGGCGGCGTGCCTAATACATGCAAGTAGAACGCTGAAGGAGGAGCTTGCTCTTCTGGATGAGTTGCGAACGGGTGAGTAACGCGTAGGTAACCTGCCTGGTAGTGGGGGATAACTATTGGAAACGATAGCTAATACCGCATAACAGTAGATGTTGCATGACATTTGCTTAAAAGGTGCAATTGCATCACTA
>2e2501bc830eabf4bcfa14f27c325c48
AGAGTTCGATTCTGGCTCAGGACGAACGCTGGCGGCGTGCCTAATACATGCAAGTAGAACGCTGAAGGAGGAGCTTGCTTCTCCGGATGAGTTGCGAACGGGTGAGTAACGCGTAGGTAACCTGCCTGGTAGCGGGGGATAACTATTGGAAACGATAGCTAATACCGCATAACAGTAGATATTGCATGATATCTGCTTGAAAGGTGCAAATGCATCACTA
>41bf53372f94d6e1e76fa1cf043ac8a6
AGAGTTCGATTCTGGCTCAGGACGAACGCTGGCGGCGTGCCTAATACATGCAAGTAGAACGCTGAAGGAGGAGCTTGCTTCTCCGGATGAGTTGCGAACGGGTGAGTAACGCGTAGGTAACCTGCCTGGTAGCGGGGGATAACTATTGGAAACGATAGCTAATACCGCATAATAGCAGTTATTGCATGATAACTGTTTGAAAGGTGCAATTGCACCACTA
>7be6a9e9b12ab9de6212556c100567b6
AGAGTTCGATTCTGGCTCAGGACGAACGCTGGCGGCGTGCCTAATACATGCAAGTAGAACGCTGAAGGAGGAGCTTGCTTCTCTGGATGAGTTGCGAACGGGTGAGTAACGCGTAGGTAACCTGCCTGGTAGCGGGGGATAACTATTGGAAACGATAGCTAATACCGCATAAAATTGATTATTGCATGATAGTCAATTAAAAGGTGCAATTGCATCACTA
>c7e456f50da220a30939334d1ef24e56
AGAGTTCGATTCTGGCTCAGGACGAACGCTGGCGGCGTGCCTAATACATGCAAGTAGAACGCTGAAGGAGGAGCTTGCTTCTCTGGATGAGTTGCGAACGGGTGAGTAACGCGTAGGTAACCTGCCTGGTAGCGGGGGATAACTATTGGAAACGATAGCTAATACCGCATAACAGTAGATATCGCATGATAGCTGCTTGAAAGGTGCAATTGCACCACTA
>886ff13d6a9408c7f42ba1b2ec24b4ba
AGAGTTCGATTCTGGCTCAGGACGAACGCTGGCGGCGTGCCTAATACATGCAAGTAGAACGCTGAAGGAGGAGCTTGCTTCTCTGGATGAGTTGCGAACGGGTGAGTAACGCGTAGGTAACCTGCCTGGTAGCGGGGGATAACTATTGGAAACGATAGCTAATACCGCATAACAGTAGATGTTGCATGACATTTGCTTAAAAGGTGCAATTGCATCACTA
>ff6e71c4729ec01da8d6e357e5588023
AGAGTTCGATTCTGGCTCAGGACGAACGCTGGCGGCGTGCCTAATACATGCAAGTAGAACGCTGAAGGAGGAGCTTGCTTCTCTGGATGAGTTGCGAACGGGTGAGTAACGCGTAGGTAACCTGCCTGGTAGCGGGGGATAACTATTGGAAACGATAGCTAATACCGCATAATAGCAGTTATTGCATGATAACTGTTTAAAAGGTGCAATTGCATCACTA
>7cf2b8abaa2ef235a7a53e985854b0ef
AGAGTTCGATTCTGGCTCAGGACGAACGCTGGCGGCGTGCCTAATACATGCAAGTAGAACGCTGAAGGAGGAGCTTGCTTCTCTGGATGAGTTGCGAACGGGTGAGTAACGCGTAGGTAACCTGCCTGGTAGCGGGGGATAACTATTGGAAACGATAGCTAATACCGCATAATATTGACTATTGCATGATAGTTGATTAAAAGGTGCAATTGCACCACTA
>c4581c5d4529fac2791a81065769adaf
AGAGTTCGATTCTGGCTCAGGACGAACGCTGGCGGCGTGCCTAATACATGCAAGTAGAACGCTGAAGGAGGAGCTTGCTTCTCTGGATGAGTTGCGAACGGGTGAGTAACGCGTAGGTAACCTGCCTGGTAGCGGGGGATAACTATTGGAAACGATAGCTAATACCGCATAATATTGACTATTGCATGATAGTTGATTAAAAGGTGCAATTGCATCACTA
>bb1e4bd0f5bb00ea0561495cdd75fb16
AGAGTTCGATTCTGGCTCAGGACGAACGCTGGCGGCGTGCCTAATACATGCAAGTAGAACGCTGAAGGGAGAGCTTGCTCTTCTGGATGAGTTGCGAACGGGTGAGTAACGCGTAGGTAACCTGCCTGGTAGCGGGGGATAACTATTGGAAACGATAGCTAATACCGCATAACATTGACTATTGCATGATAGTCAATTAAAAGGTGCAATTGCACCACTA
>58ca014d11f30385c33bb08f3e2485b1
AGAGTTCGATTCTGGCTCAGGACGAACGCTGGCGGCGTGCCTAATACATGCAAGTAGGACGCACAGCCTATACCGTAGCTTGCTACACCATAGGCTGTGAGTTGCGAACGGGTGAGTAACGCGTAGGTAACCTGCCTATTAGAGGGGGATAACTATTGGAAACGATAGCTAATACCGCATAACAGTATGTAACACATGTTAGATGCTTGAAAGATGCAAT
>65be65822f5a12ac48fa2567fdb81f93
AGAGTTCGATTCTGGCTCAGGACGAACGCTGGCGGCGTGCCTAATACATGCAAGTCGAACGAACCGCGACCGAGTGCTTGCACTTGGTCAAGGTGAGTGGCGAACGGGTGAGTAACACGTGGGTAACCTACCTCATAGTGGGGGATAACAGTCGGAAACGACTGCTAATACCGCATAGGACATGGAATCACATGATTCCGTGAGGAAAGGTGGCGCAAGC
>9d4e8501960ca2fbd3045981cf9e98e2
AGAGTTCGATTCTGGCTCAGGACGAACGCTGGCGGCGTGCCTAATACATGCAAGTCGAACGAACCGCGACTGAGTGCTTGCACTTGGTCAAGGTGAGTGGCGAACGGGTGAGTAACACGTGGGTAACCTACCTCATAGTGGGGGATAACAGTCGGAAACGACTGCTAATACCGCATAGGACATGGAATCACATGATTCCGTGAGGAAAGGTGGCGCAAGC
>8b38a0b945a7db5b6ee2ba97db1ff4fb
AGAGTTCGATTCTGGCTCAGGACGAACGCTGGCGGCGTGCCTAATACATGCAAGTCGAACGAGAGCGACCGGTGCTTGCACTGGTCAATCTAGTGGCGAACGGGTGAGTAACACGTGGGTAACCTGCCCATCAGAGGGGGATAACATCCGGAAACGGATGCTAAAACCGCATAGGTCTTCGAGCCGCATGGCTTGAAGAGGAAAAGAGGCGCAAGCTTCT
>6fe6662f196bb8706f473273c104e173
AGAGTTCGATTCTGGCTCAGGACGAACGCTGGCGGCGTGCCTAATACATGCAAGTCGAACGAGAGCGACCGGTGCTTGCACTGGTCAATCTAGTGGCGAACGGGTGAGTAACACGTGGGTAACCTGCCCATCAGAGGGGGATAACATTCGGAAACGGATGCTAAAACCGCATAGGTCCTTTAACCGCATGGTTGAAGGAGGAAAAGAGGCGCAAGCTTCT
>c99488086ee11de1dcd3899eb749eef5
AGAGTTCGATTCTGGCTCAGGACGAACGCTGGCGGCGTGCCTAATACATGCAAGTCGAACGAGAGCGACCGGTGCTTGCACTGGTCAATCTAGTGGCGAACGGGTGAGTAACACGTGGGTAACCTGCCCATCAGAGGGGGATAACATTCGGAAACGGATGCTAAAACCGCATAGGTCTTCGAACCGCATGGTTTGAAGAGGAAAAGAGGCGCAAGCTTCT
>ade8b15a8e1a6a0dc00bfab86a50a5eb
AGAGTTCGATTCTGGCTCAGGACGAACGCTGGCGGCGTGCCTAATACATGCAAGTCGAACGAGAGCGACCGGTGCTTGCACTGGTCAATCTAGTGGCGAACGGGTGAGTAACACGTGGGTAACCTGCCCATCAGAGGGGGATAACATTCGGAAACGGATGCTAAAACCGCATAGGTTCTTTAGTCGCATGACTGAAGAAGGAAAAGAGGCTTCGGCTTCT
>dac45d65e34a8f7c962801ee287e29fb
AGAGTTCGATTCTGGCTCAGGACGAACGCTGGCGGCGTGCCTAATACATGCAAGTCGAGCGAAGTTTTTCTGGTGCTTGCACCGGAAAAACTTAGCGGCGAACGGGTGAGTAACACGTAAAGAACCTGCCTCATAGACTGGGACAACTATTGGAAACGATAGCTAATACCGGATAACAGCATTAACTGCATGGTTGATGTTTAAAAGTTGGTTTTGCTAA
>21b83e429b417a70fb2ef32933294c99
AGAGTTCGATTCTGGCTCAGGACGAACGCTGGCGGCGTGCCTAATACATGCAAGTCGAGCGAAGTTTTTCTGGTGCTTGCACCGGAAAACTTAGCGGCGAACGGGTGAGTAACACGTAAAGAACCTGCCTCATAGACTGGGACAACTATTGGAAACGATAGCTAATACCGGATAACAGCATTAACTGCATGGTTGATGTTTAAAAGTTGGTTTTGCTAAC
>f586699ac2d87da7bc70491fd5c4de7c
AGAGTTCGATTCTGGCTCAGGACGAACGCTGGCGGCGTGCCTAATACATGCAAGTCGAGCGAAGTTTTTCTGGTGCTTGCACTAGAAAAACTTAGCGGCGAACGGGTGAGTAACACGTAAAGAACCTGCCTCATAGACGGGGACAACTATTGGAAACGATAGCTAATACCGGATAACAACATAAATCGCATGATATATGTTTAAAAGTTGGTTTCGGCTA
>b02ae4a72481be3238c920b987639c04
AGAGTTCGATTCTGGCTCAGGACGAACGCTGGCGGCGTGCCTAATACATGCAAGTCGAGCGAAGTTTTTCTGGTGCTTGCACTAGAAAAACTTAGCGGCGAACGGGTGAGTAACACGTAAAGAACCTGCCTCATAGACGGGGACAACTATTGGAAACGATAGCTAATACCGGATAACAGCATAAATCGCATGATATATGTTTAAAAGTTGGTTTCGGCTA
>088287708f8a8a6758c474d54b21ab13
AGAGTTCGATTCTGGCTCAGGACGAACGCTGGCGGCGTGCCTAATACATGCAAGTCGAGCGAAGTTTTTCTGGTGCTTGCACTAGAAAAACTTAGCGGCGAACGGGTGAGTAACACGTAAAGAACCTGCCTCATAGACTGGGACAACTATTGGAAACGATAGCTAATACCGGATAACAGTATTTCTCGCATGGGAGATATTTAAAAGTTGGTTATGCTAA
>c5a876f8cbeaf7794c6e3b608863f3d9
AGAGTTCGATTCTGGCTCAGGACGAACGCTGGCGGCGTGCCTAATACATGCAAGTCGAGCGAGCTGAATTCAAAGATTCCTTCGGGATGATTTGTTGGACGCTAGCGGCGGATGGGTGAGTAACACGTGGGCAATCTGCCCTAAAGACTGGGATACCACTTGGAAACAGGTGCTAATACCGGATAACAACATGAATCGCATGATTCAAGTTTGAAAGGCG
>613edf0d6b8f2afe7a986d35ed26509c
AGAGTTCGATTCTGGCTCAGGACGAACGCTGGCGGCGTGCCTAATACATGCAAGTCGAGCGAGCTTGCCTAGATGAATTTGGTGCTTGCACCAAATGAAACTAGATACAAGCGAGCGGCGGACGGGTGAGTAACACGTGGGTAACCTGCCCAAGAGACTGGGATAACACCTGGAAACAGATGCTAATACCGGATAACAACACTAGACGCATGTCTAGAGT
>3b88cbdf85991d636b04b5da8ad5c847
AGAGTTCGATTCTGGCTCAGGACGAACGCTGGCGGCGTGCCTAATACATGCAAGTGGAACGCATTGGTAACACCGGACTTGCTCCAGTGTTACTAATGAGTCGCGAACGGGTGAGTAACGCGTAGGTAACCTGCCTGATAGCGGGGGATAACTATTGGAAACGATAGCTAATACCGCATAAGAGGAGTTAACTCATGTTAACTGTTTAAAAGAAGCAATG
>b8b0d58004e24da0478c9bfee84153c0
AGAGTTCGATTCTGGCTCAGGACGAACGCTGGCGGCGTGCCTAATACATGCAAGTGGGACGCAAGGGAACACACTGTGCTTGCACACCGTGTTTTCTTGAGTCGCGAACGGGTGAGTAACGCGTAGGTAACCTGCCTATTAGCGGGGGATAACTATTGGAAACGATAGCTAATACCGCATAATATTAATTATTGCATGATAATTGATTGAAAGATGCAAG
>8a576d54a1ece11db343d3293b8e70a9
AGAGTTCGATTCTGGCTCAGGACGAACGCTGGCGGCGTGCTTAACACATGCAAGTCGAACGAAAAGACGGAAAGAGCTTGCTCTTTTCAGAATTGAGTGGCAAACGGGTGAGTAACACGTAAACAACCTGCCTTCAGGATGGGGACAACAGACGGAAACGACTGCTAATACCGAATAAGTTCCAAGAGCCGCATGGCCCATGGAAGAAAAGGTGGCCTCT
>dd7afe7033470ec0c12562bef8022cf4
AGAGTTCGATTCTGGCTCAGGACGAACGCTGGCGGCGTGCTTAACACATGCAAGTCGAACGAAAATACCAAGCTTGCTTGGTTGATTAGTGGCGAACGGGTGAGTAACACGTGAGTAACCTGCCCCTTACTTTCCTGGATAACTGCTCGAAAGGGTAGCTAATACGGGATATTCTGACCATCCTGCATGGGTTGGTTTGGAAAGGTTTTTTCTGGTAAGG
>0bd087112e9ce22d13362b14e18b0c54
AGAGTTCGATTCTGGCTCAGGACGAACGCTGGCGGCGTGCTTAACACATGCAAGTCGAACGAAAATACCAAGCTTGCTTGGTTGATTAGTGGCGAACGGGTGAGTAACACGTGAGTAACCTGCCCCTTACTTTCCTGGATAACTGCTCGAAAGGGTAGCTAATACGGGATATTCTGACCTGCCTGCATGGGTTGGTTTGGAAAGGTTTTTTCTGGTAAGG
>d99e87d704af278970f6fe52d3d5e4c7
AGAGTTCGATTCTGGCTCAGGACGAACGCTGGCGGCGTGCTTAACACATGCAAGTCGAACGAAAATACCAAGCTTGCTTGGTTGATTAGTGGCGAACGGGTGAGTAACACGTGAGTAACCTGCCCCTTACTTTCTGGATAACTGCTCGAAAGGGTAGCTAATACGGGATATTCTGGCCTTCCTGCATGGGTTGGTTTGGAAAGGTTTTTTTCTGGTGAGG
>374061694fb49ebdd733112651602207
AGAGTTCGATTCTGGCTCAGGACGAACGCTGGCGGCGTGCTTAACACATGCAAGTCGAACGAAGAGACTTGGAAGCTTGCTTCTAAGAATCTTAGTGGCGAACGGGTGAGTAACGCGTAATCAACCTGCCCTTCAGAGGGGGACAACAGTTGGAAACGACTGCTAATACCGCATACGATCCAATCTCGGCATCGAGGATGGATGAAAGGTGGCCTCTATT
>909aa342dee85c107b4f05a594bf8ae4
AGAGTTCGATTCTGGCTCAGGACGAACGCTGGCGGCGTGCTTAACACATGCAAGTCGAACGAAGAGCGATGGAAGCTTGCTTCTATCAATCTTAGTGGCGAACGGGTGAGTAACGCGTAATCAACCTGCCCTTCAGAGGGGGACAACAGTTGGAAACGACTGCTAATACCGCATACGATCCAATCTCGGCATCGAGACTGGATGAAAGGTGGCCTCTATT
>7f256156cfc9810856b233a837b39548
AGAGTTCGATTCTGGCTCAGGACGAACGCTGGCGGCGTGCTTAACACATGCAAGTCGAACGAAGAGCGATGGAAGCTTGCTTCTATCAATCTTAGTGGCGAACGGGTGAGTAACGCGTAATCAACCTGCCCTTCAGAGGGGGACAACAGTTGGAAACGACTGCTAATACCGCATACGATCTAATCTCGGCATCGAGGATAGATGAAAGGTGGCCTCTACA
>7dde5026fee04fd961ea2e31adf32a94
AGAGTTCGATTCTGGCTCAGGACGAACGCTGGCGGCGTGCTTAACACATGCAAGTCGAACGAAGAGCGATGGAAGCTTGCTTCTATCAATCTTAGTGGCGAACGGGTGAGTAACGCGTAATCAACCTGCCCTTCAGAGGGGGACAACAGTTGGAAACGACTGCTAATACCGCATACGATCTGACCTCGACATCGAGGATGGATGAAAGGTGGCCTCTATT
>a9413a4bb22fd73568b93a033ab8de1e
AGAGTTCGATTCTGGCTCAGGACGAACGCTGGCGGCGTGCTTAACACATGCAAGTCGAACGAAGAGCGATGGAAGCTTGCTTCTATCAATCTTAGTGGCGAACGGGTGAGTAACGCGTAATCAACCTGCCCTTCAGAGGGGGACAACAGTTGGAAACGACTGCTAATACCGCATACGATCTGACCTCGGCATCGAGGATAGATGAAAGGTGGCCTCTATT
>de1fca517f9f99c18df31c453b606d34
AGAGTTCGATTCTGGCTCAGGACGAACGCTGGCGGCGTGCTTAACACATGCAAGTCGAACGAGACAATTAAAAGCTTGCTTTTAAACGTCGAGTGGCAAACGGGTGAGTAACGCGTAGACAACCTGCCGCAAAGATGGGGACAACAATTCGAAAGGACTGCTAATACCGAATGTTCTGGAAGTTCCGCATGGAAACTCCAGCAAAGATGGCCTCTACTTG
>5f8d5a4bc5a3477b7ba9c0098eb6be71
AGAGTTCGATTCTGGCTCAGGACGAACGCTGGCGGCGTGCTTAACACATGCAAGTCGAACGAGACAATTAAAAGCTTGCTTTTAAACGTCGAGTGGCAAACGGGTGAGTAACGCGTAGACAACCTGCCGCAAAGATGGGGACAACAGTTCGAAAGGACTGCTAATACCGAATGTTCTGGAAGTTCCGCATGGAAACTCCAGCAAAGATGGCCTCTACTTG
>56331970ced133f91aa9271792df03a9
AGAGTTCGATTCTGGCTCAGGACGAACGCTGGCGGCGTGCTTAACACATGCAAGTCGAACGAGAGCGTAGAGAAAGCTTGCTTTTTCTACAATCTAGTGGCAAACGGGTGAGTAACGCGTAAACAACCTGCCCTACGGATGGGGACAACAGCTGGAAACGGCTGCTAATACCGAATACGTTCCGAAAGTCGCATGACTATCGGAAGAAAGGATGGCCTCT
>97f46b2a8587c5416aae8e9ca1af3911
AGAGTTCGATTCTGGCTCAGGACGAACGCTGGCGGCGTGCTTAACACATGCAAGTCGAACGATGAAGCCTAGCTTGCTAGGTGGATTAGTGGCGAACGGGTGAGTAATACGTGAGTAACCTACCTTTAACTCTGGGATAAGCCTGGGAAACTGGGTCTAATACCGGATACGACCAATCTCCGCATGGGGTGTTGGTGGAAAGCGTTATGTAGTGGTTATA
>a4590d69f926d4d4e27cac944097d025
AGAGTTCGATTCTGGCTCAGGACGAACGCTGGCGGCGTGCTTAACACATGCAAGTCGAACGCTGAAGCTCAGCTTTTGTTGGGTGGATGAGTGGCGAACGGGTGAGTAACACGTGAGTAACCTGCCCTCTTCTTTGGGATAACGCCCGGAAACGGGTGCTAATACTGGATATTCACTGATCTTCGCATGGGGGTTGGTGGAAAGGTTTGTTCTGGTGGGG
>d20367d1b8a539ce22c0e6d9f6e72551
AGAGTTCGATTCTGGCTCAGGACGAACGCTGGCGGCGTGCTTAACACATGCAAGTCGAACGCTGAAGCTCAGCTTTTGTTGGGTGGATGAGTGGCGAACGGGTGAGTAACACGTGAGTAACCTGCCCTCTTCTTTGGGATAACGCCCGGAAACGGGTGCTAATACTGGATATTCACTGGCCTTCGCATGGGGGTTGGTGGAAAGGTTTGTTCTGGTGGGG
>510f4b1768800cd37b7116bcccb475d9
AGAGTTCGATTCTGGCTCAGGACGAACGCTGGCGGCGTGCTTAACACATGCAAGTCGAACGCTGATGACCTGGCTTTTGTTGGGTTGGATGAGTGGCGAACGGGTGAGTAACACGTGAGTAACCTGCCCTCTTCTTTGGGATAACGCCCGGAAACGGGTGCTAATACTGGATATTCACTGATCTTCGCATGGGGGTTGGTGGAAAGGTTTGTTCTGGTGG
>67498567b63e1ec89519dddccc8798a5
AGAGTTCGATTCTGGCTCAGGACGAACGCTGGCGGCGTGCTTAACACATGCAAGTCGAACGCTGATGACCTGGCTTTTGTTGGGTTGGATGAGTGGCGAACGGGTGAGTAACACGTGAGTAACCTGCCCTCTTCTTTGGGATAACGCCCGGAAACGGGTGCTAATACTGGATATTCACTGGCCTTCGCATGGGGGTTGGTGGAAAGGTTTGTTCTGGTGG
>ae1d4f45c2b59083b70260a29d1967b8
AGAGTTCGATTCTGGCTCAGGACGAACGCTGGCGGCGTGCTTAACACATGCAAGTCGAACGGAAAGAGATGAAAGAGCTTGCTCTTTTATTAATTTCAGTGGCAAACGGGTGAGTAACACGTAAACAACCTGCCTTAAGGATGGGGATAACAGACGGAAACGACTGCTAATACCGAATACGTTCTAAGCATCGCATGGTGCATAGAAGAAAGGGTGGCCT
>754feb3a4cf9f2d2579c0d808e7efd8a
AGAGTTCGATTCTGGCTCAGGACGAACGCTGGCGGCGTGCTTAACACATGCAAGTCGAACGGACAGACAGAGAGCTTGCTCTCTTGAAGTTAGTGGCGAACGGGTGAGTAACGCGTAATCAACCTGCCCTTCAGAGGGGGATAACAACGGGAAACCGTTGCTAATACCGCGTACGATTCATAGACGGCATCGTTTGTGAATGAAAGGTGGCCTCTATTTA
>4147f3a31a651ad40bd4443f534932e9
AGAGTTCGATTCTGGCTCAGGACGAACGCTGGCGGCGTGCTTAACACATGCAAGTCGAACGGACAGACAGAGAGCTTGCTCTCTTGAAGTTAGTGGCGAACGGGTGAGTAACGCGTAATCAACCTGCCCTTCAGAGGGGGATAACAACGGGAAACCGTTGCTAATACCGCGTACGATTCATGAACGGCATCGTTTATGAATGAAAGGTGGCCTCTATATA
>fc5d216de3195ff0acb3f915838f5d52
AGAGTTCGATTCTGGCTCAGGACGAACGCTGGCGGCGTGCTTAACACATGCAAGTCGAACGGACAGACAGGGAGCTTGCTCCCTTGAAGTTAGTGGCGAACGGGTGAGTAACGCGTAATCAACCTGCCCTTCAGAGGGGGATAACAACGGGAAACCGTTGCTAATACCGCGTACGATTCATAGACGGCATCGTTTGTGAATGAAAGGTGGCCTCTATTTA
>8e02bf974b88b8969ff7386574f886ca
AGAGTTCGATTCTGGCTCAGGACGAACGCTGGCGGCGTGCTTAACACATGCAAGTCGAACGGACCGACATGGAAGCTTGCTTCTATGAAGGTTAGTGGCGAACGGGTGAGTAACGCGTAATCAACCTGCCCATCAGAGGGGGACAACAGTTGGAAACGACTGCTAATACCGCATACGATCCAATCCCGGCATCGGGACTGGATGAAAGGTGGCCTCTACT
>c49bf10e0b8320a5e0471217d0e2d468
AGAGTTCGATTCTGGCTCAGGACGAACGCTGGCGGCGTGCTTAACACATGCAAGTCGAACGGAGCGAATGAAAGCTTGCTTTTATAAGCTTAGTGGCAAACGGGTGAGTAACACGTAGGCAACCTGCCGACAGGATGGGGACAACATTCCGAAAGGAATGCTAATACCGAATGAAGCGCAGGAGAGGCATCTCTCCTGCGTGAAAGATGGCCTCTATATA
>1916519671b0a91691e66d724644931f
AGAGTTCGATTCTGGCTCAGGACGAACGCTGGCGGCGTGCTTAACACATGCAAGTCGAACGGAGCGAATGAAAGCTTGCTTTTATGAGCTTAGTGGCAAACGGGTGAGTAACACGTAGGCAACCTGCCGACAGGATGGGGACAACATTCCGAAAGGAATGCTAATACCGAATGAAGCGGAGGAGAGGCATCTCTTTTCCGTGAAAGATGGCCTCTATTTA
>85cca4cfb9de18d8e34553776ce79e75
AGAGTTCGATTCTGGCTCAGGACGAACGCTGGCGGCGTGCTTAACACATGCAAGTCGAACGGAGCTATTTATTTCGGTAAATCGCTTAGTGGCAAACGGGTGAGTAACGCGTAGGCAACCTGCCCTCAGGATGGGGACAACGGCTCGAAAGAGCCGCTAATACCGAATGACGTAACTCTTCCACATGGAAGAGATACTAAAGATGGGTCAAACCATCGCC
>389df8c4d99b541e1b1523687dccca3c
AGAGTTCGATTCTGGCTCAGGACGAACGCTGGCGGCGTGCTTAACACATGCAAGTCGAACGGGAACCTTTATTTCGGTAAAGGTGAGAGTGGCAAACGGGTGAGTAACACGTAGGCAACCTGCCGACAGGATGGGGACAACATTCCGAAAGGAATGCTAATACCGAATGAAATCCGAGGAGGGCATCCACCTCGGCTCAAAGATGGCCTCTTTACAATGC
>a6d5b6da7886aa4d8399786cb291e1d0
AGAGTTCGATTCTGGCTCAGGACGAACGCTGGCGGCGTGCTTAACACATGCAAGTCGAACGGGAACCTTTATTTCGGTAAAGGTGAGAGTGGCAAACGGGTGAGTAACACGTAGGCAACCTGCCGACAGGATGGGGACAACATTCCGAAAGGAATGCTAATACCGAATGGAGTCCGAGGATGGCATCATCCTCGGATAAAAGATGGCCTCTGAATATGCT
>ab0bd54763355b0db0f47aa16382dc0b
AGAGTTCGATTCTGGCTCAGGACGAACGCTGGCGGCGTGCTTAACACATGCAAGTCGAACGGGAACCTTTATTTCGGTAAAGGTGAGAGTGGCAAACGGGTGAGTAACACGTAGGCAACCTGCCGACAGGATGGGGACAACATTCCGAAAGGAATGCTAATACCGAATGGAGTCCGGGGATGGCATCATCCCCGGATAAAAGATGGCCTCTGAATATGCT
>14a6c34c9208967626d833e1d6085799
AGAGTTCGATTCTGGCTCAGGACGAACGCTGGCGGCGTGCTTAACACATGCAAGTCGAACGGGATGATCTTAAAGCTTGCTTTTAGAGAATCTAGTGGCAAACGGGTGAGTAACACGTAGACAACCTGCCGACAGGATGGGGACAACATTCCGAAAGGAATGCTAATACCGAATGAAGTCAGAGGAGGGCATCCTCCTCTGATGAAAGATGGCCTCTGAA
>cb2678e37ea0698e7dce31f818fcc066
AGAGTTCGATTCTGGCTCAGGACGAACGCTGGCGGCGTGCTTAACACATGCAAGTCGAACGGGATGATCTTAAAGCTTGCTTTTAGAGAATCTAGTGGCAAACGGGTGAGTAACACGTAGACAACCTGCCGACAGGATGGGGACAACATTCCGAAAGGAATGCTAATACCGAATGAAGTCAGAGGAGGGCATCCTCTTCTGATGAAAGATGGCCTCTGAA
>8d0a059119ea7e00cf3839de63e298fc
AGAGTTCGATTCTGGCTCAGGACGAACGCTGGCGGCGTGCTTAACACATGCAAGTCGAACGGGATGATTTAAGAGCTTGCTCTTGGAGAATCTAGTGGCAAACGGGTGAGTAACACGTAGACAACCTGCCGACAGGATGGGGACAACATTCCGAAAGGAATGCTAATACCGAATGAAGCGGAGGAGAGGCATCTCTCCTCCGTGAAAGATGGCCTCTATT
>9bc867fc9b21232b6881a25bc251dc4e
AGAGTTCGATTCTGGCTCAGGACGAACGCTGGCGGCGTGCTTAACACATGCAAGTCGAACGGGATGATTTAGAAGCTTGCTTTTAGAGAATCTAGTGGCAAACGGGTGAGTAACACGTAGACAACCTGCCGACAGGATGGGGACAACATTCCGAAAGGAATGCTAATACCGAATGAAGTCAGAGGAGGGCATCCTCCTCTGATGAAAGATGGCCTCTATT
>030dfcd502012249037d8fe5106fbe7c
AGAGTTCGATTCTGGCTCAGGACGAACGCTGGCGGCGTGCTTAACACATGCAAGTCGAACGGGCCTGCCTGGCTTTGGTTGGGTGGGTGAGTGGCGAACGGGTGAGTAACACGTGAGTAACCTGCCCTCTTCTCTTGGATAACTGCTTGAAAGGGCGGCTAATACGGGATGTTCTGGCTGCCTCGCATGGGGTGGTTTGGAAAGATTCGGCCTGGTTTTG
>c2716ee6cbc61c040742a2f46803eed5
AGAGTTCGATTCTGGCTCAGGACGAACGCTGGCGGCGTGCTTAACACATGCAAGTCGAACGGTGAAGGGACTGGTTTTGCTGGTTCTGGATGAGTGGCGAACGGGTGAGTAACACGTGAGTAACCTGCCCCCTTCTTCTGGATAACCGCATGAAAGTGTGGCTAATACGGGATATTCTGGGTCTGTCGCATGGTGGGCCTGGGAAAGATTGCGCTTTTTT
>afcdc85639e63e9980c2177953029757
AGAGTTCGATTCTGGCTCAGGACGAACGCTGGCGGCGTGCTTAACACATGCAAGTCGAACGTGATTTTTATGGAAGGACCTTCGGGGACGGAAATAAAATGAAAGTGGCGAACGGGTGAGTAACACGTGAGCAACCTACCTTACACAGGGGGATAGCCGTTGGAAACGACGATTAATACCGCATGAGACCACAATACTGCATGGTAAAGGGGTCAAAGAT
>7dbd8e34eee5e7d31b68d21b06146bca
AGAGTTCGATTCTGGCTCAGGATAAACGCTGACAGAATGCTTAACACATGCAAGTCGATGACTAAGTATAGCTTGCTATACGAGGTCATGGCGGACGGGTGAGTAACGTGTAAAGAACTTACCTTATAGACTGGGATAACAGATAGAAATGTCTGATAATACTAGATACTATTACACTGTGGCATCACAAAGTAATGAAAGAATACGCTATAAGAGAGCT
>a47ced8f715000c7024fb2058def2db6
AGAGTTCGATTCTGGCTCAGGATAAACGCTGGCGGCGCACATAAGACATGCAAGTCGAACGAACTTAATTGAGAGCTTGCTCTCAAAGCGGTTAGTGGCGGACTGGTGAGTAACACGTAAGCAACCTGCCTATTAGAGGGGAATAACAGCGAGAAATCGTTGCTAATACCGCATATGCTGTGAGTATCGCATGATACAAGCAGGAAAGGAGCAATCCGCT
>da496e2c319449a7ff55f183be34d7b0
AGAGTTCGATTCTGGCTCAGGATAAACGCTGGCGGTGTACATAAGACATGCAAGTCGAACGGGAGAAGACTGGAAGATTTATCTACTAGCTCGGACACCGTGGCGGACGGGTGAGTAACACGTAAGCAACCTGCCTATAAGAGGGGAATAACAGTGAGAAATTACTGATAATACCGCATAAGCTGGAGGTATCGCATGATACATTCAGAAAAGATTTATC
>7c6f223c6389343e872c4142eed8a5b8
AGAGTTCGATTCTGGCTCAGGATGAACGCTAGCGATAGGCTTAACACATGCAAGTCGAGGGGCAGCATGGTCTTAGCTTGCTAAGACTGATGGCGACCGGCGCACGGGTGCGTAACGCGTATGCAACTTGCCTCACAGAGGGGGATAACCCGTCGAAAGACGGACTAATACCGCGTACACTCTATGTTGGGCATCCAATGTAGAGGAAATGAAATTCGCT
>e858ea17cc09900305802a330e1ee4f4
AGAGTTCGATTCTGGCTCAGGATGAACGCTAGCGATAGGCTTAACACATGCAAGTCGAGGGGCAGCATGGTCTTAGCTTGCTAAGACTGATGGCGACCGGCGCACGGGTGCGTAACGCGTATGCAACTTGCCTCACAGAGGGGGATAACCCGTCGAAAGACGGACTAATACCGCGTACACTTACAGGAGGGCATCCTCCAGTAAGGAAATGAAATTCGCT
>ff078ceeae1fa417396145e80e334517
AGAGTTCGATTCTGGCTCAGGATGAACGCTAGCGATAGGCTTAACACATGCAAGTCGAGGGGCAGCATGGTCTTAGCTTGCTAAGACTGATGGCGACCGGCGCACGGGTGCGTAACGCGTATGCAACTTGCCTCACAGAGGGGGATAACCCGTCGAAAGACGGACTAATACCGCGTACACTTGGGATAGGGCATCCTACTCCAAGGAAATGAAATTCGCT
>bac9ee6dde3cc0a0f2849580b2971a73
AGAGTTCGATTCTGGCTCAGGATGAACGCTAGCGATAGGCTTAACACATGCAAGTCGAGGGGCAGCATTATTTTAGCTTGCTAAGATAGATGGCGACCGGCGCACGGGTGCGTAACGCGTATGCAACCTGCCTGTAATTAGGGAATAACCCGGTGAAAGTCGGACTAATACCCTATATTCTTCTTTCTCCGCATGGAGGAGGACGGAAAGATTTATTGAT
>a5da639d1d03b1888c4ecb19d105f83b
AGAGTTCGATTCTGGCTCAGGATGAACGCTAGCGATAGGCTTAACACATGCAAGTCGAGGGGCAGCATTATTTTAGCTTGCTAAGATAGATGGCGACCGGCGCACGGGTGCGTAACGCGTATGCAACCTGCCTGTAATTAGGGAATAACCCGGTGAAAGTCGGACTAATACCCTATATTCTTCTTTCTCCGCATGGGGGAGGACGGAAAGATTTATTGAT
>70ec3c256842933a33aee4783cc45232
AGAGTTCGATTCTGGCTCAGGATGAACGCTAGCGATAGGCTTAACACATGCAAGTCGAGGGGCATCACGAATTAGCAATAGTTTGGTGGCGACCGGCGCACGGGTGCGTAACACGTATACAACCTACCTTCAATTGGGGAATAACCTGGAGAAATTTGGACTAATACCCCATAGTAAACGGAAGAGGCATCTTTTTTGTTTTAAAGATTTATTGATTGGA
>aa746a3f7db1652643797747f33b2f23
AGAGTTCGATTCTGGCTCAGGATGAACGCTAGCGATAGGCTTAACACATGCAAGTCGAGGGGCATCACGAATTAGCAATAGTTTGGTGGCGACCGGCGCACGGGTGCGTAACACGTATACAACCTACCTTCAATTGGGGAATAACCTGGAGAAATTTGGACTAATACCCCATAGTAAACGGGAGAGGCATCTTTTTTGTTTTAAAGATTTATTGATTGGA
>13ec56869b4261067ac8e413f85707d0
AGAGTTCGATTCTGGCTCAGGATGAACGCTAGCGATAGGCTTAACACATGCAAGTCGAGGGGCATCACGAATTAGCAATAGTTTGGTGGCGACCGGCGCACGGGTGCGTAACACGTATACAACCTACCTTCAATTGGGGAATAACCTGGAGAAATTTGGACTAATACCCCATAGTAAGCAGAGGAGGCATCTTTTTTGTTTTAAAGATTTATTGATTGGA
>937c7ea1519b60750383840950330a8e
AGAGTTCGATTCTGGCTCAGGATGAACGCTAGCGGCAGGCCTAACACATGCAAGTCGAGGGAGAAGCCCTTCGGGGCAGAAACCGGCGCACGGGTGCGTAACGCGTATGCAACCTACCTTTCACAGGGGGATAGCCCGAAGAAATTTGGATTAATACCCCATAATATTATTGGATGGCATCATTTGATAATTAAAACTGAGGTGGTGAAAGATGGGCATG
>823eed27c6cb7411c45d327c17136202
AGAGTTCGATTCTGGCTCAGGATGAACGCTAGCGGCAGGCCTAACACATGCAAGTCGAGGGAGAAGCCCTTCGGGGCAGAAACCGGCGCACGGGTGCGTAACGCGTATGCAACCTACCTTTCACAGGGGGATAGCCCGAAGAAATTTGGATTAATACCCCATAATATTATTGGATGGCATCATTTGATAATTAAAATTACGATGGTGAAAGATGGGCATG
>8849279926425da5b5e888fb35acd007
AGAGTTCGATTCTGGCTCAGGATGAACGCTAGCGGCAGGCCTAACACATGCAAGTCGAGGGAGAAGCCCTTCGGGGCAGAAACCGGCGCACGGGTGCGTAACGCGTATGCAACCTACCTTTCACAGGGGGATAGCCCGAAGAAATTTGGATTAATACCCCATAATATTATTGGATGGCATCATTTTACAATTAAAACTACGGTGGTGAAAGATGGGCATG
>1cf821acf4f5bee3056a30dc3af1e00d
AGAGTTCGATTCTGGCTCAGGATGAACGCTAGCGGCAGGCCTAACACATGCAAGTCGAGGGAGAAGCCCTTCGGGGCAGAAACCGGCGCACGGGTGCGTAACGCGTATGCAACCTACCTTTCACAGGGGGATAGCCCGAAGAAATTTGGATTAATACCCCATAATATTGTTGGATGGCATCATCTGATAATTAAAACTGAGGTGGTGAAAGATGGGCATG
>6b3de3495db85b1ffaa79a1ed0a94757
AGAGTTCGATTCTGGCTCAGGATGAACGCTAGCGGCAGGCCTAACACATGCAAGTCGAGGGAGAAGCCCTTTCGGGGGCAGAAACCGGCGCACGGGTGCGTAACGCGTATGCAACCTACCTTTCACAGGGGGATAGCCCGAAGAAATTTGGATTAATACCCCATAATATTATTGGATGGCATCATTTGATAATTAAAACTGCGGTGGTGAAAGATGGGCA
>9b0994e30398f036eae88225b6502ef4
AGAGTTCGATTCTGGCTCAGGATGAACGCTAGCGGCAGGCCTAACACATGCAAGTCGAGGGAGAAGCCCTTTCGGGGGCAGAAACCGGCGCACGGGTGCGTAACGCGTATGCAACCTACCTTTCACAGGGGGATAGCCCGAAGAAATTTGGATTAATACCCCATAATATTGTTGGATGGCATCATCTGGCAATTAAAACTGCGGTGGTGAAAGATGGGCA
>5dd716b3805fabb94af823ad1d3b4647
AGAGTTCGATTCTGGCTCAGGATGAACGCTAGCGGCAGGCCTAACACATGCAAGTCGAGGGAGAAGCCTTTCGGGGCAGAAACCGGCGCACGGGTGCGTAACGCGTATGCAACCTACCTTTTACAGGGGGATAGCCCGAAGAAATTTGGATTAATACCCCATAATATTATTGTACGACATCGTTTGATAATTAAAGCTGAGGCGGTAGAAGATGGGCATG
>aebe2d76ac4aa43ddd662ac983b891b6
AGAGTTCGATTCTGGCTCAGGATGAACGCTAGCGGCAGGCCTAACACATGCAAGTCGAGGGAGAAGTATTTTCGGATACAGAAACCGGCGCACGGGTGCGTAACGCGTATATAATCTACCTTATACAGAGGGATAGCCCGAAGAAATTTGGATTAATACCTCATAGTATTATTGATTGGCATCGATTAATAATTAAAGCTGAGGCGGTATAAGATGAGTA
>80075584d44c1c784820c6a81fd3cd4d
AGAGTTCGATTCTGGCTCAGGATGAACGCTAGCGGCAGGCCTAACACATGCAAGTCGAGGGAGAGGTTACCTTCGGGTAACCAAAACCGGCGCACGGGTGCGTAACGCGTATACAATCTGCCTTTCACATAGGGATAGCCCGAAGAAATTTGGATTAATACCTAATGGTATATAAAAGCGGCATCATTTTTATATTAAAGCTACGGTGGTGAAAGATGAG
>f3da332713b48caff60ff640f510d08f
AGAGTTCGATTCTGGCTCAGGATGAACGCTAGCGGCAGGCCTAACACATGCAAGTCGAGGGAGAGGTTACCTTCGGGTAACCAAAACCGGCGCACGGGTGCGTAACGCGTATACAATCTGCCTTTCACATAGGGATAGCCCGAAGAAATTTGGATTAATACCTAATGGTATATAAGAGCGGCATCGTTTTTATATTAAAGCTACGGTGGTGAAAGATGAG
>24ee3813b7ba894b07bbd642ad164886
AGAGTTCGATTCTGGCTCAGGATGAACGCTAGCGGCAGGCCTAACACATGCAAGTCGAGGGAGAGGTTACCTTCGGGTGATCAAAACCGGCGCACGGGTGCGTAACGCGTATACAATCTACCTTTCACATAGGGATAGCCCGAAGAAATTTGGATTAATACCTAATGGTATATAGGAGCGGCATCGTTTTTATATTAAAGCTACGGTGGTGAAAGATGAG
>549652bc36a4629cacc4438679a63b8f
AGAGTTCGATTCTGGCTCAGGATGAACGCTAGCGGCAGGCCTAACACATGCAAGTCGAGGGAGGAGCCTTCGGGCTTCGACCGGCGTACGGGTGCGTAACGCGTATACAATCTGCCTTTCACATAGGGATAGCCCGAAGAAATTTGGATTAATACCTAATGGTATATAGATGTGGCATCACCTTTATATTAAAGCTGAGGCGGTGAAAGATGAGTATGCG
>03123f855d5035c24171bda50942055e
AGAGTTCGATTCTGGCTCAGGATGAACGCTAGCGGCAGGCCTAACACATGCAAGTCGAGGGATAAGCTTTCGAGCTGAAACCGGCGTACGGGTGCGTAACGCGTATACAATCTGCCTTTCACAGGGGGATAGCCCGAAGAAATTTGGATTAATACCCCATAGAATAATGGTGTGGCATCATATTATTATTAAAGCTACGGTGGTGAAAGATGAGTATGCG
>69c8502a13e91ffdca6cb68790b0106e
AGAGTTCGATTCTGGCTCAGGATGAACGCTAGCGGGAGGCCTAACACATGCAAGCCGAGCGGGATTTGTTGGTTAGCTTGCTAACTGATAATGAGAGCGGCGTACGGGTGCGGAACATGTGTGCAATCTGCCCTTATCAAGGGGATAGCCCAGAGAAATCTGGATTAATACCCTATAACATATGGAATGGCATCATTTCATATTAAAAGCTACGGCGGAT
>138e5ffb68f92caf09b36e094a3efe91
AGAGTTCGATTCTGGCTCAGGATGAACGCTAGCTACAGGCTTAACACATGCAAGTCGAGGGGAAACGACATTAAAGCTTGCTTCAATGGGCGTCGACCGGCGCACGGGTGAGTAACGCGTATCCAACCTGCCTCTGACTAAGGGATAACCCGGCGAAAGTCGGACTAATACCTTATGAGGTTTTCTGCAGACATCTAACGAAAACGAAAGATTTATCGGT
>a0a57a3006bc035e76aa9200f65fd78b
AGAGTTCGATTCTGGCTCAGGATGAACGCTAGCTACAGGCTTAACACATGCAAGTCGAGGGGAAACGACATTGAAAGCTTGCTTTTAATGGGCGTCGACCGGCGCACGGGTGCGTAACGCGTATCGAACCTGCCCTTTACTCAGGGATAGCCTTGCGAAAGTAAGATTAATACCTGATAGTGTTGCGATGAGGCATCTTGTTGCAACTAAAGATTTATTG
>f3b64497d954d9f1424a3d2eed61f609
AGAGTTCGATTCTGGCTCAGGATGAACGCTAGCTACAGGCTTAACACATGCAAGTCGAGGGGAAACGACATTGAAAGCTTGCTTTTAATGGGCGTCGACCGGCGCACGGGTGCGTAACGCGTATCGAACCTGCCCTTTACTCAGGGATAGCCTTGCGAAAGTAAGATTAATACCTGATAGTGTTGTGATGAGGCATCTTGTTGCAACTAAAGATTTATTG
>46781c6cbdcab3e114922ae8b29ffce5
AGAGTTCGATTCTGGCTCAGGATGAACGCTAGCTACAGGCTTAACACATGCAAGTCGAGGGGAAACGACATTGAAGCTTGCTTCGATGGGCGTCGACCGGCGCACGGGTGAGTAACGCGTATCCAACCTGCCTCTGACTAAGGGATAACCCGGCGAAAGTCGGACTAATACCTTATGAGGTTTTCAGCAGACATCTAACGAAAACGAAAGATTTATCGGT
>518804df4f321f422ee467d6c7a002eb
AGAGTTCGATTCTGGCTCAGGATGAACGCTAGCTACAGGCTTAACACATGCAAGTCGAGGGGAAACGACATTGAAGCTTGCTTCGATGGGCGTCGACCGGCGCACGGGTGAGTAACGCGTATCCAACCTGCCTCTGACTAAGGGATAACCCGGCGAAAGTCGGACTAATACCTTATGAGGTTTTCAGCAGACATCTAATGAAAACGAAAGATTTATCGGT
>9ec753504d3bc730b3bf0c56e88581e3
AGAGTTCGATTCTGGCTCAGGATGAACGCTAGCTACAGGCTTAACACATGCAAGTCGAGGGGAAACGACATTGAAGCTTGCTTCGATGGGCGTCGACCGGCGCACGGGTGAGTAACGCGTATCCAACCTGCCTCTGACTAAGGGATAACCCGGCGAAAGTCGGACTAATACCTTATGAGGTTTTCTGCAGACATCTAACGAAAACGAAAGATTTATCGGT
>850423f49acb75d84c97da6a5dcbc64a
AGAGTTCGATTCTGGCTCAGGATGAACGCTAGCTACAGGCTTAACACATGCAAGTCGAGGGGAAACGACATTGAAGCTTGCTTCGATGGGCGTCGACCGGCGCACGGGTGAGTAACGCGTATCCAACCTGCCTCTGACTAAGGGATAACCCGGCGAAAGTCGGACTAATACCTTATGAGGTTTTCTGCAGACATCTAATGAAAACGAAAGATTTATCGGT
>4c1c02c14468c2ffc644e55b98d43a5d
AGAGTTCGATTCTGGCTCAGGATGAACGCTAGCTACAGGCTTAACACATGCAAGTCGAGGGGAAACGACATTGAAGCTTGCTTCGGTGGTCGTCGACCGGCGCACGGGTGAGTAACGCGTATCCAACCTGCCTCTGACCAAGGGATAACCCGTCGAAAGTCGGACTAATACCTTATGCAGTCGTCGGAAGTCATCTGATGACGACGAAAGATTTCATCGG
>e75bfd3b3597c43e3e3a40f486bcd912
AGAGTTCGATTCTGGCTCAGGATGAACGCTAGCTACAGGCTTAACACATGCAAGTCGAGGGGAAACGATGAGAGAGCTTGCTCTCTCAGGCGTCGACCGGCGCACGGGTGAGTAACGCGTATCCAACCTGCCCATTACAGGGGAATAACCTTGCGAAAGTAAGACTAATGCCCCATGGTATTCTCAGCAGACATCTAATGAGGATTAAAGATTTATCGGT
>477cf0920115098a3049e91177a27ee0
AGAGTTCGATTCTGGCTCAGGATGAACGCTAGCTACAGGCTTAACACATGCAAGTCGAGGGGAAACGATGAGAGAGCTTGCTCTCTTAGGCGTCGACCGGCGCACGGGTGAGTAACGCGTATCCAACCTACCCATTACAGGGGGATAACCTTGCGAAAGTAAGACTAATACCCCATGGCATTTTATGGTGGCATCATTATAGGATTAAAGATTTATTGGT
>f1ac5560d22f2eeba7943defbde8ca51
AGAGTTCGATTCTGGCTCAGGATGAACGCTAGCTACAGGCTTAACACATGCAAGTCGAGGGGAAACGATGAGAGAGCTTGCTCTCTTAGGCGTCGACCGGCGCACGGGTGAGTAACGCGTATCCAACCTACCCATTACAGGGGGATAACCTTGCGAAAGTAAGACTAATACCCCATGGTATTTTATGATGGCATCATTATAGGATTAAAGATTTATTGGT
>1a1db43fbc66d7f40ecc13abe7b326bd
AGAGTTCGATTCTGGCTCAGGATGAACGCTAGCTACAGGCTTAACACATGCAAGTCGAGGGGAAACGATGAGAGAGCTTGCTCTCTTAGGCGTCGACCGGCGCACGGGTGAGTAACGCGTATCCAACCTGCCCATTACAGGGGAATAACCTTGCGAAAGTAAGACTAATGCCCCATGGTATTCTCAGCAGACATCTAATGAGGATTAAAGATTTATCGGT
>76f0611d5172b63518565c5174e3ec0a
AGAGTTCGATTCTGGCTCAGGATGAACGCTAGCTACAGGCTTAACACATGCAAGTCGAGGGGAAACGGCATTTAGTGCTTGCACCGAATGGACGTCGACCGGCGCACGGGTGAGTAACGCGTATCCAACCTTCCCATAACTAAGGAATAACCTGCCGAAAGGCAGACTAATACCTTATGTAATCCTTTGATGGCATCAGATAAGGATAAAAGATTTATCG
>cc44c6464144fee3f17d783b1f0de00f
AGAGTTCGATTCTGGCTCAGGATGAACGCTAGCTACAGGCTTAACACATGCAAGTCGAGGGGAAACGGCATTTAGTGCTTGCACCGAATGGACGTCGACCGGCGCACGGGTGAGTAACGCGTATCCAACCTTCCCATAACTAAGGAATAACCTGCCGAAAGGCAGACTAATATCTTATGTAATCCTTTGATGGCATCAGATAAGGATAAAAGATTTATCG
>347fada356099f9cd9f9a7111ed770f8
AGAGTTCGATTCTGGCTCAGGATGAACGCTAGCTACAGGCTTAACACATGCAAGTCGAGGGGAAACGGCGTTGAGTGCTTGCACTCTTCGGACGTCGACCGGCGCACGGGTGAGTAACGCGTATCCAACCTTCCCATAACTAAGGGATAACCTACCGAAAGGTAGACTAATACCTTATGTAATTCTTCGATGACATCAGAAGAGAATGAAAGATTTATCG
>510f889aecff57624e46f777d701bb72
AGAGTTCGATTCTGGCTCAGGATGAACGCTAGCTACAGGCTTAACACATGCAAGTCGAGGGGAAACGGGAAAGCAGCTTGCTGCTTTTTGTCGTCGACCGGCGCACGGGTGAGTAACGCGTATCCAACCTTCCCATAACAAAGGGATACTCCGTAGAAATGCGGTCTAATACCTTATGTTCTCTTTATTAGGCATCTTTTATAGAGCAAAGAATTTCGGT
>0a81faf0d6044c54358c29d49a1387c2
AGAGTTCGATTCTGGCTCAGGATGAACGCTAGCTACAGGCTTAACACATGCAAGTCGAGGGGAAACGGGAGAATAGCTTGCTATTCTTTGTCGTCGACCGGCGCACGGGTGAGTAACGCGTATCCAACCTTCCCATAACTAAGGAATACCCCGTAGAAATGCGGCCTAATCCCTTATGGTCTCTTACGCTGACATCGGAATAAGAGTAAAGATTTATCGG
>fccfdf59e781d68267771cbf77ebdbee
AGAGTTCGATTCTGGCTCAGGATGAACGCTAGCTACAGGCTTAACACATGCAAGTCGAGGGGAAACGGGAGAATAGCTTGCTATTCTTTGTCGTCGACCGGCGCACGGGTGAGTAACGCGTATCCAACCTTCCCATAACTAAGGAATACCCCGTAGAAATGCGGCCTAATCCCTTATGGTCTCTTATACCTGACATCGGAATAAGAGTAAAGATTTATCG
>22ee376aa0a0455e6a64e2af6ac60253
AGAGTTCGATTCTGGCTCAGGATGAACGCTAGCTACAGGCTTAACACATGCAAGTCGAGGGGAAACGGGAGAATAGCTTGCTATTCTTTGTCGTCGACCGGCGCACGGGTGAGTAACGCGTATCCAACCTTCCCATAACTAAGGAATACCCCGTAGAAATGCGGCCTAATCCCTTATGGTCTCTTATGCCTGACATCGGAATAAGAGTAAAGATTTATCG
>c7f0898701eb531ff3c155620bae51e0
AGAGTTCGATTCTGGCTCAGGATGAACGCTAGCTACAGGCTTAACACATGCAAGTCGAGGGGCAGCATGGAAGAAGCTTGCTTCTTCTGATGGCGACCGGCGCACGGGTGCGTAACGCGTATCAAACCTGCCTCATACTCGGGGATAGCCTTGCGAAAGTAAGATTAATACCCGATGTTATTAGTTCATCGCATGGTGGGCTAATCAAAGATTTATCGGT
>ff0dc49ce264bb186402ad1937f0a1a3
AGAGTTCGATTCTGGCTCAGGATGAACGCTAGCTACAGGCTTAACACATGCAAGTCGAGGGGCAGCATGGAAGAAGCTTGCTTCTTCTGATGGCGACCGGCGCACGGGTGCGTAACGCGTATCAAACCTGCCTCATACTCGGGGATAGCCTTGCGAAAGTAAGATTAATACCCGATGTTATTAGTTCTCCGCATGGTGGATTAATCAAAGATTTATCGGT
>82dd7dfc86314ebb9d29fc85670d4c63
AGAGTTCGATTCTGGCTCAGGATGAACGCTAGCTACAGGCTTAACACATGCAAGTCGAGGGGCAGCATGGAAGAAGCTTGCTTCTTCTGATGGCGACCGGCGCACGGGTGCGTAACGCGTATCAAACCTGCCTCATACTCGGGGATAGCCTTGCGAAAGTAAGATTAATACCCGATGTTGTTATGTTTCCGCATGGTGATATAACCAAAGATTTATCGGT
>f1ca485743d23242903a548ba56359fd
AGAGTTCGATTCTGGCTCAGGATGAACGCTAGCTACAGGCTTAACACATGCAAGTCGAGGGGCAGCATGTTGGTTGCTTGCAACCAATGATGGCGACCGGCGCACGGGTGAGTAACGCGTATCCAACCTACCCAATACTCAGGCATAACCCGTTGAAAGACGGACTAATTCCTGATGGTATGTATTTTTCTCATGAATTATACATTAAAGAATTTCGGTA
>64911adfe7eb870e318da3572777f963
AGAGTTCGATTCTGGCTCAGGATGAACGCTAGCTACAGGCTTAACACATGCAAGTCGAGGGGTAGCATGTTGGTTGCTTGCAACCGATGATGACGACCGGCGCACGGGTGAGTAACGCGTATCCAACTTGGCTTATACTTAGGGATAACCCGTTGAAAGACGGCCTAATACCTAATAGTTTATAATAGTTGCATGACTTTTATAATAAAGATTTATCGGT
>dd1ba19a6cb76e10bc89e31d309e17b2
AGAGTTCGATTCTGGCTCAGGATGAACGCTAGCTACAGGCTTAACACATGCAAGTCGCGGGGCAGCATGGGGGTTGCTTGCAATCCCTGATGGCGACCGGCGCACGGGTGAGTAACGCGTATCCAACCTGCCCTTCACCACGGGATAACCCGGCGAAAGTCGGACTAATACCGTATGTTGTCCATTGACGGCATCCGATTTGGACGAAAGGCTTGGCGGT
>14c087134d9f713c91e16c8dba6c9b67
AGAGTTCGATTCTGGCTCAGGATGAACGCTAGCTACAGGCTTAACACATGCAAGTCGTGGGGCAGCGGATACTTAGCTTGCTAAGTATGCCGGCGACCGGCGCACGGGTGAGTAACGCGTACCGAACCTGCCCATCACACAGGGATAGGCTTGCGAAAGCAAGATTAATATCTGATGGTCTCAGTTGTATGCATGTATGATTGAGTAAAGCCTTCGGGCG
>6458acdd5d9d1fbf0e7ece030dbd8b18
AGAGTTCGATTCTGGCTCAGGATGAACGCTAGCTACAGGCTTAACACATGCAAGTCGTGGGGCAGCGGATGCTTAGCTTGCTAAGTATGCCGGCGACCGGCGCACGGGTGAGTAACGCGTACCGAACCTGCCCATCACACAGGGATAGGCTTGCGAAAGCAAGATTAATACCTGATGGTCTCAGTTGTATGCATGTATAATTGAGTAAAGCCTTCGGGCG
>0ccfcca031dcd592d4900a76dce05332
AGAGTTCGATTCTGGCTCAGGATGAACGCTGACAGAATGCTTAACACATGCAAGTCAACTTGAACTTCGGTTTGGGTGGCGGACGGGTGAGTAACGCGTAAAGAACTTGCCTCACAGATAGGGACAACATTTGGAAACGAATGCTAATACCTGATATTATGATTTTAGGGCATCCTAGGATTATGAAAGCTATATGCGCTGTGAGAGAGCTTTGCGTCCC
>3fc19c1a00d1bd9929fed2fe165ae8fe
AGAGTTCGATTCTGGCTCAGGATGAACGCTGACAGAATGCTTAACACATGCAAGTCGATGGGGAAGTGGTGCTTGCACCATGGTAACCATGGCGGACGGGTGAGTAACGCGTAAGGGACTTGCCCGCGGGACCGGGATAACAGCAGGAAACTGCTGACAAGACCGGATAAGGTCATGGAGCCGCATGGTTACATGATGAAAGGAGACGCCTGCGGAGAGC
>6423625d87cd67ca28c9102e53d8eb2a
AGAGTTCGATTCTGGCTCAGGATGAACGCTGACAGAATGCTTAACACATGCAAGTCTACTTGAACTTCGGTTTGGGTGGCGGACGGGTGAGTAACGCGTAAAGAACTTGCCTCACAGTTAGGGACAACATTTGGAAACGAATGCTAATACCTGATATTATGATTTTAGGGCATCCTAAGATTATGAAAGCTATATGTGCTGTGAGAGAGCTTTGCGTCCC
>86b05a9fa85a8b5413c078b4854fdd29
AGAGTTCGATTCTGGCTCAGGATGAACGCTGGCGGCATGCCTAAGACATGCAAGTCGAACGAGACGGCCTATTGAAGATGGAGTGCTTGCACAAAGTTGGATATAGTTTACCGTCTAGTGGCGCAAGGGTGAGTAACGCGTGGGTTATCTGCCTTCAAGACTGGGATAACGGTTAGAAATGATCGCTAATACCGGATAATACATATTTCAGTACGCTGTT
>ed6bf7146783819484638d690ac40bfb
AGAGTTCGATTCTGGCTCAGGATGAACGCTGGCGGCGTGCCTAACACATGCAAGTCGAACGAAGCTATGAGACGGAAGCCTTCGGGTGGAAGACTGATAGACTGAGTGGCGGACGGGTGAGTAACGCGTGGGCAACCTGCCCCATACCGGGGGATAGCAGTTGGAAACGACTGGTAAAACCGCATAAGCGCACGGTAAGGCATCTTACAGTGTGAAAAAC
>8c66959cf48397330caed721c3983a4d
AGAGTTCGATTCTGGCTCAGGATGAACGCTGGCGGCGTGCCTAACACATGCAAGTCGAACGAAGGTATATATAGGAAGTCTTCGGATGGAATATGTATAACTTAGTGGCGGACGGGTGAGTAACGCGTAAGTAATCAACCTGTGACACACGGATAACTGATAGAAATGTCAGCTAATACGAGATGAACTGTTTAAATTGGGAAATGGAAACAGCAAAGCG
>310ccaf6ab43e69d3683e9f999c0fe28
AGAGTTCGATTCTGGCTCAGGATGAACGCTGGCGGCGTGCCTAACACATGCAAGTCGAACGAAGTGTATATAGGAAGTCTTCGGATGGAATATGTATAACTTAGTGGCGGACGGGTGAGTAACGCGTAAGTAATCAACCTGTGACACACGGATAACTGATAGAAATGTCAGCTAATACGAGATGAACTGTTTAAATTGGGAAATGGAAACAGCAAAGCGA
>e6ccfb9a4c370b9bf937f752c7e974b6
AGAGTTCGATTCTGGCTCAGGATGAACGCTGGCGGCGTGCCTAACACATGCAAGTCGAACGGAGATTACAGACGGAAGTTTTCGGATGGAAGACTGTAATTCTTAGTGGCGGACGGGTGAGTAACGCGTGGGCAACCTGCCCTATACAGGGGGATAGCAGCTGGAAACGGCTGGTAAGACCGCATAAGTCGGCGAGACCGCATGGTTTTGCCGGGAAATG
>d5c39030d5894b306f44aec8d8a5ef08
AGAGTTCGATTCTGGCTCAGGATGAACGCTGGCGGCGTGCCTAACACATGCAAGTCGAACGGAGATTACAGACGGAAGTTTTCGGATGGAAGACTGTAATTCTTAGTGGCGGACGGGTGAGTAACGCGTGGGCAACCTGCCCTATACAGGGGGATAGCAGCTGGAAACGGCTGGTAAGACCGCATAAGTCGGCGAGACCGCATGGTTTTGTCGGGAAATG
>c91216dc9ee36b432f379e7a4add49e2
AGAGTTCGATTCTGGCTCAGGATGAACGCTGGCGGCGTGCCTAACACATGCAAGTCGAACGGAGATTACAGACGGAAGTTTTCGGATGGAAGACTGTAATTCTTAGTGGCGGACGGGTGAGTAACGCGTGGGCAACCTGCCCTATACAGGGGGATAGCAGCTGGAAACGGCTGGTAAGACCGCATGAGTCGGCGAGACCGCATGGTTTTGTCGGGAAATG
>06079a42b133fbf53865f73f6c750d6d
AGAGTTCGATTCTGGCTCAGGATGAACGCTGGCGGCGTGCCTAACACATGCAAGTCGAACGGAGATTACGGACGGAAGTTTTCGGATGGAAGACTGTAATTCTTAGTGGCGGACGGGTGAGTAACGCGTGGGCAACCTGCCCTATACAGGGGGATAGCAGCTGGAAACGGCTGGTAAGACCGCATAAGTCGGCGAAACCGCATGGTTTTGCCGGGAAATG
>ec78a592c5bbf781f3b14077102cc0ab
AGAGTTCGATTCTGGCTCAGGATGAACGCTGGCGGCGTGCCTAACACATGCAAGTCGAACGGAGATTACGGACGGAAGTTTTCGGATGGAAGACTGTAATTCTTAGTGGCGGACGGGTGAGTAACGCGTGGGCAACCTGCCCTATACAGGGGGATAGCAGCTGGAAACGGCTGGTAAGACCGCATAAGTCGGTTAAATCGCATGATTTGATCGGGAAATG
>e58a2374b0cdc5e8a1d378e0a2ebbc30
AGAGTTCGATTCTGGCTCAGGATGAACGCTGGCGGCGTGCCTAACACATGCAAGTCGAACGGAGATTACGGACGGAAGTTTTCGGATGGAAGCCTGTAATTCTTAGTGGCGGACGGGTGAGTAACGCGTGGGCAACCTGCCCTATACAGGGGGATAGCAGCTGGAAACGGCTGGTAAGACCGCATAAGTCGGTTAAATCGCATGATTTGATCGGGAAATG
>c12b631d63aab208e3290c4403c1c167
AGAGTTCGATTCTGGCTCAGGATGAACGCTGGCGGCGTGCCTAACACATGCAAGTCGAACGGAGTGCCCAGGAGGAAGTTTTCGGATGGAATTCGAAGGCACTTAGTGGCGGACGGGTGAGTAACACGTGGGTAACCTGCCTCATAGAGGGGGATAACAGAGAGAAATCACTGCTAATACCGCATAAGCACACACTGCCGCATGGCAGGGGGTGAAAAGA
>2ff30d569bc670e2780ea45500b28434
AGAGTTCGATTCTGGCTCAGGATGAACGCTGGCGGCGTGCCTAACACATGCAAGTCGAACGGGATGCGTATCGGAAAGCTTCGGCCGGAAGATACGTTATCTAGTGGCGGACGGGTGAGTAACACGTGGGTAACCTGCCTTATGGAGGGGGATAACAGAGAGAAATCACTGCTAATACCGCATAAGCACACAGTACCGCATGGTAGAGTGTGAAAAGATT
>be51269d84cc288708de8180dfcb399d
AGAGTTCGATTCTGGCTCAGGATGAACGCTGGCGGCGTGCCTAACACATGCAAGTCGAGCGAGAAATAAAGGAATGAAGCTTCGGTAGATTTTCTTTATGGAAAGCGGCGGACGGGTGAGTAACGCGTAGGCAACCTGCCCTGTACAGGGGGATAGCCACCCGAAAAGGTGATTAATACCCCATAACGCAAGAGATACACATGTATCACTTGTCAAAGAT
>177605a0431d6a370e906b0b1fb1f6f7
AGAGTTCGATTCTGGCTCAGGATGAACGCTGGCGGCGTGCCTAACACATGCAAGTCGAGCGAGGGTTTGCTCAGTATTGAGTATTCTAAGACTAGAATGTTCAATTCTGAGCAAAACCAAGCGGCGGACGGGTGAGTAACGCGTGGGTAACCTGCCCTATACACATGGATAACATACTGAAAAGTTTACTAATACATGATAATATATATTTGCGGCATCG
>a95cb5bad9920962a76259ddb2df5640
AGAGTTCGATTCTGGCTCAGGATGAACGCTGGCGGCGTGCCTAATACATGCAAGTAGAACGCTGAAGCTTGGTGCTTGCACCGAGCGGATGAGTTGCGAACGGGTGAGTAACGCGTAGGTAACCTGCCTCTTAGCGGGGGATAACTATTGGAAACGATAGCTAATACCGCATAAAAGTCAATATCGCATGATATTGATTTGAAAGGTGCAAATGCATCAC
>2f78f2c574908057c83b24b101686d01
AGAGTTCGATTCTGGCTCAGGATGAACGCTGGCGGCGTGCCTAATACATGCAAGTAGAACGCTGAAGCTTGGTGCTTGCACCGAGCGGATGAGTTGCGAACGGGTGAGTAACGCGTAGGTAACCTGCCTCTTAGCGGGGGATAACTATTGGAAACGATAGCTAATACCGCATAAAAGTCGACATTGCATGATGTTGATTTGAAAGGTGCAATTGCATCAC
>4a46c2294f58a6d3201b0a909ad77763
AGAGTTCGATTCTGGCTCAGGATGAACGCTGGCGGCGTGCCTAATACATGCAAGTAGAACGCTGAAGCTTGGTGCTTGCACCGAGCGGATGAGTTGCGAACGGGTGAGTAACGCGTAGGTAACCTGCCTCTTAGCGGGGGATAACTATTGGAAACGATAGCTAATACCGCATAAAAGTCGATATCGCATGATATTGATTTGAAAGGTGCAAATGCATCAC
>bc1b8b7f6028b28dbe163d18c8129e1b
AGAGTTCGATTCTGGCTCAGGATGAACGCTGGCGGCGTGCCTAATACATGCAAGTAGAACGCTGAAGCTTGGTGCTTGCACCGAGCGGATGAGTTGCGAACGGGTGAGTAACGCGTAGGTAACCTGCCTCTTAGCGGGGGATAACTATTGGAAACGATAGCTAATACCGCATAAAAGTCGATATCGCATGATATTGATTTGAAAGGTGCAATTGCATCAC
>b7b1052b5d5e8ed09a0229c38bb403df
AGAGTTCGATTCTGGCTCAGGATGAACGCTGGCGGCGTGCCTAATACATGCAAGTAGAACGCTGAAGCTTGGTGCTTGCACCGAGCGGATGAGTTGCGAACGGGTGAGTAACGCGTAGGTAACCTGCCTGGTAGCGGGGGATAACTATTGGAAACGATAGCTAATACCGCATAACAGTAGATATTGCATGATATCTGCTTGAAAGGGGCAATTGCTCCAC
>9762bd3bd700e719f9ba70b4ba44d3b0
AGAGTTCGATTCTGGCTCAGGATGAACGCTGGCGGCGTGCCTAATACATGCAAGTAGAACGCTGAAGCTTGGTGCTTGCACCGAGCGGATGAGTTGCGAACGGGTGAGTAACGCGTAGGTAACCTGCCTGGTAGCGGGGGATAACTATTGGAAACGATAGCTAATACCGCATAACAGTAGATATTGCATGATATCTGCTTGAAAGGTGCAATTGCATCAC
>1e64fe272c2eeac28cb244a5a2044089
AGAGTTCGATTCTGGCTCAGGATGAACGCTGGCGGCGTGCCTAATACATGCAAGTAGAACGCTGAAGCTTGGTGCTTGCACCGAGCGGATGAGTTGCGAACGGGTGAGTAACGCGTAGGTAACCTGCCTGGTAGCGGGGGATAACTATTGGAAACGATAGCTAATACCGCATGACAACAGTTATTGCATGATAACTGTTTAAAAGGGGCAATTGCTCCAC
>48cb9dde0a2b457f6ad43ee8ffb802ca
AGAGTTCGATTCTGGCTCAGGATGAACGCTGGCGGCGTGCCTAATACATGCAAGTAGAACGCTGAAGGAAGGAGCTTGCTCTTTCCGGATGAGTTGCGAACGGGTGAGTAACGCGTAGGTAACCTGCCTGGTAGCGGGGGATAACTATTGGAAACGATAGCTAATACCGCATAACAGTAGATATTGCATGATATCTGCTTGAAAGGGGCAATTGCTCCAC
>3b491a776066593ee96ec310d39ca695
AGAGTTCGATTCTGGCTCAGGATGAACGCTGGCGGCGTGCCTAATACATGCAAGTAGAACGCTGAAGGAAGGAGCTTGCTCTTTCCGGATGAGTTGCGAACGGGTGAGTAACGCGTAGGTAACCTGCCTGGTAGCGGGGGATAACTATTGGAAACGATAGCTAATACCGCATAACAGTAGATGTTGCATGACAACTATTTGAAAGGGGCAATTGCTCCAC
>a3e66ed78801f6cfce77fe2f5c3386f9
AGAGTTCGATTCTGGCTCAGGATGAACGCTGGCGGCGTGCCTAATACATGCAAGTAGAACGCTGAAGGAAGGAGCTTGCTCTTTCCGGATGAGTTGCGAACGGGTGAGTAACGCGTAGGTAACCTGCCTGGTAGCGGGGGATAACTATTGGAAACGATAGCTAATACCGCATAACAGTAGATGTTGCATGATATCTGCTTGAAAGGTGCAAATGCATCAC
>0d2939c0fc07024d953407641647ec72
AGAGTTCGATTCTGGCTCAGGATGAACGCTGGCGGCGTGCCTAATACATGCAAGTAGAACGCTGAAGGAGGAGCTTGCTCTTCTGGATGAGTTGCGAACGGGTGAGTAACGCGTAGGTAACCTGCCTGGTAGCGGGGGATAACTATTGGAAACGATAGCTAATACCGCATGACAACAGTTATTGCATGATAACTGTTTAAAAGGGGCAACTGCTCCACTA
>aa4496de478a2eec656eb965fbfb4fb9
AGAGTTCGATTCTGGCTCAGGATGAACGCTGGCGGCGTGCCTAATACATGCAAGTAGAACGCTGAAGGAGGAGCTTGCTCTTCTGGATGAGTTGCGAACGGGTGAGTAACGCGTAGGTAACCTGCCTGGTAGCGGGGGATAACTATTGGAAACGATAGCTAATACCGCATGACAACAGTTATTGCATGATAACTGTTTAAAAGGGGCAATTGCTCCACTA
>80b279d4e6b85d1e2798e2a6cad33eae
AGAGTTCGATTCTGGCTCAGGATGAACGCTGGCGGCGTGCCTAATACATGCAAGTCGAACGCTGGAGATCTAGCTTGCTAGATCGAAGGAGTGGCGAACGGGTGAGTAATACATAAGCAACCTACCCACGAAGACTGGGATAATCTCTGGAAACGGGGACTAATACCGGATAGGTAATCGGAAGGCATCTTCTGATTATTAAAGGTTAAAAACACTGGTG
>400cba9f1afacf4532e0b110b69c899a
AGAGTTCGATTCTGGCTCAGGATGAACGCTGGCGGCGTGCCTAATACATGCAAGTCGAACGCTGGAGATCTAGCTTGCTAGATCGAAGGAGTGGCGAACGGGTGAGTAATACATAAGCAACCTACCCACGAAGACTGGGATAATCTCTGGAAACGGGGACTAATACCGGATAGGTAATCGGAAGGCATCTTCTGGTTATTAAAGGTTAAAAACACTGGTG
>e9e9cb3a9411ec1f26747fe43603726d
AGAGTTCGATTCTGGCTCAGGATGAACGCTGGCGGCGTGCCTAATACATGCAAGTCGAGCGAACAGATAAGGAGCTTGCTCCTTTGACGTTAGCGGCGGACGGGTGAGTAACACGTGGGTAACCTACCTATAAGACTGGGATAACTTCGGGAAACCGGAGCTAATACCGGATAACATTTGGAACCGCATGGTTCTAAAGTGAAAGATGGTTTTGCTATCA
>c62561cef1ad59d80917b02b7dfd28f9
AGAGTTCGATTCTGGCTCAGGATGAACGCTGGCGGCGTGCCTAATACATGCAAGTCGAGCGAGATGTTAGCGCATGAACCTTCGGGGGATTATGCTAACGGACAGCGGCGGACGGGTGAGTAACGCGTAGGCAACCTGCCCCTGACAGAGGGATAGCCATTGGAAACGATGATTAAAACCTCATGACACCGTAGAAGCACATGCTTCATCGGTCAAAGAT
>f16283c99f8b7bf203fb3a252e16ae86
AGAGTTCGATTCTGGCTCAGGATGAACGCTGGCGGCGTGCTTAACACATGCAAGTCGAACGAAGCTGCTAAAAGGAAGTCTTCGGACGGAATTTTGGTAGACTTAGTGGCGGACGGGTGAGTAACGCGTGGATAACCTGCCTTATACAGGGGGATAACGGAGAGAAATTTCCGCTAAGACCGCATAAGACCACAGCACCGCATGGTGCAGGGGTAAAATA
>31f487875e55cb699683262b8d56b7fc
AGAGTTCGATTCTGGCTCAGGATGAACGCTGGCGGCGTGCTTAACACATGCAAGTCGAACGAAGCTGCTAAAAGGAAGTCTTCGGATGGAATTTTAGTAGACTTAGTGGCGGACGGGTGAGTAACGCGTGGATAACCTGCCTTATACAGGGGGATAACGGAGAGAAATTTCCGCTAAGACCGCATAAGACCACAGCACCGCATGGTGCAGGGGTAAAATA
>8cd0cfe6f5881569e868007fc236b866
AGAGTTCGATTCTGGCTCAGGATGAACGCTGGCGGCGTGCTTAACACATGCAAGTCGAACGAAGCTGCTAAAAGGAAGTCTTCGGATGGAATTTTGGTAGACTTAGTGGCGGACGGGTGAGTAACGCGTGGATAACCTGCCTTATACAGGGGGATAACGGAGAGAAATTTCCGCTAAGACCGCATAAGACCACAGCACCGCATGGTGCAGGGGTAAAATA
>42dff28cab8823ebb95e3ce0e6c3d9bd
AGAGTTCGATTCTGGCTCAGGATGAACGCTGGCGGCGTGCTTAACACATGCAAGTCGAACGAAGCTGCTAAAAGGAAGTTTTCGGACGGAATTTTGGTAGACTTAGTGGCGGACGGGTGAGTAACGCGTGGATAACCTGCCTTATACAGGGGGATAACGGAGAGAAATTTCCGCTAAGACCGCATAAGACCACAGCACCGCATGGTGCAGGGGTAAAATA
>58da0636e22485afda4825e670642d62
AGAGTTCGATTCTGGCTCAGGATGAACGCTGGCGGCGTGCTTAACACATGCAAGTCGAACGAAGCTGCTTAAAGGAAGTCTTCGGATGGAATTTAAGTAGACTTAGTGGCGGACGGGTGAGTAACGCGTGGATAACCTGCCTTATACAGGGGGATAACGGAGAGAAATTTCCGCTAAGACCGCATAAGACCACAGCACCGCATGGTGCAGGGGTAAAATA
>68fb6df7fa5c81f00ef55e646fbc48d1
AGAGTTCGATTCTGGCTCAGGATGAACGCTGGCGGCGTGCTTAACACATGCAAGTCGAACGAAGCTGCTTAAAGGAAGTCTTCGGATGGAATTTAGGTAGACTTAGTGGCGGACGGGTGAGTAACGCGTGGATAACCTGCCTTATACAGGGGGATAACGGAGAGAAATTTCCGCTAAGACCGCATAAGACCACAGCACCGCATGGTGCAGGGGTAAAATA
>f06092d73db6e926f5e639ed5b2093fa
AGAGTTCGATTCTGGCTCAGGATGAACGCTGGCGGCGTGCTTAACACATGCAAGTCGAACGAAGCTGTTGTTTGGAGACCTTCGGGTGGAAGAATGACAGACTGAGTGGCGGACGGGTGAGTAACGCGTGGGTAACCTACCTTGCACAGGGGGACAACAGTTGGAAACGACTGCTAATACCGCATAAGACCACAGTACCGCATGGTACAGGGGTAAAAAC
>04398497db9c7a214621e787e45a939c
AGAGTTCGATTCTGGCTCAGGATGAACGCTGGCGGCGTGCTTAACACATGCAAGTCGAACGAGAAATAATATTACGATCTCTTCGGAGTGACGGTTTTATTTCGAGTGGCGGACGGGTGAGTAACGCGTGAGCAACCTGCCCTGTACCGGGGGATACCAGTTGGAAACGACTGTTAATACCGCATAAGCGCACGATAAGACATCTTGTTGTGTGAAAAAC
>028306625bfd4fa7945d773ff0c4a006
AGAGTTCGATTCTGGCTCAGGATGAACGCTGGCGGCGTGCTTAACACATGCAAGTCGAACGAGAAATGTAGACGGAAACCTTCGGGCGGAAGGCTTCATTTCGAGTGGCGGACGGGTGAGTAACGCGTGGGTAACCTGCCTCATACAGGGGGATAACAGTTGGAAACGACTGTTAATACCGCATAAGACCACAGCACCGCATGGTGCGGGGGTAAAAACT
>075ad4654ecfde6a67213d85ce9205bc
AGAGTTCGATTCTGGCTCAGGATGAACGCTGGCGGCGTGCTTAACACATGCAAGTCGAACGAGAAGTGAAGACGGAAACCTTCGGGCGGAAGATTTTATTTCGAGTGGCGGACGGGTGAGTAACGCGTGGGTAACCTGCCTCATACAGGGGAATAACAGTTGGAAACGACTGTTAATACCGCATAAGACCACAGCACCGCATGGTGCGGGGGTAAAAACT
>c5c78ea495cec0eb85178c6c5bf26780
AGAGTTCGATTCTGGCTCAGGATGAACGCTGGCGGCGTGCTTAACACATGCAAGTCGAGCGAGAAGTTTTGAAAAGATTCTTCGGATGAAATTTAAAATGGAAAGCGGCGGACGGGTGAGTAACGCGTAGGCAACCTGCCCCATACAAAGGGATAGCATTTGGAAACGAATATTAATACCTTATGAAACTTAACTAGTGCATGCTAGGTAGGTCAAAGAT
>db3b381326ecfd4a720b75f78d8cfa1b
AGAGTTCGATTCTGGCTCAGGATGAACGCTGGCTACAGGCTTAACACATGCAAGTCGAGGGGAAACGACGGGGAAGCTTGCTTCCTCGGGCGTCGACCGGCGCACGGGTGAGTAACGCGTATCCAACCTGCCTCTGACTGAGGGATAACCCGTCGAAAGTCGGCCTAATACCTCATGGCATCGTCTGCGGGCATCCAACGACGATTAAAGATTTCATCGG
>80e1b40acfff1736cf33c23ff7269291
AGAGTTCGATTCTGGCTCAGGATGAACGCTGGCTACAGGCTTAACACATGCAAGTCGAGGGGAAACGGCATTGGGTGCTTGCACTGAATGGACGTCGACCGGCGCACGGGTGAGTAACGCGTATCCAACCTTCCCGTTACTGCGGGATAACCTGCCGAAAGGCAGACTAATACCGCATGTTCTTCGATGACGGCATCAGATTCGAAGCAAAGATCCGTCG
>e3244644e50756c33f2d6f1b064b3ede
AGAGTTCGATTCTGGCTCAGGATGAACGCTGGCTACAGGCTTAACACATGCAAGTCGAGGGGCAGCATGCCGGTTGCTTGCAACCGGTGATGGCGACCGGCGCACGGGTGAGTAACGCGTATCCAACCTTCCCGCGACCAAGGGATAACCTGCCGAAAGGCAGACTAATACCTTATGTCCTCCTTTGAAGGCATCTGACGAGGAGCAAAGATCCGTCGGT
>db09c16f3b50036f5081b9b1a90b94c2
AGAGTTCGATTCTGGCTCAGGATGAATGCTGGCGGCGTGCCTAACACATGCAAGTCGAGCGGCAGCGAGTTTTACACTGAATTCTGGAAGCTTCTGGGTAATATAGAAGATCTATTCAAGAATTTTGTGTAAAATGTCGGCGAGCGGCGGACGGCTGAGTAACGCGTAGGAATTTGCCCCAAAGTGAGGAATAACTGCCCGAAAGGGTAGCTAATGCCGC
>30e82ba799f224342b43855b88fc1ea8
AGAGTTCGATTCTGGCTCAGGATGAATGCTGGCGGCGTGCCTAACACATGCAAGTCGAGCGGCAGCGAGTTTTACACTGAATTCTGGAAGCTTCTGGGTAATATAGAAGATTTATTCAAGAATTTTGTGTAAAATGTCGGCGAGCGGCGGACGGCTGAGTAACGCGTAGGAATTTGCCCCAAAGTGAGGAATAACTGCCCGAAAGGGTAGCTAATGCCGC
>5ce98c03b6050766ebfffb35f302dd2d
AGAGTTGATCATGGCTCAGAACGAACGCTGGCGGCGCGTCTTAAGCATGCAAGTCGAACGGTAAGGGAGAGCTTGCTCTCCCCTAGAGTGGCGGACTGGTGAGTAACGCGTGGGTGACCTGCCCTGAAGATGGGGATAGCTAGTAGAAATATTAGATAATACCGAATGTGCTCATTTACATAAAGGTGAATGAGGAAAGGAGCTACGGCTCCGCTTTAGG
>9f98529c433a1d348dd62d04e0b1ddec
AGAGTTGATCCTGGCTCAGGATGAACGCTAGCTACAGGCTTAACACATGCAAGTCGAGGGGAAACGACATTGGAGCTTGCTTCGATGGGCGTCGACCGGCGCACGGGTGAGTAACGCGTATCCAACCTGCCTCTGACTAAGGGATAACCCGGCGAAAGTCGGACTAATACCTTATGAGGTTTTCTGCAGACATCTAACGAAAACGAAAGATTTATCGGTC
>847560b4a4c64f409d0584ee245540ab
AGAGTTGATTATGGCTCAGGATGAACGCTAGCTACAGGCTTAACACATGCAAGTCGAGGGGAAACGATGAGAGAGCTTGCTCTTTCAGGCGTCGACCGGCGCACGGGTGAGTAACGCGTATCCAACCTGCCCATTACAGGGGAATAACCTTGCGAAAGTAAGACTAATGCCCCATGGTATTCTCAGCAGACATCTAATGAGGATTAAAGATTTATCGGTA
>7db8f2c1f5ca3ead772ab525be152f8d
AGAGTTTCGATCATGGCTCAGGACGAACGCTGGCGGCGTGCTTAACACATGCAAGTCGAACGGAGCTATTTATTTCGGTAGATAGCGTTAGTGGCAAACGGGTGAGTAACGCGTAGGCAACCTGCCCTCAGGATGGGGACAACGGCTCGAAAGAGCCGCTAATACCGAATGAGGTAACTTTTTCACATGGAAGAGATACTAAAGATGGGTCAAACCATCG
>3cf4fdac155b84cbed52ff6fda09e0ab
AGAGTTTCGATCATGGCTCAGGATAAACGCTGGCGGCGTGCATAACACATGCAAGTCGAACGATGAAGCTTAACTGATTTCTTCGGAATGATTTTAAGTGGATTAGTGGCGGACGGGTGAGTAACGCGTGAGTAACCTGCCTTGCACAAGGGGATAGCCGTTGGAAACGACGAATAATACCCTATGATATAAACTCTTCGCATGAAGAGCTTATCAAAGA
>e8291520b30c8b0301df708317effcb1
AGAGTTTCGATCATGGCTCAGGATGAACGCTGGCGGCGTGCTTAACACATGCAAGTCGAACGAGAAGTGGAGACGGAAACCTTCGGGCGGAAGACTTTATTTCGAGTGGCGGACGGGTGAGTAACGCGTGGGTAACCTGCCTCATACAGGGGGATAACAGTTGGAAACGACTGTTAATACCGCATAAGACCACAGCACCGCATGGTGCGGGGGTAAAAAC
>bc0078d586521041b367b45e2104bd31
AGAGTTTCGATTATGGCTCAGGACGAACGCTGGCGGCGTGCTTAACACATGCAAGTCGAACGCTGAAGCTCAGCTTTTGTTGGGTGGATGAGTGGCGAACGGGTGAGTAACACGTGAGTAACCTGCCCTCTTCTTTGGGATAACGCCCGGAAACGGGTGCTAATACTGGATATTCACTGGCTTTCGCATGGGGGTTGGTGGAAAGGTTTTTTCTGGTGGG
>b87e72c9d4bc98b008d056ae1b3fca07
AGAGTTTCGATTATGGCTCAGGATGAACGCTAGCGGCAGGCCTAACACATGCAAGTCGAGGGAGGAGCTTTCGGGCTTCGACCGGCGTACGGGTGCGTAACGCGTATACAATCTGCCTTTCACATAGGGATAGCCCGAAGAAATTTGGATTAATACCTAATGGTATATAGATGTGGCATCACCTTTATATTAAAGCTGAGGCGGTGAAAGATGAGTATGC
>ebe58274989ca4e3d9f4d61f0842f52d
AGAGTTTCGATTATGGCTCAGGATGAACGCTAGCGGCAGGCTTAACACATGCAAGTCGGACGGGATCGGGGCTTCGGCCCCGTGAGAGTGGCGGATGGGTGAGTAACGCGTATGCAACCTGCCCCGTGCCGGGGGGTAGCCCGCCCAAAGGCGGATTAGACCCCCGCAGCGCGCCCTGGCCGCATGGTCGGGGCGTGATAGCCGCGAGGCGGCGCGGGAT
>5dc223c264353282024516b512e45882
AGAGTTTCGATTATGGCTCAGGATGAACGCTAGCGGGAGGCCTAACACATGCAAGCCGAGCGGGATTTGTTGGTTAGCTTGCTAACTAACGATGAGAGCGGCGTACGGGTGCGGAACATGTGTGCAATCTGCCCTTATCAAGGGGATAGCCCGGAGAAATCCGGATTAATACCCTATAACATATGGGATGGCATCATTTCATATTAAAAGCTACGGCGGA
>009246ac05e00814a4028a8847a7a072
AGAGTTTCGATTATGGCTCAGGATGAACGCTGGCGGCGTGCTTAACACATGCAAGTCGAACGAACGACTATTAACAGAACCTTTCGGGGCGAAGAATATAGAAGTTAGTGGCGGACGGGTGCGTAACGCGTGGGTAATCTGCCTTTGTCAAAGGAATAACTATTCGAAAGAATAGCTAAAACCGTATAACATATTAATAGGGCATCCTAATAATATCAAA
>569886f4319c399e95488d2495565467
AGAGTTTCGATTCTGGCTCAGGATGAACGCTAGCGGGAGGCCTAACACATGCAAGCCGAGCGGGATTTGTTGGTTAGCTTGCTAACTAACGATGAGAGCGGCGTACGGGTGCGGAACATGTGTGCAATCTGCCCTTATCAAGGGGATAGCCCGGAGAAATCCGGATTAATACCCTATAACATATGGGATGGCATCATTTCATATTAAAAGCTACGGCGGA
>edcf0976cb372702f5eb989d228528f6
AGAGTTTGATCATGGCTCAGAACGAACGCTGGCGGCGCGTCTTAACCATGCAAGTCGAGCGGCAGGCAGCAATGCCGAGAGCGGCGGACTGGTGAGTAACACGTGGATAACGTACCCCGATGCCCGGGACAGCCTGTAGAAATAGAGGGTGATACCGGATAGATCACTGTATACGGAAGGTAGACAGCGGGAAAGGAGCTTCGGCTCCGCGCCGGGAACG
>a4941aeb1d6f006b15b1676375c097e0
AGAGTTTGATCATGGCTCAGAACGAACGCTGGCGGCGCGTCTTAAGCATGCAAGTCGAACGGTAAGGGAGAGCTTGCTCTCCCCTAGAGTGGCGGACTGGTGAGTAACGCGTGGGTGACCTGCCCTGAAGATGGGGATAGCTAGTAGAAATATTAGATAATACCGAATGTGCTCATTTACATAAAGGTAAATGAGGAAAGGAGCTACGGCTCCGCTTTAG
>895567b087c8391666c11dcbc3fd2f33
AGAGTTTGATCATGGCTCAGAACGAACGCTGGCGGCGCGTCTTAAGCATGCAAGTCGAACGGTAAGGGAGAGCTTGCTCTCCCCTAGAGTGGCGGACTGGTGAGTAACGCGTGGGTGACCTGCCCTGAAGATGGGGATAGCTAGTAGAAATATTAGATAATACCGAATGTGCTCATTTACATAAAGGTGAATGAGGAAAGGAGCTACGGCTCCGCTTTAG
>c10e51eaa5129b6ebe9252ced5810d14
AGAGTTTGATCATGGCTCAGAACGAACGCTGGCGGCGTGCTTAACACATGCAAGTCGAACGCGAACGGGACTTCGGTTCCTAGTAGAGTGGCGCACGGGTGAGTAACGCGTAGATAACCTGTCTTCATATCCGGAATAACACGCCGAAAGGGGTACTAATACCGGATATTCTTGCATTTCACAGGTAAGGCAAGGAAAGGTGGCCTCTGATTCAAGCTAC
>6ed712f2f8505752cf50aad1ee7287cd
AGAGTTTGATCATGGCTCAGAACGAACGCTGGCGGTATGTTTTAAGCATGCAAGTCGAACGGTAAGAAGATGCTTGCATCTTCCTAGAGTGGCGGACTGGTGAGTAACGCGTGGGTGATCTACCTTTAAGTTGGGGATAGCTCTTAGAAATAAGAGATAATACCGAATGTGCTTATTTGGTTTTGACTAAATAAGGAAAGAGGCGTTTGCCTCGCTTGAA
>6dc2e168cad1253a1cf56ad4c448844d
AGAGTTTGATCATGGCTCAGAAGGAACGCTAGCGACATGCTTAACACATGCTAGTCTAACTTCGTTTTCCGGTAGCTGGGCAGAAGGAAAAGAGGCACCTCGCAAAGCCCTGCTTCAAAAGGGCGCGCGCAATGGCTTAGATATTTCGCTTTAGTTAGCTTCATCTTCCATAGTTGAGAACAAAGTGGCGAACAGGTGCGTAACGCGTGGGAATCTGCCG
>806370cbcbdfe43a91b3107febcc6e08
AGAGTTTGATCATGGCTCAGAGTGAACGCTGGCGGCGTGCCTAATACATGCAAGTCGAACGGAATTTAAAAGAGCTTGCTCTTTTAAATTTAGTGGCGCACGGGTGAGTAATATATAGCTAATCTGCCCCTTGCTGGAGGACAACAGTTAGAAATGACTGCTAATACTCCATACTCCTTTTTACCATAAGATAAATCGGGAAAGAATTTCGGCAAGGGAT
>e7589326a308b7c101369c36ce7e1008
AGAGTTTGATCATGGCTCAGAGTGAACGCTGGCGGCGTGCCTAATACATGCAAGTCGAACGGAATTTAAAAGGGCTTGCTCTTTTAAATTTAGTGGCGCACGGGTGAGTAATATATAGCTAATCTGCCCCTTGCTGGAGGACAACAGTTAGAAATGACTGCTAATACTCCATACTCCTTTTTACCATAAGATAAATCGGGAAAGAATTTCGGCAAGGGAT
>5743863320d3d73061c134f0659aea5d
AGAGTTTGATCATGGCTCAGAGTGAACGCTGGCGGCGTGCCTAATACATGCAAGTCGAACGGAATTTAAGAGAGCTTGCTCTTTTAAATTTAGTGGCGCACGGGTGAGTAATATATAGCTAATCTGCCCCTTGCTGGAGGACAACAGTTAGAAATGACTGCTAATACTCCATACTCCTTTTTACCATAAGATAAATCGGGAAAGAATTTCGGCAAGGGAT
>f6dde37f0c4698718be332b87bb6495b
AGAGTTTGATCATGGCTCAGAGTGAACGCTGGCGGCGTGCCTAATACATGCAAGTCGAACGGACAAGTAAGAGCTTGCTCTTATGAGTTAGTGGCGCACGGGTGAGTAATGTATAGCTAATCTGCCCCATAGTGGAGGACAACAGTTGGAAACGACTGCTAATACTCCATACTCCATTTATATATAAGTATAAATGGGAAAGTCGAACCCTATATATTGT
>9159f1a6c98c854188061bf25c523c99
AGAGTTTGATCATGGCTCAGAGTGAACGCTGGCGGCGTGCCTAATACATGCAAGTCGAACGGACAAGTAAGAGCTTGCTCTTATGAGTTAGTGGCGCACGGGTGAGTAATGTATAGCTAATCTGCCCTACACTAGAGGACAACAGTTGGAAACGACTGCTAATACTCTATACTCCTCTCTAACATAAGTTAGATAGGGAAAGTTTTTCGGTGTAGGATGA
>917b7db7b696ee5e6a5372901e99bb46
AGAGTTTGATCATGGCTCAGAGTGAACGCTGGCGGCGTGCCTAATACATGCAAGTCGAACGGACAAGTAAGAGCTTGCTCTTATGAGTTAGTGGCGCACGGGTGAGTAATGTATAGCTAATCTGCCCTACACTAGAGGACAACAGTTGGAAACGACTGCTAATACTCTATACTCCTCTCTAGCATAAGTTAGATAGGGAAAGTTTTTCGGTGTAGGATGA
>5b7e6a899ae289fefc7249cc65847907
AGAGTTTGATCATGGCTCAGAGTGAACGCTGGCGGCGTGCCTAATACATGCAAGTCGAACGGACAAGTAAGAGCTTGCTCTTATGAGTTAGTGGCGCACGGGTGAGTAATGTATAGCTAATCTGCCCTACACTAGAGGACAACAGTTGGAAACGACTGCTAATACTCTATACTCCTCTTTAACATAAGTTAGATAGGGAAAGTTTTTCGGTGTAGGATGA
>e9bcecd7fb50ee015f143a3107e4307d
AGAGTTTGATCATGGCTCAGAGTGAACGCTGGCGGCGTGCCTAATACATGCAAGTCGAACGGACAAGTAAGAGCTTGCTCTTATGAGTTAGTGGCGCACGGGTGAGTAATGTATAGCTAATCTGCCCTACACTAGAGGACAACAGTTGGAAACGACTGCTAATACTCTATACTCCTGTCTGACATAAGTTAGATAGGGAAAGTTTTTCGGTGTAGGATGA
>ca4d0773d283357475f84009008b30a4
AGAGTTTGATCATGGCTCAGAGTGAACGCTGGCGGCGTGCCTAATACATGCAAGTCGAACGGACAAGTAAGAGCTTGCTCTTATGAGTTAGTGGCGCACGGGTGAGTAATGTATAGCTAATCTGCCCTACACTAGAGGACAACAGTTGGAAACGACTGCTAATACTCTATACTCCTGTCTTACATAAGTTAGATAGGGAAAGTTTTTCGGTGTAGGATGA
>4798c39cf39259d26dc2c1de464a0294
AGAGTTTGATCATGGCTCAGAGTGAACGCTGGCGGCGTGCCTAATACATGCAAGTCGAACGGACGAGTAAGAGCTTGCTCTTATGAGTTAGTGGCGCACGGGTGAGTAATGTATAGCTAATCTGCCCTACACTAGAGGACAACAGTTGGAAACGACTGCTAATACTCTATACTCCTCTCTAGCATAAGTTAGATAGGGAAAGTTTTTCGGTGTAGGATGA
>2a53712ec57f09002386e104132843dd
AGAGTTTGATCATGGCTCAGAGTGAACGCTGGCGGCGTGCCTAATACATGCAAGTCGAACGGAGATTAAATAGCTTGCTATTTAATCTTAGTGGCGCACGGGTGAGTAATGTATAGTTAATCTGCCCCATAGTGGAGGACAACAGTTAGAAATGACTGCTAATACTCCATACTCCTTCTTATCATAAGTTAAGTCGGGAAAGTTTTTCGCTATGGGATGA
>5cbfba5327d0c33eee6b3ec266647cb3
AGAGTTTGATCATGGCTCAGAGTGAACGCTGGCGGCGTGCCTAATACATGCAAGTCGAACGGAGATTAAGTAGCTTGCTATTTAATCTTAGTGGCGCACGGGTGAGTAATATATAGCTAACTTGCCCATTACTAAGGGACAACAGTTGGAAACGACTGCTAATACCTTATACTCCGTATCTATATAAGTAGATACGGGAAAGTTTTTCGGTAATGGATAG
>a87a544fee0e1ac9ad8516a17a331a15
AGAGTTTGATCATGGCTCAGAGTGAACGCTGGCGGCGTGCCTAATACATGCAAGTCGAACGGAGATTAAGTAGCTTGCTATTTAATCTTAGTGGCGCACGGGTGAGTAATATATAGCTAATCTGCCCTACACTAGAGGACAACAGTTGGAAACGACTGCTAATACTCTATACTCCTTCTTTACATAAGTTAAGTCGGGAAAGTTAATAAAATTTGCTTTT
>91336f16fcfd24762c28a72e3c9f169e
AGAGTTTGATCATGGCTCAGAGTGAACGCTGGCGGCGTGCCTAATACATGCAAGTCGAACGGAGATTAAGTAGCTTGCTATTTAATCTTAGTGGCGCACGGGTGAGTAATATATAGCTAATCTGCCCTACACTAGAGGACAACAGTTGGAAACGACTGCTAATACTCTATACTCCTTCTTTACATAAGTTAAGTCGGGAAAGTTTTTCGGTGTAGGATGA
>480c9af0453032b30f56e199b6237d94
AGAGTTTGATCATGGCTCAGAGTGAACGCTGGCGGCGTGCCTAATACATGCAAGTCGAACGGAGATTAAGTAGCTTGCTATTTAATCTTAGTGGCGCACGGGTGAGTAATGTATAGTTAATCTGCCCCATAGTGGAGGACAACAGTTAGAAATGACTGCTAATACTCCATACTCCTTCTTATCATAAGTTAAGTCGGGAAAGTTTTTCGCTATGGGATGA
>0afccd611b91f4800f06b176b8a31687
AGAGTTTGATCATGGCTCAGATTGAACGCTGGCGGCAGGCCTAACACATGCAAGTCGAGCGGTAGAGAGAAGCTTGCTTCTCTTGAGAGCGGCGGACGGGTGAGTAATGCCTAGGAATCTGCCTGGTAGTGGGGGATAACGTTCGGAAACGGACGCTAATACCGCATACGTCCTACGGGAGAAAGCAGGGGACCTTCGGGCCTTGCGCTATCAGATGAGC
>3e92b613474217d81fb9faf25ea9f841
AGAGTTTGATCATGGCTCAGATTGAACGCTGGCGGCAGGCTTAACACATGCAAGTCGAACGGTAACAGGAAGAAAGCTTGCTTTCTTTGCTGACGAGTGGCGGACGGGTGAGTAATGCTTGGGAATCTGGCTTATGGAGGGGGATAACTACGGGAAACTGTAGCTAATACCGCGTAATATCGAGAGATTAAAGGGTGGGACCGCAAGGCCACCTGCCATG
>4e325359077be3ea64013efde317aad8
AGAGTTTGATCATGGCTCAGATTGAACGCTGGCGGCAGGCTTAACACATGCAAGTCGAACGGTAACAGGAGAAAGCTTACTTTCTTGCTGACGAGTGGCGGACGGGTGAGTAATGCTTGGGAATCTGGCTTATGGAGGGGGATAACGACGGGAAACTGTCGCTAATACCGCGTAGAGTCGAGAGACGAAAGTGCGGGACCGCAAGGCCGCATGCCATAGG
>9c74b56ef2d9cddef461b3645bcf0e6f
AGAGTTTGATCATGGCTCAGATTGAACGCTGGCGGCAGGCTTAACACATGCAAGTCGAACGGTAACAGGAGAAAGCTTGCTTTCTTGCTGACGAGTGGCGGACGGGTGAGTAATGCTTGGGAATCTGGCTTATGGAGGGGGATAACGACGGGAAACTGTCGCTAATACCGCGTAGAATCGAGAGATGAAAGTGTGGGACCGTAAGGCCACATGCCATGAG
>5076da3d30e4c09e38ff05ea485a5b11
AGAGTTTGATCATGGCTCAGATTGAACGCTGGCGGCAGGCTTAACACATGCAAGTCGAACGGTAACAGGAGAAAGCTTGCTTTCTTGCTGACGAGTGGCGGACGGGTGAGTAATGCTTGGGAATCTGGCTTATGGAGGGGGATAACGACGGGAAACTGTCGCTAATACCGCGTAGAGTCGAGAGACGAAAGTGCGGGACCGCAAGGCCGCATGCCATAGG
>b9f30f7b7884235e4cb4252d28022bfe
AGAGTTTGATCATGGCTCAGATTGAACGCTGGCGGCAGGCTTAACACATGCAAGTCGAACGGTAACAGGGATTAGCTTGCTAATCTGCTGACGAGTGGCGGACGGGTGAGTAATGCTTGGGAATCTGGCTTATGGAGGGGGATAACTACGGGAAACTGTAGCTAATACCGCGTAAAATCTTAGGATTAAAGGGTGGGACTTTCGAGCCACCTGCCATAAG
>3489501accefce566798338da03f0988
AGAGTTTGATCATGGCTCAGATTGAACGCTGGCGGCAGGCTTAACACATGCAAGTCGAACGGTAACAGGGATTAGCTTGCTAATTTGCTGACGAGTGGCGGACGGGTGAGTAATGCTTGGGAATCTAGCTTATGGAGGGGGATAACTACGGGAAACTGTAGCTAATACCGCGTAAAATCTTCGGATTAAAGGGTGGGACTTTCGGGCCACCTGCCATAAG
>71080d4917174c773c56406d22471a46
AGAGTTTGATCATGGCTCAGATTGAACGCTGGCGGCAGGCTTAACACATGCAAGTCGAACGGTAACAGGGATTAGCTTGCTAATTTGCTGACGAGTGGCGGACGGGTGAGTAATGCTTGGGAATCTGGCTTATGGAGGGGGATAACTACGGGAAACTGTAGCTAATACCGCGTAAAATCTTCGGATTAAAGGGTGGGACTTTCGAGCCACCTGCCATAAG
>7572139d53a10053d2c3d33981377183
AGAGTTTGATCATGGCTCAGATTGAACGCTGGCGGCAGGCTTAACACATGCAAGTCGAACGGTAACAGGGGAAAGCTTGCTTTCTTGCTGACGAGTGGCGGACGGGTGAGTAATGCTTGGGAATCTGGCTTATGGAGGGGGATAACGACGGGAAACTGTCGCTAATACCGCGTAGAGTCGAGAGACGAAAGTGCGGGACCGCAAGGCCGCATGCCATGAG
>da9d892a0ecd7b83fc59d10fb15a9453
AGAGTTTGATCATGGCTCAGATTGAACGCTGGCGGCAGGCTTAACACATGCAAGTCGAACGGTAACAGGGGAAAGCTTGCTTTCTTGCTGATGAGTGGCGGACGGGTGAGTAATGCTTGGGAATCTGGCTTATGGAGGGGGATAACGACGGGAAACTGTCGCTAATACCGCGTAGAGTCGAGAGACGAAAGTGCGGGACCGCAAGGCCGCATGCCATGAG
>e5a487a49967c699ea918cf9bd6c8b8e
AGAGTTTGATCATGGCTCAGATTGAACGCTGGCGGCAGGCTTAACACATGCAAGTCGAACGGTAACAGGTAAGTACTTGTACTTATGCTGACGAGTGGCGGACGGGTGAGTAATGCTTGGGGATCTGGCTTATGGAGGGGGATAACGACGGGAAACTGTCGCTAATACCGCGTAGAATCGGGAGATGAAAGTGTGGGACCTTCGGGCCACATGCCATAGG
>eee62af1b276bb41de1249f224580219
AGAGTTTGATCATGGCTCAGATTGAACGCTGGCGGCAGGCTTAACACATGCAAGTCGAACGGTAACATAAAGAAGCTTGCTTCTTTGATGACGAGTGGCGGACGGGTGAGTAATGCTTGGGAATCTAGCTTATGGAGGGGGATAACTACGGGAAACTGTAGCTAATACCGCGTAATATCGAAAGATTAAAGTGTGGGACCTTCGGGCCACATGCCATAAG
>41c0b81ecd8a45d92ecd6a20c9cdcbff
AGAGTTTGATCATGGCTCAGATTGAACGCTGGCGGCAGGCTTAACACATGCAAGTCGAACGGTAACATAAAGAAGCTTGCTTCTTTGATGACGAGTGGCGGACGGGTGAGTAATGCTTGGGAATCTAGCTTATGGAGGGGGATAACTACGGGAAACTGTAGCTAATACCGCGTAATATCGAAAGATTAAAGTGTGGGACCTTCGGGCCACATGCCATAGG
>a6bab11eb16ae453afdcc21837724654
AGAGTTTGATCATGGCTCAGATTGAACGCTGGCGGCAGGCTTAACACATGCAAGTCGAACGGTAACATAAAGAAGCTTGCTTCTTTGATGACGAGTGGCGGACGGGTGAGTAATGCTTGGGAATCTAGCTTATGGAGGGGGATAACTACGGGAAACTGTAGCTAATACCGCGTAGAATCGAGAGATGAAAGTGTGGGACCTTCGGGCCACATGCCATAGG
>65967df8c65e147ccaafe190ade41bd8
AGAGTTTGATCATGGCTCAGATTGAACGCTGGCGGCAGGCTTAACACATGCAAGTCGAACGGTAACATAAAGAAGCTTGCTTCTTTGATGACGAGTGGCGGACGGGTGAGTAATGCTTGGGAATCTAGCTTATGGAGGGGGATAACTACGGGAAACTGTAGCTAATACCGCGTAGTATCGGAAGATGAAAGTGTGGGACCTTCGGGCCACATGCCATAGG
>9312f45202751de376646ce77241de4b
AGAGTTTGATCATGGCTCAGATTGAACGCTGGCGGCAGGCTTAACACATGCAAGTCGAACGGTAACATAAAGAAGCTTGCTTCTTTGATGACGAGTGGCGGACGGGTGAGTAATGCTTGGGAATCTGGCTTATGGAGGGGGATAACTACGGGAAACTGTAGCTAATACCGCGTAGAATCGGGAGATGAAAGTGTGGGACCTTCGGGCCACATGCCATAGG
>6ae5e474707675f67abb38640c7bcde0
AGAGTTTGATCATGGCTCAGATTGAACGCTGGCGGCAGGCTTAACACATGCAAGTCGAACGGTAGCAGGAGAAAGCTTGCTTTCTTGCTGACGAGTGGCGGACGGGTGAGTAATGCTTGGGAATCTGGCTTATGGAGGGGGATAACTACGGGAAACTGTAGCTAATACCGCGTAATATCGAAAGATTAAAGTGTGGGACCTTCGGGCCACATGCCATAAG
>cce1f9160d88c1fd9d994b63b3d0db86
AGAGTTTGATCATGGCTCAGATTGAACGCTGGCGGCAGGCTTAACACATGCAAGTCGAACGGTAGCAGGAGAAAGCTTGCTTTCTTGCTGACGAGTGGCGGACGGGTGAGTAATGCTTGGGAATCTGGCTTATGGAGGGGGATAACTACGGGAAACTGTAGCTAATACCGCGTAGTATCGGAAGATGAAAGTGCGGGACCGTAAGGCCGCATGCCATGAG
>b9294dcd109c9e5c0c4dae2ee66b9269
AGAGTTTGATCATGGCTCAGATTGAACGCTGGCGGCAGGCTTAACACATGCAAGTCGAACGGTAGCAGGAGGAAGCTTGCTTTCTTGCTGACGAGTGGCGGACGGGTGAGTAATGCTTGGGAATCTGGCTTATGGAGGGGGATAACTACGGGAAACTGTAGCTAATACCGCGTAGAATCGGAAGATGAAAGTGCGGGACCGCAAGGCCGCATGCCATGAG
>e070f7358dc9ddac4a50ba58c7cea79a
AGAGTTTGATCATGGCTCAGATTGAACGCTGGCGGCAGGCTTAACACATGCAAGTCGAACGGTAGCAGGTAAGTACTTGTACTTATGCTGACGAGTGGCGGACGGGTGAGTAATGCTTGGGGATCTGGCTTATGGAGGGGGATAACGACGGGAAACTGTCGCTAATACCGCGTAGAATCGAGAGATGAAAGTGTGGGACCTTCGGGCCACATGCCATAGG
>0fa6f0d61bab9d5ff01c64fc5462867f
AGAGTTTGATCATGGCTCAGATTGAACGCTGGCGGCAGGCTTAACACATGCAAGTCGAACGGTAGCAGGTAAGTACTTGTACTTATGCTGACGAGTGGCGGACGGGTGAGTAATGTTTGGGAATCTGGCTTATGGAGGGGGATAACGACGGGAAACTGTCGCTAATACCGCATAGTATCGGAAGATGAAAGTGCGGGACCTTAGGGCCGCATGCCATAGG
>2efb2422ff2915f5533755210db1a88c
AGAGTTTGATCATGGCTCAGATTGAACGCTGGCGGCATGCTTAACACATGCAAGTCGAACGGAAACGATGGAGCTTGCTCCAGGCGTCGAGTGGCGGACGGGTGAGTAACGCATGGGAATCTGCCTTTTGCTGGGGGATAACGTAGGGAAACTTACGCTAATACCGCATAAGACCTAAGGGTGAAAGCGGGGGACCGAAAGGCCTCGCGGCAAGAGATGA
>df5a109750a82a2ebac933a82b062ef9
AGAGTTTGATCATGGCTCAGATTGAACGCTGGCGGCATGCTTAACACATGCAAGTCGAACGGAAACGATGGAGCTTGCTCCAGGCGTCGAGTGGCGGACGGGTGAGTAATGCATGGGAATCTGCCTTTTGCTGGGGGATAACGTAGGGAAACTTACGCTAATACCGCATAAGACCTAAGGGTGAAAGCGGGGGACCGAAAGGCCTCGCGGCAAGAGATGA
>15f869ca5d2e71c2cdc847d02a03ea63
AGAGTTTGATCATGGCTCAGATTGAACGCTGGCGGCATGCTTTACACATGCAAGTCGAACGGCAGCACGAAAGAGCTTGCTCTTTTGGTGGCGAGTGGCGAACGGGTGAGTAATGCATCGGAACGTACCGAGTAATGGGGGATAACTATCCGAAAGGATAGCTAATACCGCATACGCTTTGAGAAGGAAAGTGGGGGCTCTTCGGACCTCACGTTATTCG
>1c17fe2add9e6ad9b2f6889c62a58278
AGAGTTTGATCATGGCTCAGATTGAACGCTGGCGGCATGCTTTACACATGCAAGTCGAACGGCAGCGCGGGCTTCGGCCTGGCGGCGAGTGGCGAACGGGTGAGTAATACATCGGAACGTGCCCAGTAGTGGGGGATAGCTCGGCGAAAGCCGGATTAATACCGCATACGACCTGAGGGTGAAAGCGGGGGATCTTCGGACCTCGCGCTATTGGAGCGGC
>ff151ba3dbe04252f0219e286142c0ae
AGAGTTTGATCATGGCTCAGATTGAACGCTGGCGGCATGCTTTACACATGCAAGTCGAACGGCAGCGGGGTAGTGCTTGCACTACTGTCCGGCGAGTGGCGAACGGGTGAGTAATATATCGGAACGTACCGAGTAATGGGGGATAACCAATCGAAAGATTGGCTAATACCGCATACGTCCTAAGGGAGAAAGCGGGGGATCGCAAGACCTCGCGTTATTC
>064ae2aae6257bf1dc3562a5449adbf3
AGAGTTTGATCATGGCTCAGATTGAACGCTGGCGGCATGCTTTACACATGCAAGTCGGACGGCAGCACAGAGAAGCTTGCTTCTTGGGTGGCGAGTGGCGAACGGGTGAGTAACATATCGGAACGTACCGAGCAGTGGGGGATAACTAATCGAAAGATTAGCTAATACCGCATATATTCTGAGGAAGAAAGCAGGGGACCATTTGGCCTTGCGCTGTTTG
>3723fa965647d113ff39e19e164a5b23
AGAGTTTGATCATGGCTCAGATTGAACGCTGGCGGCATGCTTTACACATGCAAGTCGGACGGCAGCACAGAGAAGCTTGCTTCTTGGGTGGCGAGTGGCGAACGGGTGAGTAACATATCGGAACGTACCGAGCAGTGGGGGATAACTAATCGAAAGATTAGCTAATACCGCATATTTTCTGAGGAAGAAAGCAGGGGACCATTTGGCCTTGCGCTGTTTG
>cfbc3cd9eb0516943570547536be64b1
AGAGTTTGATCATGGCTCAGATTGAACGCTGGCGGCATGCTTTACACATGCAAGTCGGACGGCAGCACAGAGAAGCTTGCTTCTTGGGTGGCGAGTGGCGAACGGGTGAGTAACATATCGGAACGTACCGGGCAGTGGGGGATAACTAATCGAAAGATTAGCTAATACCGCATATCTTCTGAGGAAGAAAGCAGGGGACCATTTGGCCTTGCGCTGTTTG
>1aeebad12387b29d183d39692c0f49e0
AGAGTTTGATCATGGCTCAGATTGAACGCTGGCGGCATGCTTTACACATGCAAGTCGGACGGCAGCACAGAGAAGCTTGCTTCTTGGGTGGCGAGTGGCGAACGGGTGAGTAACATATCGGAACGTACCGGGCAGTGGGGGATAACTAATCGAAAGATTAGCTAATACCGCATATTTTCTGAGGAAGAAAGCAGGGGACCATTTGGCCTTGCGCTGTTTG
>d17da8a2caaf76af0deb2caedf32d901
AGAGTTTGATCATGGCTCAGATTGAACGCTGGCGGCATGCTTTACACATGCAAGTCGGACGGCAGCACAGAGAAGCTTGCTTCTTGGGTGGCGAGTGGCGAACGGGTGAGTAACGCATCGGAACGTACCGAGTAATGGGGGATAACTGTCCGAAAGGACAGCTAATACCGCATACGCCCTGAGGGGGAAAGCGGGGGATCTTAGGACCTCGCGTTATTCG
>26a7b5453dbb0d89b60e1c8bbb9fbfe6
AGAGTTTGATCATGGCTCAGATTGAACGCTGGCGGCATGCTTTACACATGCAAGTCGGACGGCAGCACAGAGGAGCTTGCTTCTTGGGTGGCGAGTGGCGAACGGGTGAGTAACGCATCGGAACGTACCGAGTAATGGGGGATAACTGTCCGAAAGGACAGCTAATACCGCATACGCCCTGAGGGGGAAAGCGGGGGATCTTAGGACCTCGCGTTATTCG
>ef0758bf331d103c7618e7b8fade260b
AGAGTTTGATCATGGCTCAGATTGAACGCTGGCGGCATGCTTTACACATGCAAGTCGGACGGCAGCGAGATAGTGCTTGCACTATTGTCGGCGAGTGGCGAACGGGTGAGTATAATATTGGAACGTACCGAGTAATGGGGGATAACCATCCGAAAGGATGGCTAATACCGCATACGTCCTGAGGGAGAAAGCGGGGGACAGGCAACTGCCTCGCGTTATT
>c238cfd87649813e457abdb28ea055f5
AGAGTTTGATCATGGCTCAGATTGAACGCTGGCGGCATGCTTTACACATGCAAGTCGGACGGCAGCGAGATAGTGCTTGCACTATTGTCGGCGAGTGGCGAACGGGTGAGTATAATATTGGAACGTACCGAGTAATGGGGGATAACCATCCGAAAGGATGGCTAATACCGCATACGTCCTGAGGGAGAAAGTGGGGGACAGGCAACTGCCTCGCGTTATT
>95aa9d7fbd7e6c51e9b07508d5951632
AGAGTTTGATCATGGCTCAGATTGAACGCTGGCGGCATGCTTTACACATGCAAGTCGGACGGCAGCGGGGGTGCTTGCACCTGCCGGCGAGTGGCGAACGGGTGAGTAACATATTGGAATGTACCGAGTAGTGGGGGATAACCAATCGAAAGATTGGCTAATACCGCATACGTCCTAAGGGGGAAAGCAGGGGATCTTCGGACCTTGCGCTATTTGAGCA
>cadb3f9922ac19f371140580d53d2e73
AGAGTTTGATCATGGCTCAGATTGAACGCTGGCGGCATGCTTTACACATGCAAGTCGGACGGCAGCGGGGTAGTGCTTGCACTACTGCCGGCGAGTGGCGAACGGGTGAGTAACATATCGGAACGTACCGAGCAGTGGGGGATAACTAATCGAAAGATTAGCTAATACCGCATATATTCTGAGGAAGAAAGCAGGGGACCTTCGGGCCTTGCGCTGTTTG
>6b03c0bf9e8080d63c3195d012e512f3
AGAGTTTGATCATGGCTCAGATTGAACGCTGGCGGCATGCTTTACACATGCAAGTCGGACGGCAGCGGGGTAGTGCTTGCACTACTGCCGGCGAGTGGCGAACGGGTGAGTAATATATTGGAACGTACCGAGTAATGGGGGATAACCAATCGAAAGATTGGCTAATACCGCATACGCTCTGAGGAGGAAAGCAGGGGACCTTCGGGCCTTGCGTTATTCG
>2dd6f72224f873362bcf437bc56824b7
AGAGTTTGATCATGGCTCAGGACGAACGCTGGCGGCATGCCTAATACATGCAAGTCGAGCGGAGTGGATGGAAAGCTTGCTTTCCTGATACTTAGCGGCGGACGGGTGAGTAACACGTAGGCAACCTGCCCTCAAGCTTGGGACAACTACCGGAAACGGTAGCTAATACCGAATACTTGTTTTCTTCGCCTGAAGAGAACTGGAAAGACGGAGCAATCTG
>eff78b5983f85cc29378e9852e752b17
AGAGTTTGATCATGGCTCAGGACGAACGCTGGCGGCATGCTTAACACATGCAAGTCGAACGAGCTGATTCCTTCGGGATGAAAGCGAGTGGCGAACGGGTGAGTAATGTATGAGTAACCTGCCTCTGTCTACGGGATAACATTTGGAAACAAGTGCTAATACGGTATAAGACCACAGCACCGCATGGTGCAGGGGTAAAAGATTTATCGGATAGAGATGG
>ac2a7eab6a6fe3f5f895627edb9706b1
AGAGTTTGATCATGGCTCAGGACGAACGCTGGCGGCGTGCCTAATACATGCAAGTAGAACGCACAGGATGCACCGTAGTTTACTACACCGTATCCTGTGAGTTGCGAACGGGTGAGTAACGCGTAGGTAACCTGCCTGGTAGCGGGGGATAACTATTGGAAACGATAGCTAATACCGCATAAGAACATTTACTGCATGGTAGATGTTTAAAAGGTGCAAG
>29289c0e38d7050ff9e7afab5841e8a3
AGAGTTTGATCATGGCTCAGGACGAACGCTGGCGGCGTGCCTAATACATGCAAGTAGAACGCACAGGATGCACCGTAGTTTACTACACCGTATTCTGTGAGTTGCGAACGGGTGAGTAACGCGTAGGTAACCTGCCTGGTAGCGGGGGATAACTATTGGAAACGATAGCTAATACCGCATAAGAACATTTACTGCATGGTAGATGTTTAAAAGGTGCAAA
>723aa6c50efe2664ae600b8489fb340e
AGAGTTTGATCATGGCTCAGGACGAACGCTGGCGGCGTGCCTAATACATGCAAGTAGAACGCACAGGATGCACCGTAGTTTACTACACCGTATTCTGTGAGTTGCGAACGGGTGAGTAACGCGTAGGTAACCTGCCTGGTAGCGGGGGATAACTATTGGAAACGATAGCTAATACCGCATAAGAACATTTACTGCATGGTAGATGTTTAAAAGGTGCAAG
>1d7fc77b91293197499df4c76e698a63
AGAGTTTGATCATGGCTCAGGACGAACGCTGGCGGCGTGCCTAATACATGCAAGTAGAACGCACAGTTTATACCGTAGCTTGCTACACCATAGACTGTGAGTTGCGAACGGGTGAGTAACGCGTAGGTAACCTGCCTGGTAGCGGGGGATAACTATTGGAAACGATAGCTAATACCGCATAATATTAATTATTGCATGATAATTAATTGAAAGGTGCAAT
>2851026b1b296fecaf970411fc8098a9
AGAGTTTGATCATGGCTCAGGACGAACGCTGGCGGCGTGCCTAATACATGCAAGTAGAACGCTGAAAGAGGAGCTTGCTTCTCTGGATGAGTTGCGAACGGGTGAGTAACGCGTAGGTAACCTGCCTGGTAGCGGGGGATAACTATTGGAAACGATAGCTAATACCGCATAAGAGTAGATGTTGCATGACATTTGCTTAAAAGGTGCAATTGCATCACTA
>d31cb4275574dc165f262f755a7bc012
AGAGTTTGATCATGGCTCAGGACGAACGCTGGCGGCGTGCCTAATACATGCAAGTAGAACGCTGAAGAGAAGAGCTTGCTCTTCTTGGATGAGTTGCGAACGGGTGAGTAACGCGTAGGTAACCTGCCTGGTAGCGGGGGATAACTATTGGAAACGATAGCTAATACCGCATGACATTGATTATCGCATGATAATTAATTGAAAGATGCAATTGCATCAC
>0d196aef97ca4eb2e95962fc6a7e3d18
AGAGTTTGATCATGGCTCAGGACGAACGCTGGCGGCGTGCCTAATACATGCAAGTAGAACGCTGAAGAGAAGAGCTTGCTCTTCTTGGATGAGTTGCGAACGGGTGAGTAACGCGTAGGTAACCTGCCTGGTAGCGGGGGATAACTATTGGAAACGATAGCTAATACCGCATGATATTAATTGTCGCATGATAATTAATTGAAAGATGCAATTGCATCAC
>640b2392a6cc42f4ceb45103a9e6b2fe
AGAGTTTGATCATGGCTCAGGACGAACGCTGGCGGCGTGCCTAATACATGCAAGTAGAACGCTGAAGAGAGGAGCTTGCTCTTCTTGGATGAGTTGCGAACGGGTGAGTAACGCGTAGGTAACCTGCCTGGTAGCGGGGGATAACTATTGGAAACGATAGCTAATACCGCATAAAATGGATTATCGCATGATAATGCATTGAAAGGTGCAAATGCATCAC
>565cc9f1f799e2ec9a1bf8e65afaf9f8
AGAGTTTGATCATGGCTCAGGACGAACGCTGGCGGCGTGCCTAATACATGCAAGTAGAACGCTGAAGAGAGGAGCTTGCTCTTCTTGGATGAGTTGCGAACGGGTGAGTAACGCGTAGGTAACCTGCCTGGTAGCGGGGGATAACTATTGGAAACGATAGCTAATACCGCATAAAATGGATTATCGCATGATAATTCATTGAAAGGTGCAAATGCATCAC
>a11b93b9828f2201d111c6100352556f
AGAGTTTGATCATGGCTCAGGACGAACGCTGGCGGCGTGCCTAATACATGCAAGTAGAACGCTGAAGAGAGGAGCTTGCTCTTCTTGGATGAGTTGCGAACGGGTGAGTAACGCGTAGGTAACCTGCCTGGTAGCGGGGGATAACTATTGGAAACGATAGCTAATACCGCATAAAATTGATTATTGCATGATAATTAATTGAAAGATGCAATTGCATCAC
>ebc2e40c0e547624359ce19b0e4a100e
AGAGTTTGATCATGGCTCAGGACGAACGCTGGCGGCGTGCCTAATACATGCAAGTAGAACGCTGAAGAGAGGAGCTTGCTCTTCTTGGATGAGTTGCGAACGGGTGAGTAACGCGTAGGTAACCTGCCTGGTAGCGGGGGATAACTATTGGAAACGATAGCTAATACCGCATGAAATTGCTTATCGCATGATAATTAATTGAAAGATGCAATTGCATCAC
>41aeb0915222f6b22406cc6e4dfca3c0
AGAGTTTGATCATGGCTCAGGACGAACGCTGGCGGCGTGCCTAATACATGCAAGTAGAACGCTGAAGAGAGGAGCTTGCTCTTCTTGGATGAGTTGCGAACGGGTGAGTAACGCGTAGGTAACCTGCCTGGTAGCGGGGGATAACTATTGGAAACGATAGCTAATACCGCATGATATTAATTATTGCATGATAATTGATTGAAAGATGCAATTGCATCAC
>ae22f3d2f8ea983ce9a98793d32ff8b9
AGAGTTTGATCATGGCTCAGGACGAACGCTGGCGGCGTGCCTAATACATGCAAGTAGAACGCTGAAGAGAGGAGCTTGCTCTTCTTGGATGAGTTGCGAACGGGTGAGTAACGCGTAGGTAACCTGCCTGGTAGCGGGGGATAACTATTGGAAACGATAGCTAATACCGCATGATATTAATTGTCGCATGATAATTAATTGAAAGATGCAATTGCATCAC
>337118c7dc4c8309d88a85fecb629bf5
AGAGTTTGATCATGGCTCAGGACGAACGCTGGCGGCGTGCCTAATACATGCAAGTAGAACGCTGAAGAGAGGAGCTTGCTCTTCTTGGATGAGTTGCGAACGGGTGAGTAACGCGTAGGTAACCTGCCTGGTAGCGGGGGATAACTATTGGAAACGATAGCTAATACCGCATGATATTGAATATCGCATGATAATTAATTGAAAGGTGCAATTGCATCAC
>3dbfb4a1d923676e574212f711893611
AGAGTTTGATCATGGCTCAGGACGAACGCTGGCGGCGTGCCTAATACATGCAAGTAGAACGCTGAAGAGAGGAGCTTGCTTTTCTTGGATGAGTTGCGAACGGGTGAGTAACGCGTAGGTAACCTGCCTTGTAGCGGGGGATAACTATTGGAAACGATAGCTAATACCGCATAACAATGGATGACCCATGTCATTTATTTGAAAGGGGCAAATGCTCCAC
>ed822317b3839350f62b086475544abe
AGAGTTTGATCATGGCTCAGGACGAACGCTGGCGGCGTGCCTAATACATGCAAGTAGAACGCTGAAGCTTGGTGCTTGCACCGAGCGGATGAGTTGCGAACGGGTGAGTAACGCGTAGGTAACCTGCCTGGTAGCGGGGGATAACTATTGGAAACGATAGCTAATACCGCATAACAGTAGATATCGCATGATATGTGCTTGAAAGGTGCAATTGCATCAC
>c461deae3511286837789482f5e88858
AGAGTTTGATCATGGCTCAGGACGAACGCTGGCGGCGTGCCTAATACATGCAAGTAGAACGCTGAAGCTTGGTGCTTGCACCGAGCGGATGAGTTGCGAACGGGTGAGTAACGCGTAGGTAACCTGCCTGGTAGCGGGGGATAACTATTGGAAACGATAGCTAATACCGCATAACAGTAGATGTCGCATGACATTTGCTTAAAAGGTGCAATTGCATCAC
>a3c9d58f61b17eeaa3a05a4845ce9d01
AGAGTTTGATCATGGCTCAGGACGAACGCTGGCGGCGTGCCTAATACATGCAAGTAGAACGCTGAAGCTTGGTGCTTGCACCGAGCGGATGAGTTGCGAACGGGTGAGTAACGCGTAGGTAACCTGCCTGGTAGCGGGGGATAACTATTGGAAACGATAGCTAATACCGCATAATAGTAGATGTTGCATGACATTTGCTTAAAAGGTGCAATTGCATCAC
>0362a5d6a7a66bf0fb2b1d30574a8ddd
AGAGTTTGATCATGGCTCAGGACGAACGCTGGCGGCGTGCCTAATACATGCAAGTAGAACGCTGAAGCTTGGTGCTTGCACCGAGCGGATGAGTTGCGAACGGGTGAGTAACGCGTAGGTAACCTGCCTGGTAGCGGGGGATAACTATTGGAAACGATAGCTAATACCGCATAATATTGATTATTGCATGATAGTCAATTAAAAGGTGCAATTGCATCAC
>f6be8ba4a98771990ef9e8328a206350
AGAGTTTGATCATGGCTCAGGACGAACGCTGGCGGCGTGCCTAATACATGCAAGTAGAACGCTGAAGGAAGGAGCTTGCTCTTTCCGGATGAGTTGCGAACGGGTGAGTAACGCGTAGGTAACCTGCCTGGTAGCGGGGGATAACTATTGGAAACGATAGCTAATACCGCATAACAGTAGATATCGCATGATAACTACTTGAAAGGTGCAATTGCACCAC
>8abdb544ab443c6a23a195c982d65ebb
AGAGTTTGATCATGGCTCAGGACGAACGCTGGCGGCGTGCCTAATACATGCAAGTAGAACGCTGAAGGAAGGAGCTTGCTCTTTCCGGATGAGTTGCGAACGGGTGAGTAACGCGTAGGTAACCTGCCTGGTAGCGGGGGATAACTATTGGAAACGATAGCTAATACCGCATAACAGTAGATATCGCATGATAGCTGCTTGAAAGGTGCAAATGCACCAC
>7b3381b9626d6f07c8da533fceed396f
AGAGTTTGATCATGGCTCAGGACGAACGCTGGCGGCGTGCCTAATACATGCAAGTAGAACGCTGAAGGAAGGAGCTTGCTCTTTCCGGATGAGTTGCGAACGGGTGAGTAACGCGTAGGTAACCTGCCTGGTAGCGGGGGATAACTATTGGAAACGATAGCTAATACCGCATAACAGTAGATATCGCATGATAGCTGCTTGAAAGGTGCAATTGCACCAC
>52720d534bc4a26055fc6f07e633cfeb
AGAGTTTGATCATGGCTCAGGACGAACGCTGGCGGCGTGCCTAATACATGCAAGTAGAACGCTGAAGGAAGGAGCTTGCTCTTTCCGGATGAGTTGCGAACGGGTGAGTAACGCGTAGGTAACCTGCCTGGTAGTGGGGGATAACTATTGGAAACGATAGCTAATACCGCATAACAGTAGATATCGCATGATAGCTGCTTGAAAGGTGCAATTGCACCAC
>5556b9740e4f5393c31196f361da3d6a
AGAGTTTGATCATGGCTCAGGACGAACGCTGGCGGCGTGCCTAATACATGCAAGTAGAACGCTGAAGGAGGAGCTTGCTCTTCTGGATGAGTTGCGAACGGGTGAGTAACGCGTAGGTAACCTGCCTGGTAGCGGGGGATAACTATTGGAAACGATAGCTAATACCGCATAACAGTAGATGTTGCATGACATTTACTTAAAAGGTGCAATCGCATCACTA
>90a56126939d5937362470133006f3ab
AGAGTTTGATCATGGCTCAGGACGAACGCTGGCGGCGTGCCTAATACATGCAAGTAGAACGCTGAAGGAGGAGCTTGCTCTTCTGGATGAGTTGCGAACGGGTGAGTAACGCGTAGGTAACCTGCCTGGTAGCGGGGGATAACTATTGGAAACGATAGCTAATACCGCATAACAGTAGATGTTGCATGACATTTGCTTAAAAGGTGCAATTGCATCACTA
>f4e3703fb156f4169b8debc78d31adac
AGAGTTTGATCATGGCTCAGGACGAACGCTGGCGGCGTGCCTAATACATGCAAGTAGAACGCTGAAGGAGGAGCTTGCTCTTCTGGATGAGTTGCGAACGGGTGAGTAACGCGTAGGTAACCTGCCTGGTAGCGGGGGATAACTATTGGAAACGATAGCTAATACCGCATAACATTGACTATTGCATGATAGTCAATTGAAAGGTGCAAATGCACCACTA
>e1c7718aae043b06e5d4e931381f370f
AGAGTTTGATCATGGCTCAGGACGAACGCTGGCGGCGTGCCTAATACATGCAAGTAGAACGCTGAAGGAGGAGCTTGCTCTTCTGGATGAGTTGCGAACGGGTGAGTAACGCGTAGGTAACCTGCCTGGTAGCGGGGGATAACTATTGGAAACGATAGCTAATACCGCATAAGAGTAGATGTCGCATGACATTTGCTTAAAAGGTGCAATTGCATCACTA
>efd3a35252d40028a663747e21daccac
AGAGTTTGATCATGGCTCAGGACGAACGCTGGCGGCGTGCCTAATACATGCAAGTAGAACGCTGAAGGAGGAGCTTGCTCTTCTGGATGAGTTGCGAACGGGTGAGTAACGCGTAGGTAACCTGCCTGGTAGCGGGGGATAACTATTGGAAACGATAGCTAATACCGCATAATAGCAGTTGTTGCATGACAGCTGTTTAAAAGGTGCAATTGCACCGCTA
>0ae459f49df802e8c793dbb59cfe3e2e
AGAGTTTGATCATGGCTCAGGACGAACGCTGGCGGCGTGCCTAATACATGCAAGTAGAACGCTGAAGGAGGAGCTTGCTCTTCTGGATGAGTTGCGAACGGGTGAGTAACGCGTAGGTAACCTGCCTGGTAGTGGGGGATAACTATTGGAAACGATAGCTAATACCGCATAATAACAGTTGTTGCATGACAACTGTTTGAAAGGTGCAATTGCATCACTA
>0d8e60bd1157289abc10a105f114d6c1
AGAGTTTGATCATGGCTCAGGACGAACGCTGGCGGCGTGCCTAATACATGCAAGTAGAACGCTGAAGGAGGAGCTTGCTCTTTCCGGATGAGTTGCGAACGGGTGAGTAACGCGTAGGTAACCTGCCTGGTAGCGGGGGATAACTATTGGAAACGATAGCTAATACCGCATAACAGTAGATATCGCATGATAGCTTCTTGAAAGGTGCAACTGCACCACT
>d2cbcffa52dd5799b9f660c10c892b76
AGAGTTTGATCATGGCTCAGGACGAACGCTGGCGGCGTGCCTAATACATGCAAGTAGAACGCTGAAGGAGGAGCTTGCTCTTTCCGGATGAGTTGCGAACGGGTGAGTAACGCGTAGGTAACCTGCCTGGTAGCGGGGGATAACTATTGGAAACGATAGCTAATACCGCATAATATTGATTATTGCATGATAGTCAATTAAAAGGTGCAAATGCACCACT
>2db44495820feb902fff11e3b50c4cdd
AGAGTTTGATCATGGCTCAGGACGAACGCTGGCGGCGTGCCTAATACATGCAAGTAGAACGCTGAAGGAGGAGCTTGCTTCTCCGGATGAGTTGCGAACGGGTGAGTAACGCGTAGGTAACCTACCTGGTAGCGGGGGATAACTATTGGAAACGATAGCTAATACCGCATAAGAGTAGATGTTGCATGACATTTGCTTAAAAGGTGCAATTGCATCACTA
>47658a297eb682003785639e011ffa3b
AGAGTTTGATCATGGCTCAGGACGAACGCTGGCGGCGTGCCTAATACATGCAAGTAGAACGCTGAAGGAGGAGCTTGCTTCTCCGGATGAGTTGCGAACGGGTGAGTAACGCGTAGGTAACCTGCCTGGTAGCGGGGGATAACTATTGGAAACGATAGCTAATACCGCATAAAATTGATTATTGCATGATAGTCAATTAAAAGGTGCAAATGCATCACTA
>e2dc2ed54d0eddf1a7731b509a976fe8
AGAGTTTGATCATGGCTCAGGACGAACGCTGGCGGCGTGCCTAATACATGCAAGTAGAACGCTGAAGGAGGAGCTTGCTTCTCCGGATGAGTTGCGAACGGGTGAGTAACGCGTAGGTAACCTGCCTGGTAGCGGGGGATAACTATTGGAAACGATAGCTAATACCGCATAACAGTAGATATCGCATGATATCTGCTTAAAAGGTGCAATTGCATCACTA
>9297e92d5ef027b7285e7d50fd4a0389
AGAGTTTGATCATGGCTCAGGACGAACGCTGGCGGCGTGCCTAATACATGCAAGTAGAACGCTGAAGGAGGAGCTTGCTTCTCCGGATGAGTTGCGAACGGGTGAGTAACGCGTAGGTAACCTGCCTGGTAGCGGGGGATAACTATTGGAAACGATAGCTAATACCGCATAACAGTAGATATTGCATGATATCTGCTTGAAAGGTGCAATTGCATCACTA
>5b44afa2108c8291da73aeec012ff79a
AGAGTTTGATCATGGCTCAGGACGAACGCTGGCGGCGTGCCTAATACATGCAAGTAGAACGCTGAAGGAGGAGCTTGCTTCTCCGGATGAGTTGCGAACGGGTGAGTAACGCGTAGGTAACCTGCCTGGTAGCGGGGGATAACTATTGGAAACGATAGCTAATACCGCATAAGAGTAGATGTTGCATGACATTTGCTTAAAAGGTGCAATTGCATCACTA
>06c83991a310a5a895362e4e27bb730b
AGAGTTTGATCATGGCTCAGGACGAACGCTGGCGGCGTGCCTAATACATGCAAGTAGAACGCTGAAGGAGGAGCTTGCTTCTCCGGATGAGTTGCGAACGGGTGAGTAACGCGTAGGTAACCTGCCTGGTAGCGGGGGATAACTATTGGAAACGATAGCTAATACCGCATAATAGTAGATGTTGCATGACATTTGCTTAAAAGGTGCAATTGCATCACTA
>ab87ec7df0a431c556e36f2b1649ec82
AGAGTTTGATCATGGCTCAGGACGAACGCTGGCGGCGTGCCTAATACATGCAAGTAGAACGCTGAAGGAGGAGCTTGCTTCTCCGGATGAGTTGCGAACGGGTGAGTAACGCGTAGGTAACCTGCCTGGTAGTGGGGGATAACTATTGGAAACGATAGCTAATACCGCATAATAGCAGTTGTTGCATGACAACTGTTTGAAAGGTGCAATTGCACCGCTA
>cd3527d10204c827c641ba2b8c4f67b0
AGAGTTTGATCATGGCTCAGGACGAACGCTGGCGGCGTGCCTAATACATGCAAGTAGAACGCTGAAGGAGGAGCTTGCTTCTCCGGATGAGTTGCGAACGGGTGAGTAACGCGTAGGTAACCTGCCTGGTAGTGGGGGATAACTATTGGAAACGATAGCTAATACCGCATAATAGCAGTTGTTGCATGACAGCTGTTTGAAAGGTGCAATTGCACCACTA
>34a32878fb989cf469371bb25a80f887
AGAGTTTGATCATGGCTCAGGACGAACGCTGGCGGCGTGCCTAATACATGCAAGTAGAACGCTGAAGGAGGAGCTTGCTTCTCTGGATGAGTTGCGAACGGGTGAGTAACGCGTAGGTAACCTGCCTGGTAGCGGGGGATAACTATTGGAAACGATAGCTAATACCGCATAACAGTAGATATCGCATGATAGCTGCTTAAAAGGTGCAATTGCACCACTA
>f7920acba0d19ddc24d528d01765536c
AGAGTTTGATCATGGCTCAGGACGAACGCTGGCGGCGTGCCTAATACATGCAAGTAGAACGCTGAAGGAGGAGCTTGCTTCTCTGGATGAGTTGCGAACGGGTGAGTAACGCGTAGGTAACCTGCCTGGTAGCGGGGGATAACTATTGGAAACGATAGCTAATACCGCATAATAGCAGTTATTGCATGATAACTGTTTGAAAGGTGCAATTGCACCACTA
>cedd515f548fad771c499972e3574bf2
AGAGTTTGATCATGGCTCAGGACGAACGCTGGCGGCGTGCCTAATACATGCAAGTAGAACGCTGAAGGAGGAGCTTGCTTCTCTGGATGAGTTGCGAACGGGTGAGTAACGCGTAGGTAACCTGCCTGGTAGCGGGGGATAACTATTGGAAACGATAGCTAATACCGCATAATAGCAGTTGTTGCATGACAACTGTTTGAAAGGTGCAATTGCATCACTA
>07e5d8d11118c723f3d704426b3d42f7
AGAGTTTGATCATGGCTCAGGACGAACGCTGGCGGCGTGCCTAATACATGCAAGTAGAACGCTGAAGGAGGAGCTTGCTTCTCTGGATGAGTTGCGAACGGGTGAGTAACGCGTAGGTAACCTGCCTGGTAGCGGGGGATAACTATTGGAAACGATAGCTAATACCGCATAATAGTAGATGTTGCATGACATTTGCTTAAAAGATGCAATTGCATCACTA
>04ea127f1ef1fa65c95825a44cbe838a
AGAGTTTGATCATGGCTCAGGACGAACGCTGGCGGCGTGCCTAATACATGCAAGTAGAACGCTGAAGGAGGAGCTTGCTTCTCTGGATGAGTTGCGAACGGGTGAGTAACGCGTAGGTAACCTGCCTGGTAGCGGGGGATAACTATTGGAAACGATAGCTAATACCGCATAATAGTAGATGTTGCATGACATTTGCTTAAAAGGTGCAATTGCATCACTA
>4e0c9b1ba3cf01580e376d8174c6cdd5
AGAGTTTGATCATGGCTCAGGACGAACGCTGGCGGCGTGCCTAATACATGCAAGTAGAACGCTGAAGGAGGAGCTTGCTTCTCTGGATGAGTTGCGAACGGGTGAGTAACGCGTAGGTAACCTGCCTGGTAGCGGGGGATAACTATTGGAAACGATAGCTAATACCGCATAATATTGACTATTGCATGATAGTCAATTAAAAGGTGCAATTGCATCACTA
>20a8fe44fc1d5bc4b6c9617a7d059d0c
AGAGTTTGATCATGGCTCAGGACGAACGCTGGCGGCGTGCCTAATACATGCAAGTAGGACGCACAGTTTATACCGTAGCTTGCTACACCATAGACTGTGAGTTGCGAACGGGTGAGTAACGCGTAGGTAACCTGCCTATTAGAGGGGGATAACTATTGGAAACGATAGCTAATACCGCATAACAGTATGTAACACATGTTAGATGCTTGAAAGATGCAAT
>c77fd973463f8342f2a7eb04a60d0d96
AGAGTTTGATCATGGCTCAGGACGAACGCTGGCGGCGTGCCTAATACATGCAAGTCGAACGAACCGCGACTGAGTGCTTGCACTAAGTCAAGGTGAGTGGCGAACGGGTGAGTAACACGTGGGTAACCTACCTCATAGTGGGGGATAACAGTCGGAAACGACTGCTAATACCGCATAGGACATAGGATCACATGATCCAGTGAGGAAAGGTGGCGCAAGC
>6da5af96d7c04ed76ffd21d08ecdf9af
AGAGTTTGATCATGGCTCAGGACGAACGCTGGCGGCGTGCCTAATACATGCAAGTCGAACGAACCGCGACTGAGTGCTTGCACTTGGTCAAGGTGAGTGGCGAACGGGTGAGTAACACGTGGGTAACCTACCTCATAGTGGGGGATAACAGTCGGAAACGACTGCTAATACCGCATAGGACATAGGATCACATGATCCAGTGAGGAAAGGTGGCGCAAGC
>e1aa9c71f37dfbc10481b8beb20e325b
AGAGTTTGATCATGGCTCAGGACGAACGCTGGCGGCGTGCCTAATACATGCAAGTCGAACGAGAGCGACCGGTGCTTGCACTGGTCAATCTAGTGGCGAACGGGTGAGTAACACGTGGGTAACCTGCCCATCAGAGGGGGATAACATTCGGAAACGGATGCTAAAACCGCATAGGTCCTTTAACCGCATGGTTGAAGGAGGAAAAGAGGCGCAAGCTTCT
>a97800425c84dbe4a28c25f7332ce2b4
AGAGTTTGATCATGGCTCAGGACGAACGCTGGCGGCGTGCCTAATACATGCAAGTCGAACGAGAGCGACCGGTGCTTGCACTGGTCAATCTAGTGGCGAACGGGTGAGTAACACGTGGGTAACCTGCCCATCAGAGGGGGATAACATTCGGAAACGGATGCTAAAACCGCATAGGTCTTCGAACCGCATGGTTTGAAGAGGAAAAGAGGCGCAAGCTTCT
>535c792898c1c4eeae4225fcc8656b1e
AGAGTTTGATCATGGCTCAGGACGAACGCTGGCGGCGTGCCTAATACATGCAAGTCGAACGAGAGCGACCGGTGCTTGCACTGGTCAATCTAGTGGCGAACGGGTGAGTAACACGTGGGTAACCTGCCCATCAGAGGGGGATAACATTCGGAAACGGATGCTAAAACCGCATAGGTTCTACAGTCGCATGACTGAAGAAGGAAAAGAGGCTTCGGCTTCT
>9d26d544389daa0f6da09fd875d9f085
AGAGTTTGATCATGGCTCAGGACGAACGCTGGCGGCGTGCCTAATACATGCAAGTCGAACGAGAGCGACCGGTGCTTGCACTGGTCAATCTAGTGGCGAACGGGTGAGTAACACGTGGGTAACCTGCCCATCAGAGGGGGATAACATTCGGAAACGGATGCTAAAACCGCATAGGTTCTTAAGTCGCATGACTCGAGAAGGAAAAGAGGCTTCGGCTTCT
>ea4c01c888147b684c5ef5f4985726e5
AGAGTTTGATCATGGCTCAGGACGAACGCTGGCGGCGTGCCTAATACATGCAAGTCGAACGAGAGCGACCGGTGCTTGCACTGGTCAATCTAGTGGCGAACGGGTGAGTAACACGTGGGTAACCTGCCCATCAGAGGGGGATAACATTCGGAAACGGATGCTAAAACCGCATAGGTTCTTTAGTCGCATGACTGAAGAAGGAAAAGAGGCTTCGGCTTCT
>0d7d24bd9ef9251bf6f4e54ed30670a0
AGAGTTTGATCATGGCTCAGGACGAACGCTGGCGGCGTGCCTAATACATGCAAGTCGAACGAGAGCGATCGGTGCTTGCACTGGTCAATCTAGTGGCGAACGGGTGAGTAACACGTGGGTAACCTGCCCTTCAGAGGGGGATAACATTCGGAAACGGATGCTAAAACCGCATAGGTTCTTTAGTCGCATGACTGAAGAAGGAAAAGAGGCTTCGGCTTCT
>c8b399c9be22062869297f8a0caadd4f
AGAGTTTGATCATGGCTCAGGACGAACGCTGGCGGCGTGCCTAATACATGCAAGTCGAGCGAAGTTTTTCTGGTGCTTGCACCGGAAAAACTTAGCGGCGAACGGGTGAGTAACACGTAAAGAACCTGCCTCATAGACTGGGACAACTATTGGAAACGATAGCTAATACCGGATAACAGCATTAACTGCATGGTTGATGTTTAAAAGTTGGTTTTGCTAA
>d9fb5343cc783d3d2ec18fc939bab900
AGAGTTTGATCATGGCTCAGGACGAACGCTGGCGGCGTGCCTAATACATGCAAGTCGAGCGAAGTTTTTCTGGTGCTTGCACTAGAAAAACTTAGCGGCGAACGGGTGAGTAACACGTAAAGAACCTGCCTCATAGACGGGGACAACTATTGGAAACGATAGCTAATACCGGATAACAACATAAATCGCATGATATATGTTTAAAAGTTGGTTTCGGCTA
>d27cd6ba2413875f375dc8f0ccf7df9e
AGAGTTTGATCATGGCTCAGGACGAACGCTGGCGGCGTGCCTAATACATGCAAGTCGAGCGAAGTTTTTCTGGTGCTTGCACTAGAAAAACTTAGCGGCGAACGGGTGAGTAACACGTAAAGAACCTGCCTCATAGACGGGGACAACTATTGGAAACGATAGCTAATACCGGATAACAGCATAAATCGCATGATATATGTTTAAAAGTTGGTTTCGGCTA
>0eedc46cc62dfef4129f9b9143086fa1
AGAGTTTGATCATGGCTCAGGACGAACGCTGGCGGCGTGCCTAATACATGCAAGTCGAGCGAAGTTTTTCTGGTGCTTGCACTAGAAAAACTTAGCGGCGAACGGGTGAGTAACACGTAAAGAACCTGCCTCATAGACTGGGACAACTATTGGAAACGATAGCTAATACCGGATAACAGCATTAACTGCATGGTTGATGTTTAAAAGTTGGTTTTGCTAA
>c2f006dd390f7a84f370d68bca228daf
AGAGTTTGATCATGGCTCAGGACGAACGCTGGCGGCGTGCCTAATACATGCAAGTCGAGCGAAGTTTTTCTGGTGCTTGCACTAGAAAAACTTAGCGGCGAACGGGTGAGTAACACGTAAAGAACCTGCCTCATAGACTGGGACAACTATTGGAAACGATAGCTAATACCGGATAACAGCATTAACTGCATGGTTGATGTTTGAAAGTTGGTTTTGCTAA
>e0e6c9584c60ae1972bfc6b9cabbef28
AGAGTTTGATCATGGCTCAGGACGAACGCTGGCGGCGTGCCTAATACATGCAAGTCGAGCGAAGTTTTTCTGGTGCTTGCACTAGAAAAACTTAGCGGCGAACGGGTGAGTAACACGTAAAGAACCTGCCTCATAGACTGGGACAACTATTGGAAACGATAGCTAATACCGGATAACAGTATTTCTCGCATGAGAGATATTTAAAAGTTGGTTATGCTAA
>b78f016cbbda6d3c8a0012bfed08c42f
AGAGTTTGATCATGGCTCAGGACGAACGCTGGCGGCGTGCCTAATACATGCAAGTCGAGCGAGCTGAATTCAAAGATCCCTTCGGGGTGATTTGTTGGACGCTAGCGGCGGATGGGTGAGTAACACGTGGGCAATCTGCCCTAAAGACTGGGATACCACTTGGAAACAGGTGCTAATACCGGATAACAACATGAATCGCATGATTCAAGTTTGAAAGGCG
>59f360c08abc7313609c3c1bc35c4aaf
AGAGTTTGATCATGGCTCAGGACGAACGCTGGCGGCGTGCCTAATACATGCAAGTGGGACGCAAGAGAACACACTGTGCTTGCACACCGTGTTTTCTTGAGTCGCGAACGGGTGAGTAACGCGTAGGTAACCTGCCTATTAGCGGGGGATAACTATTGGAAACGATAGCTAATACCGCATAATATTAATTATTGCATGATAATTGATTGAAAGATGCAAG
>d63bee5166531be7b0d5df5572022059
AGAGTTTGATCATGGCTCAGGACGAACGCTGGCGGCGTGCCTAATACATGCAAGTGGGACGCAAGGAAACACACTGTGCTTGCACACCGTGTTTTCTTGAGTCGCGAACGGGTGAGTAACGCGTAGGTAACCTGCCTATTAGCGGGGGATAACTATTGGAAACGATAGCTAATACCGCATAATATTAATTATTGCATGATAATTGATTGAAAGATGCAAG
>fcfb1053b474ea7d08f43cef7149a0a1
AGAGTTTGATCATGGCTCAGGACGAACGCTGGCGGCGTGCCTAATACATGCAAGTTGAGCGATGAAGATTGGTGCTTGCACCAATTTGAAGAGCAGCGAACGGGTGAGTAACGCGTGGGGAATCTGCCTTTGAGCGGGGGACAACATTTGGAAACGAATGCTAATACCGCATAACAACTTTAAACATAAGTTTTAAGTTTGAAAGATGCAATTGCATCAC
>a95a507d30ae70c8ac4f07681746a065
AGAGTTTGATCATGGCTCAGGACGAACGCTGGCGGCGTGCGTAACACATGCAAGTCGAACGAGAGAGTGAGAGAAGCTTGCTTTTCTTACGATCGAGTGGCAAACGGGTGAGTAACGCGTAAACAACCTGCCCCGCAGATGGGGACAACAGCTGGAAACGGCTGCTAATACCGAATACGGTCCTCTTAGCGCATGGTAAGAGGAAGAAAGGGTGGCCTCT
>46b668ccb3e93ead3d6fb880595773b4
AGAGTTTGATCATGGCTCAGGACGAACGCTGGCGGCGTGCTTAACACATGCAAGTCGAACGAAAAGACGGAAAGAGCTTGCTCTTTTCAGAATTGAGTGGCAAACGGGTGAGTAACACGTAAACAACCTGCCTTCAGGATGGGGACAACAGACGGAAACGACTGCTAATACCGAATAAGTTCCAAGAGCCGCATGGCCCATGGAAGAAAAGGTGGCCTCT
>aac11f7ab44bce43374c9d22a191bfe9
AGAGTTTGATCATGGCTCAGGACGAACGCTGGCGGCGTGCTTAACACATGCAAGTCGAACGAAAAGACGGAAAGAGCTTGCTCTTTTCAGAATTGAGTGGCAAACGGGTGAGTAACACGTAAACAACCTGCCTTCAGGATGGGGACAACAGACGGAAACGACTGCTAATACCGAATAAGTTCCAAGGGTCGCATGGCCCATGGAAGAAAAGGTGGCCTCT
>318aad6747b23498e119bef369d8f189
AGAGTTTGATCATGGCTCAGGACGAACGCTGGCGGCGTGCTTAACACATGCAAGTCGAACGAAAAGAGGGAAAGAGCTTGCTCTTTCCGGAATTGAGTGGCAAACGGGTGAGTAACACGTAAACAACCTGCCTTCAGGATGGGGACAACAGACGGAAACGACTGCTAATACCGAATAAGTTCCAAGAGCCGCATGGCCCATGGAAGAAAAGGTGGCCTCT
>e1d0b98197107c210e2c3e97bda6925a
AGAGTTTGATCATGGCTCAGGACGAACGCTGGCGGCGTGCTTAACACATGCAAGTCGAACGAAAAGAGGGAAAGAGCTTGCTCTTTCCGGAATTGAGTGGCAAACGGGTGAGTAACACGTAAACAACCTGCCTTCAGGATGGGGACAACAGACGGAAACGACTGCTAATACCGAATAAGTTCCAAGGGCCGCATGGCCCATGGAAGAAAAGGTGGCCTCT
>5a9ff6cdbb3d9debb7949fb4d8daae73
AGAGTTTGATCATGGCTCAGGACGAACGCTGGCGGCGTGCTTAACACATGCAAGTCGAACGAAAAGAGGGAAAGAGCTTGCTCTTTCCGGAATTGAGTGGCAAACGGGTGAGTAACACGTAAACAACCTGCCTTCAGGATGGGGACAACAGACGGAAACGACTGCTAATACCGAATAAGTTCCAAGGGTCGCATGATCCATGGAAGAAAAGGTGGCCTCT
>81eccc7cb5ebf69162f5025c91945fcb
AGAGTTTGATCATGGCTCAGGACGAACGCTGGCGGCGTGCTTAACACATGCAAGTCGAACGAAAATACCAAGCTTGCTTGGTTGATTAGTGGCGAACGGGTGAGTAACACGTGAGTAACCTGCCCCTTACTTTCCTGGATAACTGCTCGAAAGGGTAGCTAATACGGGATATTCTGACCATCCTGCATGGGTTGGTTTGGAAAGGTTGTTTTTCTGGTAA
>9dfbc8abdc5a47733c4f738b82796bc9
AGAGTTTGATCATGGCTCAGGACGAACGCTGGCGGCGTGCTTAACACATGCAAGTCGAACGAAAATACCAAGCTTGCTTGGTTGATTAGTGGCGAACGGGTGAGTAACACGTGAGTAACCTGCCCCTTACTTTCCTGGATAACTGCTCGAAAGGGTAGCTAATACGGGATATTCTGACCGGCCTGCATGGGTTGGTTTGGAAAGGTTGTTTTTCTGGTAA
>52f1fbefa6abeca03d7cbe212971c95e
AGAGTTTGATCATGGCTCAGGACGAACGCTGGCGGCGTGCTTAACACATGCAAGTCGAACGAAAATACCAAGCTTGCTTGGTTGATTAGTGGCGAACGGGTGAGTAACACGTGAGTAACCTGCCCCTTACTTTCCTGGATAACTGCTCGAAAGGGTAGCTAATACGGGATATTCTGACCGGCCTGCATGGGTTGGTTTGGAAAGGTTTTTTCTGGTAAGG
>25363599d5eba7b5cb08af8f11e7f584
AGAGTTTGATCATGGCTCAGGACGAACGCTGGCGGCGTGCTTAACACATGCAAGTCGAACGAAAATACCAAGCTTGCTTGGTTGATTAGTGGCGAACGGGTGAGTAACACGTGAGTAACCTGCCCCTTACTTTCCTGGATAACTGCTCGAAAGGGTAGCTAATACGGGATATTCTGGCCTTCCTGCATGGGTTGGTTTGGAAAGGTTGTTTTTCTGGTAA
>fff8fb40b8b642c0d99b72faf080519e
AGAGTTTGATCATGGCTCAGGACGAACGCTGGCGGCGTGCTTAACACATGCAAGTCGAACGAAATTAAAAAATTATCATTGAGCTCTCCGACGAGACGGGAGCCAAGCGTCGTGACCGCGCAGCGGGCACCACGCGTTCAACAAGTGCAACACCAAGTCGAAGGGTTGAATGGTAATTTTTTAATTTAGTGGCAAACGGGTGAGTAACACGTAGACAACC
>445abfca28fb414ceb447344a5278312
AGAGTTTGATCATGGCTCAGGACGAACGCTGGCGGCGTGCTTAACACATGCAAGTCGAACGAAATTAAAAAATTATCATTGAGCTCTCCGATGAGACGGGAGCCAAGCGTCGTGACCGCGCAGCGGGCACCACGCGTTCAACAAGTGCAACACCAAGTCGAAGGGTTGAATGGTAATTTTTTAATTTAGTGGCAAACGGGTGAGTAACACGTAGACAACC
>7e94c28f3a3079742863a54f8895376e
AGAGTTTGATCATGGCTCAGGACGAACGCTGGCGGCGTGCTTAACACATGCAAGTCGAACGAAATTAAAAAATTATCATTGAGCTCTCCGATGAGACGGGGGCCAAGCGTCGTGACCGCGTAGCGGGCACCACGCGTTCAACAAGTGCAACACCAAGTCGAAGGGTTGAATGGTAATTTTTTAATTTAGTGGCAAACGGGTGAGTAACACGTAGACAACC
>a74097ee73b131387fece8f18ac7b2f8
AGAGTTTGATCATGGCTCAGGACGAACGCTGGCGGCGTGCTTAACACATGCAAGTCGAACGAAATTAAAAAATTATCATTGAGCTCTCCGATGAGATGGGAGCCAAGCGTCGTGACCGCGGAGCGGGCACCACGCGTTCAACAAGTGCAACACCAAGTCGAAGGGTTGAATGGTAATTTTTTAATTTAGTGGCAAACGGGTGAGTAACACGTAGACAACC
>def781f542a9a8c817442dbfe399f583
AGAGTTTGATCATGGCTCAGGACGAACGCTGGCGGCGTGCTTAACACATGCAAGTCGAACGAAGAGACTTGGAAGCTTGCTTCTAAGAATCTTAGTGGCGAACGGGTGAGTAACGCGTAATCAACCTGCCCTTCAGAGGGGGACAACAGTTGGAAACGACTGCTAATACCGCATACGATCCAATCTCGGCATCGAGGATGGATGAAAGGTGGCCTCTATT
>1bf3af0b24ac4d1c1047a0d21f9f011e
AGAGTTTGATCATGGCTCAGGACGAACGCTGGCGGCGTGCTTAACACATGCAAGTCGAACGAAGAGCGACGGAAGCTTGCTTCTATCAATCTTAGTGGCGAACGGGTGAGTAACGCGTAATCAACCTGCCCTTCAGAGGGGGACAACAGTTGGAAACGACTGCTAATACCGCATACGATCTAACCTCGGCATCGAGGATAGATGAAAGGTGGCCTCTACA
>6240562a4882c76b2f2d554884480fbd
AGAGTTTGATCATGGCTCAGGACGAACGCTGGCGGCGTGCTTAACACATGCAAGTCGAACGAAGAGCGATGGAAGCTTGCTTCTATCAATCTTAGTGGCGAACGGGTGAGTAACGCGTAATCAACCTGCCCTTCAGAGGGGGACAACAGTTGGAAACGACTGCTAATACCGCATACGATCCAATCTCGGCATCGAGACTGGATGAAAGGTGGCCTCTATT
>18b84487e34ff1d5c726d98cb7049eaf
AGAGTTTGATCATGGCTCAGGACGAACGCTGGCGGCGTGCTTAACACATGCAAGTCGAACGAAGAGCGATGGAAGCTTGCTTCTATCAATCTTAGTGGCGAACGGGTGAGTAACGCGTAATCAACCTGCCCTTCAGAGGGGGACAACAGTTGGAAACGACTGCTAATACCGCATACGATCTAACCTCGGCATCGAGGATAGATGAAAGGTGGCCTCTACA
>cdeafc5c6a972758607a8c30eaaf70ff
AGAGTTTGATCATGGCTCAGGACGAACGCTGGCGGCGTGCTTAACACATGCAAGTCGAACGAAGAGCGATGGAAGCTTGCTTCTATCAATCTTAGTGGCGAACGGGTGAGTAACGCGTAATCAACCTGCCCTTCAGAGGGGGACAACAGTTGGAAACGACTGCTAATACCGCATACGATCTAACCTCGGCATCGAGGATAGATGAAAGGTGGCCTCTATT
>001f3c7961de9b37dbddad681c71d919
AGAGTTTGATCATGGCTCAGGACGAACGCTGGCGGCGTGCTTAACACATGCAAGTCGAACGAAGAGCGATGGAAGCTTGCTTCTATCAATCTTAGTGGCGAACGGGTGAGTAACGCGTAATCAACCTGCCCTTCAGAGGGGGACAACAGTTGGAAACGACTGCTAATACCGCATACGATCTAACCTCGGCATCGAGGATGGATGAAAGGTGGCCTCTATT
>93ada78614c6b5e866ea2c45f7b9bd85
AGAGTTTGATCATGGCTCAGGACGAACGCTGGCGGCGTGCTTAACACATGCAAGTCGAACGAAGAGCGATGGAAGCTTGCTTCTATCAATCTTAGTGGCGAACGGGTGAGTAACGCGTAATCAACCTGCCCTTCAGAGGGGGACAACAGTTGGAAACGACTGCTAATACCGCATACGATCTAATCTCGGCATCGAGGATAGATGAAAGGTGGCCTCTACA
>6714adefcd94b5992af2e1bb2e6debb1
AGAGTTTGATCATGGCTCAGGACGAACGCTGGCGGCGTGCTTAACACATGCAAGTCGAACGAAGAGCGATGGAAGCTTGCTTCTATCAATCTTAGTGGCGAACGGGTGAGTAACGCGTAATCAACCTGCCCTTCAGAGGGGGACAACAGTTGGAAACGACTGCTAATACCGCATACGATCTAATCTCGGCATCGAGGATGGATGAAAGGTGGCCTCTATT
>a1a66664364d80574667a0c698ca248f
AGAGTTTGATCATGGCTCAGGACGAACGCTGGCGGCGTGCTTAACACATGCAAGTCGAACGAAGAGCGATGGAAGCTTGCTTCTATCAATCTTAGTGGCGAACGGGTGAGTAACGCGTAATCAACCTGCCCTTCAGAGGGGGACAACAGTTGGAAACGACTGCTAATACCGCATACGATCTGACCTCGACATCGAGGATGGATGAAAGGTGGCCTCTATT
>580d8a854d703ce8783a9fdfb3dbefb3
AGAGTTTGATCATGGCTCAGGACGAACGCTGGCGGCGTGCTTAACACATGCAAGTCGAACGAAGAGCGATGGAAGCTTGCTTCTATCAATCTTAGTGGCGAACGGGTGAGTAACGCGTAATCAACCTGCCCTTCAGAGGGGGACAACAGTTGGAAACGACTGCTAATACCGCATACGATCTGACCTCGGCATCGAGGATAGATGAAAGGTGGCCTCTATT
>f74c10a2ce4b92a20c2fac5043dd4b1f
AGAGTTTGATCATGGCTCAGGACGAACGCTGGCGGCGTGCTTAACACATGCAAGTCGAACGAAGAGCGATGGAAGCTTGCTTCTATCAATCTTAGTGGCGAACGGGTGAGTAACGCGTAATCAACCTGCCCTTCAGAGGGGGACAACAGTTGGAAACGACTGCTAATACCGCATACGATCTGACCTCGGCATCGGGGATAGATGAAAGGTGGCCTCTATT
>693f3e84b0fd5124be82fd89dedf43dc
AGAGTTTGATCATGGCTCAGGACGAACGCTGGCGGCGTGCTTAACACATGCAAGTCGAACGAGACAATTAAAAGCTTGCTTTTAAACGTCGAGTGGCAAACGGGTGAGTAACGCGTAGACAACCTGCCGCAAAGATGGGGACAACAGTTCGAAAGGACTGCTAATACCGAATGTTCTGGAAGTTCCGCATGGAAATTCCAGCAAAGATGGCCTCTACTTG
>af855cf262b61930a374fd1cf460ae5a
AGAGTTTGATCATGGCTCAGGACGAACGCTGGCGGCGTGCTTAACACATGCAAGTCGAACGAGAGCGTAGAGAAAGCTTGCTTTTTCTACAATCTAGTGGCAAACGGGTGAGTAACGCGTAAACAACCTGCCCTACGGATGGGGACAACAGCTGGAAACGGCTGCTAATACCGAATACGTTCCGAAAGTCGCATGACTGTCGGAAGAAAGGATGGCCTCT
>713bba03146e35f7a1548fc0b05516dc
AGAGTTTGATCATGGCTCAGGACGAACGCTGGCGGCGTGCTTAACACATGCAAGTCGAACGAGAGCGTAGAGAAAGCTTGCTTTTTCTACAATCTAGTGGCAAACGGGTGAGTAACGCGTAAACAACCTGCCCTACGGATGGGGACAACAGCTGGAAACGGCTGCTAATACCGAATACGTTCCGGAAGTCGCATGACTGTCGGAAGAAAGGATGGCCTCT
>d383f93d1861dd51962fdc71d9494436
AGAGTTTGATCATGGCTCAGGACGAACGCTGGCGGCGTGCTTAACACATGCAAGTCGAACGAGAGCGTAGAGAAAGCTTGCTTTTTCTACAATCTAGTGGCAAACGGGTGAGTAACGCGTAAACAACCTGCCCTACGGATGGGGACAACAGCTGGAAACGGCTGCTAATACCGAATACGTTCTGAAAGTCGCATGACTGTCGGAAGAAAGGATGGCCTCT
>679eeee01a1b1117384a72ce11e132d0
AGAGTTTGATCATGGCTCAGGACGAACGCTGGCGGCGTGCTTAACACATGCAAGTCGAACGATGAAGCCTAGCTTGCTAGGTGGATTAGTGGCGAACGGGTGAGTAATACGTGAGTAACCTACCTTTAACTCTGGGATAAGCCCGGGAAACTGGGTCTAATACCGGATACGACCAATCTCCGCATGGGGTGTTGGTGGAAAGCGTTATGTAGTGGTTATA
>7bd3f3029fff901851e415a1fbd3d36c
AGAGTTTGATCATGGCTCAGGACGAACGCTGGCGGCGTGCTTAACACATGCAAGTCGAACGATGAAGCCTAGCTTGCTAGGTGGATTAGTGGCGAACGGGTGAGTAATACGTGAGTAACCTACCTTTAACTCTGGGATAAGCCTGGGAAACTGGGTCTAATACCGGATACGACCAATCTCCGCATGGAGTGTTGGTGGAAAGCGTTATGTAGTGGTTATA
>e65f832c824666aa7d15e8b37c08a632
AGAGTTTGATCATGGCTCAGGACGAACGCTGGCGGCGTGCTTAACACATGCAAGTCGAACGATGAAGCCTAGCTTGCTAGGTGGATTAGTGGCGAACGGGTGAGTAATACGTGAGTAACCTACCTTTAACTCTGGGATAAGCCTGGGAAACTGGGTCTAATACCGGATACGACCAATCTCCGCATGGGGTGTTGGTGGAAAGCGTTATGTAGTGGTTATA
>c5c6bf5f623daa451f1c1c19d9ff7fe1
AGAGTTTGATCATGGCTCAGGACGAACGCTGGCGGCGTGCTTAACACATGCAAGTCGAACGATGAAGCGGTGCTTGCACCGTGGATTAGTGGCGAACGGGTGAGTAATACGTGAGTGACCTACCTTTGACTCTGGGATAAGCCTGGGAAACTGGGTCTAATACCGGATACGACCAATCTCTGCATGGGGTGTTGGTGGAAAGCGTTATGGAGTGGTTTTA
>feac208127c35dc50c1128e3ed0faeac
AGAGTTTGATCATGGCTCAGGACGAACGCTGGCGGCGTGCTTAACACATGCAAGTCGAACGCTGAAGCCCAGCTTGCTGGGTGGATGAGTGGCGAACGGGTGAGTAACACGTGAGTAACCTGCCCCCTTCTTTGGGATAACGCCCGGAAACGGGTGCTAATACTGGATATTCACTGATCTTCGCATGGGGGTTGGTGGAAAGGTTTTTTCTGGTGGGGGA
>53d37c0c7544bac3faa6ad7ad4e47ada
AGAGTTTGATCATGGCTCAGGACGAACGCTGGCGGCGTGCTTAACACATGCAAGTCGAACGCTGAAGCCCAGCTTGCTGGGTGGATGAGTGGCGAACGGGTGAGTAACACGTGAGTAACCTGCCCCCTTCTTTGGGATAACGCCCGGAAACGGGTGCTAATACTGGATATTCACTGGCCTTCGCATGGGGGTTGGTGGAAAGGTTTTTTCTGGTGGGGGA
>cc6a037c70182b12934fdccdf98a2310
AGAGTTTGATCATGGCTCAGGACGAACGCTGGCGGCGTGCTTAACACATGCAAGTCGAACGCTGAAGCCTGGCTTTTGTTGGGTGGATGAGTGGCGAACGGGTGAGTAACACGTGAGTAACCTGCCCTCTTCTTTGGGATAACGCCCGGAAACGGGTGCTAATACTGGATATTCACTTGCCTTCGCATGGGGGTGGGTGGAAAGGGTTTTTTCTGGTGGG
>f367b5317d10bae795fb8fb2c9564275
AGAGTTTGATCATGGCTCAGGACGAACGCTGGCGGCGTGCTTAACACATGCAAGTCGAACGCTGAAGCCTGGTGCTTGCACCGGGTGGATGAGTGGCGAACGGGTGAGTAATACGTGAGTGACCTGCCTTTGACTCTGGGATAAGCCTGGGAAACTGGGTCTAATACCGGATGCGACTACTGCCCGCATGGGCTGGTGGTGGAAAGGGTTATGTACTGGT
>49b516737071d3a2b887a6258c41907a
AGAGTTTGATCATGGCTCAGGACGAACGCTGGCGGCGTGCTTAACACATGCAAGTCGAACGCTGAAGCTCAGCTTTTGTTGGGTGGATGAGTGGCGAACGGGTGAGTAACACGTGAGTAACCTGCCCTCTTCTTTGGGATAACGCCCGGAAACGGGTGCTAATACTGGATATTCACTGATCTTCGCATGGGGGTTGGTGGAAAGGTTTGTTCTGGTGGGG
>1d2e0dcb2918f40ee871024ea134d504
AGAGTTTGATCATGGCTCAGGACGAACGCTGGCGGCGTGCTTAACACATGCAAGTCGAACGCTGAAGGCCTGGCTTTTGTTGGGTTGGATGAGTGGCGAACGGGTGAGTAACACGTGAGTAACCTGCCCTCTTCTTTGGGATAACGCCCGGAAACGGGTGCTAATACTGGATATTCACTGGCCTTCGCATGGGGGTTGGTGGAAAGGTTTGTTCTGGTGG
>1f156a8fe5fa199fa511855f8212a167
AGAGTTTGATCATGGCTCAGGACGAACGCTGGCGGCGTGCTTAACACATGCAAGTCGAACGGAAAGAGATGAAAGAGCTTGCTCTTTTATTAATTTCAGTGGCAAACGGGTGAGTAACACGTAAACAACCTGCCTTAAGGATGGGGATAACAGACGGAAACGACTGCTAATACCGAATACGTTCTAAGCATCGCATGATGCATAGAAGAAAGGGTGGCCT
>60313f7d6a12417aba539b7071361f56
AGAGTTTGATCATGGCTCAGGACGAACGCTGGCGGCGTGCTTAACACATGCAAGTCGAACGGAAAGAGATGAAAGAGCTTGCTCTTTTATTAATTTCAGTGGCAAACGGGTGAGTAACACGTAAACAACCTGCCTTAAGGATGGGGATAACAGACGGAAACGACTGCTAATACCGAATACGTTCTAAGCATCGCATGGTGCATAGAAGAAAGGGTGGCCT
>7395459c535925fefc32f68c3e73478d
AGAGTTTGATCATGGCTCAGGACGAACGCTGGCGGCGTGCTTAACACATGCAAGTCGAACGGAAAGAGATGAAAGAGCTTGCTCTTTTATTAATTTCAGTGGCAAACGGGTGAGTAACACGTAAACAACCTGCCTTAAGGATGGGGATAACAGACGGAAACGACTGCTAATACCGAATATGTTCTAAGCATCGCATGGTGCATAGAAGAAAGGGTGGCCT
>79dd844270758ea276bcaf91935d9e6a
AGAGTTTGATCATGGCTCAGGACGAACGCTGGCGGCGTGCTTAACACATGCAAGTCGAACGGAAAGGCCCCCACCTTGGTGGGGGTGCTCGAGTGGCGAACGGGTGAGTAACACGTGGGTGATCTGCCCTGTACTTCGGGATAAGCTTGGGAAACTGGGTCTAATACCGGATAGGACCATGGTTTAGTGTCTCATGGTGGAAAAATATTGTTTTGGTGCA
>4607e3e8f826e28c25b8c0b77fa26991
AGAGTTTGATCATGGCTCAGGACGAACGCTGGCGGCGTGCTTAACACATGCAAGTCGAACGGACAGACAGAGAGCTTGCTCTCTTGAAGTTAGTGGCGAACGGGTGAGTAACGCGTAATCAACCTGCCCTTCAGAGGGGGATAACAACGGGAAACCGTTGCTAATACCGCGTACGATTCATAGGCGGCATCGCTTGTGAATGAAAGGTGGCCTCTATATA
>eb798f0bd063baa11a1ad1b49ba468f2
AGAGTTTGATCATGGCTCAGGACGAACGCTGGCGGCGTGCTTAACACATGCAAGTCGAACGGACAGACAGGGAGCTTGCTCCCTTGAAGTTAGTGGCGAACGGGTGAGTAACGCGTAATCAACCTGCCCTTCAGAGGGGGATAACAACGGGAAACCGTTGCTAATACCGCGTACGATTCATAGACGGCATCGTTTGTGAATGAAAGGTGGCCTCTATTTA
>0ed173c363532d6ba3a70e077da793aa
AGAGTTTGATCATGGCTCAGGACGAACGCTGGCGGCGTGCTTAACACATGCAAGTCGAACGGACCGACATGGAAGCTTGCTTCTATGAAGGTTAGTGGCGAACGGGTGAGTAACGCGTAATCAACCTGCCCATCAGAGGGGGACAACAGTTGGAAACGACTGCTAATACCGCATACGATCCAATCTCGGCATCGGGACTGGATGAAAGGTGGCCTCTACA
>8d5667f9e073e7261be42d05ded1885e
AGAGTTTGATCATGGCTCAGGACGAACGCTGGCGGCGTGCTTAACACATGCAAGTCGAACGGACCGACATGGAAGCTTGCTTCTATGAAGGTTAGTGGCGAACGGGTGAGTAACGCGTAATCAACCTGCCCATCAGAGGGGGACAACAGTTGGAAACGACTGCTAATACCGCATATGATCCAATCCCGGCATCGGGACTGGATGAAAGGTGGCCTCTACA
>46df4ee342af84ad32c16f4b39b13e93
AGAGTTTGATCATGGCTCAGGACGAACGCTGGCGGCGTGCTTAACACATGCAAGTCGAACGGAGCGAATGAAAGCTTGCTTTTATAAGCTTAGTGGCAAACGGGTGAGTAACACGTAGACAACCTGCCGACAGGATGGGGACAACATTCCGAAAGGAATGCTAATACCGAATGAAGCGGAGGAGAGGCATCTCTCCTCTGTGAAAGATGGCCTCTATATA
>f21d547e090a3764ba645309329ee99b
AGAGTTTGATCATGGCTCAGGACGAACGCTGGCGGCGTGCTTAACACATGCAAGTCGAACGGAGCGAATGAAAGCTTGCTTTTATAAGCTTAGTGGCAAACGGGTGAGTAACACGTAGACAACCTGCCGACAGGATGGGGACAACATTCCGAAAGGAATGCTAATACCGAATGAAGTGCAGGGGAGGCATCTCCCCTGCATGAAAGATGGCCTCTGAATA
>5f5f713868dce767c1f1200f10c54478
AGAGTTTGATCATGGCTCAGGACGAACGCTGGCGGCGTGCTTAACACATGCAAGTCGAACGGAGCGAATGAAAGCTTGCTTTTATGAGCTTAGTGGCAAACGGGTGAGTAACACGTAGACAACCTGCCGACAGGATGGGGACAACATTCCGAAAGGAATGCTAATACCGAATGAAGTCAGAGGAGGGCATCCTCCTCTGATGAAAGATGGCCTCTGAATA
>0c79c16b22212a93cd33561e81773e2c
AGAGTTTGATCATGGCTCAGGACGAACGCTGGCGGCGTGCTTAACACATGCAAGTCGAACGGAGCGAATGAAAGCTTGCTTTTATGAGCTTAGTGGCAAACGGGTGAGTAACACGTAGACAACCTGCCGACAGGATGGGGACAACATTCCGAAAGGAATGCTAATACCGAATGAAGTCGAGGGAAGGCATCTTCCTTCGATGAAAGATGGCCTCTGAATA
>ab5fadbeb77aaee17e5ac5df8756b444
AGAGTTTGATCATGGCTCAGGACGAACGCTGGCGGCGTGCTTAACACATGCAAGTCGAACGGAGCGAATGAAAGCTTGCTTTTATGAGCTTAGTGGCAAACGGGTGAGTAACACGTAGACAACCTGCCGATAGGATGGGGACAACATTCCGAAAGGAATGCTAATACCGAATGGCGTGTAGGGGAGGCATCTCCCCTACATGAAAGATGGCCTCTATATA
>3856b4e4fec82c7e04a2c3ee101b58b7
AGAGTTTGATCATGGCTCAGGACGAACGCTGGCGGCGTGCTTAACACATGCAAGTCGAACGGAGCGAATGAAAGCTTGCTTTTATGAGCTTAGTGGCAAACGGGTGAGTAACACGTAGACAACCTGCCGATCAGATGGGGACAACATTCCGAAAGGAATGCTAATACCGAATGAAGTGTGGGGGAGGCATCTTCCCTACATGAAAGATGGCCTCTATTTA
>c55c50f00d72e8bf4adefeb15c516195
AGAGTTTGATCATGGCTCAGGACGAACGCTGGCGGCGTGCTTAACACATGCAAGTCGAACGGAGTCTAAAAATTACCACTGAGATCTTAGTCAGTGGGCGAGCAGCGTCATGGACACGAAGTGGCCATCACGCGTTAAAAAAAGTGCCAACATAGGGCTGAGGCCTGAGTGGTGATTTTTAGACTGAGTGGCAAACGGGTGAGTAACACGTAGGCAACCT
>0e71e735ec50c0a3f51e00f305a965a2
AGAGTTTGATCATGGCTCAGGACGAACGCTGGCGGCGTGCTTAACACATGCAAGTCGAACGGGAAACTTTATTTCGGTAAAGGATCTAGTGGCAAACGGGTGAGTAACGCGTAGGCAACCTGCCCTTAGGATGGGGACAACGGCCCGAAAGGACCGCTAATACCGAATGCACTCTAACTTCCGCATGGAAGAAAGAGGAAAGATGGTGCAAGCCATCGCC
>5e9e2341a5892890f1043c816ea3e319
AGAGTTTGATCATGGCTCAGGACGAACGCTGGCGGCGTGCTTAACACATGCAAGTCGAACGGGAACCTTTATTTCGGTAAAGGTGAGAGTGGCAAACGGGTGAGTAACACGTAGGCAACCTGCCGACAGGATGGGGACAACATTCCGAAAGGAATGCTAATACCGAATGAAATCCGAGGAGGGCATCCACCTCGGCTCAAAGATGGCCTCTTTACAATGC
>66c8bf2438d8cc42f09e7fd144d11a7c
AGAGTTTGATCATGGCTCAGGACGAACGCTGGCGGCGTGCTTAACACATGCAAGTCGAACGGGAACCTTTATTTCGGTAAAGGTGAGAGTGGCAAACGGGTGAGTAACACGTAGGCAACCTGCCGACAGGATGGGGACAACATTCCGAAAGGAATGCTAATACCGAATGAAGTCACCGGAGGGCATCCTCTGGTGATGAAAGATGGCCTCTGAATATGCT
>d90a90713c0df65b8e934ba6d2c6a9b5
AGAGTTTGATCATGGCTCAGGACGAACGCTGGCGGCGTGCTTAACACATGCAAGTCGAACGGGAACCTTTATTTCGGTAAAGGTGAGAGTGGCAAACGGGTGAGTAACACGTAGGCAACCTGCCGACAGGATGGGGACAACATTCCGAAAGGAATGCTAATACCGAATGGAGTCCGAGGATGGCATCATCCTTGGATAAAAGATGGCCTCTGAATATGCT
>3e1f9328b4b9293ced5206b8ecfe7193
AGAGTTTGATCATGGCTCAGGACGAACGCTGGCGGCGTGCTTAACACATGCAAGTCGAACGGGACTAGAAAAGCTTGCTTTGCTAGTCTAGTGGCAAACGGGTGAGTAACACGTAGACAACCTGCCGATAGGATGGGGACAACATTCCGAAAGGAATGCTAATACCGAATGAAGTGTAGGGAAGGCATCTTCCCTACATGAAAGATGGCCTCTATATATA
>97bc0ad5ee4abe05443363b62f21f0f8
AGAGTTTGATCATGGCTCAGGACGAACGCTGGCGGCGTGCTTAACACATGCAAGTCGAACGGGATGATTTAAGAGCTTGCTCTTGGAGAATCTAGTGGCAAACGGGTGAGTAACACGTAGACAACCTGCCGACAGGATGGGGACAACATTCCGAAAGGAATGCTAATACCGAATGAAGCGGAGGAGAGGCATCTCTCTTCCGTGAAAGATGGCCTCTGAA
>eb8084c68dd1742622e3e8d2d4d668da
AGAGTTTGATCATGGCTCAGGACGAACGCTGGCGGCGTGCTTAACACATGCAAGTCGAACGGGATGATTTAAGAGCTTGCTCTTGGAGAATCTAGTGGCAAACGGGTGAGTAACACGTAGACAACCTGCCGACAGGATGGGGACAACATTCCGAAAGGAATGCTAATACCGAATGAAGTCGAGGGAAGGCATCTTCCTTCGATGAAAGATGGCCTCTGAA
>621d6b3344a29d7c66a4de0caf551f38
AGAGTTTGATCATGGCTCAGGACGAACGCTGGCGGCGTGCTTAACACATGCAAGTCGAACGGGATGATTTAGAAGCTTGCTTTTAGAGAATCTAGTGGCAAACGGGTGAGTAACACGTAGACAACCTGCCAACAGGATGGGGACAACATTCCGAAAGGAATGCTAATACCGAATGAAGTCAGAGGAGGGCATCCTCCTCTGATGAAAGATGGCCTCTATT
>fbf041b457d9e0626c812aa5a8fc8be1
AGAGTTTGATCATGGCTCAGGACGAACGCTGGCGGCGTGCTTAACACATGCAAGTCGAACGGGATGATTTAGAAGCTTGCTTTTAGAGAATCTAGTGGCAAACGGGTGAGTAACACGTAGACAACCTGCCGACAGGATGGGGACAACATTCCGAAAGGAATGCTAATACCGAATGAAGTCAGAGGAGGGCATCCTCTTCTGATGAAAGATGGCCTCTGAA
>928d83a9f999ddf815f5d934e31400fc
AGAGTTTGATCATGGCTCAGGACGAACGCTGGCGGCGTGCTTAACACATGCAAGTCGAACGGGATTAAAAAATTATCATTGAGCTCTCCGATGAGACGGGAGCCAAGCGTCGTGACCGCGCAGCGGGCACCACGCGTTCAACAAGTGCAACACCAAGTCGAAGGGTTGAATGGTAATTTTTTAATCTAGTGGCAAACGGGTGAGTAACACGTAGACAACC
>066ba2826d0379bc67c3949aaca53984
AGAGTTTGATCATGGCTCAGGACGAACGCTGGCGGCGTGCTTAACACATGCAAGTCGAACGGTGAAGCGCCTTCCTTTTTGGGGGGTGTGGATGAGTGGCGAACGGGTGAGTAACACGTGAGTAACCTGCCCCCTTCTTCTGGATAACCGCATGAAAGTGTGGCTAATACGGGATATTCTGGGTCTGTCGCATGATGGGTCTGGGAAAGATATTGTTTCG
>9d7085707119d3cd4dbd7725d925c15c
AGAGTTTGATCATGGCTCAGGACGAACGCTGGCGGCGTGCTTAACACATGCAAGTCGAACGGTGAAGGGACTGGTTTTTGCTGGTTCTGGATGAGTGGCGAACGGGTGAGTAACACGTGAGTAACCTGCCCCCTTCTTCTGGATAACCGCATGAAAGTGTGGCTAATACGGGATATTCTGTGCCTGCTGCATGGTGGGTGTGGGAAAGATGCGCCTTTGG
>01d1f95ef989f4dac2060daab40e6841
AGAGTTTGATCATGGCTCAGGACGAACGCTGGCGGCGTGCTTAACACATGCAAGTCGAACGTGATTTTTATGGAAGAACCTTCGGGGACGGAAATAAAATGAAAGTGGCGAACGGGTGAGTAACACGTGAGCAACCTACCTTACACAGGGGGATAGCCGTTGGAAACGACGATTAATACCGCATGAGACCACAATACTGCATGGTAAAGGGGTCAAAGAT
>fb928731ff749c26e0b549d001a642d6
AGAGTTTGATCATGGCTCAGGACGAACGCTGGCGGCGTGCTTAACACATGCAAGTCGAACGTGATTTTTATGGAAGAACCTTCGGGGACGGAAGTAAAATGAAAGTGGCGAACGGGTGAGTAACACGTGAGCAACCTACCTTACACAGGGGGATAGCCGTTGGAAACGACGATTAATACCGCATGAGACCACAATACTGCATGGTATAGGGGTCAAAGAT
>5db73b81d97404f3d93cac66cacb4e09
AGAGTTTGATCATGGCTCAGGACGAACGCTGGCGGCGTGCTTAACACATGCAAGTCGAACGTGATTTTTGTGGAAATTCTTTCGGGAATGGAAATGAAATGAAAGTGGCGAACGGGTGAGTAACACGTGAGCAACCTACCTTACACAGGGGGATAGCCGTTGGAAACGACGATTAATACCGCATGAGACCACAGAATCGCATGATATAGGGGTCAAAGAT
>bb40e85f9da9f2b68373234db4a4b1b5
AGAGTTTGATCATGGCTCAGGACGAACGCTGGCGGCGTGCTTAACACATGCAAGTTGAACGGAAAGGCCCACCACCTTGGTGGTGGGTACTCGAGTGGCGAACGGGTGAGTAACACGTGGGTGATCTGCCCCGCACTGTGGGATAAGCCTGGGAAACTGGGTCTAATACCACATACGACCACACTGTAGACAGTGTGGTGGAAAGCTTTTGCGGTGTGGG
>3598b30351fbb3c49636f1c88d2c1d2a
AGAGTTTGATCATGGCTCAGGAGGAACGCTGGCGGCGTGCCTAACACATGCAAGTCGAGCGAGAAGTAAATTAACAGAGATTTCGGTCAAAGTAAATTTATGGAAAGCGGCGGACGGGTGAGTAACGCGTAGGCAACCTGCCCTTTGCACAGGGATAGCCTCGGGAAACCGGGATTAAAACCTGATAACGCCGAGAAAACACATGTTTACTCGGTCAAAT
>2993a97f5e927249e19f020cc761092c
AGAGTTTGATCATGGCTCAGGATAAACGCTGGCGGCGCACATAAGACATGCAAGTCGAACGAACTTAATTGAGAGCTTGCTCTCAAAGCGGTTAGTGGCGGACTGGTGAGTAACACGTAAGCAACCTGCCTATTAGAGGGGAATAACAGCGAGAAATCGTTGCTAATACCGCATATGCTGTGAGTATCGCATGATACAAGCAGGAAAGGAGCAATCCGCT
>b36cdc6d594f36aeafcb42706d31e7b5
AGAGTTTGATCATGGCTCAGGATAAACGCTGGCGGCGCACATAAGACATGCAAGTCGAACGAACTTAATTGAGAGCTTGCTCTCAAAGCGGTTAGTGGCGGACTGGTGAGTAACACGTAAGCAACCTGCCTATTAGAGGGGAATAACAGCGAGAAATCGTTGCTAATACCGCATATGCTGTGAGTATCGCATGATACAAGCAGGAAAGGAGTAATCCGCT
>93b07a0d88b95e9ca5767b7ee110dc81
AGAGTTTGATCATGGCTCAGGATAAACGCTGGCGGTGTACATAAGACATGCAAGTCGAACGGGAGAAGACAGGAAGATTTATCTACTTGTTGGACACCGTGGCGGACGGGTGAGTAACACGTAAGCAACCTGCCTATAAGAGGGGAATAACAGTGAGAAATTACTGATAATACCGCATAAGCTGGAGGTATCGCATGATACATTCAGAAAAGATTTATCG
>e47be2768db7a44684806932dd4849ca
AGAGTTTGATCATGGCTCAGGATAAACGCTGGCGGTGTACATAAGACATGCAAGTCGAACGGGAGAAGACTAGAAGATTTATCTACTAGTTGGACACCGTGGCGGACGGGTGAGTAACACGTAAGCAACCTACCTATAAGAGGGGAATAACAGTGAGAAATTACTGATAATACCGCATAAGCTGGAGGTATCGCATGATACATTCAGAAAAGATTTATCG
>9672df0d3b9d2099b0b91eabd45ecb88
AGAGTTTGATCATGGCTCAGGATAAACGCTGGCGGTGTACATAAGACATGCAAGTCGAACGGGAGAAGACTGGAAGATTTATCTACTAGCTCGGACACCGTGGCGGACGGGTGAGTAACACGTAAGCAACCTGCCTATAAGAGGGGAATAACAGTGAGAAATTACTGATAATACCGCATAAGCTGGAGGTATCGCATGATACATTCAGAAAAGATTTATC
>ac2b7e8f6691b6cba3e236b9d2b1302f
AGAGTTTGATCATGGCTCAGGATAAACGCTGGCGGTGTACATAAGACATGCAAGTCGAACGGGAGAAGACTGGAAGATTTATCTACTAGTTGGACACCGTGGCGGACGGGTGAGTAACACGTAAGCAACCTGCCTATAAGAGGGGAATAACAGTGAGAAATTACTGATAATACCGCATAAGCTGGAGGTATCGCATGATACATTCAGAAAAGATTTATCG
>79adb296a8a5b55d6a4c91e71aa81774
AGAGTTTGATCATGGCTCAGGATGAACGCTAGCGACAGGCTTAACACATGCAAGTCGAGGGGCAGCAATTTGTAGCAATACAAAGTTGGCGACCGGCGCACGGGTGAGTAACGCGTATGCAACCTACCCACAACAGAAGAATAATCCGGCGAAAGTCGGTCTAATACTTCATAAAACAGGGACACCGCATGGTGTTATTTGTTAAAGATTTATCGGTTGT
>df44edeeb0dbe5baf8f4470bed19e46d
AGAGTTTGATCATGGCTCAGGATGAACGCTAGCGACAGGCTTAACACATGCAAGTCGAGGGGCAGCAATTTGTAGCAATACAAAGTTGGCGACCGGCGCACGGGTGAGTAACGCGTATGCAACCTACCTACAACAGAAGAATAATCCGGCGAAAGTCGGTCTAATACTTCATAAAACAGGGACATCGCATGGTGTTATTTGTTAAAGATTTATCGGTTGT
>43376a41bd0ef97b0882fa8dfd67a248
AGAGTTTGATCATGGCTCAGGATGAACGCTAGCGACAGGCTTAACACATGCAAGTCGAGGGGCAGCAATTTGTAGCAATACAAAGTTGGCGACCGGCGCACGGGTGAGTAACGCGTATGCAACCTACCTACAACAGAAGAATAATCCGGCGAAAGTCGGTCTAATACTTCATAAAACAGGGGCGCCGCATGGTGTTATTTGTTAAAGATTTATCGGTTGT
>c6b379f47b2f0d0e948b1372ce728dd1
AGAGTTTGATCATGGCTCAGGATGAACGCTAGCGATAGGCTTAACACATGCAAGTCGAGGGGCAGCACAAGGTAGCTTGCTATCTGGGTGGCGACCGGCGCACGGGTGCGTAACGCGTATGCAACTTGCCCTATACAGGAGGATAACCCGTCGAAAGACGGACTAATACTGCGTATGCTCACAACTTGGCATCAAGAAGTGAGGAAAGAAATTCGGTATA
>5098a1c024407a3c733b4907538d385e
AGAGTTTGATCATGGCTCAGGATGAACGCTAGCGATAGGCTTAACACATGCAAGTCGAGGGGCAGCACGAATTAGCAATAGTTTGGTGGCGACCGGCGCACGGGTGCGTAACACGTATACAACCTACCTTCAATTGGGGAATAACCTGGAGAAATTTGGACTAATATCCCATAGTAAACGGAAGAGGCATCTTTTTTGTTTTAAAGATTTATTGATTGGA
>e9c252faca76b119fc64d7acea06fc24
AGAGTTTGATCATGGCTCAGGATGAACGCTAGCGATAGGCTTAACACATGCAAGTCGAGGGGCAGCACGGGATAGCTTGCTATCTGGGTGGCGACCGGCGCACGGGTGCGTAACGCGTATGCAACTTGCCCTATACAGGAGGATAACCCGTCGAAAGACGGACTAATACTGCGTATGCTCACAGCTTGGCATCAAGTGGTGAGGAAAGAAATTCGGTATA
>c04f8186c9e2c62368fb43cdf0894a95
AGAGTTTGATCATGGCTCAGGATGAACGCTAGCGATAGGCTTAACACATGCAAGTCGAGGGGCAGCATGATCTTAGCTTGCTAAGGTCGATGGCGACCGGCGCACGGGTGCGTAACGCGTATGCAACTTGCCTTACAGAGGGGGATAACCCGTTGAAAGACGGACTAAAACCGCATACACTTGTATTATTGCATGATATTACAAGGAAATATTTATAGCT
>9c131fcd377d4e9371c6f764cbdc5bb6
AGAGTTTGATCATGGCTCAGGATGAACGCTAGCGATAGGCTTAACACATGCAAGTCGAGGGGCAGCATGGTCTTAGCTTGCTAAGACTGATGGCGACCGGCGCACGGGTGCGTAACGCGTATGCAACTTGCCTCACAGAGGGGGATAACCCGTCGAAAGACGGACTAATACCGCGTACACTCCACTTTGGGCATCCAATGTAGAGGAAATGAAATTCGCT
>c74e5b8663cf7981a30c5d66831f06d7
AGAGTTTGATCATGGCTCAGGATGAACGCTAGCGATAGGCTTAACACATGCAAGTCGAGGGGCAGCATGGTCTTAGCTTGCTAAGACTGATGGCGACCGGCGCACGGGTGCGTAACGCGTATGCAACTTGCCTCACAGAGGGGGATAACCCGTCGAAAGACGGACTAATACCGCGTACACTCCAGCTTGGGCATCCAAGCTAGAGGAAATGAATTTCGCT
>92de3bf3a4cd381adb78942f7b5be1d6
AGAGTTTGATCATGGCTCAGGATGAACGCTAGCGATAGGCTTAACACATGCAAGTCGAGGGGCAGCATGGTCTTAGCTTGCTAAGACTGATGGCGACCGGCGCACGGGTGCGTAACGCGTATGCAACTTGCCTCACAGAGGGGGATAACCCGTCGAAAGACGGACTAATACCGCGTACACTCTATGTTGGGCATCCAATGTAGAGGAAATGAAATTCGCT
>4b14eb81dcbc2ffadf1746a01fde712d
AGAGTTTGATCATGGCTCAGGATGAACGCTAGCGATAGGCTTAACACATGCAAGTCGAGGGGCAGCATGGTCTTAGCTTGCTAAGACTGATGGCGACCGGCGCACGGGTGCGTAACGCGTATGCAACTTGCCTCACAGAGGGGGATAACCCGTCGAAAGACGGACTAATACCGCGTACACTCTATGTTGGGCATCCAATGTAGAGGAAATGAACTTCGCT
>1e6ca3b9b4de4d074d3291055891cf61
AGAGTTTGATCATGGCTCAGGATGAACGCTAGCGATAGGCTTAACACATGCAAGTCGAGGGGCAGCATGGTCTTAGCTTGCTAAGACTGATGGCGACCGGCGCACGGGTGCGTAACGCGTATGCAACTTGCCTCACAGAGGGGGATAACCCGTCGAAAGACGGACTAATACCGCGTACACTCTATGTTGGGCATCCAATGTAGAGGAAATGAATTTCGCT
>894ca4dc7455f8e8e6fc150d718bd03f
AGAGTTTGATCATGGCTCAGGATGAACGCTAGCGATAGGCTTAACACATGCAAGTCGAGGGGCAGCATGGTCTTAGCTTGCTAAGACTGATGGCGACCGGCGCACGGGTGCGTAACGCGTATGCAACTTGCCTCACAGAGGGGGATAACCCGTCGAAAGACGGACTAATACCGCGTACACTTACAGGAGGGCATCCTCCAGTAAGGAAATGAAATTCGCT
>f1d4300d0e0351c3df9b9512efc35b30
AGAGTTTGATCATGGCTCAGGATGAACGCTAGCGATAGGCTTAACACATGCAAGTCGAGGGGCAGCATGGTCTTAGCTTGCTAAGACTGATGGCGACCGGCGCACGGGTGCGTAACGCGTATGCAACTTGCCTCACAGAGGGGGATAACCCGTCGAAAGACGGACTAATACCGCGTACACTTGGGATAGGGCATCCTGACCCAAGGAAATGAAATTCGCT
>bbbd6252629d1297384135d803db6f93
AGAGTTTGATCATGGCTCAGGATGAACGCTAGCGATAGGCTTAACACATGCAAGTCGAGGGGCAGCATGGTCTTAGCTTGCTAAGGCTGATGGCGACCGGCGCACGGGTGCGTAACGCGTATGCAACTTGCCTCACAGAGGGGGATAACCCGTCGAAAGACGGACTAATACCGCGTACACTCTATGTTGGGCATCCAATGTAGAGGAAATGAAATTCGCT
>88ea98604707deb08e1cdcf40411a5da
AGAGTTTGATCATGGCTCAGGATGAACGCTAGCGATAGGCTTAACACATGCAAGTCGAGGGGCAGCATTATTTTAGCTTGCTAAGATAGATGGCGACCGGCGCACGGGTGCGTAACGCGTATGCAACCTGCCTGTAATTAGGGAATAACCCGGTGAAAGTCGGACTAATACCCTATATTCATCGTTAACCGCATGGTTGATGATGGAAAGATTTATTGAT
>47e528c05bb01dc2f7e59db07e240b02
AGAGTTTGATCATGGCTCAGGATGAACGCTAGCGATAGGCTTAACACATGCAAGTCGAGGGGCAGCATTATTTTAGCTTGCTAAGATAGATGGCGACCGGCGCACGGGTGCGTAACGCGTATGCAACCTGCCTGTAATTAGGGAATAACCCGGTGAAAGTCGGACTAATACCCTATATTCTTCTTTCTCCGCATGGGGAAGGACGGAAAGATTTATTGAT
>5dc18280173bb576236d1728cea8aa27
AGAGTTTGATCATGGCTCAGGATGAACGCTAGCGATAGGCTTAACACATGCAAGTCGAGGGGCAGCATTATTTTAGCTTGCTAAGATAGATGGCGACCGGCGCACGGGTGCGTAACGCGTATGCAACCTGCCTGTAATTAGGGAATAACCCGGTGAAAGTCGGACTAATACCCTATATTCTTCTTTCTCCGCATGGGGGAGGACGGAAAGATTTATTGAT
>5d89f60949c61b1cdc2c0781e5d891a3
AGAGTTTGATCATGGCTCAGGATGAACGCTAGCGATAGGCTTAACACATGCAAGTCGAGGGGCATCGAGGGTAGCAATACCTGTCGGCGACCGGCGCACGGGTGAGTAACGCGTATGTAACCTGCCCGCAACAGAGGGATAACCCGGCGAAAGTCGGACTAATACCTCATAAAACAGGGGTTCCGCATGGGACTATTTGTTAAAGATTTATTGGTTGCGG
>3c1f718a968d3d632ad3489586007b4b
AGAGTTTGATCATGGCTCAGGATGAACGCTAGCGGCAGGCCTAACACATGCAAGTCGAGGGAGAAGCCCTTCGGGGCAGAAACCGGCGCACGGGTGCGTAACGCGTATGCAACCTACCTTTCACAGGGGGATAGCCCGAAGAAATTTGGATTAATACCCCATAACATTGCGAGATGGCATCATTTAGCAATTAAAACTGCGGTGGTGAGAGATGGGCATG
>8c839bb167e5b5e8109736b423070ff9
AGAGTTTGATCATGGCTCAGGATGAACGCTAGCGGCAGGCCTAACACATGCAAGTCGAGGGAGAAGCCCTTCGGGGCAGAAACCGGCGCACGGGTGCGTAACGCGTATGCAACCTACCTTTCACAGGGGGATAGCCCGAAGAAATTTGGATTAATACCCCATAATATTATTGGATGGCATCATTTGATAATTAAAATTACGATGGTGAAAGATGGGCATG
>28bb0c3a33d537386de8638ee7ada221
AGAGTTTGATCATGGCTCAGGATGAACGCTAGCGGCAGGCCTAACACATGCAAGTCGAGGGAGAAGCCCTTCGGGGCAGAAACCGGCGCACGGGTGCGTAACGCGTATGCAACCTACCTTTCACAGGGGGATAGCCCGAAGAAATTTGGATTAATACCCCATAATATTGTTGGATGGCATCATTTAGCAATTAAAACTACGGTGGTGAAAGATGGGCATG
>02b1c17b5d23f56e9564ecff5aa5e153
AGAGTTTGATCATGGCTCAGGATGAACGCTAGCGGCAGGCCTAACACATGCAAGTCGAGGGAGAAGCCCTTTCGGGGGCAGAAACCGGCGCACGGGTGCGTAACGCGTATGCAACCTACCTTTCACAGGGGGATAGCCCGAAGAAATTTGGATTAATACCCCATAATATTATTAGATGGCATCATTTGATAATTAAAACTGCGGTGGTGAAAGATGGGCA
>ecb963f23c8b193ecc2ea7176597dee8
AGAGTTTGATCATGGCTCAGGATGAACGCTAGCGGCAGGCCTAACACATGCAAGTCGAGGGAGAAGCCCTTTCGGGGGCAGAAACCGGCGCACGGGTGCGTAACGCGTATGCAACCTACCTTTCACAGGGGGATAGCCCGAAGAAATTTGGATTAATACCCCATAATATTATTGAATGGCATCATTTGATAATTAAAACTGAGGTGGTGAAAGATGGGCA
>21a11da7f5db014759ba1026a4ec7d5f
AGAGTTTGATCATGGCTCAGGATGAACGCTAGCGGCAGGCCTAACACATGCAAGTCGAGGGAGAAGCCCTTTCGGGGGCAGAAACCGGCGCACGGGTGCGTAACGCGTATGCAACCTACCTTTCACAGGGGGATAGCCCGAAGAAATTTGGATTAATACCCCATAATATTATTGAATGGCATCATTTGATAATTAAAACTGCGGTGGTGAAAGATGGGCA
>5715fcbc127bf6b5599b54ac837f22fb
AGAGTTTGATCATGGCTCAGGATGAACGCTAGCGGCAGGCCTAACACATGCAAGTCGAGGGAGAAGCCCTTTCGGGGGCAGAAACCGGCGCACGGGTGCGTAACGCGTATGCAACCTACCTTTCACAGGGGGATAGCCCGAAGAAATTTGGATTAATACCCCATAATATTGTTGGATGGCATCATTTGATAATTAAAACTGAGGTGGTGAAAGATGGGCA
>fa56526a62a7d3f5d6cd2cc81cdd0fb8
AGAGTTTGATCATGGCTCAGGATGAACGCTAGCGGCAGGCCTAACACATGCAAGTCGAGGGAGAAGCCCTTTCGGGGGCAGAAACCGGCGCACGGGTGCGTAACGCGTATGCAACCTACCTTTCACAGGGGGATAGCCCGAAGAAATTTGGATTAATACCCCATAATATTGTTGGATGGCATCATTTGATAATTAAAACTGCGGTGGTGAAAGATGGGCA
>ea72303ade12fa2affced053330724c8
AGAGTTTGATCATGGCTCAGGATGAACGCTAGCGGCAGGCCTAACACATGCAAGTCGAGGGAGAAGCCTTCGGGCTAAAACCGGCGCACGGGTGCGTAACGCGTATACAATCTGCCTTTCACATAGGGATAGCCCGAAGAAATTTGGATTAATACCTAATAGTATATAGGAGCGGCATCGTTTTTATATTAAAGCTACGGTGGTGAAAGATGAGTATGCG
>3e898ca26446a1d71e850f2c12f2d555
AGAGTTTGATCATGGCTCAGGATGAACGCTAGCGGCAGGCCTAACACATGCAAGTCGAGGGAGAAGCCTTCGGGCTAAAACCGGCGCACGGGTGCGTAACGCGTATACAATCTGCCTTTTATCCGGGGGATAGCCCGAAGAAATTTGGATTAATACCCTATGGTATAAGAGCACGGCATCGTGCACTTATTAAAGCTACGGCGGTAAAAGATGAGTATGC
>539d8c464efa9410c3c6414c39a8e814
AGAGTTTGATCATGGCTCAGGATGAACGCTAGCGGCAGGCCTAACACATGCAAGTCGAGGGAGAAGCCTTCGGGCTGAAACCGGCGCACGGGTGCGTAACGCGTATACAATCTGCCTTTCACATAGGGATAGCCCGAAGAAATTTGGATTAATACCTAATGGTATATAAGAGCGGCATCGTTTTTATATTAAAGCTACGGTGGTGAAAGATGAGTATGCG
>6d997bb65111ae8522c6b512104f4a57
AGAGTTTGATCATGGCTCAGGATGAACGCTAGCGGCAGGCCTAACACATGCAAGTCGAGGGAGAAGCCTTTCGGGGCAGAAACCGGCGCACGGGTGCGTAACGCGTATGCAACCTACCTTTCACAGGGGGATAGCCCGAAGAAATTTGGATTAATACCCCATAATATTGTTGGATGGCATCATCTGATAATTAAAACTGAGGTGGTGAAAGATGGGCATG
>57e22ad9ece6c77dd2e376a0af0b2d1c
AGAGTTTGATCATGGCTCAGGATGAACGCTAGCGGCAGGCCTAACACATGCAAGTCGAGGGAGAAGCCTTTCGGGGCAGAAACCGGCGCACGGGTGCGTAACGCGTATGCAACCTACCTTTTACAGGGGGATAGCCCGAAGAAATTTGGATTAATACCCCATAATATTATTGTACGACATCGTTTGATAATTAAAGCTAAGGCGGTAGAAGATGGGCATG
>d1a82aba4209aa1de3997011a74c6347
AGAGTTTGATCATGGCTCAGGATGAACGCTAGCGGCAGGCCTAACACATGCAAGTCGAGGGAGAAGTATTTTCGGATACAGAAACCGGCGCACGGGTGCGTAACGCGTATATAATCTACCTTATACAGAGGGATAGCCCGAAGAAATTTGGATTAATACCTCATAGTATTATTGATTGGCATCGATTAATAATTAAAGCTGAGGCGGTATAAGATGAGTA
>4b74bbb25d46b3eeac40b3ab3821dce3
AGAGTTTGATCATGGCTCAGGATGAACGCTAGCGGCAGGCCTAACACATGCAAGTCGAGGGAGAGGTTACCTTCGGGTAACCAAAACCGGCGCACGGGTGCGTAACGCGTATACAATCTGCCTTTCACATAGGGATAGCCCGAAGAAATTTGGATTAATACCTAATGGTATATAGGAGCGGCATCGTTTTTATATTAAAGCTACGGTGGTGAAAGATGAG
>dc45c11dc4a51099068d5446ff8d578b
AGAGTTTGATCATGGCTCAGGATGAACGCTAGCGGCAGGCCTAACACATGCAAGTCGAGGGAGGAGCCTTCGGGCTTCGACCGGCGTACGGGTGCGTAACGCGTATACAATCTGCCTTTCACATAGGGATAGCCCGAAGAAATTTGGATTAATACCTAATGGTATATAGATGTGGCATCACCTTTATATTAAAGCTGAGGCGGTGAAAGATGAGTATGCG
>ea58b44f32f73d7d84cff8872a117ac8
AGAGTTTGATCATGGCTCAGGATGAACGCTAGCGGCAGGCCTAACACATGCAAGTCGAGGGAGGAGCTTTCGGGCTTCGACCGGCGTACGGGTGCGTAACGCGTATACAATCTGCCTTTCACATAGGGATAGCCCGAAGAAATTTGGATTAATACCTAATGGCATATAGGAGTGGCATCACCTTTATATTAAAGCTGAGGCGGTGAAAGATGAGTATGCG
>966583cf37140cdcb603521918eec31a
AGAGTTTGATCATGGCTCAGGATGAACGCTAGCGGCAGGCCTAACACATGCAAGTCGAGGGATAAGCCCTTCGGGGTGGAAACCGGCGCACGGGTGCGTAACGCGTATGCAACCTACCTTTCACAGGGGGATAGCCCGAAGAAATTTGGATTAATACCCCATAATATTGTTGGATGGCATCATCTGATAATTAAAGTTACGATGGTGAAAGATGGGCATG
>6d56dd536cacbfd60238b7078c28cade
AGAGTTTGATCATGGCTCAGGATGAACGCTAGCGGCAGGCCTAACACATGCAAGTCGAGGGATAAGCTTTCGAGCTGAAACCGGCGTACGGGTGCGTAACGCGTATACAATCTGCCTTTCACAGGGGGATAGCCCGAAGAAATTTGGATTAATACCCCATAGAATAATGGTGTGGCATCATATTATTATTAAAGCTACGGTGGTGAAAGATGAGTATGCG
>c0bef3c1780f458549e3449ef2c00727
AGAGTTTGATCATGGCTCAGGATGAACGCTAGCGGCAGGCCTAACACATGCAAGTCGAGGGGCAACGAGATGGTAGCAATACCATTGTCGGCGACCGGCGAACGGGTGCGTAACGCGTGAACAACTTGCCGGACACAGGGGGATAATCGTCGGAAACGTCGTCTAATATCCCATAACATTGACATGGGCATCCATGTTGATTGAAAGCAATTATGCGGTG
>f750441661a1b707eac98bc68b2ad737
AGAGTTTGATCATGGCTCAGGATGAACGCTAGCGGCAGGCCTAACACATGCAAGTCGAGGGGCAACGAGATGGTAGCAATACCATTGTCGGCGACCGGCGAACGGGTGCGTAACGCGTGAACAACTTGCCGGACACAGGGGGATAATCGTCGGAAACGTCGTCTAATATCCCATAACATTGACATGGGCATCCATGTTGATTGAAAGCATTTATGCGGTG
>7b189dfdf60ec27de17a30d94a0caca4
AGAGTTTGATCATGGCTCAGGATGAACGCTAGCGGCAGGCCTAACACATGCAAGTCGAGGGGGAAGTTACTTTCGGGTAACTGAGACCGGCGTACGGGTGCGTAACGCGTATACAATCTGCCTTTCACTGGGGGATAGCCCGAAGAAATTTGGATTAATACCCCATAGTATAGTAGTGTGGCATCACACAACTATTAAAGCTTAGGTGGTGAAAGATGAG
>9c7d0c5fb80f14e67d845d1f17095e91
AGAGTTTGATCATGGCTCAGGATGAACGCTAGCGGCAGGCTTAACACATGCAAGTCGAGGGCGATTGATATTAGCAATAGTATTAATTGACCGGCGGAAGGGTGCGTAACGCGTGAGTAACATACCCGTTACAGAGGGATAGTCGATGGAAACGTCGTATAATACCTCATAGTATAGATTTATCCCCTGATAGATTTATTAAATCGTAAGAGGTAACGGA
>fc2ae792c54d2e02df79517ca7907040
AGAGTTTGATCATGGCTCAGGATGAACGCTAGCGGGAGGCCTAACACATGCAAGCCGAGCGGGATTTGTTGGTTAGCTTGCTAACTAACGATGAGAGCGGCGTACGGGTGCGGAACATGTGTGCAATCTGCCCTTATCAAGGGGATAGCCCGGAGAAATCCGGATTAATACCCTATAACATATGGGATGGCATCATTTCATATTAAAAGCTACGGCGGAT
>e29e3195b49455beb54dd39f147f6537
AGAGTTTGATCATGGCTCAGGATGAACGCTAGCGGGAGGCCTAACACATGCAAGCCGAGCGGTAGAGTTCCTTCGGGAACTTGAGAGCGGCGCACGGGTGCGGAACACGTGTGCAACCTGCCTTTATCTGGGGGATAGCCTTTCGAAAGGAAGATTAATACCCCATAATATGTTGTATGGCATCATACGACATTGAAAACTCCGGTGGATAGAGATGGGC
>f8602c5f2fa4d998c7c6826753df67c0
AGAGTTTGATCATGGCTCAGGATGAACGCTAGCTACAGGCCTAACACATGCAAGTCGAGGGGAAACGGGAAAGCAGCTTGCTGCTTTCTGTCGTCGACCGGCGCACGGGTGAGTAACGCGTATCCAACCTTCCCATAACTAAGGGATACCCCGTAGAAATGCGGCCTAATACCTTATGTACTCCCATGACGGCATCAGAATGGGAGCAAAGAACTTCGGT
>0e66cfaeaf1d4173294a7d126244b640
AGAGTTTGATCATGGCTCAGGATGAACGCTAGCTACAGGCCTAACACATGCAAGTCGAGGGGAAACGGGAAAGCAGCTTGCTGCTTTCTGTCGTCGACCGGCGCACGGGTGAGTAACGCGTATCCAACCTTCCCATAACTAAGGGATACCCCGTAGAAATGCGGCCTAATACCTTATGTACTCCCATGACGGCATCAGAGTGGGAGCAAAGAATTTCGGT
>beaa1e9b9a3ce5d83e07488495076a99
AGAGTTTGATCATGGCTCAGGATGAACGCTAGCTACAGGCCTAACACATGCAAGTCGTGGGGCAGCGGGTATGCTTGTTTTCAAGTATATGCCGGCGACCGGCGCACGGGTGAGTAACGCGTATCCAACCTGCCCATCACAAGGGAATAACCCGTCGAAAGTCGGCCTAATGCCCTATGTATTCCGATGAAGTCCTCTGAATCGGAATAAAGCATTTGCG
>5b176d47ce7cea4c80ae9b9f9f95ec18
AGAGTTTGATCATGGCTCAGGATGAACGCTAGCTACAGGCCTAACACATGCAAGTCGTGGGGCAGCGGGTATGCTTGTTTTCAAGTATATGCCGGCGACCGGCGCACGGGTGAGTAACGCGTATCCAACCTGCCCATCACAAGGGAATAACCCGTCGAAAGTCGGCCTAATGCCCTATGTATTCCGATGAAGTCCTCTGAATCGGAATAAAGCTTTTGCG
>a18d1595bac2ba96327238a1ecc27162
AGAGTTTGATCATGGCTCAGGATGAACGCTAGCTACAGGCCTAACACATGCAAGTCGTGGGGCAGCGGGTATGTTTGTTTTCAAGCATATGCCGGCGACCGGCGCACGGGTGAGTAACGCGTATCCAACCTGCCCATCACAAGGGAATAACCCGTCGAAAGTCGGCCTAATGCCCTATGTATTCCGATGAAGTCCTCTGAATCGGAATAAAGCATTTGCG
>0ba189700ef7c7b451e6f06d59883a5f
AGAGTTTGATCATGGCTCAGGATGAACGCTAGCTACAGGCCTAACACATGCAAGTCGTGGGGCAGCGGGTATGTTTGTTTTCAAGCATATGCCGGCGACCGGCGCACGGGTGAGTAACGCGTATCCAACCTGCCCATCACAAGGGAATAACCCGTCGAAAGTCGGCCTAATGCCCTATGTATTCCGATGAAGTCCTCTGAATCGGAATAAAGCTTTTGCG
>f60a91322b6148b766c10c8ffc250c0c
AGAGTTTGATCATGGCTCAGGATGAACGCTAGCTACAGGCTTAACACATGCAAGTCGAGGGGAAACGACATTGAAAGCTTGCTTTTAATGGGCGTCGACCGGCGCACGGGTGCGTAACGCGTATCGAACCTGCCCTTTACTCAGGGATAGCCTTGCGAAAGTAAGATTAATACCTGATAGTGTTGCGATGAGGCATCTTGTTGCAACTAAAGATTTATTG
>0ba50f450f7a26583348daa8b980f783
AGAGTTTGATCATGGCTCAGGATGAACGCTAGCTACAGGCTTAACACATGCAAGTCGAGGGGAAACGACATTGAAGCTTGCTTCGATGGGCGTCGACCGGCGCACGGGTGAGTAACGCGTATCCAACCTGCCTCTGACTAAGGGATAACCCGGCGAAAGTCGGACTAATACCTTATGAGGTTTTCAGCAGACATCTAATGAAAACGAAAGATTTATCGGT
>3cf443f3c81bb6dce6a163c31643f718
AGAGTTTGATCATGGCTCAGGATGAACGCTAGCTACAGGCTTAACACATGCAAGTCGAGGGGAAACGACATTGAAGCTTGCTTCGATGGGCGTCGACCGGCGCACGGGTGAGTAACGCGTATCCAACCTGCCTCTGACTAAGGGATAACCCGGCGAAAGTCGGACTAATACCTTATGAGGTTTTCTGCAGACATCTAACGAAAACGAAAGATTTATCGGT
>5c2aa767cc78e37eef1946b770bda25b
AGAGTTTGATCATGGCTCAGGATGAACGCTAGCTACAGGCTTAACACATGCAAGTCGAGGGGAAACGACATTGAAGCTTGCTTCGATGGGCGTCGACCGGCGCACGGGTGAGTAACGCGTATCCAACCTGCCTCTGACTAAGGGATAACCCGGCGAAAGTCGGACTAATACCTTATGAGGTTTTCTGCAGACATCTAATGAAAACGAAAGATTTATCGGT
>f2980913025a804fdf8f5cc4aa26c714
AGAGTTTGATCATGGCTCAGGATGAACGCTAGCTACAGGCTTAACACATGCAAGTCGAGGGGAAACGACATTGAAGCTTGCTTCGATGGTCGTCGACCGGCGCACGGGTGAGTAACGCGTATCCAACCTGCCTCTGACTAAGGGATAACCCGGCGAAAGTCGGACTAATACCTTATGAGGTTTTCAGCAGACATCTAATGAAAACGAAAGATTTATCGGT
>6072e71cb507e6eb66b3ef2b24d28867
AGAGTTTGATCATGGCTCAGGATGAACGCTAGCTACAGGCTTAACACATGCAAGTCGAGGGGAAACGATGAGAGAGCTTGCTCTCTTAGGCGTCGACCGGCGCACGGGTGAGTAACGCGTATCCAACCTACCCATTACAGGGGGATAACCTTGCGAAAGTAAGACTAATACCCCATGGTATTTTATGATGGCCTCATTATAGGATTAAAGATTTATTGGT
>a96ae141c9952d4159e68e725fc7d8be
AGAGTTTGATCATGGCTCAGGATGAACGCTAGCTACAGGCTTAACACATGCAAGTCGAGGGGAAACGATGAGAGAGCTTGCTCTCTTAGGCGTCGACCGGCGCACGGGTGAGTAACGCGTATCCAACCTGCCCATTACAGGGGAATAACCTTGCGAAAGTAAGACTAATGCCCCATGGTATTCTCAGCAGACATCTAATGAGGATTAAAGATTTATCGGT
>edab7fd94f4257311ce6b3a15bf66f8a
AGAGTTTGATCATGGCTCAGGATGAACGCTAGCTACAGGCTTAACACATGCAAGTCGAGGGGAAACGGCATTAAGTGCTTGCACTTTTTGGACGTCGACCGGCGCACGGGTGAGTAACGCGTATCCAACCTTCCCATGACTAAGGGATAACCTGCCGAAAGGCAGACTAATACCTTATGGTCTTCACTGACGGCATCAGATGTGAAGTAAAGATTTATCG
>9a99fd82ae5f0573411a78be5532ad88
AGAGTTTGATCATGGCTCAGGATGAACGCTAGCTACAGGCTTAACACATGCAAGTCGAGGGGAAACGGCATTGAGTGCTTGCACTCTTTGGACGTCGACCGGCGCACGGGTGAGTAACGCGTATCCAACCTTCCCATTACTGTGGGATAACCTGCCGAAAGGCAGACTAATACCGCATAGTCTTCGTTGACGGCATCCGATATGAAGTAAAGATTTATCG
>5da9d4082d01e869ba259f8428983f7f
AGAGTTTGATCATGGCTCAGGATGAACGCTAGCTACAGGCTTAACACATGCAAGTCGAGGGGAAACGGCATTTAGTGCTTGCACCGAATGGACGTCGACCGGCGCACGGGTGAGTAACGCGTATCCAACCTACCCATTACTGTGGGATAACCTGCCGAAAGGCAGACTAATACCGCATAGTCTTCGATGACGGCATCAGATTTGAAGTAAAGATTTATCG
>c6520c9d05dc5fae46ec3a6db5e20f32
AGAGTTTGATCATGGCTCAGGATGAACGCTAGCTACAGGCTTAACACATGCAAGTCGAGGGGAAACGGCATTTAGTGCTTGCACCGAATGGACGTCGACCGGCGCACGGGTGAGTAACGCGTATCCAACCTTCCCACAACTAAGGAATAACCTGCCGAAAGGCAGACTAATACCTTATGTAATCCTTTGATGGCATCAGATAAGGATAAAAGATTTATCG
>7b5792497a0b585860f102c4abababfb
AGAGTTTGATCATGGCTCAGGATGAACGCTAGCTACAGGCTTAACACATGCAAGTCGAGGGGAAACGGCATTTAGTGCTTGCACCGAATGGACGTCGACCGGCGCACGGGTGAGTAACGCGTATCCAACCTTCCCACAACTAAGGAATAACCTGCCGAAAGGCAGACTAATACCTTATGTAATCCTTTGATGGCATCAGATAAGGATGAAAGATTTATCG
>58e4e9904d9e0852ecfef9c413aadd39
AGAGTTTGATCATGGCTCAGGATGAACGCTAGCTACAGGCTTAACACATGCAAGTCGAGGGGAAACGGCATTTAGTGCTTGCACCGAATGGACGTCGACCGGCGCACGGGTGAGTAACGCGTATCCAACCTTCCCACAACTAAGGAATAACCTGCCGAAAGGTAGACTAATACCTTATGTAATCCTTTGATGGCATCAGATAAGGATAAAAGATTTATCG
>a6c309d1eb9f1f88e44f320d5f0f7196
AGAGTTTGATCATGGCTCAGGATGAACGCTAGCTACAGGCTTAACACATGCAAGTCGAGGGGAAACGGCATTTAGTGCTTGCACCGAATGGACGTCGACCGGCGCACGGGTGAGTAACGCGTATCCAACCTTCCCATAACTAAGGAATAACCTGCCGAAAGGCAGACTAATACCTTATGTAATCCTTTGATGGCATCAGATAAGGATAAAAGATTTATCG
>54b98180a4eded7ba5873abb7280b2ae
AGAGTTTGATCATGGCTCAGGATGAACGCTAGCTACAGGCTTAACACATGCAAGTCGAGGGGAAACGGCATTTAGTGCTTGCACCGAATGGACGTCGACCGGCGCACGGGTGAGTAACGCGTATCCAACCTTCCCATAACTAAGGGATAACCTGCCGAAAGGCAGACTAATACCTTATGTAATCCTTTGATGGCATCAGATAAGGATAAAAGATTTATCG
>0e94eb2d905fcc4844a5bdf384c7b7a3
AGAGTTTGATCATGGCTCAGGATGAACGCTAGCTACAGGCTTAACACATGCAAGTCGAGGGGAAACGGCATTTAGTGCTTGCACCGAATGGACGTCGACCGGCGCACGGGTGAGTAACGCGTATCCAACCTTCCCATTACTTTGGGATAACCTGCCGAAAGGCAGACTAATACCTCATAGTCTTCGATGACGGCATCAGATTTGAAGTAAAGATTTATCG
>9fe8730d4ea5836f1a86225c93667f5a
AGAGTTTGATCATGGCTCAGGATGAACGCTAGCTACAGGCTTAACACATGCAAGTCGAGGGGAAACGGCATTTAGTGCTTGCACTGAATGGACGTCGACCGGCGCACGGGTGAGTAACGCGTATCCAACCTACCCATTACTGTGGGATAACCTGCCGAAAGGCAGACTAATACCGCATAGTCTTCGATGACGGCATCAGATTTGAAGTAAAGATTTATCG
>be182ba447bb32f36a427365b0e3c2be
AGAGTTTGATCATGGCTCAGGATGAACGCTAGCTACAGGCTTAACACATGCAAGTCGAGGGGAAACGGCATTTAGTGCTTGCACTGAATGGACGTCGACCGGCGCACGGGTGAGTAACGCGTATCCAACCTACCCATTACTGTGGGATAACCTGCCGAAAGGCAGACTAATACCGCATGGTCTTCGATGACGGCATCAGATTTGAAGTAAAGATTTATCG
>14b881831f3bd1197bc1a87de6695605
AGAGTTTGATCATGGCTCAGGATGAACGCTAGCTACAGGCTTAACACATGCAAGTCGAGGGGAAACGGGAAAGCAGCTTGCTGCTTTTTGTCGTCGACCGGCGCACGGGTGAGTAACGCGTATCCAACCTTCCCATAACAAAGGGATACTCCGTAGAAATGCGGTCTAATACCTTATGTTCTCTTTATTAGGCATCTTTTATAGAGCAAAGAATTTCGGT
>a240dc1d5880ba1d9fa82efec57c1a6f
AGAGTTTGATCATGGCTCAGGATGAACGCTAGCTACAGGCTTAACACATGCAAGTCGAGGGGAAACGGGAGAATAGCTTGCTATTCTTTGTCGTCGACCGGCGCACGGGTGAGTAACGCGTATCCAACCTTCCCATAACTAAGGAATACCCCGTAGAAATGCGGCCTAATCCCTTATGGTCTCTTACGCCTGTCATGGGAATAAGAGTAAAGATTTATCG
>038fd5cf1e627ac04159318d059f6f0a
AGAGTTTGATCATGGCTCAGGATGAACGCTAGCTACAGGCTTAACACATGCAAGTCGAGGGGAAACGGGAGAATAGCTTGCTATTCTTTGTCGTCGACCGGCGCACGGGTGAGTAACGCGTATCCAACCTTCCCGTAACTAAGGAATACCCCGTAGAAATGCGGCCTAATCCCTTATGGTCTCTTATGCCTGTCATGGGAATAAGAGTAAAGATTTATCG
>5e40ab11e1fd2c236493effb9865f281
AGAGTTTGATCATGGCTCAGGATGAACGCTAGCTACAGGCTTAACACATGCAAGTCGAGGGGAAACGGGGAAGCAGCTTGCTGCTTTCTGTCGTCGACCGGCGCACGGGTGAGTAACGCGTATCCAACCTTCCCATAACTAAGGAATACCCCGTAGAAATGCGGCCTAATCCCTTATGGTCTCTTATACCTGACATCGGAATAAGAGTAAAGATTTATCG
>06f29d6966a96538666ea1eb7da7f01e
AGAGTTTGATCATGGCTCAGGATGAACGCTAGCTACAGGCTTAACACATGCAAGTCGAGGGGCAGCATGAGGTTTGCTTGCAAACCTTGATGGCGACCGGCGCACGGGTGAGTAACGCGTATCCAACCTTCCCATAACTGGAGAATAACCTGCCGAAAGGTAGACTAATACTCCATGGTTTCCGCTGATGGCATCAGATGTGGAATAAAGATTTTTTTTG
>0c1ba31d9c93f04f8b90d0294fad9302
AGAGTTTGATCATGGCTCAGGATGAACGCTAGCTACAGGCTTAACACATGCAAGTCGAGGGGCAGCATGGAAGAAGCTTGCTTCTTCTGATGGCGACCGGCGCACGGGTGCGTAACGCGTATCAAACCTGCCTCATACTCGGGGATAGCCTTGCGAAAGTAAGATTAATACCCGATGTTATTAGTTCACCGCATGGTGGGTTAATCAAAGATTTATCGGT
>fd24e45ba013adaf465214f25cb799c1
AGAGTTTGATCATGGCTCAGGATGAACGCTAGCTACAGGCTTAACACATGCAAGTCGAGGGGCAGCATGGAAGAAGCTTGCTTCTTCTGATGGCGACCGGCGCACGGGTGCGTAACGCGTATCAAACCTGCCTCATACTCGGGGATAGCCTTGCGAAAGTAAGATTAATACCCGATGTTGTTATATTTCCGCATGGTGATATAACCAAAGATTTATCGGT
>43cf2676952c69c2a930c910f6f2c1a9
AGAGTTTGATCATGGCTCAGGATGAACGCTAGCTACAGGCTTAACACATGCAAGTCGAGGGGCAGCATGGAAGAAGCTTGCTTCTTCTGATGGCGACCGGCGCACGGGTGCGTAACGCGTATCAAACCTGCCTCATACTCGGGGATAGCCTTGCGAAAGTAAGATTAATACCCGATGTTGTTATGTTACCGCATGGTGATATAACCAAAGATTTATCGGT
>791d979061accd57210d70f5b52f8138
AGAGTTTGATCATGGCTCAGGATGAACGCTAGCTACAGGCTTAACACATGCAAGTCGAGGGGCAGCATGGAAGAAGCTTGCTTCTTCTGATGGCGACCGGCGCACGGGTGCGTAACGCGTATCAAACCTGCCTCATACTCGGGGATAGCCTTGCGAAAGTAAGATTAATACCCGATGTTGTTGCTTTCTCGCATGGGAGGGTAACCAAAGATTTATCGGT
>577f3a97aec87a6507d700074ab53b4c
AGAGTTTGATCATGGCTCAGGATGAACGCTAGCTACAGGCTTAACACATGCAAGTCGAGGGGCAGCATGTTGGTTGCTTGCAACCAATGATGGCGACCGGCGCACGGGTGAGTAACGCGTATCCAACCTACCCAATACTCAGGCATAACCCGTTGAAAGACGGACTAATTCCTGATGGTATGTATTTTTCTCATGAATTATACATTAAAGAATTTCGGTA
>e89ab8359520f15e556969f349703acd
AGAGTTTGATCATGGCTCAGGATGAACGCTAGCTACAGGCTTAACACATGCAAGTCGAGGGGCAGCATGTTGGTTGCTTGCAACCAATGATGGCGACCGGCGCACGGGTGAGTAACGCGTATCCAACCTACCCAATACTCAGGCATAACCCGTTGAAAGACGGACTAATTCCTGATGGTATGTATTTTTCTCATGATTTATACATTAAAGAATTTCGGTA
>9b692d928e4884e5b8431fd71a3bed76
AGAGTTTGATCATGGCTCAGGATGAACGCTAGCTACAGGCTTAACACATGCAAGTCGAGGGGCAGCGGGTTGAAAGCTTGCTTTCAATGCCGGCGACCGGCGCACGGGTGCGTAACGCGTATCAAACCTGCCTCATACTCGGGGATAGCCTTGCGAAAGTAAGATTAATACCCGATGTTATTAGTTCATCGCATGGTGGGCTAATCAAAGATTTATCGGT
>3b82ac1179f6fda8f7ab0ed056105b97
AGAGTTTGATCATGGCTCAGGATGAACGCTAGCTACAGGCTTAACACATGCAAGTCGAGGGGCAGCGGGTTGAAAGCTTGCTTTCAATGCCGGCGACCGGCGCACGGGTGCGTAACGCGTATCAAACCTGCCTCATACTCGGGGATAGCCTTGCGAAAGTAAGATTAATACCCGATGTTATTAGTTCTCCGCATGGTGGGCTAATCAAAGATTTATCGGT
>f15d81a9a7a2775948b4362770de645b
AGAGTTTGATCATGGCTCAGGATGAACGCTAGCTACAGGCTTAACACATGCAAGTCGAGGGGCAGCGGGTTGAAAGCTTGCTTTCAATGCCGGCGACCGGCGCACGGGTGCGTAACGCGTATCAAACCTGCCTCATACTCGGGGATAGCCTTGCGAAAGTAAGATTAATACCCGATGTTGTTGCTTTCTCGCATGGGAGAGTAACCAAAGATTTATCGGT
>622832cce5e8b285cc7bbb41537e123f
AGAGTTTGATCATGGCTCAGGATGAACGCTAGCTACAGGCTTAACACATGCAAGTCGAGGGGCAGCGGGTTGAAAGCTTGCTTTCGATGCCGGCGACCGGCGCACGGGTGCGTAACGCGTATCAAACCTGCCTCATACTCGAGGATAGCCTTGCGAAAGTAAGATTAATACCCGATGTTGTTGCTTTCTCGCATGGGAGAGTAACCAAAGATTTATCGGT
>26744f3c635604812bea0c181ea11f48
AGAGTTTGATCATGGCTCAGGATGAACGCTAGCTACAGGCTTAACACATGCAAGTCGAGGGGCATCATGCGGATTGCTTGCGATCCGTGATGGCGACCGGCGCACGGGTGAGTAACGCGTATCCAACCTTCCCGCTGCTGGGGGATAACCCGGTGAAAGCCGGACTAATACCCCATAATCCCCGTTGACGGCATCCGATTCGGGGCAAAGTTTTTTTTCG
>480f12b27b4763e3351fd77d7e0652ac
AGAGTTTGATCATGGCTCAGGATGAACGCTAGCTACAGGCTTAACACATGCAAGTCGAGGGGTAACATTTGGGGAGCTTGCTTCCTTTGATGACGACCGGCGAATGGGTGAGTAACGCGTATCCAACCTGCCCCCGGCTGGGGTATAACCCGTCGAAAGGCGGCCTAATCCCCCATGGTGTCTTCTGAGGTCATCCGATGAGGACTAAAGGTATTTTTTT
>adb451db8dc3f5519892a2a4a6b2e92a
AGAGTTTGATCATGGCTCAGGATGAACGCTAGCTACAGGCTTAACACATGCAAGTCGAGGGGTACCATTTAGGGAGCTTGCTTCCTTTGATGACGACCGGCGAATGGGTGAGTAACGCGTATCCAACCTGCCCCCGGCTGGGGTATAACCCGTCGAAAGGCGGCCTAATCCCCCATGGTGTCTTCTGAGGTCATCCGATGAGGACTAAAGGTATTTTTCC
>67eb94594ead08015c7a231f09652d47
AGAGTTTGATCATGGCTCAGGATGAACGCTAGCTACAGGCTTAACACATGCAAGTCGCGGGGCAGCATAGTGATTGCTTGCAATTACTGATGGCGACCGGCGCACGGGTGAGTAACGCGTATCCAACCTACCCTTTACTACGGGATAACCCGGCGAAAGTCGGACTAATACCGTATGTAGTCCATTGACGGCATCCGATTTGGACCAAAGGCTTAGCGGT
>05bbd9726577c604e942872bd8c3966b
AGAGTTTGATCATGGCTCAGGATGAACGCTAGCTACAGGCTTAACACATGCAAGTCGCGGGGCAGCATGGGGGTTGCTTGCAACCCCCGATGGCGACCGGCGCACGGGTGAGTAACGCGTATCCAACCTGCCCTTCACCACGGGATAACCCGGCGAAAGTCGGACTAATACCGTATGTTGTCCATTGACGGCATCCGATTTGGACGAAAGGCTTTGCGGT
>443695f05555d45778d2fc0374158e0f
AGAGTTTGATCATGGCTCAGGATGAACGCTAGCTACAGGCTTAACACATGCAAGTCGCGGGGCAGCATGGGGGTTGCTTGCAACCCCTGATGGCGACCGGCGCACGGGTGAGTAACGCGTATCCAACCTGCCCTTCACCACGGGATAACCCGGCGAAAGTCGGACTAATACCGTATGTTGTCCATTGACGGCATCCGATTTGGACGAAAGGCTTAGCGGT
>c04b7855643566a609dd91c114aea73b
AGAGTTTGATCATGGCTCAGGATGAACGCTAGCTACAGGCTTAACACATGCAAGTCGCGGGGCAGCATGGGGGTTGCTTGCAACCCCTGATGGCGACCGGCGCACGGGTGAGTAACGCGTATCCAACCTGCCCTTCACCACGGGATAACCCGGCGAAAGTCGGACTAATACCGTATGTTGTCCATTGACGGCATCCGATTTGGACGAAAGGCTTTGCGGT
>162bfd5e8a017da043528a4416c7fde8
AGAGTTTGATCATGGCTCAGGATGAACGCTAGCTACAGGCTTAACACATGCAAGTCGCGGGGCAGCATGGGGGTTGCTTGCAATCCCCGATGGCGACCGGCGCACGGGTGAGTAACGCGTATCCAACCTGCCCTTCACCACGGGATAACCCGGCGAAAGTCGGACTAATACCGTATGTTGTCCATTGACGGCATCCGATTTGGACGAAAGGTTTGGCGGT
>3b836628c17c8f00a7a716a19a2d2961
AGAGTTTGATCATGGCTCAGGATGAACGCTAGCTACAGGCTTAACACATGCAAGTCGCGGGGCAGCATGGGGGTTGCTTGCAATCCCTGATGGCGACCGGCGCACGGGTGAGTAACGCGTATCCAACCTGCCCTTCACCACGGGATAACCCGGCGAAAGTCGGACTAATACCGTATGTTGTCCATTGACGGCATCCGATTTGGACGAAAGGCTTAGCGGT
>932a85f503329f69353954c1dd628537
AGAGTTTGATCATGGCTCAGGATGAACGCTAGCTACAGGCTTAACACATGCAAGTCGCGGGGCAGCATGGGGGTTGCTTGCAATCCCTGATGGCGACCGGCGCACGGGTGAGTAACGCGTATCCAACCTGCCCTTCACCACGGGATAACCCGGCGAAAGTCGGACTAATACCGTATGTTGTCCATTGACGGCATCCGATTTGGACGAAAGGCTTTGCGGT
>cc9f774f5201cd87378e3b954258f68a
AGAGTTTGATCATGGCTCAGGATGAACGCTAGCTACAGGCTTAACACATGCAAGTCGCGGGGCAGCATGTTGGTTGCTTGCAACCGATGATGGCGACCGGCGCACGGGTGAGTAACGCGTATCCAACCTACCTATTACCACGGGATAACCCGGCGAAAGTCGGACTAATACCGTATGTGGTCTTCAAGTGGCATCAGCAGTAGACTAAAGGTTTGGCGGT
>8907f403261653825af4ad610ca90dbe
AGAGTTTGATCATGGCTCAGGATGAACGCTAGCTACAGGCTTAACACATGCAAGTCGTGGGGCAGCGGATACTTAGCTTGCTAAGTATGCCGGCGACCGGCGCACGGGTGAGTAACGCGTACCGAACCTGCCCATCACACAGGGATAGGCTTGCGAAAGCAAGATTAATACCTGATGGTCTCAATTTTATGCATGTAGGATTGAGTAAAGCCTTCGGGCG
>99c21ccf14a65c850e8e2205655be3a1
AGAGTTTGATCATGGCTCAGGATGAACGCTAGCTACAGGCTTAACACATGCAAGTCGTGGGGCAGCGGATACTTAGCTTGCTAAGTATGCCGGCGACCGGCGCACGGGTGAGTAACGCGTACCGAACCTGCCCATCACACAGGGATAGGCTTGCGAAAGCAAGATTAATACCTGATGGTCTCAGTTGTATGCATGTATAATTGAGTAAAGCCTTCGGGCG
>1e0899861ce67e3f4cac05f28f2eb9ee
AGAGTTTGATCATGGCTCAGGATGAACGCTAGCTACAGGCTTAACACATGCAAGTCGTGGGGCAGCGGATACTTAGCTTGCTAAGTATGCCGGCGACCGGCGCACGGGTGAGTAACGCGTACCGAACCTGCCCATCACACAGGGATAGGCTTGCGAAAGCAAGATTAATACCTGATGGTCTCAGTTGTATGCATGTATGATTGAGTAAAGCCTTCGGGCG
>cd1513af9bef51a507ccc205afbce80b
AGAGTTTGATCATGGCTCAGGATGAACGCTAGCTACAGGCTTAACACATGCAAGTCGTGGGGCAGCGGATGCTTAGCTTGCTAAGTATGCCGGCGACCGGCGCACGGGTGAGTAACGCGTACCGAACCTGCCCATCACACAGGGATAGGCTTGCGAAAGCAAGATTAATACCTGATGGTCTCAGTTGTATGCATGTATAATTGAGTAAAGCCTTCGGGCG
>40e07ce0f56d38a53a3b7d5d6b94467e
AGAGTTTGATCATGGCTCAGGATGAACGCTAGCTACAGGCTTAACACATGCAAGTCGTGGGGCAGCGGGTGCTTAGCTTGCTAAGTATGCCGGCGACCGGCGCACGGGTGAGTAACGCGTACCGAACCTGCCCATCACACAGGGATAGGCTTGCGAAAGCAAGATTAATACCTGATGGTCTCAGTTGTATGCATGTATGATTGAGTAAAGCCTTCGGGCG
>6392d274ac64c17aad4119f654680123
AGAGTTTGATCATGGCTCAGGATGAACGCTAGCTACAGGCTTAACACATGCAAGTTGCGGGGCAGCATGGGGGTTGCTTGCAATCCCCGATGGCGACCGGCGCACGGGTGAGTAACGCGTATCCAACCTGCCCTTCACCACGGGATAACCCGGCGAAAGTCGGACTAATACCGTATGTTGTCCATTGACGGCATCCGATTTGGACGAAAGGCTTTGCGGT
>322117d84d7880c4a3354ffa9abdff77
AGAGTTTGATCATGGCTCAGGATGAACGCTAGCTATAGGCTTAACACATGCAAGTCGAGGGGAAACGGCATTATGTGCTTGCACATTTTGGACGTCGACCGGCGCACGGGTGAGTATCGCGTATCCAACCTGCCCTTTACTTGGGGATACCCCGTTGAAAGACGGCCTAATACCCGATATTGTTCATTGATGGCATCAGATATGAATAAAAGATTTATCG
>732f206ca816ca8247a4fb7a4aa16ad0
AGAGTTTGATCATGGCTCAGGATGAACGCTAGCTATAGGCTTAACACATGCAAGTCGAGGGGAAACGGCATTATGTGCTTGCACATTTTGGACGTCGACCGGCGCACGGGTGAGTATCGCGTATCCAACCTGCCCTTTACTTGGGGATACCCCGTTGAAAGACGGCCTAATACCCGATGTAATTCATTGATGGCATCAGATATGAATAAAAGATTTATCG
>f5da15b66b38adeb54c17f2b1603fa02
AGAGTTTGATCATGGCTCAGGATGAACGCTGACAGAATGCTTAACACATGCAAGTCAACTTGAATTTGGGTTTTTAACTTAGGTTTGGGTGGCGGACGGGTGAGTAACGCGTAAAGAACTTGCCTCACAGCTAGGGACAACATTTGGAAACGAATGCTAATACCTAATATTATGATAATAGGGCATCCTATAATTATGAAAGCTATAAGCGCTGTGAGAG
>c33f13a599e892b3dd8e5a676943293b
AGAGTTTGATCATGGCTCAGGATGAACGCTGACAGAATGCTTAACACATGCAAGTCAATGGGGAAACGGTGCTTGCACCGTGATAACCATGGCGGACGGGTGAGTAACGCGTAAAGAACTTGCCTCTTAGTCTGGGATAACAGATGGAAACGACTGATAAGACTAGATATTATTAAAGTTTCGCATGAAGCTTTAATGAAAAGAGATGCTAAGAGAGAGC
>85f279ccf1274b5ced998dc0015e2295
AGAGTTTGATCATGGCTCAGGATGAACGCTGACAGAATGCTTAACACATGCAAGTCGACTCGAGTCTTCGGACTTGGGTGGCGCACGGGTGAGTAACGCGTAAAGAACTTGCCTCTTAGACCGGGACAACATCTGGAAACGGATGCTAATACCGGATATTATGGTTTTTTCGCATGGAGGAATCATGAAAGCTGGATGCGCTAAGAGAGAGCTTTGCGTC
>6734a1a9fba66cf737a91845e6d61a07
AGAGTTTGATCATGGCTCAGGATGAACGCTGACAGAATGCTTAACACATGCAAGTCGATGGGGAAGTGGTGCTTGCACCATGGTAACCATGGCGGACGGGTGAGTAACGCGTAAGGAACTTGCCTGCGGGACCGGGATAACAGCAGGAAACTGCTGACAAGACCGGATAAGGTCATTAAGCTGCATAGCTTAGTGATGAAAGGAGACGCCTGCGGAGAGC
>d4f4fd5340124f8c39d9ed67c489578f
AGAGTTTGATCATGGCTCAGGATGAACGCTGACAGAATGCTTAACACATGCAAGTCGATGGGGAAGTGGTGCTTGCACCATGGTAACCATGGCGGACGGGTGAGTAACGCGTAAGGAACTTGCCTGCGGGACTGGGATAACAGCAGGAAACTGCTGATAATACCGGATAAGGTCATTAAGCTGCATAGCTTAGTGATGAAAGGAGACGCCTGCGGAGAGC
>87f915e31595a21facbbf7ecb199ea5e
AGAGTTTGATCATGGCTCAGGATGAACGCTGACAGAATGCTTAACACATGCAAGTCTACTTGAACTTCGGTTTGGGTGGCGGACGGGTGAGTAACGCGTAAAGAACTTGCCTCACAGTTAGGGACAACATTTGGAAACGAATGCTAATACCTGATATTATGATTTTAGGGCATCCTAAGATTATGAAAGCTATATGCGCTGTGAGAGAGCTTTGCGTCCC
>85853f4afe41723483113ae327b16d2f
AGAGTTTGATCATGGCTCAGGATGAACGCTGACAGAATGCTTAACACATGCAAGTCTACTTGAACTTCGGTTTGGGTGGCGGACGGGTGAGTAACGCGTAAAGAACTTGCCTCACAGTTAGGGACAACATTTGGAAACGAATGCTAATACCTGATATTATGATTTTAGGGCATCCTAAGATTATGAAAGCTATATGTGCTGTGAGAGAGCTTTGCGTCCC
>21154943f90369be3877c7095dd9349b
AGAGTTTGATCATGGCTCAGGATGAACGCTGACAGAATGCTTAACACATGCAAGTCTACTTGAATTTGGGTTTTTAACTTAGATTTGGGTGGCGGACGGGTGAGTAACGCGTAAAGAACTTGCCTCACAGCTAGGGACAACATTTAGAAATGAATGCTAATACCTAATATTATGATAATAGGGCATCCTATAATTATGAAAGCTATATGCGCTGTGAGAG
>7faa82b3bf951e1ea8ebfe78368ad619
AGAGTTTGATCATGGCTCAGGATGAACGCTGACAGAATGCTTAACACATGCAAGTCTTTGGCGAAGCTGTGCTTGCACAGCCTAGCCAAGGCGGACGGGTGAGTAACGCGTAAGGAACTTGCCCTGCAGTCAGGGATAACAGACGGAAACGACTGATAAGACCTGGTAAAGTCAGGCGGACTCATGTCCAGCCTGATGAAAAGAGATGCTGCAGGAGAGC
>50ae1dc37791fdae8dff999787f72fce
AGAGTTTGATCATGGCTCAGGATGAACGCTGACAGAATGCTTAACACATGCAAGTCTTTGGCGAAGCTGTGCTTGCACAGCCTAGCCAAGGCGGACGGGTGAGTAACGCGTAAGGGACTTGCCCTGCAGTCAGGGATAACAGACGGAAACGACTGATAAGACCTGGTAAAGTCAGGCGGACTCATGTCCAGCCTGATGAAAAGGAATGCTGCAGGAGAGC
>071b73fb2c75fa1fc8e407f047dac821
AGAGTTTGATCATGGCTCAGGATGAACGCTGGCGGCATGCCTAACACATGCAAGTCGAACGAAGTCATATGTGAAGTTTTCGGATGGAATATAAGACTTAGTGGCGGACGGGTGAGTAACACGTAAGTAATCAACCTATAACACACGAATAACTAATAGAAATGTTAGCTAATACGAGATAAAATATATGATATGGGAATATTATATATCAAAGCTGAGG
>0c2c116f59368722bd11b5dd1da25126
AGAGTTTGATCATGGCTCAGGATGAACGCTGGCGGCATGCCTAACACATGCAAGTCGAACGGGGCTCAGAGAACGGAGGACTTGTCCAAAGTTTTCGAAAGCCTAGTGGCGGACGGGTGAGTAACACGTGAGCAACCTGCCTTGGACTGGGGAATAACTGTGGGAAACCATAGCTAATACCGCATAAAGTCACGAAAGGACATCCTTTTGTGACCAAAGG
>465eb9bf7f2031f440b4e4b9049536a6
AGAGTTTGATCATGGCTCAGGATGAACGCTGGCGGCATGCCTAACACATGCAAGTTGAACGAGAAGTTCTGGAACAAGTCTTCGGACAAGGGAAGGGACGGGAAGTAGCGAACGGGTGAGTAACGCGTGGGCAACCAACCTTACACAGGGGGATAACGCAGAGAAATTTGCGCTAATACCGCATAAGCGCACAGGATCACATGATCTGGTGTGAAAAACT
>c52a8ac0350f4276d00355fbaa18a0bf
AGAGTTTGATCATGGCTCAGGATGAACGCTGGCGGCATGCCTAAGACATGCAAGTCGAACGAGACGGCCTATTGAAGATGGAGTGCTTGCACAAAGTTGGATATAGTTTACCGTCTAGTGGCGCAAGGGTGAGTAACGCGTGGGTTATCTGCCTTCAAGACTGGGATAACGGTTAGAAATGATCGCTAATACCGGATAATACATATTTCAGTACGCTGTT
>c5c960c9dca7fc57cdeb3150e80e9cfa
AGAGTTTGATCATGGCTCAGGATGAACGCTGGCGGCATGCTTAACACATGCAAGTCGGACGGGAAGTGGTGTTTCCAGTGGCGGACGGGTGAGTAACGCGTAAGAACCTGCCCTTGGGAGGGGAACAACAGCTGGAAACGGCTGCTAATACCCCGTAGGCTGAGGAGCAAAAGGAGGAATCCGCCCGAGGAGGGGCTCGCGTCTGATTAGCTAGTTGGTG
>7223895a07265f27d8ea57f4a0068926
AGAGTTTGATCATGGCTCAGGATGAACGCTGGCGGCATGCTTTACACATGCAAGTCGGACGGGAAGTGGTGTTTCCAGTGGCGGACGGGTGAGTAACGCGTAAGAACCTGCCCTTGGGAGGGGGACAACAGCTGGAAACGGCTGCTAATACCCCATAGGCTGAGGAGCAAAAGGAGGAATCCGCCCAAGGAGGGGCTCGCGTCTGATTAGCTAGTTGGTG
>2f230d83f989436df5056094481876de
AGAGTTTGATCATGGCTCAGGATGAACGCTGGCGGCGCGCCTAACACATGCAAGTCGAACGATTAAAGCACCTTCGGGTGTGTATAAAGTGGCGAACGGCTGAGTAACACGTGGGCAACCTGCCCCTCTCATTGGGATAGCCACGGGAAACCGTGGATAATACCGAATACTTCGAGACTTCCGCATGGAAGACTCGAGAAAGCTCCGGCGGAGAGGGATG
>cc74ffa238b93cff86c60540b73ab1d1
AGAGTTTGATCATGGCTCAGGATGAACGCTGGCGGCGCGCCTAACACATGCAAGTCGAACGATTAAAGCACCTTCGGGTGTGTATAAAGTGGCGAACGGCTGAGTAACACGTGGGCAACCTGCCCCTCTCATTGGGATAGCCACGGGAAACCGTGGATAATACCGAATACTTCGAGTCTCCCGCATGGAAGACTCGAGAAAGCTCCGGCGGAGAGGGATG
>2337b063e0df0dd95b19818d35c52203
AGAGTTTGATCATGGCTCAGGATGAACGCTGGCGGCGCGCCTAACACATGCAAGTCGAACGATTAAAGCACCTTCGGGTGTGTATAAAGTGGCGAACGGCTGAGTAACACGTGGGCAACCTGCCCCTCTCATTGGGATAGCCACGGGAAACCGTGGATAATACCGAATACTTCGGGACTTCCGCATGGAAGACTCGAGAAAGCTCCGGCGGAGAGGGATG
>34bb0b5afb7d857598ebe4184e5d690a
AGAGTTTGATCATGGCTCAGGATGAACGCTGGCGGCGCGCCTAACACATGCAAGTCGAACGGTTAAAGCACCTTTTAGGTGTGTATAAAGTGGCGAACGGCTGAGTAACACGTGGGCAACCTGCCCTCCTCTTGGGGATAGCCTCGGGAAACCGAGGATAATACCCGATACTTCAATGTGGCCGCATGACGACATTGAGAAAGCTTTTGCGGAGAAGGAT
>58925662ab613dcf66eebbbee125d171
AGAGTTTGATCATGGCTCAGGATGAACGCTGGCGGCGTGCCTAACACATGCAAGTCGAACGAAGAGTAAATAGGAAGTCCTCGGATGGAATATATACTACTTAGTGGCGGACGGGTGAGTAACGCGTAAGTAATCAACCTGTGACACACGGATAACTGATAGAAATGTCAGCTAATACGAGATGACCTGTTTAAATTGGGAGATGTAAACAGCAAAGCGA
>d7d68aeee2b7faf7d52f233826cb3295
AGAGTTTGATCATGGCTCAGGATGAACGCTGGCGGCGTGCCTAACACATGCAAGTCGAACGAAGAGTAAATAGGAAGTTTTCGGATGGAATATATACTACTTAGTGGCGGACGGGTGAGTAACGCGTAAGTAATCAACCTGTGACACACGGATAACTGATAGAAATGTCAGCTAATACGAGATGAACTGTTTAAATTGGGAGATGTAAACAGCAAAGCGA
>9f82d8b7c278e227887d6b878c37c386
AGAGTTTGATCATGGCTCAGGATGAACGCTGGCGGCGTGCCTAACACATGCAAGTCGAACGAAGCTATGAGACGGAAGCCTTCGGGTGGAAGACTAATAGACTGAGTGGCGGACGGGTGAGTAACGCGTGGGCAACCTGCCCCATACCGGGGGATAGCAGTTGGAAACGACTGGTAAAACCGCATAAGCGCACGGTAAGGCATCTTACAGTGTGAAAAAC
>2dbb708f58d650dc52ad9b50d1cb5722
AGAGTTTGATCATGGCTCAGGATGAACGCTGGCGGCGTGCCTAACACATGCAAGTCGAACGAAGCTATGAGACGGAAGCCTTCGGGTGGAAGACTGATAGACTGAGTGGCGGACGGGTGAGTAACGCGTGGGCAACCTGCCCCATACCGGGGGATAGCAGTTGGAAACGACTGGTAAAACCGCATAAGCGCACAGTAAGGCATCTTACAGTGTGAAAAAC
>5d7483b9b798709fd089519052a08a3e
AGAGTTTGATCATGGCTCAGGATGAACGCTGGCGGCGTGCCTAACACATGCAAGTCGAACGAAGCTATGAGACGGAAGCCTTCGGGTGGAAGACTGATAGACTGAGTGGCGGACGGGTGAGTAACGCGTGGGCAACCTGCCCCATACCGGGGGATAGCAGTTGGAAACGACTGGTAAAACCGCATAAGCGCACGGTAAGGCATCTTACAGTGTGAAAAAC
>744b11bb12a17604a6f45c7369daa964
AGAGTTTGATCATGGCTCAGGATGAACGCTGGCGGCGTGCCTAACACATGCAAGTCGAACGAAGCTATGAGACGGAAGCCTTCGGGTGGAAGACTGATAGACTGAGTGGCGGACGGGTGAGTAACGCGTGGGCAACCTGCCCCATACCGGGGGATAGCAGTTGGAAACGGCTGGTAAAACCGCATAAGCGCACGGTAAGGCATCTTACAGTGTGAAAAAC
>022bc499dff81e94408a24c929680205
AGAGTTTGATCATGGCTCAGGATGAACGCTGGCGGCGTGCCTAACACATGCAAGTCGAACGAGATGCGTATCGGAAAGCTTCGGCCGGAAGATACGTTATCTAGTGGCGGACGGGTGAGTAACACGTGGGTAACCTGCCTTATGGAGGGGGATAACAGAGAGAAATCACTGCTAATACCGCATAAGCACACAGTACCGCATGGTACAGGGTGAAAAGATT
>16038645f1b6ef9b9092594949e9111f
AGAGTTTGATCATGGCTCAGGATGAACGCTGGCGGCGTGCCTAACACATGCAAGTCGAACGAGATGCGTATTGGAAAGCTTCGGCCGGAAGATACGTTATCTAGTGGCGGACGGGTGAGTAACACGTGGGTAACCTGCCTTATGGAGGGGGATAACAGAGAGAAATCACTGCTAATACCGCATAAGCACACAGTACCGCATGGTACAGGGTGAAAAGATT
>89e545ccc686b379aa1c7b890766f6f9
AGAGTTTGATCATGGCTCAGGATGAACGCTGGCGGCGTGCCTAACACATGCAAGTCGAACGAGATGCGTATTGGAAAGCTTCGGCCGGAAGATGCGTTATCTAGTGGCGGACGGGTGAGTAACACGTGGGTAACCTGCCTTATGGAGGGGGATAACAGAGAGAAATCACTGCTAATACCGCATAAGCACACATTGCCGCATGGCAGAGTGTGAAAAGATT
>9b6b30386d750f2dc1f92d37adcbb21d
AGAGTTTGATCATGGCTCAGGATGAACGCTGGCGGCGTGCCTAACACATGCAAGTCGAACGAGATGCTTATTGGAAAGCTTCGGCCGGAAGATAAGTTATCTAGTGGCGGACGGGTGAGTAACACGTGGGTAACCTGCCTTATGGAGGGGGATAACAGAGAGAAATCACTGCTAATACCGCATAAGCACACAGTACCGCATGGTACAGGGTGAAAAGATT
>57b1ef28fa518b29039d1930fda04ae6
AGAGTTTGATCATGGCTCAGGATGAACGCTGGCGGCGTGCCTAACACATGCAAGTCGAACGGAGAATTATTGCCGAGGAGACTTCGGTCAAATCATAATAATTCTTAGTGGCGAACGGGTGAGTAACGCGTGGGGAACCTGCCTCACACCGGGGGATAGCAGTTGGAAACGACTGGTAATACCGCATAAGCGCACAGTATCGCATGATACAGTGTGAAAA
>fc51934f340789f4307754dc83927a8e
AGAGTTTGATCATGGCTCAGGATGAACGCTGGCGGCGTGCCTAACACATGCAAGTCGAACGGAGATTACAGACGGAAGTTTTCGGATGGAAGACTGTAATTCTTAGTGGCGGACGGGTGAGTAACGCGTGGGCAACCTGCCCTATACAGGGGGATAGCAGCTGGAAACGGCTGGTAAGACCGCATAAGTCGGCGAGACCGCATGGTTTTGCCGGGAAATG
>178efc7cf519bc8ca679644e8e91695f
AGAGTTTGATCATGGCTCAGGATGAACGCTGGCGGCGTGCCTAACACATGCAAGTCGAACGGAGATTACAGACGGAAGTTTTCGGATGGAAGACTGTAATTCTTAGTGGCGGACGGGTGAGTAACGCGTGGGCAACCTGCCCTATACAGGGGGATAGCAGCTGGAAACGGCTGGTAAGACCGCATAAGTCGGCGAGACCGCATGGTTTTGTCGGGAAATG
>b9b8610b7c96f7af72260a76f7400b14
AGAGTTTGATCATGGCTCAGGATGAACGCTGGCGGCGTGCCTAACACATGCAAGTCGAACGGAGATTACGGACGGAAGTTTTCGGATGGAAGACTGTAATTCTTAGTGGCGGACGGGTGAGTAACGCGTGGGCAACCTGCCCTATACAGGGGGATAGCAGCTGGAAACGGCTGGTAAGACCGCATAAGTCGGCGAAACCGCATGGTTTTGCCGGGAAATG
>9a90a80718594f5f888da5082e34ea1a
AGAGTTTGATCATGGCTCAGGATGAACGCTGGCGGCGTGCCTAACACATGCAAGTCGAACGGAGATTACGGACGGAAGTTTTCGGATGGAAGCCTGTAATTCTTAGTGGCGGACGGGTGAGTAACGCGTGGGCAACCTGCCCTATACAGGGGGATAGCAGCTGGAAACGGCTGGTAAGACCGCATAAGTCGGTTAAATCGCATGATTTGATCGGGAAATG
>93394fae68d7b1f765548d246748b140
AGAGTTTGATCATGGCTCAGGATGAACGCTGGCGGCGTGCCTAACACATGCAAGTCGAACGGAGATTACGGACGGAAGTTTTCGGATGGAAGTTTGTAATTCTTAGTGGCGGACGGGTGAGTAACGCGTGGGCAACCTGCCCTATACAGGGGGATAGCAGCTGGAAACGGCTGGTAAGACCGCATAAGTCGGCGGAACCGCATGGTTTTGTCGGGAAATG
>a222d8fab9e5b8a7d346fabf0d88d639
AGAGTTTGATCATGGCTCAGGATGAACGCTGGCGGCGTGCCTAACACATGCAAGTCGAACGGAGATTATTGACGGAAGTTTTCGGATGGAAGACGGTAATCTTAGTGGCGGACGGGTGAGTAACGCGTGGGTAACCTGCCCCGTACAGGGGGATAGCGTCGGGAAACTGACGGTAAGACCGCATAGGACCACATATTCGCATGGATAAGTGGTGAAAAGG
>abc88dea58b162f4336aeefbc74e9c98
AGAGTTTGATCATGGCTCAGGATGAACGCTGGCGGCGTGCCTAACACATGCAAGTCGAACGGAGTCCAGCCTTTAAGACCTTCGGGTCAAAGAGGGGAAGACTGAGTGGCGGACGGGTGAGTAACACGTGGGCAACCTGGCTCATAGAGGGGGATAACAGAGAGAAATTTCTGCTAATACCGCATAAGCACACACTGCCGCATGGCAGAGTGTGAAAAGA
>72cc46adb949eb44882d85c94e3d07f1
AGAGTTTGATCATGGCTCAGGATGAACGCTGGCGGCGTGCCTAACACATGCAAGTCGAACGGAGTTTATGTAGGAAGTTTTCGGATGGAATGTATAAACTTAGTGGCGGACGGGTGAGTAACGCGTAAGTAATCAACCTAAAACACACGGATAACTAAGAGAAATTTTAGCTAATACGAGATAATCTTTGATAGTAGGGATATTATCAAAGCAAAGCTGA
>d8d6368e2319e4f5a779a5c7468d8b2a
AGAGTTTGATCATGGCTCAGGATGAACGCTGGCGGCGTGCCTAACACATGCAAGTCGAACGGAGTTTATGTAGGAAGTTTTCGGATGGAATGTATAAACTTAGTGGCGGACGGGTGAGTAACGCGTAAGTAATCAACCTAAAACACACGGATAACTAAGAGAAATTTTAGCTAATACGAGATAATCTTTGATAGTAGGGATATTATCGAAGCAAAGCTGA
>0099f630966ac88f70a3572bf58993eb
AGAGTTTGATCATGGCTCAGGATGAACGCTGGCGGCGTGCCTAACACATGCAAGTCGAACGGGATGCGTATCGGAAAGCTTCGGCCGGAAGATACGTTATCTAGTGGCGGACGGGTGAGTAACACGTGGGTAACCTGCCTTATGGAGGGGGATAACAGAGAGAAATCACTGCTAATACCGCATAAGCACACAGTACCGCATGGTACAGGGTGAAAAGATT
>5d7f42d651cb7b501a17a09018cc1583
AGAGTTTGATCATGGCTCAGGATGAACGCTGGCGGCGTGCCTAACACATGCAAGTCGAACGGGATGCGTATCGGAAAGCTTCGGCCGGAAGATACGTTATCTAGTGGCGGACGGGTGAGTAACACGTGGGTAACCTGCCTTATGGAGGGGGATAACAGAGAGAAATCACTGCTAATACCGCATAAGCACACAGTACCGCATGGTAGAGTGTGAAAAGATT
>9478957882fe217e21efec33543a9f2f
AGAGTTTGATCATGGCTCAGGATGAACGCTGGCGGCGTGCCTAACACATGCAAGTCGAGCGAGAAATAAAGAAATGAAGCTTCGGTAGATTTTCTTTATGGAAAGCGGCGGACGGGTGAGTAACGCGTAGGCAACCTGCCCTGTACAGGGGGATAGCCACCCGAAAAGGTGATTAATACCCCATAACGCAAGAGATACACATGTATCACTTGTCAAAGAT
>1cdfac3459ff6d4410216ccc4c685461
AGAGTTTGATCATGGCTCAGGATGAACGCTGGCGGCGTGCCTAACACATGCAAGTCGAGCGAGAAATAAAGGAATGAAGCTTCGGTAGATTTTCTTTATGGAAAGCGGCGGACGGGTGAGTAACGCGTAGGCAACCTGCCCTGTACAGGGGGATAGCCACCCGAAAAGGTGATTAATACCCCATAACGCAAGAGATACACATGTATCACTTGTCAAAGAT
>f1300b01a37ec15d3cf7d5dfbe9f0dd4
AGAGTTTGATCATGGCTCAGGATGAACGCTGGCGGCGTGCCTAACACATGCAAGTCGAGCGAGAAATTCACAATCGAATCTTCGGAAGAGAGAGTGAATGGAAAGCGGCGGACGGGTGAGTAACGCGTAGGTAACCTGCCCTGTACAGAGGGATAGCCACTGGAAACGGTGATTAATACCTCATAACACCGAGAATTCACATGAAAATTCGGTCAAAGAT
>109fe53b588aa0cdf19f27b9d66f3ee7
AGAGTTTGATCATGGCTCAGGATGAACGCTGGCGGCGTGCCTAACACATGCAAGTCGAGCGAGGGTTTGCTCAGTATTGAGTATTCTAAGACTAGAATGTTCAATTCTGAGCAAAACCAAGCGGCGGACGGGTGAGTAACGCGTGGGTAACCTGCCCTATACACATGGATAACATACTGAAAAGTTTACTAATACATGATAATATATATTTGCGGCATCG
>ed869a6cf4ae8a69d3d7500e380575d5
AGAGTTTGATCATGGCTCAGGATGAACGCTGGCGGCGTGCCTAACACATGCAAGTCGAGCGAGGGTTTGCTCAGTATTGAGTATTCTAAGTCTAGAATGTTCAATTCTGAGCAAAACCAAGCGGCGGACGGGTGAGTAACGCGTGGGTAACCTGCCCTATACACATGGATAACATACTGAAAAGTTTACTAATACATGATAATATATATTTGCGGCATCG
>9244a2dd1bb8f0fccde8f1acf6c04a6f
AGAGTTTGATCATGGCTCAGGATGAACGCTGGCGGCGTGCCTAACACATGCAAGTCGAGCGGCAGCGCGAGTAGTTTACTACTTGGCGGCGAGCGGCGAACGGCTGAGTAACGCGTGGGAATTTGCCCCAAAGTGAGGAATAACTGCCCGAAAGGGTGGCTAATGCCGCATATGATCTTCGGATTAAAGGATTTATCCGCTTTGGGAGAAGCCCGCGTCG
>6213a4e929167e5d3555d09a194036b8
AGAGTTTGATCATGGCTCAGGATGAACGCTGGCGGCGTGCCTAATACATGCAAGTAGAACGCTGAAGCTTGGTGCTTGCACCGAGCGGATGAGTTGCGAACGGGTGAGTAACGCGTAGGTAACCTGCCTCTTAGCGGGGGATAACTATTGGAAACGATAGCTAATACCGCATAAAAGACGATATCGCATGATATTGATTTGAAAGGTGCAATTGCATCAC
>427d9ff3e4d59d3b50bf5755a543cf1c
AGAGTTTGATCATGGCTCAGGATGAACGCTGGCGGCGTGCCTAATACATGCAAGTAGAACGCTGAAGCTTGGTGCTTGCACCGAGCGGATGAGTTGCGAACGGGTGAGTAACGCGTAGGTAACCTGCCTCTTAGCGGGGGATAACTATTGGAAACGATAGCTAATACCGCATAAAAGTCGACATCGCATGATGTTGACTTGAAAGGTGCAATTGCATCAC
>64b0392d2929b1444b77bd07390a65c4
AGAGTTTGATCATGGCTCAGGATGAACGCTGGCGGCGTGCCTAATACATGCAAGTAGAACGCTGAAGCTTGGTGCTTGCACCGAGCGGATGAGTTGCGAACGGGTGAGTAACGCGTAGGTAACCTGCCTCTTAGCGGGGGATAACTATTGGAAACGATAGCTAATACCGCATAAAAGTCGACATTGCATGATGTTGATTTGAAAGGTGCAATTGCATCAC
>9478f2e97efc49fcf75a75a8a589dfdb
AGAGTTTGATCATGGCTCAGGATGAACGCTGGCGGCGTGCCTAATACATGCAAGTAGAACGCTGAAGCTTGGTGCTTGCACCGAGCGGATGAGTTGCGAACGGGTGAGTAACGCGTAGGTAACCTGCCTCTTAGCGGGGGATAACTATTGGAAACGATAGCTAATACCGCATAAAAGTCGATATCGCATGATGTTGACTTGAAAGGTGCAATTGCATCAC
>b90e7a8d85748298aa202193f1f7c385
AGAGTTTGATCATGGCTCAGGATGAACGCTGGCGGCGTGCCTAATACATGCAAGTAGAACGCTGAAGCTTGGTGCTTGCACCGAGCGGATGAGTTGCGAACGGGTGAGTAACGCGTAGGTAACCTGCCTGGTAGCGGGGGATAACTATTGGAAACGATAGCTAATACCGCATAACAGTAGATATTGCATGATATCTGCTTGAAAGGGGCAATTGCTCCAC
>b387a4f191553759c886ce1cbc22bb86
AGAGTTTGATCATGGCTCAGGATGAACGCTGGCGGCGTGCCTAATACATGCAAGTAGAACGCTGAAGCTTGGTGCTTGCACCGAGCGGATGAGTTGCGAACGGGTGAGTAACGCGTAGGTAACCTGCCTGGTAGCGGGGGATAACTATTGGAAACGATAGCTAATACCGCATAACAGTAGATATTGCATGATATCTGCTTGAAAGGGGCAATTGCTCCTC
>16235961eedef9f68fdb7b4e1cc9cb2c
AGAGTTTGATCATGGCTCAGGATGAACGCTGGCGGCGTGCCTAATACATGCAAGTAGAACGCTGAAGCTTGGTGCTTGCACCGAGCGGATGAGTTGCGAACGGGTGAGTAACGCGTAGGTAACCTGCCTGGTAGCGGGGGATAACTATTGGAAACGATAGCTAATACCGCATAACAGTAGATATTGCATGATATCTGCTTGAAAGGTGCAAATGCATCAC
>2fe5604b7b906298905f2fd7736103bf
AGAGTTTGATCATGGCTCAGGATGAACGCTGGCGGCGTGCCTAATACATGCAAGTAGAACGCTGAAGCTTGGTGCTTGCACCGAGCGGATGAGTTGCGAACGGGTGAGTAACGCGTAGGTAACCTGCCTGGTAGCGGGGGATAACTATTGGAAACGATAGCTAATACCGCATAACAGTAGATGTCGCATGACATTTGCTTGAAAGGTGCAATTGCACCAC
>41043448adc2964c3ec0d1920c7a5129
AGAGTTTGATCATGGCTCAGGATGAACGCTGGCGGCGTGCCTAATACATGCAAGTAGAACGCTGAAGCTTGGTGCTTGCACCGAGCGGATGAGTTGCGAACGGGTGAGTAACGCGTAGGTAACCTGCCTGGTAGCGGGGGATAACTATTGGAAACGATAGCTAATACCGCATAACAGTAGATGTTGCATGACAACTATTTGAAAGGTGCAATTGCACCAC
>ddb586fe9e614ce37c1c1093199ef1c7
AGAGTTTGATCATGGCTCAGGATGAACGCTGGCGGCGTGCCTAATACATGCAAGTAGAACGCTGAAGCTTGGTGCTTGCACCGAGCGGATGAGTTGCGAACGGGTGAGTAACGCGTAGGTAACCTGCCTGGTAGCGGGGGATAACTATTGGAAACGATAGCTAATACCGCATAACAGTAGATGTTGCATGACATTTGCTTGAAAGGGGCAATTGCTCCAC
>6c0613dbac8c3cb22242e8d989390ed2
AGAGTTTGATCATGGCTCAGGATGAACGCTGGCGGCGTGCCTAATACATGCAAGTAGAACGCTGAAGCTTGGTGCTTGCACCGAGCGGATGAGTTGCGAACGGGTGAGTAACGCGTAGGTAACCTGCCTGGTAGCGGGGGATAACTATTGGAAACGATAGCTAATACCGCATAACAGTAGATGTTGCATGATATCTGCTTGAAAGGGGCAATTGCTCCAC
>882d5f1eca06db033b5b8510247d013c
AGAGTTTGATCATGGCTCAGGATGAACGCTGGCGGCGTGCCTAATACATGCAAGTAGAACGCTGAAGCTTGGTGCTTGCACCGAGCGGATGAGTTGCGAACGGGTGAGTAACGCGTAGGTAACCTGCCTGGTAGCGGGGGATAACTATTGGAAACGATAGCTAATACCGCATAACAGTCGACATTGCATGATGTTGATTTGAAAGGGGCAATTGCTCCAC
>0cf47e20e0209ddc0fea00286daaa7e5
AGAGTTTGATCATGGCTCAGGATGAACGCTGGCGGCGTGCCTAATACATGCAAGTAGAACGCTGAAGCTTGGTGCTTGCACCGAGCGGATGAGTTGCGAACGGGTGAGTAACGCGTAGGTAACCTGCCTGGTAGCGGGGGATAACTATTGGAAACGATAGCTAATACCGCATGACAACAGTTATTGCATGATAACTGTTTAAAAGGGGCAACTGCTCCAC
>db89a3ca495c050fcbe1af7bd12dfc78
AGAGTTTGATCATGGCTCAGGATGAACGCTGGCGGCGTGCCTAATACATGCAAGTAGAACGCTGAAGCTTGGTGCTTGCACCGAGCGGATGAGTTGCGAACGGGTGAGTAACGCGTAGGTAACCTGCCTGGTAGCGGGGGATAACTATTGGAAACGATAGCTAATACCGCATGACAACAGTTATTGCATGATAACTGTTTAAAAGGGGCAATTGCTCCAC
>c6898b51140b154a524ba0ec90feb933
AGAGTTTGATCATGGCTCAGGATGAACGCTGGCGGCGTGCCTAATACATGCAAGTAGAACGCTGAAGGAAGGAGCTTGCTCTTTCCGGATGAGTTGCGAACGGGTGAGTAACGCGTAGGTAACCTGCCTGGTAGCGGGGGATAACTATTGGAAACGATAGCTAATACCGCATAACAGTAGATGTTGCATGACATTTACTTGAAAGGGGCAATTGCTCCAC
>92104ca8b1a4147d9dac745586ffb9f5
AGAGTTTGATCATGGCTCAGGATGAACGCTGGCGGCGTGCCTAATACATGCAAGTAGAACGCTGAAGGAAGGAGCTTGCTCTTTCCGGATGAGTTGCGAACGGGTGAGTAACGCGTAGGTAACCTGCCTGGTAGCGGGGGATAACTATTGGAAACGATAGCTAATACCGCATAACAGTAGATGTTGCATGACATTTACTTGAAAGGTGCAATTGCATCAC
>809fb2268d6d87e6f8df97df4e502303
AGAGTTTGATCATGGCTCAGGATGAACGCTGGCGGCGTGCCTAATACATGCAAGTAGAACGCTGAAGGAAGGAGCTTGCTCTTTCCGGATGAGTTGCGAACGGGTGAGTAACGCGTAGGTAACCTGCCTGGTAGCGGGGGATAACTATTGGAAACGATAGCTAATACCGCATAATAGTAGATGTTGCATGACATCTGCTTGAAAGGTGCAATTGCATCAC
>c4a6b8c24b96771a95c2f0ff5c906ef1
AGAGTTTGATCATGGCTCAGGATGAACGCTGGCGGCGTGCCTAATACATGCAAGTAGAACGCTGAAGGAGGAGCTTGCTCTTCTGGAAGAGTTGCGAACGGGTGAGTAACGCGTAGGTAACCTGCCTCTTAGCGGGGGATAACTATTGGAAACGATAGCTAATACCGCATAAAAGTCGACATCGCATGATGTTGACTTGAAAGGTGCAACTGCATCACTA
>fd52ab9f2743b3b33693911848b72665
AGAGTTTGATCATGGCTCAGGATGAACGCTGGCGGCGTGCCTAATACATGCAAGTAGAACGCTGAAGGAGGAGCTTGCTCTTCTGGAAGAGTTGCGAACGGGTGAGTAACGCGTAGGTAACCTGCCTCTTAGCGGGGGATAACTATTGGAAACGATAGCTAATACCGCATAAAAGTCGACATTGCATGATGTTGACTTGAAAGGTGCAAATGCATCACTA
>9188ca71d1871e65049a50cdc3b666b1
AGAGTTTGATCATGGCTCAGGATGAACGCTGGCGGCGTGCCTAATACATGCAAGTAGAACGCTGAAGGAGGAGCTTGCTCTTCTGGAAGAGTTGCGAACGGGTGAGTAACGCGTAGGTAACCTGCCTCTTAGCGGGGGATAACTATTGGAAACGATAGCTAATACCGCATAAAAGTCGACATTGCATGATGTTGACTTGAAAGGTGCAACTGCATCACTA
>f0039f845eee4e74988aacdd7aea3dd0
AGAGTTTGATCATGGCTCAGGATGAACGCTGGCGGCGTGCCTAATACATGCAAGTAGAACGCTGAAGGAGGAGCTTGCTCTTCTGGATGAGTTGCGAACGGGTGAGTAACGCGTAGGTAACCTGCCTCTTAGCGGGGGATAACTATTGGAAACGATAGCTAATACCGCATAAAAGTCGACATTGCATGATGTTGACTTGAAAGGTGCAACTGCATCACTA
>d9d9320a3c2eb45a7d8b9ec1027deb2f
AGAGTTTGATCATGGCTCAGGATGAACGCTGGCGGCGTGCCTAATACATGCAAGTAGAACGCTGAAGGAGGAGCTTGCTCTTCTGGATGAGTTGCGAACGGGTGAGTAACGCGTAGGTAACCTGCCTGGTAGCGGGGGATAACTATTGGAAACGATAGCTAATACCGCATGACAACAGTTATTGCATGATAACTGTTTAAAAGGGGCAATTGCTCCACTA
>4bd87ad9d81905dfac6d55ec83c8b676
AGAGTTTGATCATGGCTCAGGATGAACGCTGGCGGCGTGCCTAATACATGCAAGTAGAACGCTGAAGGAGGAGCTTGCTCTTCTGGATGAGTTGCGAACGGGTGAGTAACGCGTAGGTAACCTGCCTGGTAGCGGGGGATAACTATTGGAAACGATAGCTAATACCGCATGACAACAGTTATTGCATGATAGCTGTTTAAAAGGGGCAATTGCTCCACTA
>194fa7715017cc454e61318755e2c9e2
AGAGTTTGATCATGGCTCAGGATGAACGCTGGCGGCGTGCCTAATACATGCAAGTAGAACGCTGAAGGAGGAGCTTGCTCTTTCCGGATGAGTTGCGAACGGGTGAGTAACGCGTAGGTAACCTGCCTGGTAGCGGGGGATAACTATTGGAAACGATAGCTAATACCGCATAACAGTAGATATTGCATGATATCTGCTTGAAAGGGGCAATTGCTCCACT
>1433fbee6bbbc83be28b228dc99a7100
AGAGTTTGATCATGGCTCAGGATGAACGCTGGCGGCGTGCCTAATACATGCAAGTCGAACGCTGGAAATCTAGCTTGCTAGATTGAAGGAGTGGCGAACGGGTGAGTAATACATAAGCAACCTACCCACGAAGACTGGGATAATCTCTGGAAACGGGGACTAATACCGGATAGGTAATCGGAAGGCATCTTCTGATTATTAAAGGTTAAAAACACTGGTG
>055f919317d478e00d33e7dcad4f47f4
AGAGTTTGATCATGGCTCAGGATGAACGCTGGCGGCGTGCCTAATACATGCAAGTCGAACGCTGGAGATCTAGCTTGCTAGATCGAAGGAGTGGCGAACGGGTGAGTAATACATAAGCAACCTACCCACGAAGACTGGGATAATCTCTGGAAACGGGGACTAATACCGGATAGGTAATCGGAAGGCATCTTCTGGTTATTAAAGGTTAAAAACACTGGTG
>e0fd9fe7e910ea5a01f5cc6aa80365a3
AGAGTTTGATCATGGCTCAGGATGAACGCTGGCGGCGTGCCTAATACATGCAAGTCGAGCGAACAGACGAGGAGCTTGCTCCTCTGACGTTAGCGGCGGACGGGTGAGTAACACGTGGATAACCTACCTATAAGACTGGGATAACTTCGGGAAACCGGAGCTAATACCGGATAATATATTGAACCGCATGGTTCAATAGTGAAAGACGGTTTTGCTGTCA
>f69d0a6fcc6afdf7831870b02fa03dc1
AGAGTTTGATCATGGCTCAGGATGAACGCTGGCGGCGTGCCTAATACATGCAAGTCGAGCGAGATGTTAGCGCATGAACCTTCGGGGGATTATGCTAACGGAAAGCGGCGGACGGGTGAGTAACGCGTAGGCAACCTGCCCCTGACAGAGGGATAGCCATTGGAAACGATGATTAAAACCTCATGACACCGTAGAAGCACATGCTTCATCGGTCAAAGAT
>328f82dd0c4a7ca1f9781cf8de685dc2
AGAGTTTGATCATGGCTCAGGATGAACGCTGGCGGCGTGCCTAATACATGCAAGTCGAGCGAGATGTTAGCGCATGAACCTTCGGGGGATTATGCTAACGGACAGCGGCGGACGGGTGAGTAACGCGTAGGCAACCTGCCCCTGACAGAGGGATAGCCATTGGAAACGATGATTAAAACCTCATGACACCGTAGAAGCACATGCTTCATCGGTCAAAGAT
>bf275565219efbe04123ceb420ac2275
AGAGTTTGATCATGGCTCAGGATGAACGCTGGCGGCGTGCCTAATACATGCAAGTCGAGCGAGATGTTAGCGCATGAGCCTTCGGGGGATTATGCTAACGGACAGCGGCGGACGGGTGAGTAACGCGTAGGCAACCTGCCCCTGACAGAGGGATAGCCATTGGAAACGATGATTAAAACCTCATGACACCGTAGAAGCACATGCTTCATCGGTCAAAGAT
>dbc3de0eaf82a543e4c6c0c658c857af
AGAGTTTGATCATGGCTCAGGATGAACGCTGGCGGCGTGCGTAACACATGCAAGTTGGACGACGGTGCCATGAAGTGGTAACACGGAATGGTATACGGAGTAGCGGACGGGTGAGTAAAGCATGAGGAGCTGTCCTGTTGAGGGGGATAACGTTCGGAAACGGACCCTAATACCCCATAGGCCGAGAGGTTAAAGGCAGAGATGCGCGACAGGAGGTACT
>6db408e1eebfa015b0b31ee103213437
AGAGTTTGATCATGGCTCAGGATGAACGCTGGCGGCGTGCTTAACACATGCAAGTCGAACGAACGACTATTAACAGAACCTTTCGGGGCGAAGAATATAGAAGTTAGTGGCGGACGGGTGCGTAACGCGTGGGTAATCTGCCTTTGTCAAAGGAATAACTATTCGAAAGAATAGCTAAAACCGTATAACATATTAATAGGGCATCCTAATAATATCAAAA
>eab4850c0bc2c49d26c150ebdc85de06
AGAGTTTGATCATGGCTCAGGATGAACGCTGGCGGCGTGCTTAACACATGCAAGTCGAACGAAGCGTATTCAAGCGAAGTTTTCGGATGAAGCGAGGATATGACTTAGTGGCGGACGGGTGAGTAACGCGTGGGCAACCTACCTTTCACAGCGGGATAACAGAGGGAAGCTTCTGCTAATACCGCATATACCTTTATAACGCATGTTAGGGAGGGGAAAG
>32e0a37ffad743ba9cb4db36ae048991
AGAGTTTGATCATGGCTCAGGATGAACGCTGGCGGCGTGCTTAACACATGCAAGTCGAACGAAGCTGCTAAAAGGAAGTCTTCGGACGGAATTTTAGTAGACTTAGTGGCGGACGGGTGAGTAACGCGTGGATAACCTGCCTTATACAGGGGGATAACGGAGAGAAATTTCCGCTAAGACCGCATAAGACCACAGCACCGCATGGTGCAGGGGTAAAATA
>8ec3e7dfba2b3c01e541ea24410ff7af
AGAGTTTGATCATGGCTCAGGATGAACGCTGGCGGCGTGCTTAACACATGCAAGTCGAACGAAGCTGCTAAAAGGAAGTCTTCGGATGGAATTTTAGTAGACTTAGTGGCGGACGGGTGAGTAACGCGTGGATAACCTGCCTTATACAGGGGGATAACGGAGAGAAATTTCCGCTAAGACCGCATAAGACCACAGCACCGCATGGTGCAGGGGTAAAATA
>c38d4f5ae217f62015f31e59bfefd0b4
AGAGTTTGATCATGGCTCAGGATGAACGCTGGCGGCGTGCTTAACACATGCAAGTCGAACGAAGCTGCTAAAAGGAAGTCTTCGGATGGAATTTTGGTAGACTTAGTGGCGGACGGGTGAGTAACGCGTGGATAACCTGCCTTATACAGGGGGATAACGGAGAGAAATTTCCGCTAAGACCGCATAAGACCACAGCACCGCATGGTGCAGGGGTAAAATA
>7f59b0945c7f479613e9cd8ada6b660d
AGAGTTTGATCATGGCTCAGGATGAACGCTGGCGGCGTGCTTAACACATGCAAGTCGAACGAAGCTGCTTAAAGGAAGTCTTCGGATGGAATTTAAGTAGACTTAGTGGCGGACGGGTGAGTAACGCGTGGATAACCTGCCTTATACAGGGGGATAACGGAGAGAAATTTCCGCTAAGACCGCATAAGACCACAGCACCGCATGGTGCAGAGGTAAAATA
>890a80010c15b83a9d7f174fc900c2b3
AGAGTTTGATCATGGCTCAGGATGAACGCTGGCGGCGTGCTTAACACATGCAAGTCGAACGAAGCTGCTTAAAGGAAGTCTTCGGATGGAATTTAAGTAGACTTAGTGGCGGACGGGTGAGTAACGCGTGGATAACCTGCCTTATACAGGGGGATAACGGAGAGAAATTTCCGCTAAGACCGCATAAGACCACAGCACCGCATGGTGCAGGGGTAAAATA
>d08969daad238d8360feecd666b692f2
AGAGTTTGATCATGGCTCAGGATGAACGCTGGCGGCGTGCTTAACACATGCAAGTCGAACGAAGCTGCTTAAAGGAAGTCTTCGGATGGAATTTAGGTAGACTTAGTGGCGGACGGGTGAGTAACGCGTGGATAACCTGCCTTATACAGGGGGATAACGGAGAGAAATTTCCGCTAAGACCGCATAAGACCACAGCACCGCATGGTGCAGGGGTAAAATA
>5d93027629bebc636ebbe7ae456908f2
AGAGTTTGATCATGGCTCAGGATGAACGCTGGCGGCGTGCTTAACACATGCAAGTCGAACGAAGCTGTTAAAAGGAAGTCTTCGGATGGAATTTTAACAGACTTAGTGGCGGACGGGTGAGTAACGCGTGGATAACCTGCCTTATACAGGGGGATAACGGAGAGAAATTTCCGCTAAGACCGCATAAGACCACAGCACCGCATGGTGCAGGGGTAAAATA
>596f3c7273d498a9d5f60d2bcce24eea
AGAGTTTGATCATGGCTCAGGATGAACGCTGGCGGCGTGCTTAACACATGCAAGTCGAACGAAGCTGTTAGAAGGAAGTCTTCGGATGGAATTTTAACAGACTTAGTGGCGGACGGGTGAGTAACGCGTGGATAACCTGCCTTATACAGGGGGATAACGGAGAGAAATTTCCGCTAACACCGCATAAGACCACAGCACCGCATGGTGCAGGGGTAAAATA
>90ae3ccce5f0a614d8ac912f7aa65be3
AGAGTTTGATCATGGCTCAGGATGAACGCTGGCGGCGTGCTTAACACATGCAAGTCGAACGAAGCTGTTGTTTGGAGACCTTCGGGTGGAAGAATAACAGACTGAGTGGCGGACGGGTGAGTAACGCGTGGGTAACCTACCTTGCACAGGGGGACAACAGTTGGAAACGACTGCTAATACCGCATAAGACCACAGTACCGCATGGTACAGGGGTAAAAAC
>77f555d5bf65e66f423d7d65a31fd671
AGAGTTTGATCATGGCTCAGGATGAACGCTGGCGGCGTGCTTAACACATGCAAGTCGAACGAAGCTGTTGTTTGGAGACCTTCGGGTGGAAGAATGACAGACTGAGTGGCGGACGGGTGAGTAACGCGTGGGTAACCTACCTTGCACAGGGGGACAACAGTTGGAAACGACTGCTAATACCGCATAAGACCACAGTACCGCATGGTACAGGGGTAAAAAC
>ff1f069fae42a7478f718c68853332d4
AGAGTTTGATCATGGCTCAGGATGAACGCTGGCGGCGTGCTTAACACATGCAAGTCGAACGAGAAATGAAGATGGAAACCTTCGGGCGGAAGCCTTCATTTCGAGTGGCGGACGGGTGAGTAACGCGTGGGTAACCTGCCTCATACAGGGGGATAACAGTTGGAAACGACTGTTAATACCGCATAAGACCACAGCACCGCATGGTGCGGGGGTAAAAACT
>e71642aec7af85bce306506099272c88
AGAGTTTGATCATGGCTCAGGATGAACGCTGGCGGCGTGCTTAACACATGCAAGTCGAACGAGAAATGAAGATGGAAACCTTCGGGCGGAAGCCTTCATTTCGAGTGGCGGACGGGTGAGTAACGCGTGGGTAACCTGCCTCATACAGGGGGATAACAGTTGGAAACGACTGTTAATACCGCATAAGACCACAGCATCGCATGATGCGGGGGTAAAAACT
>357c4a03b6cee2967daa870318ce48e4
AGAGTTTGATCATGGCTCAGGATGAACGCTGGCGGCGTGCTTAACACATGCAAGTCGAACGAGAAATGATATTACGATCTCTTCGGAGTGATGATTTTATTTCGAGTGGCGGACGGGTGAGTAACGCGTGAGCAACCTGCCCTATACCGGGGGATACCAGTTGGAAACGACTGTTAATACCGCATAAGCGCACGATAAGACATCTTGTTGTGTGAAAAAC
>61cd105c34dd404dd4ccf0efa1546822
AGAGTTTGATCATGGCTCAGGATGAACGCTGGCGGCGTGCTTAACACATGCAAGTCGAACGAGAAATGGAGATGGAAACCTTCGGGCGGAAGCCTTCATTTCGAGTGGCGGACGGGTGAGTAACGCGTGGGTAACCTGCCTCATACAGGGGGATAACAGTTGGAAACGACTGTTAATACCGCATAAGACCACAGCACCGCATGGTGCGGGGGTAAAAACT
>3b0edb536b517abb22837a9ab9b2034b
AGAGTTTGATCATGGCTCAGGATGAACGCTGGCGGCGTGCTTAACACATGCAAGTCGAACGAGAAGTGAGGACGGAAACCTTCGGGCGGAAGACTTTATTTCGAGTGGCGGACGGGTGAGTAACGCGTGGGTAACCTGCCTCATACAGGGGGATAACAGTTGGAAACGACTGTTAATACCGCATAAGACCACAGCACCGCATGGTGCAGGGGTAAAAACT
>84ab0c9bad643a32ead311983d900a66
AGAGTTTGATCATGGCTCAGGATGAACGCTGGCGGCGTGCTTAACACATGCAAGTCGAACGAGAAGTGGAGACGGAAACCTTCGGGCGGAAGACTTTATTTCGAGTGGCGGACGGGTGAGTAACGCGTGGGTAACCTGCCTCATACAGGGGGATAACAGTTGGAAACGACTGTTAATACCGCATAAGACCACAGCACCGCATGGTGCGGGGGTAAAAACT
>21cfef5f26c9d483d711cd2484cafe21
AGAGTTTGATCATGGCTCAGGATGAACGCTGGCGGCGTGCTTAACACATGCAAGTCGAACGGAGTTTATATAGAAGGAGTCTTCGGACAACGGAAGTATAAACTTAGTGGCGGACGGGTGAGTAACGCGTGGGTAACCTGCCTTATACAAGGGGATAACAGAGGGAAACTTCTGCTAATACCGTATAAAAATATTTCACGCATGTGAGATATTTGAAAGA
>effa78686f726dae3e1f3473f6357e67
AGAGTTTGATCATGGCTCAGGATGAACGCTGGCGGCGTGCTTAACACATGCAAGTCGAACGGGATCCATCGGGCTTTGCTTGGTGGTGAGAGTGGCGAACGGGTGAGTAATGCGTGACCGACCTGCCCCATGCACCGGAATAGCTCCTGGAAACGGGTGGTAATGCCGGATGTTCCAGTTGATCGCATGGTCTTCTGGGAAAGCTTTCGCGGTATGGGAT
>7a337e36d9ab30deb9baae1b9293fd7f
AGAGTTTGATCATGGCTCAGGATGAACGCTGGCGGCGTGCTTAACACATGCAAGTCGAGCGAGAAACTACATGCAGACACTTCGGTAGAAGCGAGTAGCGGAAAGCGGCGGACGGGTGAGTAACGCGTAGGCAACCTGCCCTTCACAGAGGTATAGCCTCGGGAAACCGGGATTAAAACCACATAAAATCATAGGTTCGCATGAACCAAAGGTCAAAGAT
>1cb832ca2776539ac85ee5737545a888
AGAGTTTGATCATGGCTCAGGATGAACGCTGGCGGCGTGCTTAACACATGCAAGTCGAGCGAGAAGTTTTGAAAAGATTCTTCGGATGAAATTTAAAATGGAAAGCGGCGGACGGGTGAGTAACGCGTAGGCAACCTGCCCCATACAAAGGGATAGCATTTGGAAACGAATATTAATACCTTATGAAACTTAACTAGTGCATGCTAGGTAGGTCAAAGAT
>a246e572f1e5a3df79514a3c0fe89f0a
AGAGTTTGATCATGGCTCAGGATGAACGCTGGCTACAGGCTTAACACATGCAAGTCGAGGGGAAACGACGGGGAAGCTTGCTTCCCCGGGCGTCGACCGGCGCACGGGTGAGTAACGCGTATCCAACCTGCCTCTGACTGAGGGATAACCCGTCGAAAGTCGGCCTAATACCTCATGGCATCGTCTGCGGGCATCCAACGACGATTAAAGATTTCATCGG
>12e920bb41c9a864538b3bf429f6bd09
AGAGTTTGATCATGGCTCAGGATGAACGCTGGCTACAGGCTTAACACATGCAAGTCGAGGGGAAACGGCATTGGGTGTTTGCACCGAATGGACGTCGACCGGCGCACGGGTGAGTAACGCGTATCCAACCTTCCCGTTACTGCGGGATAACCTGCCGAAAGGCAGACTAATACCGCATGTTCTTCGATGACGGCATCAGATTCGAAGCAAAGATCCGTCG
>039c6bf16173d7f73f49405e7d0ad2f6
AGAGTTTGATCATGGCTCAGGATGAACGCTGGCTACAGGCTTAACACATGCAAGTCGAGGGGCAGCATGCCGGTTGCTTGCAACCGGTGATGGCGACCGGCGCACGGGTGAGTAACGCGTATCCAACCTTCCCGCGACCAAGGGATAACCTGCCGAAAGGCAGACTAATACCTTATGTCCTCCTTTGAAGGCATCTGACGAGGAGCAAAGATCCGTCGGT
>c052a7c4e9c6d1adaf0707cd835bce4a
AGAGTTTGATCATGGCTCAGGATGAACGCTGGCTACAGGCTTAACACATGCAAGTCGAGGGGCAGCATGGCGGATGCTTGCATCTGCCGATGGCGACCGGCGCACGGGTGAGTAACGCGTATCCAACCTACCTTCAAGCAGGGGACAATCCGTAGAAATGCGGTCTGATACCCTATGTATTCCAACGAGGTCCTCCGTGTTGGAAGAAAGGTTTATCCGC
>7ecad27311d8cebb94697ba7acee3e32
AGAGTTTGATCATGGCTCAGGATGAACGCTGGCTACAGGCTTAACACATGCAAGTCGAGGGGCAGCATGGGGTTTGCTTGCAAACCCCGATGGCGACCGGCGCACGGGTGAGTAACGCGTATCCAACCTTCCCGCGACTCGGGTATAACCTGCCGAAAGGCAGACTAATCCCCGATGTCCTCCACTTTGGACATCTTTTGTGGAGCAAAGGCTTCGGCCG
>0fe1f5e0ecd0bd538c000e00b51c90ce
AGAGTTTGATCATGGCTCAGGATGAACGCTGGCTACAGGCTTAACACATGCAAGTCGAGGGGCAGCATGGGGTTTGCTTGCAAACCCCGATGGCGACCGGCGCACGGGTGAGTAACGCGTATCCAACCTTCCCGCGACTCGGGTATAACCTGCCGAAAGGCAGACTAATCCCCGATGTCCTCCACTTTGGGCATCTTTGGTGGAGCAAAGGCTTCGGCCG
>b467e13d58d02781f291d7bf3c87b8eb
AGAGTTTGATCATGGCTCAGGATGAACGCTGGCTACAGGCTTAACACATGCAAGTCGTGGGGAAACGGCATTATGTGCTTGCACATTCTGGACGTCGACCGGCGCACGGGTGAGTATCGCGTATCCAACCTGCCCCTTACTTGGGGATACCCCGTTGAAAGACGGCCTAATACCCGATGTGTTTCATTGACGGCATCCGATATGAAACAAAGGTTTTCCG
>96b9edd74a5f5d6245cc3518764657fd
AGAGTTTGATCATGGCTCAGGATGAACGCTGGCTACAGGCTTAACACATGCAAGTCGTGGGGAAACGGCATTATGTGCTTGCACATTCTGGACGTCGACCGGCGCACGGGTGAGTATCGCGTATCCAACCTGCCCCTTACTTGGGGATACCCCGTTGAAAGACGGCCTAATACCCGATGTGTTTCATTGACGGCATCCGATATGAAACAAAGGTTTTTCC
>bc1bff515466fc30a1d30909dffd1b54
AGAGTTTGATCATGGCTCAGGATGAATGCTGGCGGCGTGCCTAACACATGCAAGTCGAGCGGCAGCGAGTTTTACACTGAATTCTGGAAGCTTCTGGACAATATAGAAGATTTATTCAAGGATTTTGTGTAAAATGTCGGCGAGCGGCGGACGGCTGAGTAACGCGTAGGAATTTGCCCCAAAGTGAGGAATAACTGCCCGAAAGGGTAGCTAATGCCGC
>b191eb3a1cdc6d97c433e910a8a89ebd
AGAGTTTGATCATGGCTCAGGATGAATGCTGGCGGCGTGCCTAACACATGCAAGTCGAGCGGCAGCGAGTTTTACACTGAATTCTGGAAGCTTCTGGGTAATATAGAAGATCTATTCAAGAATTTTGTGTAAAATGTCGGCGAGCGGCGGACGGCTGAGTAACGCGTAGGAATTTGCCCCAAAGTGAGGAATAACTGCCCGAAAGGGTAGCTAATGCCGC
>41f2bc3ae4fa4404134a05a981a4a462
AGAGTTTGATCCTGGCTCAGAACGAACGCTGGCGGCGCGTCTTAACCATGCAAGTCGAGCGGCAGGCAGCAATGCCGAGAGCGGCGGACTGGTGAGTAACACGTGGATAACGTACCCCGATGCCCGGGACAGCCTGTAGAAATAGAGGGTGATACCGGATAGATCACTGTATACGGAAGGTAGACAGCGGGAAAGGAGCTTCGGCTCCGCGCCGGGAACG
>59a14189a0e82200f1d80fbf6e1eae19
AGAGTTTGATCCTGGCTCAGAACGAACGCTGGCGGCGCGTCTTAAGCATGCAAGTCGAACGGCAAGAGAGAAGCTTGCTTCTCTCCTAGAGTGGCGGACTGGTGAGGAACACGTGGGTAATCTACCCTTAAGATGGGGATAGCTGTTAGAAATAGCAGGTAATACCGAATAGGCTCAGTGCTTCATAAGAGGCGTTGAGGAAAGGGAGCTACGGCTCCGC
>72eaf2f10e1dc685e4432d2cda2f8081
AGAGTTTGATCCTGGCTCAGAACGAACGCTGGCGGCGCGTCTTAAGCATGCAAGTCGAACGGTAAGGGAGAGCTTGCTCTCCCCTAGAGTGGCGGACTGGTGAGTAACGCGTGGGTGACCTGCCCTGAAGATGGGGATAGCTAGTAGAAATATTAGATAATACCGAATGTGCTCATTTACATAAAGGTAAATGAGGAAAGGAGCTACGGCTCCGCTTCAG
>48f1700c9dff19765bfd6f7107b85a4b
AGAGTTTGATCCTGGCTCAGAACGAACGCTGGCGGTGCGTTTTAAGCATGCAAGTCGAACGGCAAGAAGGTGCTTGCACTTTCCTAGAGTGGCGGACTGGTGAGTAACGCGTGGGTGATCTACCTTTAAGATGGGGATAGCTTTTAGAAATAAGAGATAATACCGAATGTGCTTATTGAATTATGATTTGATAAGGAAAGGGGCGAATGCCTCGCTTAAA
>b29e7066e37a126e95c67e60a1ab83c9
AGAGTTTGATCCTGGCTCAGAGTGAACGCTGGCGGCGTGCCTAATACATGCAAGTCGAACGGAATTTAAAGAGCTTGCTCTTTTAAATTTAGTGGCGCACGGGTGAGTAATATATAGCTAATCTGCCCCTTGCTGGAGGACAACAGTTAGAAATGACTGCTAATACTCCATACTCCTTTTTACCATAAGATAAATCGGGAAAGAATTTCGGCAAGGGATG
>c3304361616493b879c1808cc43ec1e2
AGAGTTTGATCCTGGCTCAGAGTGAACGCTGGCGGCGTGCCTAATACATGCAAGTCGAACGGAATTTAAGAGGGCTTGCTCTTTTAAATTTAGTGGCGCACGGGTGAGTAATATATAGCTAATCTGCCCCTTGCTGGAGGACAACAGTTAGAAATGACTGCTAATACTCCATACTCCTTTTTACCATAAGATAAATCGGGAAAGAATTTCGGCAAGGGAT
>c62bad74b0e91514fa07d30bd014d3b5
AGAGTTTGATCCTGGCTCAGAGTGAACGCTGGCGGCGTGCCTAATACATGCAAGTCGAACGGACGAGTAAGAGCTTGCTCTTATGAGTTAGTGGCGCACGGGTGAGTAATGTATAGCTAATCTGCCCTACACTAGAGGACAACAGTTGGAAACGACTGCTAATACTCTATACACCTCTCTAGCATAAGTTAGATAGGGAAAGTTTTTCGGTGTAGGATGA
>4f4b8b776f406b596417d63310624f86
AGAGTTTGATCCTGGCTCAGAGTGAACGCTGGCGGCGTGCCTAATACATGCAAGTCGAACGGACGAGTAAGAGCTTGCTCTTATGAGTTAGTGGCGCACGGGTGAGTAATGTATAGCTAATCTGCCCTACACTAGAGGACAACAGTTGGAAACGACTGCTAATACTCTATACTCCTGTCTTACATAAGTTAGATAGGGAAAGTTTTTCGGTGTAGGATGA
>646f525b7b28828eea5302116fc21c1f
AGAGTTTGATCCTGGCTCAGAGTGAACGCTGGCGGCGTGCCTAATACATGCAAGTCGAACGGAGATTAAGTAGCTTGCTATTTAATCTTAGTGGCGCACGGGTGAGTAATATATAGCTAACTTGCCCATTACTAAGGGACAACAGTTGGAAACGACTGCTAATACCTTATACTCCGTATATATATAAGTAGGTACGGGAAAGTTTTTCGGTAATGGATAG
>0c9035bbd6e7806a21d331a88ff31f21
AGAGTTTGATCCTGGCTCAGAGTGAACGCTGGCGGCGTGCCTAATACATGCAAGTCGAACGGAGATTAAGTAGCTTGCTATTTAATCTTAGTGGCGCACGGGTGAGTAATATATAGCTAACTTGCCCATTACTAAGGGACAACAGTTGGAAACGACTGCTAATACCTTATACTCCGTATCTATATAAGTAGATACGGGAAAGTTTTTCGGTAATGGATAG
>5c80648f32b0ad0f910ebd7137929529
AGAGTTTGATCCTGGCTCAGAGTGAACGCTGGCGGCGTGCCTAATACATGCAAGTCGAACGGAGATTAAGTAGCTTGCTATTTAATCTTAGTGGCGCACGGGTGAGTAATATATAGCTAATCTGCCCTACACTAGAGGACAACAGTTGGAAACGACTGCTAATACTCTATACTCCTTCTAAGCATAAGCTTAGTCGGGAAAGTTAATAAAATTTGCTTTT
>595c6c8e29284705c3706ccf414a80db
AGAGTTTGATCCTGGCTCAGAGTGAACGCTGGCGGCGTGCCTAATACATGCAAGTCGAACGGAGATTAAGTAGCTTGCTATTTAATCTTAGTGGCGCACGGGTGAGTAATGTATAGTTAATCTGCCCCATAGTGGAGGACAACAGTTAGAAATGACTGCTAATACTCCATACTCCTTCTTATCATAAGTTAAGTCGGGAAAGTTTTTCGCTATGGGATGA
>08c0f58b867ce94cedeac9d2869c3719
AGAGTTTGATCCTGGCTCAGATTGAACGCTGGCGGAATGCTTTACACATGCAAGTCGAGCGGCAGCGCGGGGTAACCTGGCGGCGAGCGGCGAACGGGTGAGTAATACATCGGAACGTACCCAGACGTGGGGGATAGCCCGGCGAAAGCCGGATTAATACCGCATGAGATCTGAGGATGAAAGCAGGGGACCTTCGGGCCTTGCGCGTTTGGAGCGGCCG
>1d060c7899515a66331891f96e0b3d8a
AGAGTTTGATCCTGGCTCAGATTGAACGCTGGCGGCAGGCTTAACACATGCAAGTCGAACGGTAACAGGGATTAGCTTGCTAATTTGCTGACGAGTGGCGGACGGGTGAGTAATGCTTGGGAATCTGGCTTATGGAGGGGGATAACTACGGGAAACTGTAGCTAATACCGCGTAAAATCTTCGGATTAAAGGGTGGGACTTTCGAGCCACCTGCCATAAG
>cd64da77429be616f4368346b0788238
AGAGTTTGATCCTGGCTCAGATTGAACGCTGGCGGCAGGCTTAACACATGCAAGTCGAACGGTAACATAAAGAAGCTTGCTTCTTTGATGACGAGTGGCGGACGGGTGAGTAATGCTTGGGAATCTAGCTTATGGAGGGGGATAACTACGGGAAACTGTAGCTAATACCGCGTAGAATCGAGAGATGAAAGTGTGGGACCTTCGGGCCACATGCCATAGG
>31c509e2d814212db2c984bee8291c6e
AGAGTTTGATCCTGGCTCAGATTGAACGCTGGCGGCAGGCTTAACACATGCAAGTCGAACGGTAGCAGGAGAAAGCTTGCTTTCTTGCTGACGAGTGGCGGACGGGTGAGTAATGCTTGGGAATCTGGCTTATGGAGGGGGATAACTACGGGAAACTGTAGCTAATACCGCGTAGAATCGGAAGATGAAAGTGCGGGACCGCAAGGCCGCATGCCATGAG
>a73702aff7350f73c106a95799554769
AGAGTTTGATCCTGGCTCAGATTGAACGCTGGCGGCATGCTTAACACATGCAAGTCGAACGGAAACGACGGAGCTTGCTCCGGGCGTCGAGTGGCGGACGGGTGAGTAATGCATGGGAATCTGCCTTTTGCTGGGGGATAACGTAGGGAAACTTACGCTAATACCGCATAAGACCTGAGGGTGAAAGTGGGGGACCGTAAGGCCTCACGGCAGAAGATGA
>d09082e4b1cc6dfd445e0ff3d03798c2
AGAGTTTGATCCTGGCTCAGATTGAACGCTGGCGGCATGCTTAACACATGCAAGTCGAACGGAAACGATGGAGCTTGCTCCAGGCGTCGAGTGGCGGACGGGTGAGTAATGCATGGGAATCTGCCTTTTGCTGGGGGATAACGTAGGGAAACTTACGCTAATACCGCATAAGACCTAAGGGTGAAAGCGGGGGACCGAAAGGCCTCGCGGCAAGAGATGA
>fdc240a8d4de7db08502e5bda5b8bbba
AGAGTTTGATCCTGGCTCAGATTGAACGCTGGCGGCATGCTTTACACATGCAAGTCGAACGGCAGCACGAAAGAGCTTGCTCTTTTGGTGGCGAGTGGCGAACGGGTGAGTAATGCATCGGAACGTACCGAGTAATGGGGGATAACTATCCGAAAGGATAGCTAATACCGCATACGCTTTGAGAAGGAAAGTGGGGGCTCTTCGGACCTCACGTTATTCG
>58cb0f67fe4bd17fc6436ec170f4b120
AGAGTTTGATCCTGGCTCAGATTGAACGCTGGCGGCATGCTTTACACATGCAAGTCGAACGGCAGCGCGGGCTTCGGCCTGGCGGCGAGTGGCGAACGGGTGAGTAATACATCGGAACGTGCCCAGTAGTGGGGGATAGCTCGGCGAAAGCCGGATTAATACCGCATACGACCTGAGGGTGAAAGCGGGGGATCTTCGGACCTCGCGCTATTGGAGCGGC
>bc59b5fd26544909cf93dad1927f1bc6
AGAGTTTGATCCTGGCTCAGATTGAACGCTGGCGGCATGCTTTACACATGCAAGTCGAACGGCAGCGCGGGCTTCGGCCTGGCGGCGAGTGGCGAACGGGTGAGTAATACATCGGAACGTGCCCAGTAGTGGGGGATAGCTCGGCGAAAGCCGGATTAATACCGCATACGACCTGAGGGTGAAAGCGGGGGGTCTTCGGACCTCGCGCTATTGGAGCGGC
>f527cdd229773af3203565b20a8f5b09
AGAGTTTGATCCTGGCTCAGATTGAACGCTGGCGGCATGCTTTACACATGCAAGTCGGACGGCAGCACAGAGAAGCTTGCTTCTTGGGTGGCGAGTGGCGAACGGGTGAGTAACATATCGGAACGTACCGAGCAGTGGGGGATAACTAATCGAAAGATTAGCTAATACCGCATATTTTCTGAGGAAGAAAGCAGGGGACCATTTGGCCTTGCGCTGTTTG
>6a57946a489b96e9cbd86f92aeaf196a
AGAGTTTGATCCTGGCTCAGATTGAACGCTGGCGGCATGCTTTACACATGCAAGTCGGACGGCAGCACAGAGAAGCTTGCTTCTTGGGTGGCGAGTGGCGAACGGGTGAGTAACATATCGGAACGTACCGAGTAGTGGGGGATAACTGATCGAAAGATCAGCTAATACCGCATACGTCTTGAGAGGGAAAGCAGGGGACCTTCGGGCCTTGCGCTATTCG
>9c344b4eadcdd80ef0f92c3b6b40ee45
AGAGTTTGATCCTGGCTCAGATTGAACGCTGGCGGCATGCTTTACACATGCAAGTCGGACGGCAGCACAGAGAAGCTTGCTTCTTGGGTGGCGAGTGGCGAACGGGTGAGTAACGCATCGGAACGTACCGAGTAATGGGGGATAACTGTCCGAAAGGACAGCTAATACCGCATACGCCCTGAGGGGGAAAGCGGGGGATCTTAGGACCTCGCGTTATTCG
>b344f4982f223b02fbaa84e2e29adc7a
AGAGTTTGATCCTGGCTCAGATTGAACGCTGGCGGCATGCTTTACACATGCAAGTCGGACGGCAGCACGGGTGCTTGCACCTGGTGGCGAGTGGCGAACGGGTGAGTAATATATTGGAACGTACCGAGTAGTGGGGGATAACTAAGCGAAAGTTTGGCTAATACCGCATACGACCTGAGGGTGAAAGCGGGGGATAGGAAACTGCCTCGCGCTATTTGAG
>6755a3955055781d29c1fba7decdccb8
AGAGTTTGATCCTGGCTCAGATTGAACGCTGGCGGCATGCTTTACACATGCAAGTCGGACGGCAGCGGGGTAGTGCTTGCACTACTGCCGGCGAGTGGCGAACGGGTGAGTAACACATTGGAACGTACCGGGTAATGGGGGACAACCGGCCGAAAGGCCGGCTAATACCGCATACGCTCTGAGGAGGAAAGCGGGGGACCTACGGGCCTCGCGTTATCCG
>d5f5b4dba8e35c0a2492a4cf81aca9af
AGAGTTTGATCCTGGCTCAGATTGAACGCTGGCGGCATGCTTTACACATGCAAGTCGGACGGCAGCGGGGTAGTGCTTGCACTACTGCCGGCGAGTGGCGAACGGGTGAGTAACATATCGGAACGTACCGAGCAGTGGGGGATAACTAATCGAAAGATTAGCTAATACCGCATATATTCTGAGGAAGAAAGCAGGGGACCTTTGGGCCTTGCGCTGTTTG
>8704d2a0bf98417e11c0df5fd5aade7f
AGAGTTTGATCCTGGCTCAGATTGAACGCTGGCGGCATGCTTTACACATGCAAGTCGGACGGCAGCGGGGTAGTGCTTGCACTACTGCCGGCGAGTGGCGAACGGGTGAGTAATATATTGGAACGTACCGAGTAATGGGGGATAACCAATCGAAAGATTGGCTAATACCGCATACGCTCCGAGGAGGAAAGCAGGGGACCTTCGGGCCTTGCGTTATTCG
>51312d8243443ef687e3580f5d674f9a
AGAGTTTGATCCTGGCTCAGATTGAACGCTGGCGGCATGCTTTACACATGCAAGTCGGACGGCAGCGGGGTAGTGCTTGCACTACTGCCGGCGAGTGGCGAACGGGTGAGTAATATATTGGAACGTACCGGGTAATGGGGGATAACCAATCGAAAGATTGGCTAATACCGCATACGCTCTGAGGAGGAAAGCAGGGGACCTTCGGGCCTTGCGTTATTCG
>afe637ebddbecb155a4039b9c155e34c
AGAGTTTGATCCTGGCTCAGATTGAACGCTGGCGGCGTGCCTAACACATGCAAGTCGAGCGGTAACAGGTGTAGCAATACATGCTGACGAGCGGCGAACGGGTGAGTAATGCTTCGGAATCTACCTTATGGTGGGGAATAACTAGCCGAAAGGTTAGCTAATACCGCATACGTCCTACGGGAGAAAGCAGGGGATCGCAAGACCTTGCGCCAAAAGATGA
>8c9193e50688c6d42f24faa8ccaa4425
AGAGTTTGATCCTGGCTCAGGACGAACGCTGGCGGCGTGCCTAATACATGCAAGTAGAACGCACAGGATGCACCGTAGTTTACTACACCGTATTCTGTGAGTTGCGAACGGGTGAGTAACGCGTAGGTAACCTGCCTGGTAGCGGGGGATAACTATTGGAAACGATAGCTAATACCGCATAAGAACATTTACTGCATGGTAGATGTTTAAAAGGTGCAAA
>d01035414fdc7f6676f24f3fa6704db1
AGAGTTTGATCCTGGCTCAGGACGAACGCTGGCGGCGTGCCTAATACATGCAAGTAGAACGCACAGTTTATACCGTAGCTTGCTACACCATAGACTGTGAGTTGCGAACGGGTGAGTAACGCGTAGGTAACCTGCCTGGTAGCGGGGGATAACTATTGGAAACGATAGCTAATACCGCATAATATTAATTATTGCATGATAATTAATTGAAAGGTGCAAT
>1406eade1ea1df949cae74fa43ab0dd8
AGAGTTTGATCCTGGCTCAGGACGAACGCTGGCGGCGTGCCTAATACATGCAAGTAGAACGCTGAAGAGAGGAGCTTGCTCTTCTTGGATGAGTTGCGAACGGGTGAGTAACGCGTAGGTAACCTGCCTGGTAGCGGGGGATAACTATTGGAAACGATAGCTAATACCGCATAAAATTGATTATTGCATGATAATTAATTGAAAGATGCAACTGCATCAC
>c6f78609b196771efc1f8ef4963e6cc2
AGAGTTTGATCCTGGCTCAGGACGAACGCTGGCGGCGTGCCTAATACATGCAAGTAGAACGCTGAAGAGAGGAGCTTGCTCTTCTTGGATGAGTTGCGAACGGGTGAGTAACGCGTAGGTAACCTGCCTGGTAGCGGGGGATAACTATTGGAAACGATAGCTAATACCGCATAAAATTGATTATTGCATGATAATTAATTGAAAGATGCAATTGCATCAC
>aa54f8211f6fdeb4da8c0866147f6662
AGAGTTTGATCCTGGCTCAGGACGAACGCTGGCGGCGTGCCTAATACATGCAAGTAGAACGCTGAAGCTTGGTGCTTGCACCGAGCGGATGAGTTGCGAACGGGTGAGTAACGCGTAGGTAACCTGCCTGGTAGCGGGGGATAACTATTGGAAACGATAGCTAATACCGCATAAAATGGATTATCGCATGATAATCGATTGAAAGGTGCAAATGCATCAC
>dbc5c1c7f3fcbab7bd35996989cb7c52
AGAGTTTGATCCTGGCTCAGGACGAACGCTGGCGGCGTGCCTAATACATGCAAGTAGAACGCTGAAGCTTGGTGCTTGCACCGAGCGGATGAGTTGCGAACGGGTGAGTAACGCGTAGGTAACCTGCCTGGTAGCGGGGGATAACTATTGGAAACGATAGCTAATACCGCATAACAGTAGATATCGCATGATATGTGCTTGAAAGGTGCAATTGCATCAC
>d75c91b6d595aac0ab488b481c90383d
AGAGTTTGATCCTGGCTCAGGACGAACGCTGGCGGCGTGCCTAATACATGCAAGTAGAACGCTGAAGGAAGGAGCTTGCTCTTTCCGGATGAGTTGCGAACGGGTGAGTAACGCGTAGGTAACCTGCCTGGTAGCGGGGGATAACTATTGGAAACGATAGCTAATACCGCATAACAGTAGATATCGCATGATAGCTGCTTAAAAGGTGCAATTGCACCAC
>dc127f80c51b52957115972ad0cc264c
AGAGTTTGATCCTGGCTCAGGACGAACGCTGGCGGCGTGCCTAATACATGCAAGTAGAACGCTGAAGGAAGGAGCTTGCTCTTTCCGGATGAGTTGCGAACGGGTGAGTAACGCGTAGGTAACCTGCCTGGTAGCGGGGGATAACTATTGGAAACGATAGCTAATACCGCATAACAGTAGATATCGCATGATAGCTGCTTGAAAGGTGCAATTGCACCAC
>a2f6a0f8a9cb3fe87c3da9255c038881
AGAGTTTGATCCTGGCTCAGGACGAACGCTGGCGGCGTGCCTAATACATGCAAGTAGAACGCTGAAGGAAGGAGCTTGCTCTTTCCGGATGAGTTGCGAACGGGTGAGTAACGCGTAGGTAACCTGCCTGGTAGCGGGGGATAACTATTGGAAACGATAGCTAATACCGCATAATAGCAGTTATTGCATGATAACTGTTTGAAAGGTGCAAATGCATCAC
>19ffff1160a7f36ab87abd8edd469f4e
AGAGTTTGATCCTGGCTCAGGACGAACGCTGGCGGCGTGCCTAATACATGCAAGTAGAACGCTGAAGGAGGAGCTTGCTCTTCTGGATGAGTTGCGAACGGGTGAGTAACGCGTAGGTAACCTGCCTGGTAGCGGGGGATAACTATTGGAAACGATAGCTAATACCGCATAAGAGTAGATGTCGCATGACATTTGCTTAAAAGGTGCAATTGCATCACTA
>04c361a435cbd27fdadf281829db2467
AGAGTTTGATCCTGGCTCAGGACGAACGCTGGCGGCGTGCCTAATACATGCAAGTAGAACGCTGAAGGAGGAGCTTGCTCTTCTGGATGAGTTGCGAACGGGTGAGTAACGCGTAGGTAACCTGCCTGGTAGCGGGGGATAACTATTGGAAACGATAGCTAATACCGCATAATAGTAGATGTTGCATGACATTTGCTTAAAAGGTGCAATTGCATCACTA
>b41d70657df8b4f470570d3a91a9e3f7
AGAGTTTGATCCTGGCTCAGGACGAACGCTGGCGGCGTGCCTAATACATGCAAGTAGAACGCTGAAGGAGGAGCTTGCTCTTCTGGATGAGTTGCGAACGGGTGAGTAACGCGTAGGTAACCTGCCTGGTAGTGGGGGATAACTATTGGAAACGATAGCTAATACCGCATAATAACAGTTGTTGCATGACAACTGTTTGAAAGGTGCAATTGCATCACTA
>1cf69937694d13e8c96dc6abe14906a8
AGAGTTTGATCCTGGCTCAGGACGAACGCTGGCGGCGTGCCTAATACATGCAAGTAGAACGCTGAAGGAGGAGCTTGCTTCTCCGGATGAGTTGCGAACGGGTGAGTAACGCGTAGGTAACCTGCCTGGTAGCGGGGGATAACTATTGGAAACGATAGCTAATACCGCATAACAGTAGATATTGCATGATATCTGCTTGAAAGGTGCAATTGCATCACTA
>3abe7ad232920d0c95df1e28b8719c3c
AGAGTTTGATCCTGGCTCAGGACGAACGCTGGCGGCGTGCCTAATACATGCAAGTAGAACGCTGAAGGAGGAGCTTGCTTCTCTGGATGAGTTGCGAACGGGTGAGTAACGCGTAGGTAACCTGCCTGGTAGCGGGGGATAACTATTGGAAACGATAGCTAATACCGCATAATAGTAGATGTTGCATGACATTTGCTTAAAAGGTGCAATTGCATCACTA
>1daa27d456746c9df0455ae1337e357c
AGAGTTTGATCCTGGCTCAGGACGAACGCTGGCGGCGTGCCTAATACATGCAAGTAGGACGCACAGTTTATACCGTAGCTTGCTACACCATAGACTGTGAGTTGCGAACGGGTGAGTAACGCGTAGGTAACCTGCCTATTAGAGGGGGATAACTATTGGAAACGATAGCTAATACCGCATAACAGTATGTAACACATGTTAGATGCTTGAAAGATGCAAT
>da331ea5766e1655378a1c22a189b019
AGAGTTTGATCCTGGCTCAGGACGAACGCTGGCGGCGTGCCTAATACATGCAAGTCGAACGAACCGCGACTGAGTGCTTGCACTAAGTCAAGGTGAGTGGCGAACGGGTGAGTAACACGTGGGTAACCTACCTCATAGTGGGGGATAACAGTCGGAAACGACTGCTAATACCGCATAGGACATAGGATCACATGATCCAGTGAGGAAAGGTGGCGCAAGC
>a2d1640ab46295018f1a7231b36a3553
AGAGTTTGATCCTGGCTCAGGACGAACGCTGGCGGCGTGCCTAATACATGCAAGTCGAACGAGAGCGACCGGTGCTTGCACTGGTCAATCTAGTGGCGAACGGGTGAGTAACACGTGGGTAACCTGCCCATCAGAGGGGGATAACATTCGGAAACGGATGCTAAAACCGCATAGGTCCTTTAACCGCATGGTTGAAGGAGGAAAAGAGGCGCAAGCTTCT
>ff8bbc150a4fd02bb134bdc1ae824609
AGAGTTTGATCCTGGCTCAGGACGAACGCTGGCGGCGTGCCTAATACATGCAAGTCGAACGAGAGCGACCGGTGCTTGCACTGGTCAATCTAGTGGCGAACGGGTGAGTAACACGTGGGTAACCTGCCCATCAGAGGGGGATAACATTCGGAAACGGATGCTAAAACCGCATAGGTCTTCGAACCGCATGGTTTGAAGAGGAAAAGAGGCGCAAGCTTCT
>c4040ef24bce7321bff8c3b1643b3df6
AGAGTTTGATCCTGGCTCAGGACGAACGCTGGCGGCGTGCCTAATACATGCAAGTCGAGCGAAGTTTTTCTGGTGCTTGCACCGGAAAAACTTAGCGGCGAACGGGTGAGTAACACGTAAAGAACCTGCCTCATAGACTGGGACAACTATTGGAAACGATAGCTAATACCGGATAACAGCATTAACTGCATGGTTGATGTTTAAAAGTTGGTTTTGCTAA
>ac7f98278a00806192714997085cb2d0
AGAGTTTGATCCTGGCTCAGGACGAACGCTGGCGGCGTGCCTAATACATGCAAGTCGAGCGAAGTTTTTCTGGTGCTTGCACTAGAAAAACTTAGCGGCGAACGGGTGAGTAACACGTAAAGAACCTGCCTCATAGACGGGGACAACTATTGGAAACGATAGCTAATACCGGATAACAACATAAATCGCATGATATATGTTTAAAAGTTGGTTTCGGCTA
>f2c77d061633ff81318dcb2e3fc43453
AGAGTTTGATCCTGGCTCAGGACGAACGCTGGCGGCGTGCCTAATACATGCAAGTCGAGCGAAGTTTTTCTGGTGCTTGCACTAGAAAAACTTAGCGGCGAACGGGTGAGTAACACGTAAAGAACCTGCCTCATAGACGGGGACAACTATTGGAAACGATAGCTAATACCGGATAACAGCATAAATCGCATGATATATGTTTAAAAGTTGGTTTCGGCTA
>0752f8be5f8fd0643d48638dc35ef886
AGAGTTTGATCCTGGCTCAGGACGAACGCTGGCGGCGTGCCTAATACATGCAAGTCGAGCGAAGTTTTTCTGGTGCTTGCACTAGAAAAACTTAGCGGCGAACGGGTGAGTAACACGTAAAGAACCTGCCTCATAGACTGGGACAACTATTGGAAACGATAGCTAATACCGGATAACAGCATTAACTGCATGGTTGATGTTTAAAAGTTGGTTTTGCTAA
>206ff734a3dbcbf40f9f5d4ba5c5fb74
AGAGTTTGATCCTGGCTCAGGACGAACGCTGGCGGCGTGCCTAATACATGCAAGTCGAGCGAAGTTTTTCTGGTGCTTGCACTAGAAAAACTTAGCGGCGAACGGGTGAGTAACACGTAAAGAACCTGCCTCATAGACTGGGACAACTATTGGAAACGATAGCTAATACCGGATAACAGTATTTCTCGCATGAGAGATATTTAAAAGTTGGTTATGCTAA
>445a564d098a6a16398c38a05b938186
AGAGTTTGATCCTGGCTCAGGACGAACGCTGGCGGCGTGCCTAATACATGCAAGTCGAGCGAATCTTTGGGAGCTTGCTCCCAAAGATTAGCGGCGGACGGGTGAGTAACACGTGGGCAACCTGCCTGTAAGACTGGGATAACTCCGGGAAACCGGGGCTAATACCGGATAATATCTATTTATACATATAATTAGATTGAAAGATGGTTCTGCTATCACT
>e406c2f0c1bc4594e52d36f6c0692661
AGAGTTTGATCCTGGCTCAGGACGAACGCTGGCGGCGTGCCTAATACATGCAAGTGGAACGCACGAGGTACACCGTAGTTTACTACATCGTACTTTGTGAGTCGCGAACGGGTGAGTAACGCGTAGGTAACCTACCTTTTAGCGGGGGATAACTATTGGAAACGATAGCTAATACCGCATAAGATATCTTACTGCATGGTAAGATATTAAAAGATGCAAT
>ac8bc9c66138e46596e0d85fde3da4c7
AGAGTTTGATCCTGGCTCAGGACGAACGCTGGCGGCGTGCCTAATACATGCAAGTGGAACGCATTGGTAACACCGGACTTGCTCCAGTGTTACTAATGAGTCGCGAACGGGTGAGTAACGCGTAGGTAACCTGCCTGATAGCGGGGGATAACTATTGGAAACGATAGCTAATACCGCATAAGAGGAGTTAACTCATGTTAACTGTTTAAAAGAAGCAACG
>42a32db7426674a7e0b3572ed5ea8381
AGAGTTTGATCCTGGCTCAGGACGAACGCTGGCGGCGTGCTTAACACATGCAAGTCGAACGAAAAGACGGAAAGAGCTTGCTCTTTCCGGAATTGAGTGGCAAACGGGTGAGTAACACGTAAACAACCTGCCTTCAGGATGGGGACAACAGACGGAAACGACTGCTAATACCGAATAAGTTCCAAGAGCCGCATGGCCCATGGAAGAAAAGGTGGCCTCT
>68cbedae0ec434c494be36c1ba63b779
AGAGTTTGATCCTGGCTCAGGACGAACGCTGGCGGCGTGCTTAACACATGCAAGTCGAACGAAAAGAGGGAAAGAGCTTGCTCTTTCCGGAATTGAGTGGCAAACGGGTGAGTAACACGTAAACAACCTGCCTTCAGGATGGGGACAACAGACGGAAACGACTGCTAATACCGAATAAGTTCCAAGAGCCGCATGGCCCATGGAAGAAAAGGTGGCCTCT
>788e11926b4ad27905cbebaa0d30591b
AGAGTTTGATCCTGGCTCAGGACGAACGCTGGCGGCGTGCTTAACACATGCAAGTCGAACGAAGAGACTTGGAAGCTTGCTTCTAAGAATCTTAGTGGCGAACGGGTGAGTAACGCGTAATCAACCTGCCCTTCAGAGGGGGACAACAGTTGGAAACGACTGCTAATACCGCATACGATCCAATCTCGGCATCGAGGATGGATGAAAGGTGGCCTCTATT
>f13c24b941c32a2e84f01b7817448e63
AGAGTTTGATCCTGGCTCAGGACGAACGCTGGCGGCGTGCTTAACACATGCAAGTCGAACGAAGAGCGATGGAAGCTTGCTTCTATCAATCTTAGTGGCGAACGGGTGAGTAACGCGTAATCAACCTGCCCTTCAGAGGGGGACAACAGTTGGAAACGACTGCTAATACCGCATACGATCCAATCTCGGCATCGAGGATGGATGAAAGGTGGCCTCTATT
>30b67ea850d4c8bccfd68e32b915f99d
AGAGTTTGATCCTGGCTCAGGACGAACGCTGGCGGCGTGCTTAACACATGCAAGTCGAACGAAGAGCGATGGAAGCTTGCTTCTATCAATCTTAGTGGCGAACGGGTGAGTAACGCGTAATCAACCTGCCCTTCAGAGGGGGACAACAGTTGGAAACGACTGCTAATACCGCATACGATCTAACCTCGGCATCGAGGAAAGATGAAAGGTGGCCTCTATG
>9a60d5adc3b4c29f896b0dd8a813a94c
AGAGTTTGATCCTGGCTCAGGACGAACGCTGGCGGCGTGCTTAACACATGCAAGTCGAACGAAGAGCGATGGAAGCTTGCTTCTATCAATCTTAGTGGCGAACGGGTGAGTAACGCGTAATCAACCTGCCCTTCAGAGGGGGACAACAGTTGGAAACGACTGCTAATACCGCATACGATCTAACCTTGGCATCGAGGATGGATGAAAGGTGGCCTCTATT
>fdfa8ea50483a8c2c67c05d93c4cb07c
AGAGTTTGATCCTGGCTCAGGACGAACGCTGGCGGCGTGCTTAACACATGCAAGTCGAACGAAGAGCGATGGAAGCTTGCTTCTATCAATCTTAGTGGCGAACGGGTGAGTAACGCGTAATCAACCTGCCCTTCAGAGGGGGACAACAGTTGGAAACGACTGCTAATACCGCATACGATCTAATCTCGGCATCGAGGATAGATGAAAGGTGGCCTCTACA
>ef70c3702370669baa99df4512ba75f4
AGAGTTTGATCCTGGCTCAGGACGAACGCTGGCGGCGTGCTTAACACATGCAAGTCGAACGAAGAGCGATGGAAGCTTGCTTCTATCAATCTTAGTGGCGAACGGGTGAGTAACGCGTAATCAACCTGCCCTTCAGAGGGGGATAACAGTTGGAAACGACTGCTAATACCGCATACGATCTAATCTCGGCATCGAGGATAGATGAAAGGTGGCCTCTACA
>40ad5284dc3da0657417999353cfa94b
AGAGTTTGATCCTGGCTCAGGACGAACGCTGGCGGCGTGCTTAACACATGCAAGTCGAACGAAGATTGATGGAAGCTTGCTTCTATCAATCTTAGTGGCGAACGGGTGAGTAACGCGTAATCAACCTGCCCTTCAGAGGGGGACAACAGTTGGAAACGACTGCTAATACCGCATACGATCTAATCTCGGCATCGAGGATGGATGAAAGGTGGCCTCTATT
>f84d968b3810fd9b364260a7316a0c30
AGAGTTTGATCCTGGCTCAGGACGAACGCTGGCGGCGTGCTTAACACATGCAAGTCGAACGAGACAATTAAAAGCTTGCTTTTAAACGTCGAGTGGCAAACGGGTGAGTAACGCGTAGACAACCTGCCGCAAAGATGGGGACAACAGTTCGAAAGGACTGCTAATACCGAATGTTCTGGAAGTTCCGCATGGAAACTCCAGCAAAGATGGCCTCTACTTG
>5b68cc64c1ba6862dd011956ec421940
AGAGTTTGATCCTGGCTCAGGACGAACGCTGGCGGCGTGCTTAACACATGCAAGTCGAACGAGACAATTAAAAGCTTGCTTTTAAACGTCGAGTGGCAAACGGGTGAGTAACGCGTAGACAACCTGCCGCAAAGATGGGGACAACAGTTCGAAAGGACTGCTAATACCGAATGTTCTGGAAGTTCCGCATGGAAATTCCAGCAAAGATGGCCTCTACTTG
>72459fd5bab86b0c569972d545f7eb97
AGAGTTTGATCCTGGCTCAGGACGAACGCTGGCGGCGTGCTTAACACATGCAAGTCGAACGAGAGACGGTGAAAAGCTTGCTTTTAATCGAATCGAGTGGCAAACGGGTGAGTAACGCGTAAACAACCTGCCCCTGGGATGGGGACAACAGCTGGAAACGGCTGCTAATACCGAATGAGCTCCACATGCCGCATGGCAGGTGGAGGAAAGGGTGGCCTCT
>2e2c46dd559dca93aff06d5be853b9d6
AGAGTTTGATCCTGGCTCAGGACGAACGCTGGCGGCGTGCTTAACACATGCAAGTCGAACGAGAGCGTAGAGAAAGCTTGCTTTTTCTACAATCTAGTGGCAAACGGGTGAGTAACGCGTAAACAACCTGCCCTACGGATGGGGACAACAGCTGGAAACGGCTGCTAATACCGAATACGTTCCGAAAGTCGCATGACTATCGGAAGAAAGGATGGCCTCT
>5c5c44161834edefe6344d993a4ec10f
AGAGTTTGATCCTGGCTCAGGACGAACGCTGGCGGCGTGCTTAACACATGCAAGTCGAACGAGAGCGTAGAGAAAGCTTGCTTTTTCTACAATCTAGTGGCAAACGGGTGAGTAACGCGTAAACAACCTGCCCTACGGATGGGGACAACAGCTGGAAACGGCTGCTAATACCGAATACGTTCCGAAAGTCGCATGACTGTCGGAAGAAAGGATGGCCTCT
>f80716106bef5fd411709c3c3349dbba
AGAGTTTGATCCTGGCTCAGGACGAACGCTGGCGGCGTGCTTAACACATGCAAGTCGAACGATGAAGCCTAGCTTGCTAGGTGGATTAGTGGCGAACGGGTGAGTAATACGTGAGTGACCTACCTTTGACTCTGGGATAAGCCTGGGAAACTGGGTCTAATACCGGATACGACCAATCTCCGCATGGGGTGTTGGTGGAAAGCGTTATGGAGTGGTTTTA
>6cea5aab1020d7e0343a8a3ee52d5614
AGAGTTTGATCCTGGCTCAGGACGAACGCTGGCGGCGTGCTTAACACATGCAAGTCGAACGATGAAGCGGTGCTTGCACCGTGGATTAGTGGCGAACGGGTGAGTAATACGTGAGTGACCTACCTTTGACTCTGGGATAAGCCTGGGAAACTGGGTCTAATACCGGATACGACCAATCTCTGCATGGGGTGTTGGTGGAAAGCGTTATGGAGTGGTTTTA
>640092568d05e6a5e2afae48a7c5118a
AGAGTTTGATCCTGGCTCAGGACGAACGCTGGCGGCGTGCTTAACACATGCAAGTCGAACGCTGAAGCTCAGCTTTTGTTGGGTGGATGAGTGGCGAACGGGTGAGTAACACGTGAGTAACCTGCCCTCTTCTTTGGGATAACGCCCGGAAACGGGTGCTAATACTGGATATTCACTGATCTTCGCATGGGGGTTGGTGGAAAGGTTTGTTCTGGTGGGG
>7bfbb8d69a9c1272e3ad4287781abfc8
AGAGTTTGATCCTGGCTCAGGACGAACGCTGGCGGCGTGCTTAACACATGCAAGTCGAACGCTGAAGGCCCAGCTTGCTGGGTTGGATGAGTGGCGAACGGGTGAGTAACACGTGAGTAACCTGCCCCCTTCTTTGGGATAACGGTCGGAAACGGCTGCTAATACCGGGTATTCACTGTCCTTCGCATGGGGGGTGGTGGAAAGGTTTTTTCTGGTGGGG
>d0683dbc3cf632373cf87f8d9c005a2a
AGAGTTTGATCCTGGCTCAGGACGAACGCTGGCGGCGTGCTTAACACATGCAAGTCGAACGGAAAGGCCCACCACCTTGGTGGTGGGTACTCGAGTGGCGAACGGGTGAGTAACACGTGGGTGATCTGCCCCGCACTGTGGGATAAGCCTGGGAAACTGGGTCTAATACCACATACGACCATGGCGTAGGGGTCATGGTGGAAAGCCTTGTGCGGTGTGG
>02ab5c589f9bde13999450aa76b2cea9
AGAGTTTGATCCTGGCTCAGGACGAACGCTGGCGGCGTGCTTAACACATGCAAGTCGAACGGAAAGGCCCCCACCTTGGTGGGGGTGCTCGAGTGGCGAACGGGTGAGTAACACGTGGGTGATCTGCCCTGCACTTCGGGATAAGCTTGGGAAACTGGGTCTAATACCGGATAGGACCATGGTTTAGTGTCTCATGGTGGAAAAATTATTGTTTTGGTGC
>2eb9349837f615f4deba087038671110
AGAGTTTGATCCTGGCTCAGGACGAACGCTGGCGGCGTGCTTAACACATGCAAGTCGAACGGACAGACAGAGAGCTTGCTCTCTTGAAGTTAGTGGCGAACGGGTGAGTAACGCGTAATCAACCTGCCCTTCAGAGGGGGATAACAACGGGAAACCGTTGCTAATACCGCGTACGATTCATAAGCGGCATCGCTTGTGAATGAAAGGTGGCCTCTATATA
>53bc2351391a8fce680874dfc88841b4
AGAGTTTGATCCTGGCTCAGGACGAACGCTGGCGGCGTGCTTAACACATGCAAGTCGAACGGACGACGAGAGAGCTTGCTCTCTTGAAGTTAGTGGCGAACGGGTGAGTAACGCGTAATCAACCTGCCCTTCAGAGGGGGATAACAACGGGAAACCGTTGCTAATACCGCGTACGATTCATAGACGGCATCGTTTGTGAATGAAAGGTGGCCTCTATTTA
>851c86d22c49b59bb48a298bfa0801eb
AGAGTTTGATCCTGGCTCAGGACGAACGCTGGCGGCGTGCTTAACACATGCAAGTCGAACGGAGCGAATGAAAGCTTGCTTTTATAAGCTTAGTGGCAAACGGGTGAGTAACACGTAGACAACCTGCCGACAGGATGGGGACAACATTCCGAAAGGAATGCTAATACCGAATGAAGCGCAGGAGAGGCATCTCTCCTGCGTGAAAGATGGCCTCTATATA
>ce54d26ef751947c77a8ba9a7e59b9e3
AGAGTTTGATCCTGGCTCAGGACGAACGCTGGCGGCGTGCTTAACACATGCAAGTCGAACGGAGCGAATGAAAGCTTGCTTTTATAAGCTTAGTGGCAAACGGGTGAGTAACACGTAGGCAACCTGCCGACAGGATGGGGACAACATTCCGAAAGGAATGCTAATACCGAATGAAGTCGAGGGAGGGCATCCTCCTCCGATGAAAGATGGCCTCTATATA
>a18759e5e1709be5347a8dc7aee894df
AGAGTTTGATCCTGGCTCAGGACGAACGCTGGCGGCGTGCTTAACACATGCAAGTCGAACGGAGCGAATGAAAGCTTGCTTTTATGAGCTTAGTGGCAAACGGGTGAGTAACACGTAGACAACCTGCCGACAGGATGGGGACAACATTCCGAAAGGAATGCTAATACCGAATGAAGTCAGAGGAGGGCATCCTCCTCTGATGAAAGATGGCCTCTATTTA
>580e550e27260cfc6806d53d41c33a2a
AGAGTTTGATCCTGGCTCAGGACGAACGCTGGCGGCGTGCTTAACACATGCAAGTCGAACGGAGCGAATGAAAGCTTGCTTTTATGAGCTTAGTGGCAAACGGGTGAGTAACACGTAGACAACCTGCCGACAGGATGGGGACAACATTCCGAAAGGAATGCTAATACCGAATGAAGTCAGAGGAGGGCATCCTCCTCTGATGAAAGATGGCCTCTGAATA
>d47e9492a5d1f9698ccd6946468cad5a
AGAGTTTGATCCTGGCTCAGGACGAACGCTGGCGGCGTGCTTAACACATGCAAGTCGAACGGGAACCTTTATTTCGGTAAAGGTGAGAGTGGCAAACGGGTGAGTAACACGTAGGCAACCTGCCGACAGGATGGGGACAACATTCCGAAAGGAATGCTAATACCGAATGGAGTCCGGAGATGGCATCATCTCTGGATAAAAGATGGCCTCTGAATATGCT
>66f9faf254edafb8c325190d29993ca1
AGAGTTTGATCCTGGCTCAGGACGAACGCTGGCGGCGTGCTTAACACATGCAAGTCGAACGGGATCCACTGGGCTTTTGTTTGGTGGTGAGAGTGGCGAACGGGTGAGTAATGCGTGACTAACCTGCCGTATGGTTGGGGATAGCTCCTGGAAACGGGTGGTAATACCCAATGCTCCAGCTGGATGCATGTCTGGTTGGGAAAGCTGTTGTGCCATATGA
>3b7b0895f915047c492e4649896a1a9e
AGAGTTTGATCCTGGCTCAGGACGAACGCTGGCGGCGTGCTTAACACATGCAAGTCGAACGGGATGATTTAGAAGCTTGCTTTTAGAGAATCTAGTGGCAAACGGGTGAGTAACACGTAGACAACCTGCCGACAGGATGGGGACAACATTCCGAAAGGAATGCTAATACCGAATGAAGTCAGAGGAGGGCATCCTCCTCTGATGAAAGATGGCCTCTGAA
>1432a2e255f065be99abd6c224393d9a
AGAGTTTGATCCTGGCTCAGGACGAACGCTGGCGGCGTGCTTAACACATGCAAGTCGAACGGGATGATTTAGAAGCTTGCTTTTAGAGAATCTAGTGGCAAACGGGTGAGTAACACGTAGACAACCTGCCGACAGGATGGGGACAACATTCCGAAAGGAATGCTAATACCGAATGAAGTCAGAGGAGGGCATCCTCTTCTGATGAAAGATGGCCTCTGAA
>9c5993b37fbb725e8816c1391b94168b
AGAGTTTGATCCTGGCTCAGGACGAACGCTGGCGGCGTGCTTAACACATGCAAGTCGAACGGGATTAAAAAATTATCATTGAGCTCTCCGATGAGAAGAGAGCCAAGCGTCGTGACCGCGTAGCGGGCACCACGCGTTAAAAAAGTGCAACACCAAGTCGAAGGGTTGAATGGTAATTTTTTAATCTAGTGGCAAACGGGTGAGTAACACGTAGACAACC
>aa472998afd99ca1fec2020b487c4ce4
AGAGTTTGATCCTGGCTCAGGACGAACGCTGGCGGCGTGCTTAACACATGCAAGTCGAACGGGATTAAAAAATTATCATTGAGCTCTCCGATGAGAAGAGAGCCAAGCGTCGTGGCCGCGTAGCGGGCACCACGCGTTAAAAAGTGCAACACCAAGTCGAAGGGTTGAATGGTAATTTTTTAATCTAGTGGCAAACGGGTGAGTAACACGTAGACAACCT
>1b089aee4e32987095ad42d9cd317d9f
AGAGTTTGATCCTGGCTCAGGACGAACGCTGGCGGCGTGCTTAACACATGCAAGTCGAACGGGCCTGCCTGGCTTTGGTTGGGTGGGTGAGTGGCGAACGGGTGAGTAACACGTGAGTAACCTGCCCTCTTCTCTTGGATAACTGCTTGAAAGGGCGGCTAATACGGGATGTTCTGGCTGCCTCGCATGGGGTGGTTTGGAAAGATTCGGCCTGGTTTTG
>806aebff042908aeaa3544cb91eb4d68
AGAGTTTGATCCTGGCTCAGGACGAACGCTGGCGGCGTGCTTAACACATGCAAGTCGAACGGGCTTCTGGGGTTCTGGCTTTTTTGGTTGGGGTTCTGGGGGTTAGTGGCGAACGGGTGAGTAACACGTGAGTAACCTGCCCTTCACTTCTGGATAACCGCTTGAAAGGGTGGCTAATACGGGATGTTTCTGGGTCTGTCGCATGGCGGGTTCGGGAAAG
>7429a91a0e2b018e745c2031b44e6bd8
AGAGTTTGATCCTGGCTCAGGACGAACGCTGGCGGCGTGCTTAACACATGCAAGTCGAACGTGATTTTTATGGAAGGACCTTCGGGGACGGAAGTAAAATGAAAGTGGCGAACGGGTGAGTAACACGTGAGCAACCTACCTTACACAGGGGGATAGCCGTTGGAAACGACGATTAATACCGCATGAGACCACAATACTGCATGGTATAGGGGTCAAAGAT
>a009ec5f351b722f2e8fc6297da8885b
AGAGTTTGATCCTGGCTCAGGACGAACGCTGGCGGCGTGCTTAACACATGCAAGTCGAACGTGATTTTTGTGGAAAGCCCTTCGGGGACGGAAATGAAATGAAAGTGGCGAACGGGTGAGTAATACGTGAGCAACCTACCTTACACAGGGGGATAGCCGTTGGAAACGACGATTAATACCGCATGAGACCACAAAGCCACATGGCTTAGGGGTAAAAGAT
>bed59ce42ab1c326d9ba5a8ae060e3d0
AGAGTTTGATCCTGGCTCAGGATAAACGCTGGCGGTGTACATAAGACATGCAAGTCGAACGGGAGAAGACAGGAAGATTTATCTACTTGTTGGACACCGTGGCGGACGGGTGAGTAACACGTAAGCAACCTACCTATAAGAGGGGAATAACAGTGAGAAATTACTGATAATACCGTATAAGCTGGAGGTATCGCATGATACATTCAGAAAAGATTTATCG
>f9cf0ee823f21949c50ae45a480e4d59
AGAGTTTGATCCTGGCTCAGGATGAACGCTAGCGACAGGCTTAACACATGCAAGTCGAGGGGCAGCAATTTGTAGCAATACAAAGTTGGCGACCGGCGCACGGGTGAGTAACGCGTATGCAACCTACCCACAACAGAAGAATAATCCGGCGAAAGTCGGTCTAATACTTCATAAAACAGGGACACCGCATGGTGTTATTTGTTAAAGATTTATCGGTTGT
>b5e8b919f7b9253b27a1528c0800242f
AGAGTTTGATCCTGGCTCAGGATGAACGCTAGCGATAGGCTTAACACATGCAAGTCGAGGGGCAGCACGAATTAGCAATAGTTTGGTGGCGACCGGCGCACGGGTGCGTAACACGTATACAACCTACCTTCAATTGGGGGATAACCTGGAGAAATTCGGACTAATATCCCATAGTAAACGGAAGAGGCATCTTTTTTGTTTTAAAGATTTATTGATTGGA
>a4aaeecd693670b9453f5dd3164c6fe4
AGAGTTTGATCCTGGCTCAGGATGAACGCTAGCGATAGGCTTAACACATGCAAGTCGAGGGGCAGCATGGTCTTAGCTTGCTAAGACTGATGGCGACCGGCGCACGGGTGCGTAACGCGTATGCAACTTGCCTCACAGAGGGGGATAACCCGTCGAAAGACGGACTAATACCGCGTACACTCCATCTTGGGCATCCAAGGTAGAGGAAAAGAAATTCGCT
>87494384ca9e0f261de13ae63410bdc2
AGAGTTTGATCCTGGCTCAGGATGAACGCTAGCGATAGGCTTAACACATGCAAGTCGAGGGGCAGCATGGTCTTAGCTTGCTAAGACTGATGGCGACCGGCGCACGGGTGCGTAACGCGTATGCAACTTGCCTCACAGAGGGGGATAACCCGTCGAAAGACGGACTAATACCGCGTACACTCCATCTTGGGCATCCAAGGTAGAGGAAATGAAATTCGCT
>79f30388162fa5a36efa9621e965302c
AGAGTTTGATCCTGGCTCAGGATGAACGCTAGCGATAGGCTTAACACATGCAAGTCGAGGGGCAGCATGGTCTTAGCTTGCTAAGACTGATGGCGACCGGCGCACGGGTGCGTAACGCGTATGCAACTTGCCTCACAGAGGGGGATAACCCGTCGAAAGACGGACTAATACCGCGTACACTCTATGTTGGGCATCCAATGTAGAGGAAATGAAATTCGCT
>d965ebfebcc74647060d7eaea08e3a44
AGAGTTTGATCCTGGCTCAGGATGAACGCTAGCGATAGGCTTAACACATGCAAGTCGAGGGGCAGCATGGTCTTAGCTTGCTAAGACTGATGGCGACCGGCGCACGGGTGCGTAACGCGTATGCAACTTGCCTCACAGAGGGGGATAACCCGTCGAAAGACGGACTAATACCGCGTACACTTACAGGAGGGCATCCTCCAGTAAGGAAATGAAATTCGCT
>b68dea2722d84b78f66457d8b7ce67e2
AGAGTTTGATCCTGGCTCAGGATGAACGCTAGCGATAGGCTTAACACATGCAAGTCGAGGGGCAGCATGGTCTTAGCTTGCTAAGACTGATGGCGACCGGCGCACGGGTGCGTAACGCGTATGCAACTTGCCTCACAGAGGGGGATAACCCGTCGAAAGACGGACTAATACCGCGTACACTTAGGATAGGGCATCCTATCCCAAGGAAATGAAATTCGCT
>5524394d89cdce457746c861a89835a8
AGAGTTTGATCCTGGCTCAGGATGAACGCTAGCGATAGGCTTAACACATGCAAGTCGAGGGGCAGCATTATTTTAGCTTGCTAAGATAGATGGCGACCGGCGCACGGGTGCGTAACGCGTATGCAACCTGCCTGTAATTAGGGAATAACCCGGTGAAAGTCGGACTAATACCCTATATTCTTCTTTCTCCGCATGGGGAAGGACGGAAAGATTTATTGAT
>2aa04fcb85019d294fdb60206feb27d1
AGAGTTTGATCCTGGCTCAGGATGAACGCTAGCGATAGGCTTAACACATGCAAGTCGAGGGGCATCACGAATTAGCAATAGTTTGGTGGCGACCGGCGCACGGGTGCGTAACACGTATACAACCTACCTTCAATTGGGGGATAACCTGGAGAAATTCGGACTAATACCCCATAGTAAACGGAAGAGGCATCTTTTTTGTTTTAAAGATTTATTGATTGGA
>e59e0ab6547788b6b198bdf92ef0aec0
AGAGTTTGATCCTGGCTCAGGATGAACGCTAGCGATAGGCTTAACACATGCAAGTCGAGGGGCATCGAGGGTAGCAATACCTGTCGGCGACCGGCGCACGGGTGAGTAACGCGTATGTAACCTGCCCGCAACAGAGGGATAACCCGGCGAAAGTCGGACTAATACCTCATAAAACAGGGGTTCCGCATGGGGCTATTTGTTAAAGATTTATTGGTTGCGG
>c9d38d95b57b8c595856e9d6db16a52d
AGAGTTTGATCCTGGCTCAGGATGAACGCTAGCGGCAGGCCTAACACATGCAAGTCGAGGGAGAAGCCCTTCGGGGCAGAAACCGGCGCACGGGTGCGTAACGCGTATGCAACCTACCTTTCACAGGGGGATAGCCCGAAGAAATTTGGATTAATACCCCATAATATTATTGGATGGCATCATTTGATAATTAAAACTGAGGTGGTGAAAGATGGGCATG
>ab6461dd6008b19c8366602cdfa0d0db
AGAGTTTGATCCTGGCTCAGGATGAACGCTAGCGGCAGGCCTAACACATGCAAGTCGAGGGAGAAGCCCTTTCGGGGGCAGAAACCGGCGCACGGGTGCGTAACGCGTATGCAACCTACCTTTCACAGGGGGATAGCCCGAAGAAATTTGGATTAATACCCCATAACATTGCGAGATGGCATCATTTTGCAATTAAAACTACGGTGGTGAGAGATGGGCA
>90096b59b2d8101ff1c621f13ce1e71e
AGAGTTTGATCCTGGCTCAGGATGAACGCTAGCGGCAGGCCTAACACATGCAAGTCGAGGGAGAAGCCCTTTCGGGGGCAGAAACCGGCGCACGGGTGCGTAACGCGTATGCAACCTACCTTTCACAGGGGGATAGCCCGAAGAAATTTGGATTAATACCCCATAATATTGTTGGATGGCATCATTTGGCAATTAAAACTGAGGTGGTGAAAGATGGGCA
>88cee6d042f90f39983781f4a99d7cf2
AGAGTTTGATCCTGGCTCAGGATGAACGCTAGCGGCAGGCCTAACACATGCAAGTCGAGGGAGAGGTTATCTTCGGGTAACCAAAACCGGCGCACGGGTGCGTAACGCGTATACAATCTGCCTTTCACATAGGGATAGCCCGAAGAAATTTGGATTAATACCTAATGGTATATAAGAGCGGCATCGTTTTTATATTAAAGCTACGGTGGTGAAAGATGAG
>e985bd150fe37a75e6d1d62583e9967e
AGAGTTTGATCCTGGCTCAGGATGAACGCTAGCGGCAGGCTTAACACATGCAAGTCGAGGGGCATCGAGATGTAGCAATACATTGTCGGCGACCGGCGGACGGGTGCGTAACGCGTGAGCAACCTTCCCGTATCAGGGGGATAACCGATGGAAACGTCGCCTAATACCCCATAACAACACATGTCTCCTGACGTGTGTTTGAAAGATTCGTCAGATACGG
>cba1f6f844b0be57ef35de8c707c6ffe
AGAGTTTGATCCTGGCTCAGGATGAACGCTAGCGGGAGGCCTAACACATGCAAGCCGAGCGGGATTTGTTGGTTAGCTTGCTAACTAATGATGAGAGCGGCGTACGGGTGCGGAACATGTGTGCAATCTGCCCTTATCAAGGGGATAGCCCAGAGAAATCTGGATTAATACCCTATAACATATGGGATGGCATCATTTCATATTAAAAGCTACGGCGGAT
>3c24550409eeb0b4144c68cd2de98f53
AGAGTTTGATCCTGGCTCAGGATGAACGCTAGCTACAGGCCTAACACATGCAAGTCGAGGGGAAACGGGAAAGCAGCTTGCTGCTTTCTGTCGTCGACCGGCGCACGGGTGAGTAACGCGTATCCAACCTTCCCATAACTAAGGGATACCCCGTAGAAATGCGGCCTAATACCTTATGTACTCCCATGACGGCATCAGAGTGGGAGCAAAGAACTTCGGT
>4f2e089b018cdb73127290f08b78b3a8
AGAGTTTGATCCTGGCTCAGGATGAACGCTAGCTACAGGCCTAACACATGCAAGTCGTGGGGCAGCGGGTATACTTGTTTTCAAGTATATGCCGGCGACCGGCGCACGGGTGAGTAACGCGTATCCAACCTGCCCATCACAAGGGAATAACCCGTCGAAAGTCGGCCTAATGCCCTATGTATTCCGATGAAGTCCTCTGAATCGGAATAAAGCATTTGCG
>0c1b59405a4a183a3235cd99fb852526
AGAGTTTGATCCTGGCTCAGGATGAACGCTAGCTACAGGCCTAACACATGCAAGTCGTGGGGCAGCGGGTATGTTTGTTTTCAAGCATATGCCGGCGACCGGCGCACGGGTGAGTAACGCGTATCCAACCTGCCCATCACAAGGGAATAACCCGTCGAAAGTCGGCCTAATGCCCTATGTATTCCGATGAAGTCCTCTGAATCGGAATAAAGCATTTGCG
>a73fb08dc0bd0044752c740d13b9225b
AGAGTTTGATCCTGGCTCAGGATGAACGCTAGCTACAGGCTTAACACATGCAAGTCGAGGGGAAACGACATTGAAAGCTTGCTTTTAATGGGCGTCGACCGGCGCACGGGTGCGTAACGCGTATCGAACCTGCCCTTTACTCAGGGATAGCCTTGCGAAAGTAAGATTAATACCTGATAGTGTTGCGATGAGGCATCTTGTTGCAACTAAAGATTTATTG
>663908c6c0b6ccad067d498d826d7eaa
AGAGTTTGATCCTGGCTCAGGATGAACGCTAGCTACAGGCTTAACACATGCAAGTCGAGGGGAAACGACATTGAAAGCTTGCTTTTAATGGGCGTCGACCGGCGCACGGGTGCGTAACGCGTATCGAACCTGCCCTTTACTCAGGGATAGCCTTGCGAAAGTAAGATTAATACCTGATAGTGTTGTGATGAGGCATCTTGTTGCAACTAAAGATTTATTG
>c8accd8d58aff15ad88d9bfa6d5917a3
AGAGTTTGATCCTGGCTCAGGATGAACGCTAGCTACAGGCTTAACACATGCAAGTCGAGGGGAAACGACATTGAAAGCTTGCTTTTGATGGGCGTCGACCGGCGCACGGGTGCGTAACGCGTATCGAACCTGCCCTTTACTCAGGGATAGCCTTGCGAAAGTAAGATTAATACCTGATAGTGTTGCGATGAGGCATCTTGTTGCAACTAAAGATTTATTG
>cf41977b7c5c12ff1934d56f55d44908
AGAGTTTGATCCTGGCTCAGGATGAACGCTAGCTACAGGCTTAACACATGCAAGTCGAGGGGAAACGATGAGAGAGCTTGCTCTCTTAGGCGTCGACCGGCGCACGGGTGAGTAACGCGTATCCAACCTACCCATTACAGGGGGATAACCTTGCGAAAGTAAGACTAATACCCCATGGCATTTTATGGTGGCATCATTATAGGATTAAAGATTTATTGGT
>c881778ce9933c4c5f8f491de5b86269
AGAGTTTGATCCTGGCTCAGGATGAACGCTAGCTACAGGCTTAACACATGCAAGTCGAGGGGAAACGGCATTTAGTGCTTGCACCGAATGGACGTCGACCGGCGCACGGGTGAGTAACGCGTATCCAACCTTCCCATAACTAAGGAATAACCTGCCGAAAGGCAGACTAATACCTTATGTAATCCTTTGATGGCATCAGATTAGGATAAAAGATTTATCG
>771894ee6f1aec8f24ba02d3f0749a85
AGAGTTTGATCCTGGCTCAGGATGAACGCTAGCTACAGGCTTAACACATGCAAGTCGAGGGGAAACGGCGTTGAGTGCTTGCACTCTTCGGACGTCGACCGGCGCACGGGTGAGTAACGCGTATCCAACTTTCCCATAACTAAGGGATAACCTACCGAAAGGTAGACTAATACCTTATGTAATTCTTGGATGACATCAGAAGAGAATGAAAGATTTATCG
>2558560e4c9e479ed560ca44f1f394b3
AGAGTTTGATCCTGGCTCAGGATGAACGCTAGCTACAGGCTTAACACATGCAAGTCGAGGGGAAACGGGAAAGCAGCTTGCTGCTTTTTGTCGTCGACCGGCGCACGGGTGAGTAACGCGTATCCAACCTTCCCATAACAAAGGGATACTCCGTAGAAATGCGGTCTAATACCTTATGTTCTCTTTATTAGGCATCTTGTTTAGAGCAAAGAATTTCGGT
>99690f154997d262dddd14ecddeca943
AGAGTTTGATCCTGGCTCAGGATGAACGCTAGCTACAGGCTTAACACATGCAAGTCGAGGGGAAACGGGAGAATAGCTTGCTATTCTTTGTCGTCGACCGGCGCACGGGTGAGTAACGCGTATCCAACCTTCCCATAACTAAGGAATACCCCGTAGAAATGCGGCCTAATCCCTTATGGTCTCTTATGCCTGTCATGGGAATAAGAGTAAAGATTTATCG
>a5e722346fe15ad0fbb07b9744a1df0d
AGAGTTTGATCCTGGCTCAGGATGAACGCTAGCTACAGGCTTAACACATGCAAGTCGAGGGGCAGCATGGAAGAAGCTTGCTTCTTCTGATGGCGACCGGCGCACGGGTGCGTAACGCGTATCAAACCTGCCTCATACTCGGGGATAGCCTTGCGAAAGTAAGATTAATACCCGATGTTATTAGTTCATCGCATGGTGGACTAATCAAAGATTTATCGGT
>59bf4f65fef7d925615fad98a15f111d
AGAGTTTGATCCTGGCTCAGGATGAACGCTAGCTACAGGCTTAACACATGCAAGTCGAGGGGCAGCATGGAAGAAGCTTGCTTCTTCTGATGGCGACCGGCGCACGGGTGCGTAACGCGTATCAAACCTGCCTCATACTCGGGGATAGCCTTGCGAAAGTAAGATTAATACCCGATGTTATTAGTTCTCCGCATGGTGGACTAATCAAAGATTTATCGGT
>b530090908cfe4a5eba7c063ca92d172
AGAGTTTGATCCTGGCTCAGGATGAACGCTAGCTACAGGCTTAACACATGCAAGTCGAGGGGCAGCATGTTGGTTGCTTGCAACCAATGATGGCGACCGGCGCACGGGTGAGTAACGCGTATCCAACCTACCCAATACTCAGGCATAACCCGTTGAAAGACGGACTAATTCCTGATGGTATGTATTTTTCTCATGAATTATACATTAAAGAATTTCGGTA
>8594bc5e3060021c1fe6a7931b1ba682
AGAGTTTGATCCTGGCTCAGGATGAACGCTAGCTACAGGCTTAACACATGCAAGTCGAGGGGCAGCATGTTGGTTGCTTGCAACCAATGATGGCGACCGGCGCACGGGTGAGTAACGCGTATCCAACCTACCCAATACTCAGGCATAACCCGTTGAAAGACGGACTAATTCCTGATGGTATGTATTTTTCTCATGAGTTATACATTAAAGAATTTCGGTA
>6a561ac38d43f30846bd7d849ab72153
AGAGTTTGATCCTGGCTCAGGATGAACGCTAGCTACAGGCTTAACACATGCAAGTCGAGGGGCAGCGGGCAGAAAGCTTGCTTTCTGTGCCGGCGACCGGCGCACGGGTGCGTAACGCGTATCGAACCTACCACATACTCAGGGATAGCCTTGCGAAAGTAAGATTAATACCTGATGTTGTTTAGAGTCCGCATGGACACTAAACCAAAGATTTATTGGT
>b26349dc02c7970a7a7ba22295129997
AGAGTTTGATCCTGGCTCAGGATGAACGCTAGCTACAGGCTTAACACATGCAAGTCGAGGGGCAGCGGGTTGAAAGCTTGCTTTCAATGCCGGCGACCGGCGCACGGGTGCGTAACGCGTATCAAACCTGCCTCATACTCGGGGATAGCCTTGCGAAAGTAAGATTAATACCCGATGTTGTTGCTTTCTCGCATGGGAGAGTAACCAAAGATTTATCGGT
>45308cbcfde8ece661518e781c105e4f
AGAGTTTGATCCTGGCTCAGGATGAACGCTAGCTACAGGCTTAACACATGCAAGTCGAGGGGCATCATGCGGATTGCTTGCGATCCGTGATGGCGACCGGCGCACGGGTGAGTAACGCGTATCCAACCTTCCCGCTGCAGGGGGATAACCCGGTGAAAGCCGGACTAATACCCCATAATCCCCGTTGACGGCATCCGATTCGGGGCAAAGTTTTTTTTCG
>fe708943fad0bda51ab7711101ab0704
AGAGTTTGATCCTGGCTCAGGATGAACGCTAGCTACAGGCTTAACACATGCAAGTCGCGGGGCAGCATGGGGGTTGCTTGCAATCCCCGATGGCGACCGGCGCACGGGTGAGTAACGCGTATCCAACCTGCCCTTCACCACGGGATAACCCGGCGAAAGTCGGACTAATACCGTATGTTGTCCATTGACGGCATCCGATTTGGACGAAAGGTTTGGCGGT
>c9a827d9d8ceee75a237bb03217a5d55
AGAGTTTGATCCTGGCTCAGGATGAACGCTAGCTACAGGCTTAACACATGCAAGTCGCGGGGCAGCATGTTGGTTGCTTGCAACCGATGATGGCGACCGGCGCACGGGTGAGTAACGCGTATCCAACCTACCTATTACCACGGGATAACCCGGCGAAAGTCGGACTAATACCGTATGTGGTCTTCAAGTGGCATCAGCAGTAGACTAAAGGTTTGGCGGT
>a15e8d1460d51cdf2e0c0f6170c76339
AGAGTTTGATCCTGGCTCAGGATGAACGCTAGCTACAGGCTTAACACATGCAAGTCGTGGGGCAGCGGATACTTAGCTTGCTAAGTATGCCGGCGACCGGCGCACGGGTGAGTAACGCGTACCGAACCTGCCCATCACACAGGGATAGGCTTGCGAAAGCAAGATTAATACCTGATGGTCTCAATTTTATGCATGTAAGATTGAGTAAAGCCTTCGGGCG
>0f4a8859f476df28b07a21ba70e5330a
AGAGTTTGATCCTGGCTCAGGATGAACGCTAGCTACAGGCTTAACACATGCAAGTCGTGGGGCAGCGGATACTTAGCTTGCTAAGTATGCCGGCGACCGGCGCACGGGTGAGTAACGCGTACCGAACCTGCCCATCACACAGGGATAGGCTTGCGAAAGCAAGATTAATACCTGATGGTCTCAGTTGTATGCATGTATAATTGAGTAAAGCCTTCGGGCG
>8e979e046fc8f95ef52073f793652073
AGAGTTTGATCCTGGCTCAGGATGAACGCTAGCTACAGGCTTAACACATGCAAGTCGTGGGGCAGCGGATACTTAGCTTGCTAAGTATGCCGGCGACCGGCGCACGGGTGAGTAACGCGTACCGAACCTGCCCATCACACAGGGATAGGCTTGCGAAAGCAAGATTAATACCTGATGGTCTCAGTTGTATGCATGTATGATTGAGTAAAGCCTTCGGGCG
>2131b78589cc5ee9a31e3c7047bfc2b3
AGAGTTTGATCCTGGCTCAGGATGAACGCTAGCTACAGGCTTAACACATGCAAGTCGTGGGGCAGCGGATACTTAGCTTGCTAAGTATGCCGGCGACCGGCGCACGGGTGAGTAACGCGTACCGAACCTGCCCATCACACAGGGATAGGCTTGCGAAAGCAAGATTAATATCTGATGGTCTCAATTTTATGCATGTATGATTGAGTAAAGCCTTCGGGCG
>e793953859b19876795411430653ca39
AGAGTTTGATCCTGGCTCAGGATGAACGCTAGCTATAGGCTTAACACATGCAAGTCGAGGGGAAACGGCATTATGTGCTTGCACATTTTGGACGTCGACCGGCGCACGGGTGAGTATCGCGTATCCAACCTGCCCTTTACTTGGGGATACCCCGTTGAAAGACGGCCTAATACCCGATGTAATTCATTGATGGCATCAGATATGAATAAAAGATTTATCG
>a09d31c78ff8c20965b5768de3d8ab52
AGAGTTTGATCCTGGCTCAGGATGAACGCTGACAGAATGCTTAACACATGCAAGTCAACTTGAATTTGGGTTTTTTAACTTAGATTTGGGTGGCGGACGGGTGAGTAACGCGTAAAGAACTTGCCTCACAGCTAGGGACAACATTTGGAAACGAATGCTAATACCTGATATTATGATTATAAGGCATCTTAGAATTATGAAAGCTATATGCGCTGTGAGA
>16adff98bc8f3e71e2b97ed3ec9c6ab4
AGAGTTTGATCCTGGCTCAGGATGAACGCTGACAGAATGCTTAACACATGCAAGTCATTGGCGAAGCTGCACTTGTGCAGTCTAGCCAAGGCGGACGGGTGAGTAACGCGTAAGGAACTTGCCCTGCAGACAGGGATAACAGACGGAAACGACTGATAACACCTGGTATTGTCAGGCTGGCGCATGCCAGCCTGATGAAAGGAGACGCTGCAGGAGAGCC
>e03e2e779cacc359595df050a9847179
AGAGTTTGATCCTGGCTCAGGATGAACGCTGACAGAATGCTTAACACATGCAAGTCTACTTGAACTTCGGTTTGGGTGGCGGACGGGTGAGTAACGCGTAAAGAACTTGCCTCACAGTTAGGGACAACATTTGGAAACGAATGCTAATACCTGATATTATGATTTTAGGGCATCCTAAGATTATGAAAGCTATATGCGCTGTGAGAGAGCTTTGCGTCCC
>12b92396512539cf55397b6d5a843ee1
AGAGTTTGATCCTGGCTCAGGATGAACGCTGACAGAATGCTTAACACATGCAAGTCTACTTGAACTTCGGTTTGGGTGGCGGACGGGTGAGTAACGCGTAAAGAACTTGCCTCACAGTTAGGGACAACATTTGGAAACGAATGCTAATACCTGATATTATGATTTTAGGGCATCCTAAGATTATGAAAGCTATATGTGCTGTGAGAGAGCTTTGCGTCCC
>37cd359fac46dbcf365e0213a34215d4
AGAGTTTGATCCTGGCTCAGGATGAACGCTGGCGGCATGCTTAACACATGCAAGTCGGACGGGAAGTGGTGTTTCCAGTGGCGGACGGGTGAGTAACGCGTAAGAACCTGCCCTTGGGAGGGGAACAACAGCTGGAAACGGCTGCTAATACCCCGTAGGCTGAGGAGCAAAAGGAGGAATCCGCCCGAGGAGGGGCTCGCGTCTGATTAGCTAGTTGGTG
>80a7bdae0c1943e33b275b608f9db099
AGAGTTTGATCCTGGCTCAGGATGAACGCTGGCGGCGCGCCTAACACATGCAAGTCGAACGATTAAAGCACCTTCGGGTGTGTATAAAGTGGCGAACGGCTGAGTAACACGTGGGCAACCTGCCCCTCTCATTGGGATAGCCACGGGAAACCGTGGATAATACCGAATACTTCGAAACTTCCGCATGGAAGACTCGAGAAAGCTCCGGCGGAGAGGGATG
>fc7ca0b4366d9a4bfae9f730b324f6a0
AGAGTTTGATCCTGGCTCAGGATGAACGCTGGCGGCGCGCCTAACACATGCAAGTCGAACGATTAAAGCACCTTCGGGTGTGTATAAAGTGGCGAACGGCTGAGTAACACGTGGGCAACCTGCCCCTCTCATTGGGATAGCCACGGGAAACCGTGGATAATACCGAATACTTCGAGTCTCCCGCATGGAAGACTCGAGAAAGCTCCGGCGGAGAGGGATG
>861eaf49bffe3d006c11061aaccdcc06
AGAGTTTGATCCTGGCTCAGGATGAACGCTGGCGGCGCGCCTAACACATGCAAGTCGAACGATTAAAGCACCTTCGGGTGTGTATAAAGTGGCGAACGGCTGAGTAACACGTGGGCAACCTGCCCCTCTCATTGGGATAGCCACGGGAAACCGTGGATAATACCGAATACTTCGGGACTTCCGCATGGAAGACTCGAGAAAGCTCCGGCGGAGAGGGATG
>fc21f89787c45a94431e6617bb8ba829
AGAGTTTGATCCTGGCTCAGGATGAACGCTGGCGGCGCGCCTAACACATGCAAGTCGAACGGTTAAAGCACCTTTTAGGTGTGTATAAAGTGGCGAACGGCTGAGTAACACGTGGGCAACCTGCCCTCCTCTTGGGGATAGCCTCGGGAAACCGAGGATAATACCCGATACTTCAATGTGGCCGCATGACGACATTGAGAAAGCTTTTGCGGAGAAGGAT
>840d1b59e7181622093e03ab528964d8
AGAGTTTGATCCTGGCTCAGGATGAACGCTGGCGGCGCGCCTAACACATGCAAGTCGAACGGTTAAAGCACCTTTTAGGTGTGTATAAAGTGGCGAACGGCTGAGTAACACGTGGGCAACCTGCCCTCCTCTTGGGGATAGCCTCGGGAAACCGAGGATAATACCCGATACTTCAATGTGGCCGCATGGCGACATTGAGAAAGCTTTTGCGGAGAAGGAT
>27de852f2a554a8e7bce3d65729d5a18
AGAGTTTGATCCTGGCTCAGGATGAACGCTGGCGGCGTGCCTAACACATGCAAGTCGAACGAAGAGTAAATAGGAAGTCCTCGGATGGAATATATACTACTTAGTGGCGGACGGGTGAGTAACGCGTAAGTAATCAACCTGTGACACACGGATAACTGATAGAAATGTCAGCTAATACGAGATGAACTGTTTAAATTGGGAGATGTAAACAGCAAAGCGA
>63d21348a23b51bd6b141ca76e37d10b
AGAGTTTGATCCTGGCTCAGGATGAACGCTGGCGGCGTGCCTAACACATGCAAGTCGAACGAAGCTATGAGACGGAAGCCTTCGGGTGGAAGACTGATAGACTGAGTGGCGGACGGGTGAGTAACGCGTGGGCAACCTGCCCCATACCGGGGGATAGCAGTTGGAAACGGCTGGTAAAACCGCATAAGCGCACGGTAAGGCATCTTACAGTGTGAAAAAC
>7ddfdf9855493078a0cc3a4f6f77ccb5
AGAGTTTGATCCTGGCTCAGGATGAACGCTGGCGGCGTGCCTAACACATGCAAGTCGAACGAGATGCGTATCGGAAAGCTTCGGCCGGAAGATGCGTTATCTAGTGGCGGACGGGTGAGTAACACGTGGGTAACCTGCCTTATGGAGGGGGATAACAGAGAGAAATCACTGCTAATACCGCATAAGCACACATTGCCGCATGGCAGAGTGTGAAAAGATT
>2b03b3e9c1591a46bc127d504f6dbab3
AGAGTTTGATCCTGGCTCAGGATGAACGCTGGCGGCGTGCCTAACACATGCAAGTCGAACGAGATGCGTATTGGAAAGCTTCGGCCGGAAGATACGTTATCTAGTGGCGGACGGGTGAGTAACACGTGGGTAACCTGCCTTATGGAGGGGGATAACAGAGAGAAATCACTGCTAATACCGCATAAGCACACAGTACCGCATGGTACAGGGTGAAAAGATT
>b1c2685ef77943c740f316a85b3b0baa
AGAGTTTGATCCTGGCTCAGGATGAACGCTGGCGGCGTGCCTAACACATGCAAGTCGAACGAGATGCGTATTGGAAAGCTTCGGCCGGAAGATACGTTATCTAGTGGCGGACGGGTGAGTAACACGTGGGTAACCTGCCTTATGGAGGGGGATAACAGAGAGAAATCACTGCTAATACCGCATAAGCACACATTGCCGCATGGCAGAGTGTGAAAAGATT
>54c5bf1afac85447903bac15cd1607a3
AGAGTTTGATCCTGGCTCAGGATGAACGCTGGCGGCGTGCCTAACACATGCAAGTCGAACGAGATGCGTATTGGAAAGCTTCGGCCGGAAGATGCGTTATCTAGTGGCGGACGGGTGAGTAACACGTGGGTAACCTGCCTTATGGAGGGGGATAACAGAGAGAAATCACTGCTAATACCGCATAAGCACACATTGCCGCATGGCAGAGTGTGAAAAGATT
>32bebaa80adac359317bf1f95b982654
AGAGTTTGATCCTGGCTCAGGATGAACGCTGGCGGCGTGCCTAACACATGCAAGTCGAACGGAGATTACAGACGGAAGTTTTCGGATGGAAGACTGTAATTCTTAGTGGCGGACGGGTGAGTAACGCGTGGGCAACCTGCCCTATACAGGGGGATAGCAGCTGGAAACGGCTGGTAAGACCGCATAAGTCGGCGAGACCGCATGGTTTTGCCGGGAAATG
>8f4e2413f9555898274813adeb5abbe0
AGAGTTTGATCCTGGCTCAGGATGAACGCTGGCGGCGTGCCTAACACATGCAAGTCGAACGGAGATTACAGACGGAAGTTTTCGGATGGAAGACTGTAATTCTTAGTGGCGGACGGGTGAGTAACGCGTGGGCAACCTGCCCTATACAGGGGGATAGCAGCTGGAAACGGCTGGTAAGACCGCATAAGTCGGCGAGACCGCATGGTTTTGTCGGGAAATG
>087b669396d89f1a29ec7de6041b8509
AGAGTTTGATCCTGGCTCAGGATGAACGCTGGCGGCGTGCCTAACACATGCAAGTCGAACGGAGATTACGGACGGAAGTTTTCGGATGGAAGACTGTAATTCTTAGTGGCGGACGGGTGAGTAACGCGTGGGCAACCTGCCCTATACAGGGGGATAGCAGCTGGAAACGGCTGGTAAGACCGCATAAGTCGGCGAGACCGCATGGTTTTGTCGGGAAATG
>1797a7003a833f70aaf628b38ae4c494
AGAGTTTGATCCTGGCTCAGGATGAACGCTGGCGGCGTGCCTAACACATGCAAGTCGAACGGAGATTACGGACGGAAGTTTTCGGATGGAAGACTGTAATTCTTAGTGGCGGACGGGTGAGTAACGCGTGGGCAACCTGCCCTATACAGGGGGATAGCAGCTGGAAACGGCTGGTAAGACCGCATAAGTCGGTTAAATCGCATGATTTGATCGGGAAATG
>1ad607d0a36da80d4eeb95bebda7ec94
AGAGTTTGATCCTGGCTCAGGATGAACGCTGGCGGCGTGCCTAACACATGCAAGTCGAGCGAGAAATAAAGGAATGAAGCTTCGGTAGATTTTCTTTATGGAAAGCGGCGGACGGGTGAGTAACGCGTAGGCAACCTGCCCTGTACAGGGGGATAGCCACCCGAAAAGGTGATTAATACCCCATAACGCAAGAGATACACATGTATCACTTGTCAAAGAT
>4792757868102013d14cb4a140f44a58
AGAGTTTGATCCTGGCTCAGGATGAACGCTGGCGGCGTGCCTAACACATGCAAGTCGAGCGAGGGTTTGCTCAGTATTGAGTATTCTAAGTCTAGAATGTTCAATTCTGAGCAAAACCAAGCGGCGGACGGGTGAGTAACGCGTGGGTAACCTGCCCTATACACATGGATAACATACTGAAAAGTTTACTAATACATGATAATATATATTTGCGGCATCG
>0ac834207b66d80f72f7cfe35c2e8e1f
AGAGTTTGATCCTGGCTCAGGATGAACGCTGGCGGCGTGCCTAATACATGCAAGTAGAACGCTGAAGCTTGGTGCTTGCACCGAGCGGATGAGTTGCGAACGGGTGAGTAACGCGTAGGTAACCTGCCTCTTAGCGGGGGATAACTATTGGAAACGATAGCTAATACCGCATAAAAGTCAATATCGCATGATATTGATTTGAAAGGTGCAAATGCATCAC
>f0956e07b28f9a71493dbad90609a960
AGAGTTTGATCCTGGCTCAGGATGAACGCTGGCGGCGTGCCTAATACATGCAAGTAGAACGCTGAAGCTTGGTGCTTGCACCGAGCGGATGAGTTGCGAACGGGTGAGTAACGCGTAGGTAACCTGCCTCTTAGCGGGGGATAACTATTGGAAACGATAGCTAATACCGCATAAAAGTCGACATCGCATGATGTTGACTTGAAAGGTGCAATTGCATCAC
>9fb62d2768d9cf8d55ebd4da25eea79d
AGAGTTTGATCCTGGCTCAGGATGAACGCTGGCGGCGTGCCTAATACATGCAAGTAGAACGCTGAAGCTTGGTGCTTGCACCGAGCGGATGAGTTGCGAACGGGTGAGTAACGCGTAGGTAACCTGCCTCTTAGCGGGGGATAACTATTGGAAACGATAGCTAATACCGCATAAAAGTCGATATCGCATGATATTGATTTGAAAGGTGCAAATGCATCAC
>3f880616aef50af1e43abb28ceb271ec
AGAGTTTGATCCTGGCTCAGGATGAACGCTGGCGGCGTGCCTAATACATGCAAGTAGAACGCTGAAGCTTGGTGCTTGCACCGAGCGGATGAGTTGCGAACGGGTGAGTAACGCGTAGGTAACCTGCCTGGTAGCGGGGGATAACTATTGGAAACGATAGCTAATACCGCATAACAGTAGATATTGCATGATATCTGCTTGAAAGGGGCAATTGCTCCAC
>3f5c81fd1811acccf23a20cda48e955a
AGAGTTTGATCCTGGCTCAGGATGAACGCTGGCGGCGTGCCTAATACATGCAAGTAGAACGCTGAAGGAAGGAGCTTGCTCTTTCCGGATGAGTTGCGAACGGGTGAGTAACGCGTAGGTAACCTGCCTGGTAGCGGGGGATAACTATTGGAAACGATAGCTAATACCGCATAACAGTAGATGTTGCATGATATCTGCTTGAAAGGGGCAATTGCTCCAC
>b02b4ef428a0d7288bce57be8a0be570
AGAGTTTGATCCTGGCTCAGGATGAACGCTGGCGGCGTGCCTAATACATGCAAGTAGAACGCTGAAGGAGGAGCTTGCTCTTCTGGAAGAGTTGCGAACGGGTGAGTAACGCGTAGGTAACCTGCCTCTTAGCGGGGGATAACTATTGGAAACGATAGCTAATACCGCATAAAAGTCGACATTGCATGATGTTGACTTGAAAGGTGCAAATGCATCACTA
>dfc7c7124678d25b9c4b2323fb342c60
AGAGTTTGATCCTGGCTCAGGATGAACGCTGGCGGCGTGCCTAATACATGCAAGTAGAACGCTGAAGGAGGAGCTTGCTCTTCTGGAAGAGTTGCGAACGGGTGAGTAACGCGTAGGTAACCTGCCTCTTAGCGGGGGATAACTATTGGAAACGATAGCTAATACCGCATAAAAGTCGACATTGCATGATGTTGACTTGAAAGGTGCAATTGCATCACTA
>439aa54147f83da1f78edf0f9bad855e
AGAGTTTGATCCTGGCTCAGGATGAACGCTGGCGGCGTGCCTAATACATGCAAGTAGAACGCTGAAGGAGGAGCTTGCTCTTCTGGATGAGTTGCGAACGGGTGAGTAACGCGTAGGTAACCTGCCTGGTAGCGGGGGATAACTATTGGAAACGATAGCTAATACCGCATGACAACAGTTATTGCATGATAACTGTTTAAAAGGGGCAACTGCTCCACTA
>193bb311b3321e8e98cf105473bbb954
AGAGTTTGATCCTGGCTCAGGATGAACGCTGGCGGCGTGCCTAATACATGCAAGTCGAACGCTGGAGATCTAGCTTGCTAGATCGAAGGAGTGGCGAACGGGTGAGTAATACATAAGCAACCTACCCACGAAGACTGGGATAATCTCTGGAAACGGGGACTAATACCGGATAGGTAATCGGAAGGCATCTTCTGATTATTAAAGGTTAAAAACACTGGTG
>90265ab876a9c58441c43538677014fd
AGAGTTTGATCCTGGCTCAGGATGAACGCTGGCGGCGTGCCTAATACATGCAAGTCGAACGCTGGAGATCTAGCTTGCTAGATCGAAGGAGTGGCGAACGGGTGAGTAATACATAAGCAACCTACCCACGAAGACTGGGATAATCTCTGGAAACGGGGACTAATACCGGATAGGTAATCGGAAGGCATCTTCTGGTTATTAAAGGTTAAAAACACTGGTG
>a0211952f09c667987e3cb113d566d4e
AGAGTTTGATCCTGGCTCAGGATGAACGCTGGCGGCGTGCCTAATACATGCAAGTCGAGCGAGATGTTAGCGCATGAACCTTCGGGGGATTATGCTAACGGACAGCGGCGGACGGGTGAGTAACGCGTAGGCAACCTGCCCCTGACAGAGGGATAGCCATTGGAAACGATGATTAAAACCTCATGACACCGTAGAAGCACATGCTTCATCGGTCAAAGAT
>026028b307a9ba9d6e6b5f292afc8f10
AGAGTTTGATCCTGGCTCAGGATGAACGCTGGCGGCGTGCGTAACACATGCAAGTTGAACGACGGTGTCATGAAGTGGTAACACGGAATGGCATACGGAGTAGCGGACGGGTGAGTACAACATGAGAAGCTGTCCTTCAGTGGGGGGCAACGTCTGGAAGCGGACGCTAATACCCCATAGGCCGAGAGGTTAAAGCAGAGATGCGCTGGAGGAGGTGCTC
>e29f6a5e37badb03bb4509bd18c31925
AGAGTTTGATCCTGGCTCAGGATGAACGCTGGCGGCGTGCTTAACACATGCAAGTCGAACGAAGCTGCTAAAAGGAAGTCTTCGGATGGAATTTTAGTAGACTTAGTGGCGGACGGGTGAGTAACGCGTGGATAACCTGCCTTATACAGGGGGATAACGGAGAGAAATTTCCGCTAAGACCGCATAAGACCACAGCACCGCATGGTGCAGGGGTAAAATA
>3e8612161d1c32b2bbefd512f696582f
AGAGTTTGATCCTGGCTCAGGATGAACGCTGGCGGCGTGCTTAACACATGCAAGTCGAACGAAGCTGCTAAAAGGAAGTTTTCGGACGGAATTTTAGTAGACTTAGTGGCGGACGGGTGAGTAACGCGTGGATAACCTGCCTTATACAGGGGGATAACGGAGAGAAATTTCCGCTAAGACCGCATAAGACCACAGCACCGCATGGTGCAGGGGTAAAATA
>f8b3edb0ad73498a19f7c99a4b99bec4
AGAGTTTGATCCTGGCTCAGGATGAACGCTGGCGGCGTGCTTAACACATGCAAGTCGAACGAAGCTGCTTAAAGGAAGTCTTCGGATGGAATTTAAGTAGACTTAGTGGCGGACGGGTGAGTAACGCGTGGATAACCTGCCTTATACAGGGGGATAACGGAGAGAAATTTCCGCTAAGACCGCATAAGACCACAGCACCGCATGGTGCAGGGGTAAAATA
>36aba94c57d1214e51ce4d43166054e7
AGAGTTTGATCCTGGCTCAGGATGAACGCTGGCGGCGTGCTTAACACATGCAAGTCGAACGAAGCTGTTGTTTGGAGACCTTCGGGTGGAAGAATAACAGACTGAGTGGCGGACGGGTGAGTAACGCGTGGGTAACCTACCTTGCACAGGGGGACAACAGTTGGAAACGACTGCTAATACCGCATAAGACCACAGTACCGCATGGTACAGGGGTAAAAAC
>6f8d892d641b747c4a7564a25202584b
AGAGTTTGATCCTGGCTCAGGATGAACGCTGGCGGCGTGCTTAACACATGCAAGTCGAACGAGAAATGAAGACGGAAACCTTCGGGCGGAAGGCTTCATTTCGAGTGGCGGACGGGTGAGTAACGCGTGGGTAACCTGCCTCATACAGGGGGATAACAGTTGGAAACGACTGTTAATACCGCATAAGACCACAGCACCGCATGGTGCGGGGGTAAAAACT
>264b84bed9dbba339efb35543cb0504b
AGAGTTTGATCCTGGCTCAGGATGAACGCTGGCGGCGTGCTTAACACATGCAAGTCGAACGAGAAATGAAGATGGAAACCTTCGGGCGGAAGCCTTCATTTCGAGTGGCGGACGGGTGAGTAACGCGTGGGTAACCTGCCTCATACAGGGGGATAACAGTTGGAAACGACTGTTAATACCGCATAAGACCACAGCACCGCATGGTGCGGGGGTAAAAACT
>4e00553e8b3033623d19c4906ae13cee
AGAGTTTGATCCTGGCTCAGGATGAACGCTGGCGGCGTGCTTAACACATGCAAGTCGAACGGAGTTTATGTAGAATGAGTCTTCGGACAAATGAAATATAAACTTAGTGGCGGACGGGTGAGTAACGTGTGGGTAACCTACCCTATACAGGAGGATAACAGTAAGAAATTATTGCTAAAACTGCATAAGATTACGAGTTCGCATGAACAAGTGATAAAAA
>4b48dbba73e7e5c8a68071a9a2f356b2
AGAGTTTGATCCTGGCTCAGGATGAACGCTGGCTACAGGCTTAACACATGCAAGTCGAGGGGAAACGACGGGGAAGCTTGCTTCCCCGGGCGTCGACCGGCGCACGGGTGAGTAACGCGTATCCAACCTGCCTCTGACTGAGGGATAACCCGTCGAAAGTCGGCCTAATACCTCATGGCATCGTCTGCGGGCATCCAACGACGATTAAAGATTTCATCGG
>ccddfef7f68dfc02f5981d46d1eb744b
AGAGTTTGATCCTGGCTCAGGATGAACGCTGGCTACAGGCTTAACACATGCAAGTCGAGGGGAAACGGCATTGAGTGCTTGCACTGAATGGACGTCGACCGGCGCACGGGTGAGTAACGCGTATCCAACCTTCCCGTTACTGCGGGATAACCTGCCGAAAGGCAGACTAATACCGCATGTTCTTCGATGACGGCATCAGATTCGAAGCAAAGATCCGTCG
>1e1ff567739ab710a6e914cfc778c9df
AGAGTTTGATCCTGGCTCAGGATGAACGCTGGCTACAGGCTTAACACATGCAAGTCGAGGGGCAGCATGGCGGATGCTTGCATCTGCCGATGGCGACCGGCGCACGGGTGAGTAACGCGTATCCAACCTACCTTCAAGCAGGGGACAATCCGTAGAAATGCGGTCTGATACCCTATGTATTCCAACGAGGTCCTCCGTGTTGGAAGAAAGGTTTATCCGC
>db4f46d2734048987d66e7a63319d396
AGAGTTTGATCCTGGCTCAGGATGAACGCTGGCTACAGGCTTAACACATGCAAGTCGTGGGGAAACGGCATTATGTGCTTGCACATTCTGGACGTCGACCGGCGCACGGGTGAGTATCGCGTATCCAACCTGCCCCTTACTTGGGGATACCCCGTTGAAAGACGGCCTAATACCCGATGTGTTTCATTGACGGCATCCGATATGAAACAAAGGTTTTCCG
>e2f7aa306e9fc7e867063802a0fee393
AGAGTTTGATCCTGGCTCAGGATGAATGCTGGCGGCGTGCCTAACACATGCAAGTCGAGCGGCAGCGAGTTTTACACTGAATTCTGGAAGCTTCTGGATAATATAGAAGATTTATTCAAGAATTTTGTGTAAAATGTCGGCGAGCGGCGGACGGCTGAGTAACGCGTAGGAATTTGCCCCAAAGTGAGGAATAACTGCCCGAAAGGGTAGCTAATGCCGC
>c1fd83ff14f00532867943aa200d112b
AGAGTTTGATCCTGGCTCAGGATGAATGCTGGCGGCGTGCCTAACACATGCAAGTCGAGCGGCAGCGAGTTTTACACTGAATTCTGGAAGCTTCTGGGTAATATAGAAGATCTATTCAAGAATTTTGTGTAAAATGTCGGCGAGCGGCGGACGGCTGAGTAACGCGTAGGAATTTGCCCCAAAGTGAGGAATAACTGCCCGAAAGGGTAGCTAATGCCGC
>9a5f996d30cba815a43463cce948298e
AGAGTTTGATCTGGCTCAGGATGAACGCTAGCTACAGGCTTAACACATGCAAGTCGAGGGGCAGCATGGAAGAAGCTTGCTTCTTCTGATGGCGACCGGCGCACGGGTGCGTAACGCGTATCAAACCTGCCTCATACTCGGGGATAGCCTTGCGAAAGTAAGATTAATACCCGATGTTGTTATGTTACCGCATGGTGATATAACCAAAGATTAATCGGTA
>1ca891e8d315f5bd254a08fed9a45d24
AGAGTTTGATTATGGCTCAGAACGAACGCTGGCGGCGCGTCTTAAACATGCAAGTCGAACGGCAAGAGAAAAGCTTGCTTTTCTCCTAGAGTGGCGGACTGGTGAGTAACACGTGGGTGACATACCTTTTAGATGGGGATAGCTGCTAGAAATAGTAGGTAATACCGAATGTGACCGCATCTGGTAATCAGGTGCGAGGAAAGGAGCTAAGGCTTCGCTA
>3df0a0fef384e20f74edf9fa7c729762
AGAGTTTGATTATGGCTCAGAACGAACGCTGGCGGCGCGTCTTAAACATGCAAGTCGAACGGTAAGGAAGGAGCTTGCTCCTTTCTGAGAGTGGCGGACTGGTGAGTAACACGTGGGTGACATACCTTTTAGATGGGGATAGCTATTAGAAATAGTAGGTAATACCGAATGTGACCGTATCTGTTAGAGGGATACGAGGAAAGGAGCTAAGGCTTCGCTA
>5dbab7d0a5aa52b7196d270a062f4a40
AGAGTTTGATTATGGCTCAGAACGAACGCTGGCGGCGCGTCTTAACCATGCAAGTCGAGCGGCAGGCAGCAATGCCGAGAGCGGCGGACTGGTGAGTAACACGTGGATAACGTACCCCGATGCCCGGGACAGCCTGTAGAAATAGAGGGTAATACCGGATAGATCACTGTTTACGGAAGGTAGACGGCGGGAAAGGAGCTTCGGCTCCGCGACGGGATCG
>7079e77720b555629500095430aab92c
AGAGTTTGATTATGGCTCAGAACGAACGCTGGCGGCGCGTCTTAACCATGCAAGTCGAGCGGCAGGCAGCAATGCCGAGAGCGGCGGACTGGTGAGTAACACGTGGATAACGTACCCCGATGCCCGGGACAGCCTGTAGAAATAGAGGGTGATACCGGATAGATCACTGTATACGGAAGGTAGACAGCGGGAAAGGAGCTTCGGCTCCGCGCCGGGAACG
>770c8889e78068865c34a5cea94afac1
AGAGTTTGATTATGGCTCAGAACGAACGCTGGCGGCGCGTCTTAAGCATGCAAGTCGAACGGCAAGAGAGAAGCTTGCTTCTCTCCTAGAGTGGCGGACTGGTGAGGAACACGTGGGTAATCTACCCTTAAGATGGGGATAGCTGTTAGAAATAGCAGGTAATACCGAATAGGCTCAGTGCTTCATAAGAGGCGTTGAGGAAAGGGAGCTACGGCTCCGC
>44b7f42b21fd75dc35c689ea7fb2c2f7
AGAGTTTGATTATGGCTCAGAACGAACGCTGGCGGCGCGTCTTAAGCATGCAAGTCGAACGGCAAGAGAGAAGCTTGCTTCTCTCCTAGAGTGGCGGACTGGTGAGGAACACGTGGGTAATCTGCCCTTAAGATGGGGATAGCTGCTAGAAATAGCAGGTAATACCGAATACACTCGGCACTTCATAAGAGGTGTTGAGGAAAGGAAGCTATGGCTTCGC
>67d801ae4061879aff9aa81faffa0910
AGAGTTTGATTATGGCTCAGAACGAACGCTGGCGGCGCGTCTTAAGCATGCAAGTCGAACGGCAAGAGAGAAGCTTGCTTCTCTCCTAGAGTGGCGGACTGGTGAGGAACACGTGGGTAATCTGCCCTTAAGATGGGGATAGCTGCTAGAAATAGCAGGTAATACCGAATACACTCGGCGCTTCATAAGAGGTGTTGAGGAAAGGAAGCTATGGCTTCGC
>1e5f65d40b19f80885bb75b3c6c85bee
AGAGTTTGATTATGGCTCAGAACGAACGCTGGCGGCGCGTCTTAAGCATGCAAGTCGAACGGCAAGAGAGGAGCTTGCTTCTCTCCTAGAGTGGCGGACTGGTGAGGAACACGTGGGTAATCTACCCTTAAGATGGGGATAGCTGCTAGAAATAGCAGGTAATACCGAATACACTCGGCATATCACAAGAGATGTTGAGGAAAGGAAGCTACGGCTTCGC
>a765296cff84b15ce11c8fb69dc373df
AGAGTTTGATTATGGCTCAGAACGAACGCTGGCGGCGCGTCTTAAGCATGCAAGTCGAACGGCAAGAGAGGAGCTTGCTTCTCTCCTAGAGTGGCGGACTGGTGAGGAACACGTGGGTAATCTACCCTTAAGATGGGGATAGCTGCTAGAAATAGCAGGTAATACCGAATACACTCGGCGCTTCATAAGAGGTGTTGAGGAAAGGAAGCTATGGCTTCGC
>edfe7200564680d927e824825f27f8f1
AGAGTTTGATTATGGCTCAGAACGAACGCTGGCGGCGCGTCTTAAGCATGCAAGTCGAACGGCAAGATACCTTCGGGTATCCTAGAGTGGCGGACTGGTGAGTAACGCGTGGATGACGTACCCTCGTGACGGGGATAGCCGGTAGAAATACCGGGTAATACCGGATAAGGTCTCACGGAATAAAGGCGTGAGAGGAAAGCAGCGTATGCTGCGCAGGAGG
>dce4b42342c06d590bb19cde8a81e4ab
AGAGTTTGATTATGGCTCAGAACGAACGCTGGCGGCGCGTCTTAAGCATGCAAGTCGAACGGCAAGATACCTTCGGGTATCCTAGAGTGGCGGACTGGTGAGTAACGCGTGGATGACGTACCCTCGTGACTGGGATAGCCGGTAGAAATACCGGATAATACCGGATAAGGTCTCACGGAATAAAGGCGTGAGAGGAAAGCAGCGTATGCTGCGCAGGAGG
>ee83da40a617e698290c37377b9c16e4
AGAGTTTGATTATGGCTCAGAACGAACGCTGGCGGCGCGTCTTAAGCATGCAAGTCGAACGGTAAGAAGGAGCTTGCTTCTTCCTAGAGTGGCGGACTGGTGAGTAACGCGTGGATGACGTACCCTTGTGACGGGGATAGCCGATAGAAATATCGGATAATACCGGATAATCTCTTTTGGGGTAAAGACGAAAGAGGAAAGCGGCTTCGGCCGCGCAGAA
>9c8d49b2009c03c9f27ff76fb315468c
AGAGTTTGATTATGGCTCAGAAGGATGTTTGGTTAAGTCCTATAACCTTATCCTTTAGATAGACCTTTTTGAAGAAGGTTCTGTTACTAACATGTTTACTTCCATTGTGGGTGGAGTAGGTGCTCTACCTAACTGAGCTATAGCCCTTAGGTACGACCCCTAAGCAATTGGAGGGACGGACGTTCGCAGTCCCCCTCCCTCTAATCTAACCCTACCTCGC
>3ed3b4b15186e777e87446380afc46c7
AGAGTTTGATTATGGCTCAGAGTGAACGCTGGCGGCGTGCCTAATACATGCAAGTCGAACGGAATTTAAAAGAGCTTGCTCTTTTAAATTTAGTGGCGCACGGGTGAGTAATATATAGCTAATCTGCCCCTTGCTGGAGGACAACAGTTAGAAATGACTGCTAATACTCCATACTCCTTTTTACCATAAGATAAATCGGGAAAGAATTTCGGCAAGGGAT
>acbdcc079a8d0bdab39da8c7f3ce9d32
AGAGTTTGATTATGGCTCAGAGTGAACGCTGGCGGCGTGCCTAATACATGCAAGTCGAACGGAATTTAAAAGAGCTTGCTCTTTTAAATTTAGTGGCGCACGGGTGAGTAATATATAGCTAATCTGCCCCTTGCTGGAGGACAACAGTTAGAAATGACTGCTAATACTCCATACTCCTTTTTATCATAAGATAAATCGGGAAAGAATTTCGGCAAGGGAT
>03eb93cf069e85d8c6fb6ba1c9b9931f
AGAGTTTGATTATGGCTCAGAGTGAACGCTGGCGGCGTGCCTAATACATGCAAGTCGAACGGAATTTAAAAGGGCTTGCTCTTTTAAATTTAGTGGCGCACGGGTGAGTAATATATAGCTAATCTGCCCCTTGCTGGAGGACAACAGTTAGAAATGACTGCTAATACTCCATACTCCTTTTTACCATAAGATAAATCGGGAAAGAATTTCGGCAAGGGAT
>8824526008e4b2b17b289c148022195a
AGAGTTTGATTATGGCTCAGAGTGAACGCTGGCGGCGTGCCTAATACATGCAAGTCGAACGGAATTTAAGAGGGCTTGCTCTTTTAAATTTAGTGGCGCACGGGTGAGTAATATATAGCTAATCTGCCCCTTGCTGGAGGACAACAGTTAGAAATGACTGCTAATACTCCATACTCCTTTTTACCATAAGATAAATCGGGAAAGAATTTCGGCAAGGGAT
>5e38e3e69170b7f7f049f806dfa57970
AGAGTTTGATTATGGCTCAGAGTGAACGCTGGCGGCGTGCCTAATACATGCAAGTCGAACGGAATTTAAGAGGGCTTGCTCTTTTAAATTTAGTGGCGCACGGGTGAGTAATATATAGCTAATCTGCCCTTTGCTGGAGGACAACAGTTAGAAATGACTGCTAATACTCCATACTCCTTTTTACCATAAGATAAATCGGGAAAGAATTTCGGCAAGGGAT
>c3a34dfa2a5393a2aead9d97561eb780
AGAGTTTGATTATGGCTCAGAGTGAACGCTGGCGGCGTGCCTAATACATGCAAGTCGAACGGACAAGTAAGAGCTTGCTCTTATGAGTTAGTGGCGCACGGGTGAGTAATATATAGCTAATCTGCCCTACACTAGAGGACAACAGTTGGAAACGGCTGCTAATACTCTATACTCCTATCTTACATAAGTTAGATAGGGAAAGTTTTTCGGTGTAGGATGA
>aae77055ec0138a37b1313ca0f249c57
AGAGTTTGATTATGGCTCAGAGTGAACGCTGGCGGCGTGCCTAATACATGCAAGTCGAACGGACAAGTAAGAGCTTGCTCTTATGAGTTAGTGGCGCACGGGTGAGTAATGTATAGCTAATCTGCCCTACACTAGAGGACAACAGTTGGAAACGACTGCTAATACTCTATACACCTCTCTAGCATAAGTTAGATAGGGAAAGTTTTTCGGTGTAGGATGA
>724c3fbe77e72bd602822b7a2c428f05
AGAGTTTGATTATGGCTCAGAGTGAACGCTGGCGGCGTGCCTAATACATGCAAGTCGAACGGACAAGTAAGAGCTTGCTCTTATGAGTTAGTGGCGCACGGGTGAGTAATGTATAGCTAATCTGCCCTACACTAGAGGACAACAGTTGGAAACGACTGCTAATACTCTATACTCCTATCTAACATAAGTTAGATAGGGAAAGTTTTTCGGTGTAGGATGA
>e91276cc126682125241ad5230682e0e
AGAGTTTGATTATGGCTCAGAGTGAACGCTGGCGGCGTGCCTAATACATGCAAGTCGAACGGACAAGTAAGAGCTTGCTCTTATGAGTTAGTGGCGCACGGGTGAGTAATGTATAGCTAATCTGCCCTACACTAGAGGACAACAGTTGGAAACGACTGCTAATACTCTATACTCCTATCTGACATAAGTTAGATAGGGAAAGTTTTTCGGTGTAGGATGA
>5c04e7c0b704412f067f0efd390b4521
AGAGTTTGATTATGGCTCAGAGTGAACGCTGGCGGCGTGCCTAATACATGCAAGTCGAACGGACAAGTAAGAGCTTGCTCTTATGAGTTAGTGGCGCACGGGTGAGTAATGTATAGCTAATCTGCCCTACACTAGAGGACAACAGTTGGAAACGACTGCTAATACTCTATACTCCTCTCTAACATAAGTTAGATAGGGAAAGTTTTTCGGTGTAGGATGA
>3e9bcc502f22ed2fc26dc200a975da66
AGAGTTTGATTATGGCTCAGAGTGAACGCTGGCGGCGTGCCTAATACATGCAAGTCGAACGGACAAGTAAGAGCTTGCTCTTATGAGTTAGTGGCGCACGGGTGAGTAATGTATAGCTAATCTGCCCTACACTAGAGGACAACAGTTGGAAACGACTGCTAATACTCTATACTCCTCTCTAGCATAAGTTAGATAGGGAAAGTTTTTCGGTGTAGGATGA
>999f2b5cc06f8a65ea42b4d2e2527eaa
AGAGTTTGATTATGGCTCAGAGTGAACGCTGGCGGCGTGCCTAATACATGCAAGTCGAACGGACAAGTAAGAGCTTGCTCTTATGAGTTAGTGGCGCACGGGTGAGTAATGTATAGCTAATCTGCCCTACACTAGAGGACAACAGTTGGAAACGACTGCTAATACTCTATACTCCTCTTTAACATAAGTTAGATAGGGAAAGTTTTTCGGTGTAGGATGA
>277c562e90be1e427d7fd4c51d625d42
AGAGTTTGATTATGGCTCAGAGTGAACGCTGGCGGCGTGCCTAATACATGCAAGTCGAACGGACAAGTAAGAGCTTGCTCTTATGAGTTAGTGGCGCACGGGTGAGTAATGTATAGCTAATCTGCCCTACACTAGAGGACAACAGTTGGAAACGACTGCTAATACTCTATACTCCTGTCTAACATAAGTTAGATAGGGAAAGTTTTTCGGTGTAGGATGA
>a3044dc6c718230d1e7a1eca2fe31b54
AGAGTTTGATTATGGCTCAGAGTGAACGCTGGCGGCGTGCCTAATACATGCAAGTCGAACGGACAAGTAAGAGCTTGCTCTTATGAGTTAGTGGCGCACGGGTGAGTAATGTATAGCTAATCTGCCCTACACTAGAGGACAACAGTTGGAAACGACTGCTAATACTCTATACTCCTGTCTGACATAAGTTAGATAGGGAAAGTTTTTCGGTGTAGGATGA
>5e49a3345bd7f16b4aacfb9728380066
AGAGTTTGATTATGGCTCAGAGTGAACGCTGGCGGCGTGCCTAATACATGCAAGTCGAACGGACAAGTAAGAGCTTGCTCTTATGAGTTAGTGGCGCACGGGTGAGTAATGTATAGCTAATCTGCCCTACACTAGAGGACAACAGTTGGAAACGACTGCTAATACTCTATACTCCTGTCTGACATAAGTTAGATAGGGAAAGTTTTTCTGTGTAGGATGA
>7da7fe01c6f090abc8e20997327fb67a
AGAGTTTGATTATGGCTCAGAGTGAACGCTGGCGGCGTGCCTAATACATGCAAGTCGAACGGACAAGTAAGAGCTTGCTCTTATGAGTTAGTGGCGCACGGGTGAGTAATGTATAGCTAATCTGCCCTACACTAGAGGACAACAGTTGGAAACGACTGCTAATACTCTATACTCCTGTCTTACATAAGTTAGATAGGGAAAGTTTTTCGGTGTAGGATGA
>860314e88ea405e105f5a1e5b2a26102
AGAGTTTGATTATGGCTCAGAGTGAACGCTGGCGGCGTGCCTAATACATGCAAGTCGAACGGACAAGTAAGAGCTTGCTCTTATGAGTTAGTGGCGCACGGGTGAGTAATGTATAGCTAATCTGCCCTACACTAGAGGACAACAGTTGGAAACGGCTGCTAATACTCTATACTCCTGTCTTACATAAGTTAGATAGGGAAAGTTTTTCGGTGTAGGATGA
>487c8f5d37f977a55543dca0613e9541
AGAGTTTGATTATGGCTCAGAGTGAACGCTGGCGGCGTGCCTAATACATGCAAGTCGAACGGACGAGTAAGAGCTTGCTCTTATGAGTTAGTGGCGCACGGGTGAGTAATGTATAGCTAATCTGCCCTACACTAGAGGACAACAGTTGGAAACGACTGCTAATACTCTATACACCTCTCTAGCATAAGTTAGATAGGGAAAGTTTTTCGGTGTAGGATGA
>04629a7392d576d05edceb09a78243d9
AGAGTTTGATTATGGCTCAGAGTGAACGCTGGCGGCGTGCCTAATACATGCAAGTCGAACGGACGAGTAAGAGCTTGCTCTTATGAGTTAGTGGCGCACGGGTGAGTAATGTATAGCTAATCTGCCCTACACTAGAGGACAACAGTTGGAAACGACTGCTAATACTCTATACTCCTATCTAACATAAGTTAGATAGGGAAAGTTCTTCGGTGTAGGATGA
>b89b84d46acceaaa4a9020205407d8b8
AGAGTTTGATTATGGCTCAGAGTGAACGCTGGCGGCGTGCCTAATACATGCAAGTCGAACGGACGAGTAAGAGCTTGCTCTTATGAGTTAGTGGCGCACGGGTGAGTAATGTATAGCTAATCTGCCCTACACTAGAGGACAACAGTTGGAAACGACTGCTAATACTCTATACTCCTCTCTAGCATAAGTTAGATAGGGAAAGTTTTTCGGTGTAGGATGA
>d5b73152e44de6ae2f15f74c39b27144
AGAGTTTGATTATGGCTCAGAGTGAACGCTGGCGGCGTGCCTAATACATGCAAGTCGAACGGACGAGTAAGAGCTTGCTCTTATGAGTTAGTGGCGCACGGGTGAGTAATGTATAGCTAATCTGCCCTACACTAGAGGACAACAGTTGGAAACGACTGCTAATACTCTATACTCCTGTCTAGCATAAGTTAAATAGGGAAAGTTTTTCGGTGTAGGATGA
>dfb519e3ed99610ab8e84bea138ecddd
AGAGTTTGATTATGGCTCAGAGTGAACGCTGGCGGCGTGCCTAATACATGCAAGTCGAACGGACGAGTAAGAGCTTGCTCTTATGAGTTAGTGGCGCACGGGTGAGTAATGTATAGCTAATCTGCCCTACACTAGAGGACAACAGTTGGAAACGACTGCTAATACTCTATACTCCTGTCTGACATAAGTTAGATAGGGAAAGTTTTTCGGTGTAGGATGA
>c1af77a854544215b2d99562b7169b07
AGAGTTTGATTATGGCTCAGAGTGAACGCTGGCGGCGTGCCTAATACATGCAAGTCGAACGGACGAGTAAGAGCTTGCTCTTATGAGTTAGTGGCGCACGGGTGAGTAATGTATAGCTAATCTGCCCTACACTAGAGGACAACAGTTGGAAACGACTGCTAATACTCTATACTCCTGTCTTACATAAGTTAGATAGGGAAAGTTTTTCGGTGTAGGATGA
>8d49bf267251a98a1bd79ef981ae6116
AGAGTTTGATTATGGCTCAGAGTGAACGCTGGCGGCGTGCCTAATACATGCAAGTCGAACGGACGAGTAAGAGCTTGCTCTTATGAGTTAGTGGCGCACGGGTGAGTAATGTATAGCTAATCTGCCCTACACTAGAGGACAACAGTTGGAAACGACTGCTAATATTCTATACTCCTCTTTAACATAAGTTAGATAGGGAAAGTTTTTCGGTGTAGGATGA
>ea5d145605cf452af2052a35e2a090d2
AGAGTTTGATTATGGCTCAGAGTGAACGCTGGCGGCGTGCCTAATACATGCAAGTCGAACGGAGATTAAATAGCTTGCTATTTAATCTTAGTGGCGCACGGGTGAGTAATATATAGTTAATCTGCCCCATAGTGGAGGACAACAGTTAGAAATGACTGCTAATACTCCATACTCCTTCTTATCATAAGTTAAGTCGGGAAAGTTTTTCGCTATGGGATGA
>db256246e4643ff4decf68d2decbfcf0
AGAGTTTGATTATGGCTCAGAGTGAACGCTGGCGGCGTGCCTAATACATGCAAGTCGAACGGAGATTAAATAGCTTGCTATTTAATCTTAGTGGCGCACGGGTGAGTAATGTATAGTTAATCTGCCCCATAGTGGAGGACAACAGTTAGAAATGACTGCTAATACTCCATACTCCTTCTTATCATAAGTTAAGTCGGGAAAGTTTTTCGCTATGGGATGA
>4697d7a84ca18e65f090ce521c76b741
AGAGTTTGATTATGGCTCAGAGTGAACGCTGGCGGCGTGCCTAATACATGCAAGTCGAACGGAGATTAAGTAGCTTGCTATTTAATCTTAGTGGCGCACGGGTGAGTAATATATAGCTAACTTGCCCATTACTAAGGGACAACAGTTGGAAACGACTGCTAATACCTTATACTCCGTATATATATAAGTAGATACGGGAAAGTTTTTCGGTAATGGATAG
>b1b0cbe0561b59ce11b818b3808b7fca
AGAGTTTGATTATGGCTCAGAGTGAACGCTGGCGGCGTGCCTAATACATGCAAGTCGAACGGAGATTAAGTAGCTTGCTATTTAATCTTAGTGGCGCACGGGTGAGTAATATATAGCTAACTTGCCCATTACTAAGGGACAACAGTTGGAAACGACTGCTAATACCTTATACTCCGTATCTATATAAATAGATACGGGAAAGTTTTTCGGTAATGGATAG
>7457a88fd44925a41bde87166f84a615
AGAGTTTGATTATGGCTCAGAGTGAACGCTGGCGGCGTGCCTAATACATGCAAGTCGAACGGAGATTAAGTAGCTTGCTATTTAATCTTAGTGGCGCACGGGTGAGTAATATATAGCTAACTTGCCCATTACTAAGGGACAACAGTTGGAAACGACTGCTAATACCTTATACTCCGTATCTATATAAGTAGATACGGGAAAGTTTTTCGGTAATGGATAG
>2835b82cb89797c55b9e6e0fe4fd1fb7
AGAGTTTGATTATGGCTCAGAGTGAACGCTGGCGGCGTGCCTAATACATGCAAGTCGAACGGAGATTAAGTAGCTTGCTATTTAATCTTAGTGGCGCACGGGTGAGTAATATATAGCTAACTTGCCCATTACTAAGGGACAACAGTTGGAAACGACTGCTAATACCTTATACTCCGTATCTATATAAGTAGGTACGGGAAAGTTTTTCGGTAATGGATAG
>01d747e3a13d0f22a5b1904d16a8c92d
AGAGTTTGATTATGGCTCAGAGTGAACGCTGGCGGCGTGCCTAATACATGCAAGTCGAACGGAGATTAAGTAGCTTGCTATTTAATCTTAGTGGCGCACGGGTGAGTAATATATAGCTAATCTGCCCTACACTAGAGGACAACAGTTGGAAACGACTGCTAATACTCTATACTCCTTCTAAGCATAAGCTTAGTCGGGAAAGTTAATAAAATTTGCTTTT
>2a8b77713f5b06fc8e05ec122d217161
AGAGTTTGATTATGGCTCAGAGTGAACGCTGGCGGCGTGCCTAATACATGCAAGTCGAACGGAGATTAAGTAGCTTGCTATTTAATCTTAGTGGCGCACGGGTGAGTAATATATAGCTAATCTGCCCTACACTAGAGGACAACAGTTGGAAACGACTGCTAATACTCTATACTCCTTCTAAGCATAAGCTTAGTCGGGAAAGTTTTTCGGTGTAGGATGA
>f8498bffd06c84df2a0e17ea4ebc7d96
AGAGTTTGATTATGGCTCAGAGTGAACGCTGGCGGCGTGCCTAATACATGCAAGTCGAACGGAGATTAAGTAGCTTGCTATTTAATCTTAGTGGCGCACGGGTGAGTAATATATAGCTAATCTGCCCTACACTAGAGGACAACAGTTGGAAACGACTGCTAATACTCTATACTCCTTCTTTACATAAGTTAAGTAGGGAAAGTTTTTCGGTGTAGGATGA
>ee64c3baa3bd5a3b0c0ae018896e9aae
AGAGTTTGATTATGGCTCAGAGTGAACGCTGGCGGCGTGCCTAATACATGCAAGTCGAACGGAGATTAAGTAGCTTGCTATTTAATCTTAGTGGCGCACGGGTGAGTAATATATAGTTAATCTGCCCCATAGTGGAGGACAACAGTTAGAAATGACTGCTAATACTCCATACTCCTTCTTATCATAAGTTAAGTCGGGAAAGTTTTTCGCTATGGGATGA
>3946cbcf7020b46e93504264ebb091b4
AGAGTTTGATTATGGCTCAGAGTGAACGCTGGCGGCGTGCCTAATACATGCAAGTCGAACGGAGATTAAGTAGCTTGCTATTTAATCTTAGTGGCGCACGGGTGAGTAATGTATAGCTAATCTGCCCCATAGTGGAGGACAACAGTTGGAAACGACTGCTAATACTCCATACTCCATTTGTATATAAGTATAAATGGGAAAGTAGCCCTATGTAATGTTT
>8700af75e78131ddc4383d63a0a94e78
AGAGTTTGATTATGGCTCAGAGTGAACGCTGGCGGCGTGCCTAATACATGCAAGTCGAACGGAGATTAAGTAGCTTGCTATTTAATCTTAGTGGCGCACGGGTGAGTAATGTATAGCTAATCTGCCCTACACTAGAGGACAACAGTTGGAAACGACTGCTAATACTCTATACTCCTGTCTGACATAAGTTAGATAGGGAAAGTTTTTCGGTGTAGGATGA
>980a4f253ab2f72e1f33f0844c59eecc
AGAGTTTGATTATGGCTCAGAGTGAACGCTGGCGGCGTGCCTAATACATGCAAGTCGAACGGAGATTAAGTAGCTTGCTATTTAATCTTAGTGGCGCACGGGTGAGTAATGTATAGCTAATCTGCCCTACACTAGAGGACAACAGTTGGAAACGACTGCTAATACTCTATACTCCTGTCTTACATAAGTTAGATAGGGAAAGTTTTTCGGTGTAGGATGA
>e098b73273496c0dd4e994b51ada7790
AGAGTTTGATTATGGCTCAGAGTGAACGCTGGCGGCGTGCCTAATACATGCAAGTCGAACGGAGATTAAGTAGCTTGCTATTTAATCTTAGTGGCGCACGGGTGAGTAATGTATAGTTAATCTGCCCCATAGTGGAGGACAACAGTTAGAAATGACTGCTAATACTCCATACTCCTTCTTATCATAAGTTAAGTCGGGAAAGTTTTTCGCTATGGGATGA
>b0a465315ea90204def1e8894589d34d
AGAGTTTGATTATGGCTCAGAGTGAACGCTGGCGGCGTGCCTAATACATGCAAGTCGAACGGAGATTAAGTAGCTTGCTATTTAATCTTAGTGGCGCACGGGTGAGTAATGTATAGTTAATCTGCCTCATAGTGGAGGACAACAGTTAGAAATGACTGCTAATACTCCATACTCCTTCTTATCATAAGTTAAGTCGGGAAAGTTTTTCGCTATGGGATGA
>9a9db4c8cb1e119fa8886308c691ba83
AGAGTTTGATTATGGCTCAGAGTGAACGCTGGCGGCGTGCCTAATACATGCAAGTTGAACGGAGATTAAATAGCTTGCTATTTAATCTTAGTGGCGCACGGGTGAGTAATGTATAGTTAATCTGCCCCATAGTGGAGGACAACAGTTAGAAATGACTGCTAATACTCCATACTCCTTCTTATCATAAGTTAAGTCGGGAAAGTTTTTCGCTATGGGATGA
>1fa5507c80b35c7178725514c1f6fd90
AGAGTTTGATTATGGCTCAGATTGAACGCTGGCGGAATGCTTTACACATGCAAGTCGAGCGGCAGCGCGGGGCAACCTGGCGGCGAGCGGCGAACGGGTGAGTAATACATCGGAACGTGCCCAGACGTGGGGGATAGCCCGGCGAAAGCCGGATTAATACCGCATGAGATCTGAGGATGAAAGCAGGGGACCTTCGGGCCTTGCGCGTTTGGAGCGGCCG
>507323b455ba3a37d9cbb4bb30ba406c
AGAGTTTGATTATGGCTCAGATTGAACGCTGGCGGCAGGCCTAACACATGCAAGTCGAACGGTAGCACAGAGAGCTTGCTCTCGGGTGACGAGTGGCGGACGGGTGAGTAATGTCTGGGAAACTGCCTGATGGAGGGGGATAACTACTGGAAACGGTAGCTAATACCGCATAACGTCGCAAGACCAAAGAGGGGGACCTTCGGGCCTCTTGCCATCAGAT
>790db12ffc20c6753337e256a2596b00
AGAGTTTGATTATGGCTCAGATTGAACGCTGGCGGCAGGCCTAACACATGCAAGTCGAGCGGCAGCGGGAAGTAGCTTGCTACTTTGCCGGCGAGCGGCGGACGGGTGAGTAATGTCTGGGAAACTGCCTGATGGAGGGGGATAACTACTGGAAACGGTAGCTAATACCGCATGACCTCGCAAGAGCAAAGTGGGGGACCTTCGGGCCTCACGCCATCGG
>d95fa54f17f1cc14edc6db165a818152
AGAGTTTGATTATGGCTCAGATTGAACGCTGGCGGCAGGCCTAACACATGCAAGTCGAGCGGCAGCGGGAAGTAGCTTGCTACTTTGCCGGCGAGCGGCGGACGGGTGAGTAATGTCTGGGAAACTGCCTGATGGAGGGGGATAACTACTGGAAACGGTAGCTAATACCGCATGACCTCGTAAGAGCAAAGTGGGGGACCTTCGGGCCTCACGCCATCGG
>0355bfc50e2bd48d766cf663f56e1b87
AGAGTTTGATTATGGCTCAGATTGAACGCTGGCGGCAGGCCTAACACATGCAAGTCGAGCGGTAGAGAGAAGCTTGCTTCTCTTGAGAGCGGCGGACGGGTGAGTAATACCTAGGAATCTGCCTGATAGTGGGGGATAACGTTCGGAAACGGACGCTAATACCGCATACGTCCTACGGGAGAAAGCAGGGGACCTTCGGGCCTTGCGCTATCAGATGAGC
>08514863c9fe8d3f5abad8591efad287
AGAGTTTGATTATGGCTCAGATTGAACGCTGGCGGCAGGCCTAACACATGCAAGTCGAGCGGTAGAGAGAAGCTTGCTTCTCTTGAGAGCGGCGGACGGGTGAGTAATGCCTAGGAATCTGCCTGGTAGTGGGGGATAACGTTCGGAAACGAACGCTAATACCGCATACGTCCTACGGGAGAAAGCAGGGGACCTTCGGGCCTTGCGCTATCAGATGAGC
>62d8bda4a2417e24f628c6bbbf5449e8
AGAGTTTGATTATGGCTCAGATTGAACGCTGGCGGCAGGCCTAACACATGCAAGTCGAGCGGTAGAGAGAAGCTTGCTTCTCTTGAGAGCGGCGGACGGGTGAGTAATGCCTAGGAATCTGCCTGGTAGTGGGGGATAACGTTCGGAAACGGACGCTAATACCGCATACGTCCTACGGGAGAAAGCAGGGGACCTTCGGGCCTTGCGCTATCAGATGAGC
>fe1327e7c7bbf77a1f2e6c9ce3777525
AGAGTTTGATTATGGCTCAGATTGAACGCTGGCGGCAGGCTTAACACATGCAAGTCGAACGATGAACCCTAGCTTGCTAGGGGGATTAGTGGCGAACGGGTGAGTAACATTTAGGAATCTGCCTCATAATGGGGGATAGCTTGGGGAAACCCAAATTAATACCGCATACGACCCATGGGTGAAAGATGGCGTAAGCTGTCGTTATGAGATGAGCCTAAAA
>faf6e58db7ecea1e98ed0e75e2708604
AGAGTTTGATTATGGCTCAGATTGAACGCTGGCGGCAGGCTTAACACATGCAAGTCGAACGGTAACAGAGATTAGCTTGCTAATCTGCTGACGAGTGGCGGACGGGTGAGTAATGCTTGGGAATCTGGCTTATGGAGGGGGATAACTACGGGAAACTGTAGCTAATACCGCGTAAAATCTTTGGATTAAAGGGTGGGACTTTCGAGCCACCTGCCATAAG
>f6e3ab7589dc676e1843a2915c67d03c
AGAGTTTGATTATGGCTCAGATTGAACGCTGGCGGCAGGCTTAACACATGCAAGTCGAACGGTAACAGGAAGAAAGCTTGCTTTCTTTGCTGACGAGTGGCGGACGGGTGAGTAATGCTTGGGAATCTGGCTTATGGAGGGGGATAACTACGGGAAACTGTAGCTAATACCGCGTAATATCGAGAGATTAAAGGGTGGGACCGCAAGGCCACCTGCCATG
>65c2dc3418673f7def164766c6095b50
AGAGTTTGATTATGGCTCAGATTGAACGCTGGCGGCAGGCTTAACACATGCAAGTCGAACGGTAACAGGAAGAAGCTTGCTTCTTTGCTGACGAGTGGCGGACGGGTGAGTAATGCTTGGGTATCTGGCTTATGGAGGGGGATAACTACGGGAAACTGTAGCTAATACCGCGTAGTATCGGAAGATGAAAGTGTGGGACCGCAAGGCCACATGCCATAGG
>1fa3a83d04b3f40658bd452f344dceff
AGAGTTTGATTATGGCTCAGATTGAACGCTGGCGGCAGGCTTAACACATGCAAGTCGAACGGTAACAGGAAGAAGCTTGCTTCTTTGCTGACGAGTGGCGGACGGGTGAGTAATGCTTGGGTATCTGGCTTATGGAGGGGGATAACTACGGGAAACTGTAGCTAATACCGCGTAGTATCGGAAGATGAAAGTGTGGGACCGTAAGGCCACATGCCATAGG
>4c32498d24c3ff34dd178c6453b2e1f0
AGAGTTTGATTATGGCTCAGATTGAACGCTGGCGGCAGGCTTAACACATGCAAGTCGAACGGTAACAGGAATTAGCTTGCTAATTTGCTGACGAGTGGCGGACGGGTGAGTAATGCTTGGGAATCTGGCTTATGGAGGGGGATAACTACGGGAAACTGTAGCTAATACCGCGTAAAATCTTCGGATTAAAGGGTGGGACTTTCGAGCCACCTGCCATAAG
>e33651a5db11081df74b652665d537f0
AGAGTTTGATTATGGCTCAGATTGAACGCTGGCGGCAGGCTTAACACATGCAAGTCGAACGGTAACAGGAGAAAGCTTGCTTTCTTGCTGACGAGTGGCGGACGGGTGAGTAATGCTTGGGAATCTGGCTTATGGAGGGGGATAACGACGGGAAACTGTCGCTAATACCGCGTAGAGTCGAGAGACGAAAGTGCGGGACCGCAAGGCCGCATGCCATGAG
>f802c9c08a1bf2bf560752903e9eef37
AGAGTTTGATTATGGCTCAGATTGAACGCTGGCGGCAGGCTTAACACATGCAAGTCGAACGGTAACAGGAGAAAGCTTGCTTTCTTGCTGACGAGTGGCGGACGGGTGAGTAATGCTTGGGAATCTGGCTTATGGAGGGGGATAACGACGGGAAACTGTCGCTAATACCGCGTAGAGTCGGGAGACGAAAGTGCGGGACCGCAAGGCCGCATGCCATGAG
>3143111f88818658e8c52fb4a3155c6a
AGAGTTTGATTATGGCTCAGATTGAACGCTGGCGGCAGGCTTAACACATGCAAGTCGAACGGTAACAGGAGAAAGCTTGCTTTCTTGCTGACGAGTGGCGGACGGGTGAGTAATGCTTGGGAATCTGGCTTATGGAGGGGGATAACGACGGGAAACTGTCGCTAATACCGCGTAGGATCGAGAGATGAAAGTGCGGGACCGCAAGGCCGCATGCCATAGG
>c89772f25216f8e564015ba1ca556036
AGAGTTTGATTATGGCTCAGATTGAACGCTGGCGGCAGGCTTAACACATGCAAGTCGAACGGTAACAGGAGAAAGCTTGCTTTCTTGCTGACGAGTGGCGGACGGGTGAGTAATGCTTGGGAATCTGGCTTATGGAGGGGGATAACGACGGGAAACTGTCGCTAATACCGCGTAGTGTCGAGAGACGAAAGTGCGGGACCTTTGGGCCGCATGCCATGAG
>494ddcdac9f420f44905dda9dcb31998
AGAGTTTGATTATGGCTCAGATTGAACGCTGGCGGCAGGCTTAACACATGCAAGTCGAACGGTAACAGGAGAAAGCTTGCTTTCTTGCTGACGAGTGGCGGACGGGTGAGTAATGCTTGGGAATCTGGCTTATGGAGGGGGATAACGACGGGAAACTGTCGCTAATACCGCGTAGTGTCGAGAGATGAAAGTGCGGGACCGCAAGGCCGCATGCCATAGG
>4bfa865e982554b420d2304b336394f5
AGAGTTTGATTATGGCTCAGATTGAACGCTGGCGGCAGGCTTAACACATGCAAGTCGAACGGTAACAGGGATTAGCTTGCTAATCTGCTGACGAGTGGCGGACGGGTGAGTAATGCTTGGGAATCTGGCTTATGGAGGGGGATAACTACGGGAAACTGTAGCTAATACCGCGTAAAATCTTTGGATTAAAGGGTGGGACTTTCGAGCCACCTGCCATAAG
>e2e355e125bb5a4a3361f0d004eea00c
AGAGTTTGATTATGGCTCAGATTGAACGCTGGCGGCAGGCTTAACACATGCAAGTCGAACGGTAACAGGGATTAGCTTGCTAATTTGCTGACGAGTGGCGGACGGGTGAGTAATGCTTGGGAATCTAGCTTATGGAGGGGGATAACTACGGGAAACTGTAGCTAATACCGCGTAAAATCTTCGGATTAAAGGGTGGGACTTTCGGGCCACCTGCCATAAG
>62c64cf5394375638380808d1eaa6bfb
AGAGTTTGATTATGGCTCAGATTGAACGCTGGCGGCAGGCTTAACACATGCAAGTCGAACGGTAACAGGGATTAGCTTGCTAATTTGCTGACGAGTGGCGGACGGGTGAGTAATGCTTGGGAATCTGGCTTATGGAGGGGGATAACTACGGGAAACTGTAGCTAATACCGCGTAAAATCTTAGGATTAAAGGGTGGGACTTTCGAGCCACCTGCCATAAG
>8fbffd20e25337dc6c89f7f591241c45
AGAGTTTGATTATGGCTCAGATTGAACGCTGGCGGCAGGCTTAACACATGCAAGTCGAACGGTAACAGGGATTAGCTTGCTAATTTGCTGACGAGTGGCGGACGGGTGAGTAATGCTTGGGAATCTGGCTTATGGAGGGGGATAACTACGGGAAACTGTAGCTAATACCGCGTAAAATCTTCGGATTAAAGGGTGGGACTTTCGAGCCACCTGCCATAAG
>5a833f3f7ccdcf636119ea90e16860db
AGAGTTTGATTATGGCTCAGATTGAACGCTGGCGGCAGGCTTAACACATGCAAGTCGAACGGTAACAGGGATTAGCTTGCTAATTTGCTGACGAGTGGCGGACGGGTGAGTAATGCTTGGGAATCTGGCTTATGGAGGGGGATAACTACGGGAAACTGTAGCTAATACCGCGTAAAATCTTCGGATTAAAGGGTGGGACTTTCGGGCCACCTGCCATGAG
>95ba7f458204fc78e15835584dd8753c
AGAGTTTGATTATGGCTCAGATTGAACGCTGGCGGCAGGCTTAACACATGCAAGTCGAACGGTAACAGGGGAAAGCTTGCTTTCTTGCTGACGAGTGGCGGACGGGTGAGTAATGCTTGGGAATCTGGCTTATGGAGGGGGATAACGACGGGAAACTGTCGCTAATACCGCGTAGAATCGAGAGATGAAAGTGCGGGACCGCAAGGCCGCATGCCATAGG
>1a2b24bd7e8bb402ce31c92b00f9d13b
AGAGTTTGATTATGGCTCAGATTGAACGCTGGCGGCAGGCTTAACACATGCAAGTCGAACGGTAACAGGGGAAAGCTTGCTTTCTTGCTGACGAGTGGCGGACGGGTGAGTAATGCTTGGGAATCTGGCTTATGGAGGGGGATAACGACGGGAAACTGTCGCTAATACCGCGTAGAGTCGAGAGACGAAAGTGCGGGACCGTAAGGCCGCATGCCATAGG
>72ec2b38bd242258c356e8ca415e07f7
AGAGTTTGATTATGGCTCAGATTGAACGCTGGCGGCAGGCTTAACACATGCAAGTCGAACGGTAACAGGGGAAAGCTTGCTTTCTTGCTGACGAGTGGCGGACGGGTGAGTAATGCTTGGGAATCTGGCTTATGGAGGGGGATAACGACGGGAAACTGTCGCTAATACCGCGTAGAGTCGAGAGACGAAAGTGCGGGACCTTCGGGCCGCATGCCATAGG
>3837d6394241fef20654c959039222d2
AGAGTTTGATTATGGCTCAGATTGAACGCTGGCGGCAGGCTTAACACATGCAAGTCGAACGGTAACAGGTAAGTACTTGTACTTATGCTGACGAGTGGCGGACGGGTGAGTAATGCTTGGGGATCTGGCTTATGGAGGGGGATAACGACGGGAAACTGTCGCTAATACCGCGTAGAATCGGGAGATGAAAGTGTGGGACCTTCGGGCCACATGCCATAGG
>dca5e6087b2699476dec709e88a0bc82
AGAGTTTGATTATGGCTCAGATTGAACGCTGGCGGCAGGCTTAACACATGCAAGTCGAACGGTAACATAAAGAAGCTTGCTTCTTTGATGACGAGTGGCGGACGGGTGAGTAATGCTTGGGAATCTAGCTTATGGAGGGGGATAACTACGGGAAACTGTAGCTAATACCGCGTAATATCGAAAGATTAAAGTGTGGGACCTTCGGGCCACATGCCATAGG
>676a801f02e1cfeffcdd3db9e43542a1
AGAGTTTGATTATGGCTCAGATTGAACGCTGGCGGCAGGCTTAACACATGCAAGTCGAACGGTAACATAAAGAAGCTTGCTTCTTTGATGACGAGTGGCGGACGGGTGAGTAATGCTTGGGAATCTAGCTTATGGAGGGGGATAACTACGGGAAACTGTAGCTAATACCGCGTAATATCGAGAGATTAAAGTGTGGGACCTTCGGGCCACATGCCATAGG
>b218259c191bc2c74adb33e1e700c2a2
AGAGTTTGATTATGGCTCAGATTGAACGCTGGCGGCAGGCTTAACACATGCAAGTCGAACGGTAACATAAAGAAGCTTGCTTCTTTGATGACGAGTGGCGGACGGGTGAGTAATGCTTGGGAATCTAGCTTATGGAGGGGGATAACTACGGGAAACTGTAGCTAATACCGCGTAGAATCGAAAGATGAAAGTGTGGGACCTTCGGGCCACATGCCATAGG
>ba51ae799b4da9b4b6ab22f5294fee11
AGAGTTTGATTATGGCTCAGATTGAACGCTGGCGGCAGGCTTAACACATGCAAGTCGAACGGTAACATAAAGAAGCTTGCTTCTTTGATGACGAGTGGCGGACGGGTGAGTAATGCTTGGGAATCTAGCTTATGGAGGGGGATAACTACGGGAAACTGTAGCTAATACCGCGTAGAATCGAGAGATGAAAGTGTGGGACCTTCGGGCCACATGCCATAGG
>04dd5363f5d91fbefbc4521da636b851
AGAGTTTGATTATGGCTCAGATTGAACGCTGGCGGCAGGCTTAACACATGCAAGTCGAACGGTAACATAAAGAAGCTTGCTTCTTTGATGACGAGTGGCGGACGGGTGAGTAATGCTTGGGAATCTAGCTTATGGAGGGGGATAACTACGGGAAACTGTAGCTAATACCGCGTAGAATCGGGAGATGAAAGTGTGGGACCTTCGGGCCACATGCCATAGG
>8d2df03b7ea60eb0554a8a8f8d7561ff
AGAGTTTGATTATGGCTCAGATTGAACGCTGGCGGCAGGCTTAACACATGCAAGTCGAACGGTAACATAAAGAAGCTTGCTTCTTTGATGACGAGTGGCGGACGGGTGAGTAATGCTTGGGAATCTAGCTTATGGAGGGGGATAACTACGGGAAACTGTAGCTAATACCGCGTAGTATCGAGAGATGAAAGTGTGGGACCTTCGGGCCACATGCCATAGG
>0b3a15abd7b98f015e5227784d1b95e5
AGAGTTTGATTATGGCTCAGATTGAACGCTGGCGGCAGGCTTAACACATGCAAGTCGAACGGTAACATAAAGAAGCTTGCTTCTTTGATGACGAGTGGCGGACGGGTGAGTAATGCTTGGGAATCTAGCTTATGGAGGGGGATAACTACGGGAAACTGTAGCTAATACCGCGTAGTATCGGAAGATGAAAGTGTGGGACCTTCGGGCCACATGCCATAGG
>e3a3c21e9174e256f83ee42717afee7c
AGAGTTTGATTATGGCTCAGATTGAACGCTGGCGGCAGGCTTAACACATGCAAGTCGAACGGTAACATAAAGAAGCTTGCTTCTTTGATGACGAGTGGCGGACGGGTGAGTAATGCTTGGGAATCTAGCTTATGGAGGGGGATAACTATGGGAAACTGTAGCTAATACCGCGTAGAATCGGGAGATGAAAGTGTGGGACCTTCGGGCCACATGCCATAGG
>320830af9de50921cd7bf0df30a8c16e
AGAGTTTGATTATGGCTCAGATTGAACGCTGGCGGCAGGCTTAACACATGCAAGTCGAACGGTAACATAAAGAAGCTTGCTTCTTTGATGACGAGTGGCGGACGGGTGAGTAATGCTTGGGAATCTGGCTTATGGAGGGGGATAACTACGGGAAACTGTAGCTAATACCGCGTAGAATCGGGAGATGAAAGTGTGGGACCTTCGGGCCACATGCCATAGG
>6c9f339f795f3b9fc3245dcacbee2373
AGAGTTTGATTATGGCTCAGATTGAACGCTGGCGGCAGGCTTAACACATGCAAGTCGAACGGTAACATAAAGGAGCTTGCTTCTTTGATGACGAGTGGCGGACGGGTGAGTAATGCTTGGGAATCTAGCTTATGGAGGGGGATAACTACGGGAAACTGTAGCTAATACCGCGTAATATCGAAAGATTAAAGTGTGGGACCTTCGGGCCACATGCCATAAG
>9fe3f10e92216a5145a8db9fdcac6a37
AGAGTTTGATTATGGCTCAGATTGAACGCTGGCGGCAGGCTTAACACATGCAAGTCGAACGGTAACATAAAGGAGCTTGCTTCTTTGATGACGAGTGGCGGACGGGTGAGTAATGCTTGGGAATCTAGCTTATGGAGGGGGATAACTACGGGAAACTGTAGCTAATACCGCGTAGAATCGGGAGATGAAAGTGTGGGACCTTCGGGCCACATGCCATAGG
>4d174fd0470cbd2bfdd9221f47de840c
AGAGTTTGATTATGGCTCAGATTGAACGCTGGCGGCAGGCTTAACACATGCAAGTCGAACGGTAACATGAAGAAGCTTGCTTCTTTGATGACGAGTGGCGGACGGGTGAGTAATGCTTGGGAATCTAGCTTATGGAGGGGGATAACTACGGGAAACTGTAGCTAATACCGCGTAGTATCGAGAGATGAAAGTGTGGGACCTTCGGGCCACATGCCATAGG
>443177f2ece90a38c332c5eb94e5935d
AGAGTTTGATTATGGCTCAGATTGAACGCTGGCGGCAGGCTTAACACATGCAAGTCGAACGGTAACATGAGGAAGCTTGCTTCTTTGATGACGAGTGGCGGACGGGTGAGTAATGCTTGGGAATCTAGCTTATGGAGGGGGATAACTACGGGAAACTGTAGCTAATACCGCGTAGTATCGAGAGATGAAAGTGTGGGACCTTCGGGCCACATGCCATAGG
>7d71926d7c01bb246bde6815b1f4d1af
AGAGTTTGATTATGGCTCAGATTGAACGCTGGCGGCAGGCTTAACACATGCAAGTCGAACGGTAGCAGGAAGAAGCTTGCTTCTTTGCTGACGAGTGGCGGACGGGTGAGTAATGCTTGGGAATCTAGCTTATGGAGGGGGATAACTACGGGAAACTGTAGCTAATACCGCGTAATATCGAAAGATTAAAGTGTGGGACCTTCGGGCCACATGCCATAAG
>2b1e4e68ea2ed60517f25d4f64cee790
AGAGTTTGATTATGGCTCAGATTGAACGCTGGCGGCAGGCTTAACACATGCAAGTCGAACGGTAGCAGGAAGAAGCTTGCTTCTTTGCTGACGAGTGGCGGACGGGTGAGTAATGCTTGGGAATCTAGCTTATGGAGGGGGATAACTACGGGAAACTGTAGCTAATACCGCGTAATATCGAAAGATTAAAGTGTGGGACCTTCGGGCCACATGCCATAGG
>6f3e02bd2eb6b604285aff40c8c4c0df
AGAGTTTGATTATGGCTCAGATTGAACGCTGGCGGCAGGCTTAACACATGCAAGTCGAACGGTAGCAGGAGAAAGCTTGCTTTCTTGCTGACGAGTGGCGGACGGGTGAGTAATGCTTGGGAATCTGGCTTATGGAGGGGGATAACGACGGGAAACTGTCGCTAATACCGCGTAGTGTCGAGAGACGAAAGTGCGGGACCGAAAGGCCGCATGCCATAGG
>1d8c9c9f48055d47eae7990641cfbe5d
AGAGTTTGATTATGGCTCAGATTGAACGCTGGCGGCAGGCTTAACACATGCAAGTCGAACGGTAGCAGGAGAAAGCTTGCTTTCTTGCTGACGAGTGGCGGACGGGTGAGTAATGCTTGGGAATCTGGCTTATGGAGGGGGATAACGACGGGAAACTGTCGCTAATACCGCGTAGTGTCGAGAGACGAAAGTGCGGGACCGCAAGGCCGCATGCCATAGG
>56649d7fa1195fbd0f18aecda96e8de9
AGAGTTTGATTATGGCTCAGATTGAACGCTGGCGGCAGGCTTAACACATGCAAGTCGAACGGTAGCAGGAGAAAGCTTGCTTTCTTGCTGACGAGTGGCGGACGGGTGAGTAATGCTTGGGAATCTGGCTTATGGAGGGGGATAACTACGGGAAACTGTAGCTAATACCGCGTAATATCGAAAGATTAAAGTGCGGGACCGCAAGGCCGCATGCCATAAG
>1c4119f8b5c4c98b095b72fa070750c9
AGAGTTTGATTATGGCTCAGATTGAACGCTGGCGGCAGGCTTAACACATGCAAGTCGAACGGTAGCAGGAGAAAGCTTGCTTTCTTGCTGACGAGTGGCGGACGGGTGAGTAATGCTTGGGAATCTGGCTTATGGAGGGGGATAACTACGGGAAACTGTAGCTAATACCGCGTAATATCGAAAGATTAAAGTGTGGGACCTTCGGGCCACATGCCATAAG
>4174dadc324c0e29a813b0cffbd9dc32
AGAGTTTGATTATGGCTCAGATTGAACGCTGGCGGCAGGCTTAACACATGCAAGTCGAACGGTAGCAGGAGAAAGCTTGCTTTCTTGCTGACGAGTGGCGGACGGGTGAGTAATGCTTGGGAATCTGGCTTATGGAGGGGGATAACTACGGGAAACTGTAGCTAATACCGCGTAATATCGAAAGATTAAAGTGTGGGACCTTCGGGCCACATGCCATGGG
>012f6a9810ff1d63c744bbd3591dfc69
AGAGTTTGATTATGGCTCAGATTGAACGCTGGCGGCAGGCTTAACACATGCAAGTCGAACGGTAGCAGGAGAAAGCTTGCTTTCTTGCTGACGAGTGGCGGACGGGTGAGTAATGCTTGGGAATCTGGCTTATGGAGGGGGATAACTACGGGAAACTGTAGCTAATACCGCGTAATATCGAAAGATTAAAGTGTGGGACCTTCGGGCCGCATGCCATAAG
>306a2b16499439529d22268cb0487842
AGAGTTTGATTATGGCTCAGATTGAACGCTGGCGGCAGGCTTAACACATGCAAGTCGAACGGTAGCAGGAGAAAGCTTGCTTTCTTGCTGACGAGTGGCGGACGGGTGAGTAATGCTTGGGAATCTGGCTTATGGAGGGGGATAACTACGGGAAACTGTAGCTAATACCGCGTAGAATCGGAAGATGAAAGTGCGGGACCGCAAGGCCGCATGCCATGAG
>dfd63502f3f8d871e3d50217ce7be88f
AGAGTTTGATTATGGCTCAGATTGAACGCTGGCGGCAGGCTTAACACATGCAAGTCGAACGGTAGCAGGAGAAAGCTTGCTTTCTTGCTGACGAGTGGCGGACGGGTGAGTAATGCTTGGGAATCTGGCTTATGGAGGGGGATAACTACGGGAAACTGTAGCTAATACCGCGTAGAATCGGAAGATGAAAGTGCGGGACCGTAAGGCCGCATGCCATGAG
>06df39671ae110af18eb0574781a94d5
AGAGTTTGATTATGGCTCAGATTGAACGCTGGCGGCAGGCTTAACACATGCAAGTCGAACGGTAGCAGGAGAAAGCTTGCTTTCTTGCTGACGAGTGGCGGACGGGTGAGTAATGCTTGGGAATCTGGCTTATGGAGGGGGATAACTACGGGAAACTGTAGCTAATACCGCGTAGTATCGGAAGATGAAAGTGCGGGACCGCAAGGCCGCATGCCATGAG
>6a1f4933897b56f358155b0ed74d051e
AGAGTTTGATTATGGCTCAGATTGAACGCTGGCGGCAGGCTTAACACATGCAAGTCGAACGGTAGCAGGAGAAAGCTTGCTTTCTTGCTGACGAGTGGCGGACGGGTGAGTAATGCTTGGGAATCTGGCTTATGGAGGGGGATAACTACGGGAAACTGTAGCTAATACCGCGTAGTATCGGAAGATGAAAGTGCGGGACCGTAAGGCCGCATGCCATGAG
>e2c26811ccab7e7cd77b54aacc3ae451
AGAGTTTGATTATGGCTCAGATTGAACGCTGGCGGCAGGCTTAACACATGCAAGTCGAACGGTAGCAGGAGAAAGCTTGCTTTCTTGCTGACGAGTGGCGGACGGGTGAGTAATGCTTGGGAATCTGGCTTATGGAGGGGGATAACTACGGGAAACTGTAGCTAATACCGCGTAGTATCGTAAGATGAAAGTGCGGGACCGCAAGGCCGCATGCCATGGG
>a6285f6d76cf1d2495799d5ae5d30a8c
AGAGTTTGATTATGGCTCAGATTGAACGCTGGCGGCAGGCTTAACACATGCAAGTCGAACGGTAGCAGGAGAAAGCTTGCTTTCTTGCTGACGAGTGGCGGACGGGTGAGTAATGCTTGGGAATCTGGCTTATGGAGGGGGATAACTACGGGAAACTGTAGCTAATACCGCGTAGTGTCGAGAGACGAAAGTGCGGGACCGCAAGGCCGCATGCCATGAG
>a45c570b40e4885f107715b9bb0d60a3
AGAGTTTGATTATGGCTCAGATTGAACGCTGGCGGCAGGCTTAACACATGCAAGTCGAACGGTAGCAGGAGAAAGCTTGCTTTCTTGCTGACGAGTGGCGGACGGGTGAGTAATGCTTGGGAATCTGGCTTATGGAGGGGGATAACTACGGGAAACTGTAGCTAATACCGCGTAGTGTCGAGAGACGAAAGTGCGGGACCGTAAGGCCGCATGCCATGAG
>9487ab565a08c64bda2b7727585e5b27
AGAGTTTGATTATGGCTCAGATTGAACGCTGGCGGCAGGCTTAACACATGCAAGTCGAACGGTAGCAGGAGGAAGCTTGCTTTCTTGCTGACGAGTGGCGGACGGGTGAGTAATGCTTGGGAATCTGGCTTATGGAGGGGGATAACTACGGGAAACTGTAGCTAATACCGCGTAGTGTCGAGAGACGAAAGTGCGGGACCGCAAGGCCGCATGCCATGAG
>3c320f1e0343731705dd340058385d43
AGAGTTTGATTATGGCTCAGATTGAACGCTGGCGGCAGGCTTAACACATGCAAGTCGAACGGTAGCAGGTAAGTACTTGTACTTATGCTGACGAGTGGCGGACGGGTGAGTAATGCTTGGGGATCTGGCTTATGGAGGGGGATAACGACGGGAAACTGTCGCTAATACCGCGTAGAATCGAGAGATGAAAGTGTGGGACCTTCGGGCCACATGCCATAGG
>c9390262a0e23578913752fc1b23eaab
AGAGTTTGATTATGGCTCAGATTGAACGCTGGCGGCAGGCTTAACACATGCAAGTCGAGCGGTAGCACAGGGGAGCTTGCTCCCTGGGTGACGAGCGGCGGACGGGTGAGTAATGTCTGGGAAACTGCCTGATGGAGGGGGATAACTACTGGAAACGGTAGCTAATACCGCATAACGTCGCAAGACCAAAGAGGGGGACCTTCGGGCCTCTTGCCATCAG
>4516b5c2dc246d3a5312c5e9b261ff74
AGAGTTTGATTATGGCTCAGATTGAACGCTGGCGGCATGCCTTACACATGCAAGTCGAACGGCAGCGCGGACTTCGGTCTGGCGGCGAGTGGCGAACGGGTGAGTAATACATCGGAACGTACCCTGTTGTGGGGGATAACTAGTCGAAAGATTAGCTAATACCGCATACGACCTGAGGGTGAAAGTGGGGGACCGCAAGGCCTCACGCAGCAGGAGCGGC
>14d94a0fd84ebe4ddc1b7e1a655d7cec
AGAGTTTGATTATGGCTCAGATTGAACGCTGGCGGCATGCTTAACACATGCAAGTCGAACGGAAACGACGGAGCTTGCTCCGGGCGTCGAGTGGCGGACGGGTGAGTAATGCATGGGAATCTGCCTTTTGCTGGGGGATAACGTAGGGAAACTTACGCTAATACCGCATAAGACCTGAGGGTGAAAGTGGGGGACCGTAAGGCCTCACGGCAGAAGATGA
>4f7e86258654c962961f5bfe2ac6ad81
AGAGTTTGATTATGGCTCAGATTGAACGCTGGCGGCATGCTTAACACATGCAAGTCGAACGGAAACGATGGAGCTTGCTCCAGGCGTCGAGTGGCGGACGGGTGAGTAACGCATGGGAATCTGCCTTTTGCTGGGGGATAACGTAGGGAAACTTACGCTAATACCGCATAAGACCGAAGGGTGAAAGCGGGGGACCGAAAGGCCTCGCGGCAAGAGATGA
>2b383dd90d9c7b2f386c3a054c281ab1
AGAGTTTGATTATGGCTCAGATTGAACGCTGGCGGCATGCTTAACACATGCAAGTCGAACGGAAACGATGGAGCTTGCTCCAGGCGTCGAGTGGCGGACGGGTGAGTAACGCATGGGAATCTGCCTTTTGCTGGGGGATAACGTAGGGAAACTTACGCTAATACCGCATAAGACCTAAGGGTGAAAGCGGGGGACCGAAAGGCCTCGCGGCAAGAGATGA
>fcc8c70ea1d99298fab3dab50e68004e
AGAGTTTGATTATGGCTCAGATTGAACGCTGGCGGCATGCTTAACACATGCAAGTCGAACGGAAACGATGGAGCTTGCTCCAGGCGTCGAGTGGCGGACGGGTGAGTAACGCATGGGAATCTGCCTTTTGCTGGGGGATAACGTAGGGAAACTTACGCTAATACCGCATAAGACCTGAGGGTGAAAGCGGGGGACCGAAAGGCCTCGCGGCGAGAGATGA
>97255ea091964f5c28831bac3ed07414
AGAGTTTGATTATGGCTCAGATTGAACGCTGGCGGCATGCTTAACACATGCAAGTCGAACGGAAACGATGGAGCTTGCTCCAGGCGTCGAGTGGCGGACGGGTGAGTAATGCATGAGAATCTGCCTTTTGCTGGGGGATAACGTAGGGAAACTTACGCTAATACCGCATAAGACCTAAGGGTGAAAGCGGGGGATCTTAGGACCTCGCGGCGAGAGATGA
>02d9109c7f6c562c4df9081f2f2881c2
AGAGTTTGATTATGGCTCAGATTGAACGCTGGCGGCATGCTTAACACATGCAAGTCGAACGGAAACGATGGAGCTTGCTCCAGGCGTCGAGTGGCGGACGGGTGAGTAATGCATGGGAATCTGCCTTTTGCTGGGGGATAACGTAGGGAAACTTACGCTAATACCGCATAAGACCTAAGGGTGAAAGCGGGGGACCGAAAGGCCTCGCGGCAAGAGATGA
>ddf76bc238cad89a7fbb429942663430
AGAGTTTGATTATGGCTCAGATTGAACGCTGGCGGCATGCTTAACACATGCAAGTCGAACGGAAACGATGGAGCTTGCTCCAGGCGTCGAGTGGCGGACGGGTGAGTAATGCATGGGAATCTGCCTTTTGCTGGGGGATAACGTAGGGAAACTTACGCTAATACCGCATAAGACCTGAGGGTGAAAGCGGGGGACCGAAAGGCCTCGCGGCGAGAGATGA
>2d3bb365a9efb4ae72523781e9505e13
AGAGTTTGATTATGGCTCAGATTGAACGCTGGCGGCATGCTTTACACATGCAAGTCGAACGGCAGCACAGAGAAGCTTGCTTCTTGGGTGGCGAGTGGCGAACGGGTGAGTAACATATCGGAACGTACCGAGTAATGGGGGATAACTAATCGAAAGATTAGCTAATACCGCATATTCTCTGAGGAGGAAAGCAGGGGACCTTCGGGCCTTGCGTTATTCG
>b695ff06d5f74cecc7e8d622a21f7d0e
AGAGTTTGATTATGGCTCAGATTGAACGCTGGCGGCATGCTTTACACATGCAAGTCGAACGGCAGCACAGAGAAGCTTGCTTCTTGGGTGGCGAGTGGCGAACGGGTGAGTAATATATCGGAACGTACCGAGTAATGGGGGATAACTAATCGAAAGATTAGCTAATACCGCATATTCTCTGAGGAGGAAAGCAGGGGACCTTCGGGCCTTGCGTTATTCG
>2d2fbe7527755bf56abd6720d2194702
AGAGTTTGATTATGGCTCAGATTGAACGCTGGCGGCATGCTTTACACATGCAAGTCGAACGGCAGCACGAAAGAGCTTGCTCTTTTGGTGGCGAGTGGCGAACGGGTGAGTAACATATTGGAACGTACCGAGTAATGGGGGATAACTATCCGAAAGGATAGCTAATACCGCATACGCTTTAAGAAGGAAAGTGGGGGCTCTTCGGACCTCACGTTATTCG
>9773abbbe634e51dd1303b61e12b0369
AGAGTTTGATTATGGCTCAGATTGAACGCTGGCGGCATGCTTTACACATGCAAGTCGAACGGCAGCACGAAAGAGCTTGCTCTTTTGGTGGCGAGTGGCGAACGGGTGAGTAATGCATCGGAACGTACCGAGTAATGGGGGATAACTATCCGAAAGGATAGCTAATACCGCATACGCTTTGAGAAGGAAAGTGGGGGCTCTTCGGACCTCACGTTATTCG
>c1a4cad11a87520e872c7be31dbeb2ae
AGAGTTTGATTATGGCTCAGATTGAACGCTGGCGGCATGCTTTACACATGCAAGTCGAACGGCAGCGCGGGCTTCGGCCTGGCGGCGAGTGGCGAACGGGTGAGTAATACATCGGAACGTGCCCAGTAGTGGGGGATAGCTCGGCGAAAGCCGGATTAATACCGCATACGACCTGAGGGTGAAAGCGGGGGATCTTCGGACCTCGCGCTATTGGAGCGGC
>5bd51eda23dacc089febb354479e04ac
AGAGTTTGATTATGGCTCAGATTGAACGCTGGCGGCATGCTTTACACATGCAAGTCGAACGGCAGCGGAGTAGTGCTTGCACTACTGTCCGGCGAGTGGCGAACGGGTGAGTAATATATCGGAACGTACCGAGTAATGGGGGATAACCAATCGAAAGATTGGCTAATACCGCATACGTCCTAAGGGAGAAAGCGGGGGATCGCAAGACCTCGCGTTATTC
>f0f72b3cffed9ac3c2f3b7b6b47b8a4f
AGAGTTTGATTATGGCTCAGATTGAACGCTGGCGGCATGCTTTACACATGCAAGTCGAACGGCAGCGGGGTAGTGCTTGCACTACTGCCGGCGAGTGGCGAACGGGTGAGTAATATATCGGAACGTACCGAGTAATGGGGGATAACCAATCGAAAGATTGGCTAATACCGCATACGTCCTAAGGGAGAAAGCGGGGGATCGCAAGACCTCGCGTTATTCG
>c998300164a06f0f31668415d52bbc4e
AGAGTTTGATTATGGCTCAGATTGAACGCTGGCGGCATGCTTTACACATGCAAGTCGAACGGCAGCGGGGTAGTGCTTGCACTACTGCCGGCGAGTGGCGAACGGGTGAGTAATATATCGGAACGTACCGAGTAATGGGGGATAACCAATCGAAAGATTGGCTAATACCGCATACGTCCTGAGGGAGAAAGCGGGGGATCGCAAGACCTCGCGTTATTCG
>119bed852f6e10d7e940e2b9d4970e0e
AGAGTTTGATTATGGCTCAGATTGAACGCTGGCGGCATGCTTTACACATGCAAGTCGAACGGTAACAGGGAGCTTGCTCCGCTGACGAGTGGCGAACGGGTGAGTAATATATCGGAACGTACCCAAGAGTGGGGGATAACGTAGCGAAAGTTACGCTAATACCGCATACGATCTATGGATGAAAGCAGGGGACCTTCGGGCCTTGTGCTCCTGGAGCGGC
>4cd973e291d3bbfe3ec25f0513e12fe3
AGAGTTTGATTATGGCTCAGATTGAACGCTGGCGGCATGCTTTACACATGCAAGTCGGACGGCAGCACAGAGAAGCTTGCTTCTTGGGTGGCGAGTGGCGAACGGGTGAGTAACATATCGGAACGTACCGAGCAGTGGGGGATAACTAATCGAAAGATTAGCTAATACCGCATATATTCTGAGGAAGAAAGCAGGGGACCATTTGGCCTTGCGCTGTTTG
>362b1d971868907db6456848b8526efe
AGAGTTTGATTATGGCTCAGATTGAACGCTGGCGGCATGCTTTACACATGCAAGTCGGACGGCAGCACAGAGAAGCTTGCTTCTTGGGTGGCGAGTGGCGAACGGGTGAGTAACATATCGGAACGTACCGAGCAGTGGGGGATAACTAATCGAAAGATTAGCTAATACCGCATATCTTCTGAGGAAGAAAGCAGGGGACCATTTGGCCTTGCGCTGTTTG
>afde6d8477b1915c193738a2dc47e15b
AGAGTTTGATTATGGCTCAGATTGAACGCTGGCGGCATGCTTTACACATGCAAGTCGGACGGCAGCACAGAGAAGCTTGCTTCTTGGGTGGCGAGTGGCGAACGGGTGAGTAACATATCGGAACGTACCGAGCAGTGGGGGATAACTAATCGAAAGATTAGCTAATACCGCATATTTTCTGAGGAAGAAAGCAGGGGACCATTTGGCCTTGCGCTGTTTG
>03869e7fe0c0f5a57e6aa6ca402afcd6
AGAGTTTGATTATGGCTCAGATTGAACGCTGGCGGCATGCTTTACACATGCAAGTCGGACGGCAGCACAGAGAAGCTTGCTTCTTGGGTGGCGAGTGGCGAACGGGTGAGTAACATATCGGAACGTACCGAGTAATGGGGGATAACTAATCGAAAGATTAGCTAATACCGCATATTCTCTGAGGAGGAAAGCAGGGGACCTTCGGGCCTTGCGTTATTCG
>96101b2303a1cffd2567cd9c868901b2
AGAGTTTGATTATGGCTCAGATTGAACGCTGGCGGCATGCTTTACACATGCAAGTCGGACGGCAGCACAGAGAAGCTTGCTTCTTGGGTGGCGAGTGGCGAACGGGTGAGTAACATATCGGAACGTACCGAGTAATGGGGGATAACTAATCGAAAGATTAGCTAATACCGCATATTCTCTGAGGAGGAAAGCAGGGGACCTTCGGGCCTTGCGTTATTTG
>412c79c1dadb3b4aa5ae3a048a8c4208
AGAGTTTGATTATGGCTCAGATTGAACGCTGGCGGCATGCTTTACACATGCAAGTCGGACGGCAGCACAGAGAAGCTTGCTTCTTGGGTGGCGAGTGGCGAACGGGTGAGTAACATATCGGAACGTACCGAGTAATGGGGGATAACTAATCGAAAGATTAGCTAATACCGCATATTCTTTGAGGAGGAAAGCAGGGGACCTTCGGGCCTTGCGTTATTCG
>7e95c483164a74c4cb8cac70f53906e0
AGAGTTTGATTATGGCTCAGATTGAACGCTGGCGGCATGCTTTACACATGCAAGTCGGACGGCAGCACAGAGAAGCTTGCTTCTTGGGTGGCGAGTGGCGAACGGGTGAGTAACATATCGGAACGTACCGAGTAGTGGGGGATAACTGATCGAAAGATCAGCTAATACCGCATACGTCTTGAGAGGGAAAGCAGGGGACCTTCGGGCCTTGCGCTATTCG
>cad8557dda51d585e2abfc13b08ef78e
AGAGTTTGATTATGGCTCAGATTGAACGCTGGCGGCATGCTTTACACATGCAAGTCGGACGGCAGCACAGAGAAGCTTGCTTCTTGGGTGGCGAGTGGCGAACGGGTGAGTAACATATCGGAACGTACCGAGTAGTGGGGGATAACTGGTCGAAAGATCAGCTAATACCGCATACGTCTTGAGAGGGAAAGCAGGGGACCTTCGGGCCTTGCGCTATTCG
>4b9cc8bd6d40e77f9161f22890340442
AGAGTTTGATTATGGCTCAGATTGAACGCTGGCGGCATGCTTTACACATGCAAGTCGGACGGCAGCACAGAGAAGCTTGCTTCTTGGGTGGCGAGTGGCGAACGGGTGAGTAACATATCGGAACGTACCGGGCAGTGGGGGATAACTAATCGAAAGATTAGCTAATACCGCATATATTCTGAGGAAGAAAGCAGGGGACCATTTGGCCTTGCGCTGTTTG
>e34cef89aef314c544543c73b9a0c2e9
AGAGTTTGATTATGGCTCAGATTGAACGCTGGCGGCATGCTTTACACATGCAAGTCGGACGGCAGCACAGAGAAGCTTGCTTCTTGGGTGGCGAGTGGCGAACGGGTGAGTAACATATCGGAACGTACCGGGCAGTGGGGGATAACTAATCGAAAGATTAGCTAATACCGCATATCTTCTGAGGAAGAAAGCAGGGGACCATTTGGCCTTGCGCTGTTTG
>99e0eb80cf03628ab248bcf2427e4632
AGAGTTTGATTATGGCTCAGATTGAACGCTGGCGGCATGCTTTACACATGCAAGTCGGACGGCAGCACAGAGAAGCTTGCTTCTTGGGTGGCGAGTGGCGAACGGGTGAGTAATATATCGGAACGTACCGAGCAGTGGGGGATAACTAATCGAAAGATTAGCTAATACCGCATATTTTCTGAGGAAGAAAGCAGGGGACCATTTGGCCTTGCGCTGTTTG
>bbc536abd15cedc74c5a1d883c1a2895
AGAGTTTGATTATGGCTCAGATTGAACGCTGGCGGCATGCTTTACACATGCAAGTCGGACGGCAGCACAGAGAAGCTTGCTTCTTGGGTGGCGAGTGGCGAACGGGTGAGTAATATATCGGAACGTACCGAGTAATGGGGGATAACTAATCGAAAGATTAGCTAATACCGCATATTCTCCGAGGAGGAAAGCAGGGGACCTTCGGGCCTTGCGTTATTCG
>f32807edbae50401b18e8f2f2c91770d
AGAGTTTGATTATGGCTCAGATTGAACGCTGGCGGCATGCTTTACACATGCAAGTCGGACGGCAGCACAGAGAAGCTTGCTTCTTGGGTGGCGAGTGGCGAACGGGTGAGTAATATATCGGAACGTACCGAGTAATGGGGGATAACTAATCGAAAGATTAGCTAATACCGCATATTCTCTGAGGAGGAAAGCAGGGGACCTTCGGGCCTTGCGTTATTCG
>d6334945d51ed73b48df92d48430bd8e
AGAGTTTGATTATGGCTCAGATTGAACGCTGGCGGCATGCTTTACACATGCAAGTCGGACGGCAGCACAGAGAAGCTTGCTTCTTGGGTGGCGAGTGGCGAACGGGTGAGTAATGTATTGGAACGTACCGAGTAATGGGGGATAACCAATCGAAAGATTGGCTAATACCGCATACGTCCTGAGGGAGAAAGCGGGGGATCTTCGGACCTCGCGTTATTCG
>4e69a03c346a769b3fe6f7286ce4eff9
AGAGTTTGATTATGGCTCAGATTGAACGCTGGCGGCATGCTTTACACATGCAAGTCGGACGGCAGCACAGAGAAGCTTGCTTCTTGGGTGGCGAGTGGCGAACGGGTGAGTAGAATATTGGAATGTACCGAATAGAGGGGGATAACTAATCGAAAGATTAGCTAATACCGCATACGTCTTGAGAGGGAAAGCAGGGGATTTTCGGACCTTGCGCTATTTG
>c5e0635dfeaa20f96c3cc45f6a43d25a
AGAGTTTGATTATGGCTCAGATTGAACGCTGGCGGCATGCTTTACACATGCAAGTCGGACGGCAGCACAGAGGAGCTTGCTTCTTGGGTGGCGAGTGGCGAACGGGTGAGTAACGCATCGGAACGTACCGAGTAATGGGGGATAACTGTCCGAAAGGACAGCTAATACCGCATACGCCCTGAGGGGGAAAGCGGGGGATCTTAGGACCTCGCGTTATTCG
>5403d34973ef43cbf258558d05b72f98
AGAGTTTGATTATGGCTCAGATTGAACGCTGGCGGCATGCTTTACACATGCAAGTCGGACGGCAGCACGGAGAAGCTTGCTTCTTGGGTGGCGAGTGGCGAACGGGTGAGTAACATATCGGAACGTACCGAGTAATGGGGGATAACTAATCGAAAGATTAGCTAATACCGCATATTCTCTGAGGAGGAAAGCAGGGGACCTTCGGGCCTTGCGTTATTCG
>046dfe702322abe6c56377728db867f9
AGAGTTTGATTATGGCTCAGATTGAACGCTGGCGGCATGCTTTACACATGCAAGTCGGACGGCAGCGAGATAGTGCTTGCACTATTGTCGGCGAGTGGCGAACGGGTGAGTAATATATTGGAACGTACCGAGTAGTGGGGGATAACTAAGCGAAAGTTTAGCTAATACCGCATACGACCTGAGGGTGAAAGCGGGGGACGGGAGACTGCCTCGCGCTATT
>1fbfafb450291776bdcaa1b79963f9c3
AGAGTTTGATTATGGCTCAGATTGAACGCTGGCGGCATGCTTTACACATGCAAGTCGGACGGCAGCGAGATAGTGCTTGCACTATTGTCGGCGAGTGGCGAACGGGTGAGTATAATATTGGAACGTACCGAGTAATGGGGGATAACCATCCGAAAGGATGGCTAATACCGCATACGTCCTGAGGGAGAAAGCGGGGGACAGGCAACTGCCTCGCGTTATT
>f3cfddd16cb84d0ae0e65ce9e8d64803
AGAGTTTGATTATGGCTCAGATTGAACGCTGGCGGCATGCTTTACACATGCAAGTCGGACGGCAGCGGGGAGTGCTTGCACTCTGCCGGCGAGTGGCGAACGGGTGAGTAATGCATCGGAACGTACCGAGTAATGGGGGATAACTGTCCGAAAGGACAGCTAATACCGCATACGCCCTGAGGGGGAAAGCGGGGGATCTTAGGACCTCGCGTTATTCGAG
>939d6e74cbb41d48830e5c3b7d402e14
AGAGTTTGATTATGGCTCAGATTGAACGCTGGCGGCATGCTTTACACATGCAAGTCGGACGGCAGCGGGGGTGCTTGCACCTGCCGGCGAGTGGCGAACGGGTGAGTAACATATTGGAATGTACCGAGTAGTGGGGGATAACCAATCGAAAGATTGGCTAATACCGCATACGTCCTAAGGGGGAAAGCAGGGGATCTTCGGACCTTGCGCTATTTGAGCA
>4a1353e303623acb64365581f379992f
AGAGTTTGATTATGGCTCAGATTGAACGCTGGCGGCATGCTTTACACATGCAAGTCGGACGGCAGCGGGGGTGCTTGCACCTGCCGGCGAGTGGCGAACGGGTGAGTAACATATTGGAATGTACCGAGTAGTGGGGGATAACCAATCGAAAGATTGGCTAATACCGCATACGTCCTGAGGGGGAAAGCAGGGGATCTTCGGACCTTGCGCTATTTGAGCA
>1e79f601df5f7fc2b9d3ac151d7a39cd
AGAGTTTGATTATGGCTCAGATTGAACGCTGGCGGCATGCTTTACACATGCAAGTCGGACGGCAGCGGGGTAGTGCTTGCACTACTGCCGGCGAGTGGCGAACGGGTGAGTAACACATTGGAACGTACCGGGTAATGGGGGACAACCGGCCGAAAGGCCGGCTAATACCGCATACGCTCTGAGGAGGAAAGCGGGGGACCTACGGGCCTCGCGTTATCCG
>ebbd1e7a48cb9b294a93d50e3a04bdfa
AGAGTTTGATTATGGCTCAGATTGAACGCTGGCGGCATGCTTTACACATGCAAGTCGGACGGCAGCGGGGTAGTGCTTGCACTACTGCCGGCGAGTGGCGAACGGGTGAGTAACATATCGGAACGTACCGAGCAGTGGGGGATAACTAATCGAAAGATTAGCTAATACCGCATATATTCTGAGGAAGAAAGCAGGGGACCTTTGGGCCTTGCGCTGTTTG
>270a5c613da6027ad99824ec21f7d972
AGAGTTTGATTATGGCTCAGATTGAACGCTGGCGGCATGCTTTACACATGCAAGTCGGACGGCAGCGGGGTAGTGCTTGCACTACTGCCGGCGAGTGGCGAACGGGTGAGTAACATATCGGAACGTACCGAGCAGTGGGGGATAACTAATCGAAAGATTAGCTAATACCGCATATCTTCTGAGGAAGAAAGCAGGGGACCTTTGGGCCTTGCGCTGTTTG
>551e02468eef818258a48016d8e505f7
AGAGTTTGATTATGGCTCAGATTGAACGCTGGCGGCATGCTTTACACATGCAAGTCGGACGGCAGCGGGGTAGTGCTTGCACTACTGCCGGCGAGTGGCGAACGGGTGAGTAATATATTGGAACGTACCGAGTAATGGGGGATAACCAATCGAAAGATTGGCTAATACCGCATACGCTCCGAGGAGGAAAGCAGGGGACCTTCGGGCCTTGCGTTATTCG
>68af57502c348026e1cc075955ef9883
AGAGTTTGATTATGGCTCAGATTGAACGCTGGCGGCATGCTTTACACATGCAAGTCGGACGGCAGCGGGGTAGTGCTTGCACTACTGCCGGCGAGTGGCGAACGGGTGAGTAATATATTGGAACGTACCGAGTAATGGGGGATAACCAATCGAAAGATTGGCTAATACCGCATACGCTCTGAGGAGGAAAGCAGGGGACCTTCGGGCCTTGCGTTATTCG
>2092e48ad42e553bc17420351b93700d
AGAGTTTGATTATGGCTCAGATTGAACGCTGGCGGCATGCTTTACACATGCAAGTCGGACGGCAGCGGGGTAGTGCTTGCACTACTGCCGGCGAGTGGCGAACGGGTGAGTAATATATTGGAACGTACCGGGTAATGGGGGATAACCAATCGAAAGATTGGCTAATACCGCATACGCTCCGAGGAGGAAAGCAGGGGACCTTCGGGCCTTGCGTTATTCG
>7595b68ae40d046706ee58478f4f898c
AGAGTTTGATTATGGCTCAGATTGAACGCTGGCGGCATGCTTTACACATGCAAGTCGGACGGCAGCGGGGTAGTGCTTGCACTACTGCCGGCGAGTGGCGAACGGGTGAGTAATATATTGGAACGTACCGGGTAATGGGGGATAACCAATCGAAAGATTGGCTAATACCGCATACGCTCTGAGGAGGAAAGCAGGGGACCTTCGGGCCTTGCGTTATTCG
>a09192ff535dce1947b034c3658bf3d6
AGAGTTTGATTATGGCTCAGATTGAACGCTGGCGGCATGCTTTACACATGCAAGTCGGACGGCAGCGGGGTAGTGCTTGCATTACTGCCGGCGAGTGGCGAACGGGTGAGTATAATATTGGAACGTACCGAGTAATGGGGGATAACTATCCGAAAGGATGGCTAATACCGCATACGTCCTGAGGGAGAAAGCGGGGGACAGGCAACTGCCTCGCGTTATT
>dc7b31b7ec0760047f5ee5bc53ac1716
AGAGTTTGATTATGGCTCAGATTGAACGCTGGCGGCGTGCCTAACACATGCAAGTCGAGCGGTAACAGGTGTAGCAATACATGCTGACGAGCGGCGAACGGGTGAGTAATGCTTCGGAATCTACCTTATGGTGGGGAATAACTAGCCGAAAGGTTAGCTAATACCGCATACGTCCTACGGGAGAAAGCAGGGGATCGCAAGACCTTGCGCCAAAAGATGA
>c41f2abbb0fac184d267353c9999bfa8
AGAGTTTGATTATGGCTCAGGACGAACGCTGGCGGCATGCTTAACACATGCAAGTCGAACGAGCTGATTCCTTCGGGATGAAAGCGAGTGGCGAACGGGTGAGTAATGTATGAGTAACCTGCCTCTGTCTACGGGATAACATTTGGAAACAAGTGCTAATACGGTATAAGACCACAGCACCGCATGGTGCAGGGGTAAAAGATTTATCGGACAGAGATGG
>7f59a46f6c153934f1736dcca432afa8
AGAGTTTGATTATGGCTCAGGACGAACGCTGGCGGCGTGCCTAATACATGCAAGTAGAACGCACAGGATGCACCGTAGTTTACTACACCGTATTCTGTGAGTTGCGAACGGGTGAGTAACGCGTAGGTAACCTGCCTGGTAGCGGGGGATAACTATTGGAAACGATAGCTAATACCGCATAAGAACATTTACTGCATGGTAGATGTTTAAAAGGTGCAAA
>69a211ccd422e0768e253859ce7e78d2
AGAGTTTGATTATGGCTCAGGACGAACGCTGGCGGCGTGCCTAATACATGCAAGTAGAACGCACAGTTTATACCGTAGCTTGCTACACCATAAACTGTGAGTTGCGAACGGGTGAGTAACGCGTAGGTAACCTGCCTGGTAGCGGGGGATAACTATTGGAAACGATAGCTAATACCGCATAATATTGATTATTGCATGATAATTGATTGAAAGATGCAAC
>f91b18e82d8fec6cecec995e71d60fb1
AGAGTTTGATTATGGCTCAGGACGAACGCTGGCGGCGTGCCTAATACATGCAAGTAGAACGCACAGTTTATACCGTAGCTTGCTACACCATAGACTGTGAGTTGCGAACGGGTGAGTAACGCGTAGGTAACCTGCCTGGTAGCGGGGGATAACTATTGGAAACGATAGCTAATACCGCATAATATTAATTATTGCATGATAATTAATTGAAAGGTGCAAT
>528caa3b9bc8db0b01b5004389281fcd
AGAGTTTGATTATGGCTCAGGACGAACGCTGGCGGCGTGCCTAATACATGCAAGTAGAACGCACAGTTTATACCGTAGCTTGCTACACCATAGACTGTGAGTTGCGAACGGGTGAGTAACGCGTAGGTAACCTGCCTGGTAGCGGGGGATAACTATTGGAAACGATAGCTAATACCGCATAATATTAATTATTGCATGATAATTGATTGAAAGGTGCAAA
>d23e3bf3dfb24bcb15fb877e65328be6
AGAGTTTGATTATGGCTCAGGACGAACGCTGGCGGCGTGCCTAATACATGCAAGTAGAACGCACAGTTTATACCGTAGCTTGCTACACCATAGACTGTGAGTTGCGAACGGGTGAGTAACGCGTAGGTAACCTGCCTGGTAGCGGGGGATAACTATTGGAAACGATAGCTAATACCGCATAATATTAATTATTGCATGATAATTGATTGAAAGGTGCAAT
>e3e5ea25fda1b1bd9918a99421684ddb
AGAGTTTGATTATGGCTCAGGACGAACGCTGGCGGCGTGCCTAATACATGCAAGTAGAACGCACAGTTTATACCGTAGCTTGCTACACCATAGACTGTGAGTTGCGAACGGGTGAGTAACGCGTAGGTAACCTGCCTGGTAGCGGGGGATAACTATTGGAAACGATAGCTAATACCGCATAATATTGAATATCGCATGATAATTGATTAAAAGATGCAAT
>94831a5a50503aee6ea7c049be4d7fe6
AGAGTTTGATTATGGCTCAGGACGAACGCTGGCGGCGTGCCTAATACATGCAAGTAGAACGCACAGTTTATACCGTAGCTTGCTACACCATAGACTGTGAGTTGCGAACGGGTGAGTAACGCGTAGGTAACCTGCCTGGTAGCGGGGGATAACTATTGGAAACGATAGCTAATACCGCATAATATTGATTATTGCATGATAATTAATTGAAAGGTGCAAA
>624616aac2135ae8bb4f37e0fd538073
AGAGTTTGATTATGGCTCAGGACGAACGCTGGCGGCGTGCCTAATACATGCAAGTAGAACGCTGAAAGAGGAGCTTGCTTCTCTGGATGAGTTGCGAACGGGTGAGTAACGCGTAGGTAACCTGCCTGGTAGCGGGGGATAACTATTGGAAACGATAGCTAATACCGCATAATATTGATTATTGCATGATAGTCAATTAAAAGGTGCAATTGCACCACTA
>02437288f73a32e9556ff46bf111adf6
AGAGTTTGATTATGGCTCAGGACGAACGCTGGCGGCGTGCCTAATACATGCAAGTAGAACGCTGAAGAGAAGAGCTTGCTCTTCTTGGATGAGTTGCGAACGGGTGAGTAACGCGTAGGTAACCTGCCTGGTAGCGGGGGATAACTATTGGAAACGATAGCTAATACCGCATGATATTAATTGTCGCATGATAATTAATTGAAAGATGCAATTGCATCAC
>4882a81a09769002a79a9c528957a680
AGAGTTTGATTATGGCTCAGGACGAACGCTGGCGGCGTGCCTAATACATGCAAGTAGAACGCTGAAGAGAGGAGCTTGCTCTTCTTGAATGAGTTGCGAACGGGTGAGTAACGCGTAGGTAACCTGCCTTGTAGCGGGGGATAACTATTGGAAACGATAGCTAATACCGCATAACAATGGGTGACACATGTCATTTATTTGAAAGGGGCAATTGCTCCAC
>509b8721755bb30a4b5e72ac06ac92a5
AGAGTTTGATTATGGCTCAGGACGAACGCTGGCGGCGTGCCTAATACATGCAAGTAGAACGCTGAAGAGAGGAGCTTGCTCTTCTTGGATGAGTTGCGAACGGGTGAGTAACGCGTAGGTAACCTGCCTGGTAGCGGGGGATAACTATTGGAAACGATAGCTAATACCGCATAAAATTGATTATCGCATGATAATTAATTGAAAGATGCAATTGCATCAC
>7c669384fe92e510d17be97e1a9aa164
AGAGTTTGATTATGGCTCAGGACGAACGCTGGCGGCGTGCCTAATACATGCAAGTAGAACGCTGAAGAGAGGAGCTTGCTCTTCTTGGATGAGTTGCGAACGGGTGAGTAACGCGTAGGTAACCTGCCTGGTAGCGGGGGATAACTATTGGAAACGATAGCTAATACCGCATAAAATTGATTATTGCATGATAATTAATTGAAAGATGCAACTGCATCAC
>d2f30b2748b6d6892b322e2bcdffac9d
AGAGTTTGATTATGGCTCAGGACGAACGCTGGCGGCGTGCCTAATACATGCAAGTAGAACGCTGAAGAGAGGAGCTTGCTCTTCTTGGATGAGTTGCGAACGGGTGAGTAACGCGTAGGTAACCTGCCTGGTAGCGGGGGATAACTATTGGAAACGATAGCTAATACCGCATAAAATTGATTATTGCATGATAATTAATTGAAAGATGCAATTGCATCAC
>38ed1be4c00934cf9b45f5a8f2db9bb1
AGAGTTTGATTATGGCTCAGGACGAACGCTGGCGGCGTGCCTAATACATGCAAGTAGAACGCTGAAGAGAGGAGCTTGCTCTTCTTGGATGAGTTGCGAACGGGTGAGTAACGCGTAGGTAACCTGCCTGGTAGCGGGGGATAACTATTGGAAACGATAGCTAATACCGCATAAAATTGATTATTGCATGATAATTGATTGAAAGATGCAATTGCATCAC
>69a1509010a60fab420b0117044a025b
AGAGTTTGATTATGGCTCAGGACGAACGCTGGCGGCGTGCCTAATACATGCAAGTAGAACGCTGAAGAGAGGAGCTTGCTCTTCTTGGATGAGTTGCGAACGGGTGAGTAACGCGTAGGTAACCTGCCTGGTAGCGGGGGATAACTATTGGAAACGATAGCTAATACCGCATAACAACAGTTGTTGCATGACAGCTGTTTAAAAGATGCAATTGCATCAC
>feb2e2dd63ce60124d0bcb6168b71a7a
AGAGTTTGATTATGGCTCAGGACGAACGCTGGCGGCGTGCCTAATACATGCAAGTAGAACGCTGAAGAGAGGAGCTTGCTCTTCTTGGATGAGTTGCGAACGGGTGAGTAACGCGTAGGTAACCTGCCTGGTAGCGGGGGATAACTATTGGAAACGATAGCTAATACCGCATGAAATTGAATATCGCATGATACTTAATTGAAAGATGCAACTGCATCAC
>25c89171ac914f5c291495975504ce1c
AGAGTTTGATTATGGCTCAGGACGAACGCTGGCGGCGTGCCTAATACATGCAAGTAGAACGCTGAAGAGAGGAGCTTGCTCTTCTTGGATGAGTTGCGAACGGGTGAGTAACGCGTAGGTAACCTGCCTGGTAGCGGGGGATAACTATTGGAAACGATAGCTAATACCGCATGAAATTGCTTATCGCATGATAATTAATTGAAAGATGCAATTGCATCAC
>b2ef56c7d09aa7b3b75ee1f1a95bdf68
AGAGTTTGATTATGGCTCAGGACGAACGCTGGCGGCGTGCCTAATACATGCAAGTAGAACGCTGAAGAGAGGAGCTTGCTCTTCTTGGATGAGTTGCGAACGGGTGAGTAACGCGTAGGTAACCTGCCTGGTAGCGGGGGATAACTATTGGAAACGATAGCTAATACCGCATGATATTAATTATCGCATGATAATTAATTGAAAGATGCAATTGCATCAC
>6c24f5a8a903f22866e3296fd218119d
AGAGTTTGATTATGGCTCAGGACGAACGCTGGCGGCGTGCCTAATACATGCAAGTAGAACGCTGAAGAGAGGAGCTTGCTCTTCTTGGATGAGTTGCGAACGGGTGAGTAACGCGTAGGTAACCTGCCTGGTAGCGGGGGATAACTATTGGAAACGATAGCTAATACCGCATGATATTAATTATCGCATGATAATTGATTGAAAGATGCAATTGCATCAC
>03487006e3fd4799830c2d3d64de85c6
AGAGTTTGATTATGGCTCAGGACGAACGCTGGCGGCGTGCCTAATACATGCAAGTAGAACGCTGAAGAGAGGAGCTTGCTCTTCTTGGATGAGTTGCGAACGGGTGAGTAACGCGTAGGTAACCTGCCTGGTAGCGGGGGATAACTATTGGAAACGATAGCTAATACCGCATGATATTAATTATTGCATGATAATTGATTGAAAGATGCAATTGCATCAC
>271fd1525b739d17856ef562dc92565e
AGAGTTTGATTATGGCTCAGGACGAACGCTGGCGGCGTGCCTAATACATGCAAGTAGAACGCTGAAGAGAGGAGCTTGCTCTTCTTGGATGAGTTGCGAACGGGTGAGTAACGCGTAGGTAACCTGCCTGGTAGCGGGGGATAACTATTGGAAACGATAGCTAATACCGCATGATATTAATTGTCGCATGATAATTAATTGAAAGATGCAATTGCATCAC
>ca1df28f1ccf4f5746662fa4ede74fa3
AGAGTTTGATTATGGCTCAGGACGAACGCTGGCGGCGTGCCTAATACATGCAAGTAGAACGCTGAAGAGAGGAGCTTGCTCTTCTTGGATGAGTTGCGAACGGGTGAGTAACGCGTAGGTAACCTGCCTTGTAGCGGGGGATAACTATTGGAAACGATAGCTAATACCGCATAACAATAGGTGACACATGTCATTTATTTGAAAGGGGCAATTGCTCCAC
>fe2207803f6e6af51f3dcb924674a48a
AGAGTTTGATTATGGCTCAGGACGAACGCTGGCGGCGTGCCTAATACATGCAAGTAGAACGCTGAAGAGAGGAGCTTGCTCTTCTTGGATGAGTTGCGAACGGGTGAGTAACGCGTAGGTAACCTGCCTTGTAGCGGGGGATAACTATTGGAAACGATAGCTAATACCGCATAACAATGAATGACTCATGTCATTTATTTGAAAGGGGCAATTGCTCCAC
>28b20b767c91ea965c5ce99ff0a1886c
AGAGTTTGATTATGGCTCAGGACGAACGCTGGCGGCGTGCCTAATACATGCAAGTAGAACGCTGAAGAGAGGAGCTTGCTCTTCTTGGATGAGTTGCGAACGGGTGAGTAACGCGTAGGTAACCTGCCTTGTAGCGGGGGATAACTATTGGAAACGATAGCTAATACCGCATAACAATGGATGACACATGTCATTTATTTGAAAGGGGCAATTGCTCCAC
>3d19aa9f8b45bda5ac8a62c4e7d89a66
AGAGTTTGATTATGGCTCAGGACGAACGCTGGCGGCGTGCCTAATACATGCAAGTAGAACGCTGAAGAGAGGAGCTTGCTCTTCTTGGATGAGTTGCGAACGGGTGAGTAACGCGTAGGTAACCTGCCTTGTAGCGGGGGATAACTATTGGAAACGATAGCTAATACCGCATAACAATGGATGACCCATGTCATTTATTTGAAAGGGGCAAATGCTCCAC
>7f466a09a3d37c9a8618a93b8bc64d4d
AGAGTTTGATTATGGCTCAGGACGAACGCTGGCGGCGTGCCTAATACATGCAAGTAGAACGCTGAAGAGAGGAGCTTGCTCTTCTTGGATGAGTTGCGAACGGGTGAGTAACGCGTAGGTAACCTGCCTTGTAGCGGGGGATAACTATTGGAAACGATAGCTAATACCGCATAACAATGGATGACTCATGTCATTTATTTGAAAGGGGCAAATGCTCCAC
>0dbdfea4f7c30031f6afdf605d84d43a
AGAGTTTGATTATGGCTCAGGACGAACGCTGGCGGCGTGCCTAATACATGCAAGTAGAACGCTGAAGAGAGGAGCTTGCTCTTCTTGGATGAGTTGCGAACGGGTGAGTAACGCGTAGGTAACCTGCCTTGTAGCGGGGGATAACTATTGGAAACGATAGCTAATACCGCATAACAATGGATGACTCATGTCATTTATTTGAAAGGGGCAATTGCTCCAC
>46db81af8a540be3a4258bd99859ef00
AGAGTTTGATTATGGCTCAGGACGAACGCTGGCGGCGTGCCTAATACATGCAAGTAGAACGCTGAAGAGAGGAGCTTGCTCTTCTTGGATGAGTTGCGAACGGGTGAGTAACGCGTAGGTAACCTGCCTTGTAGCGGGGGATAACTATTGGAAACGATAGCTAATACCGCATAACAATGGGTGACACATGTCATTTATTTGAAAGGGGCAACTGCTCCAC
>83c1d0b660cff3562041418b4717303d
AGAGTTTGATTATGGCTCAGGACGAACGCTGGCGGCGTGCCTAATACATGCAAGTAGAACGCTGAAGAGAGGAGCTTGCTCTTCTTGGATGAGTTGCGAACGGGTGAGTAACGCGTAGGTAACCTGCCTTGTAGCGGGGGATAACTATTGGAAACGATAGCTAATACCGCATAACAATGGGTGACACATGTCATTTATTTGAAAGGGGCAATTGCTCCAC
>83c6176e216acafb6dc271c2b8a011a3
AGAGTTTGATTATGGCTCAGGACGAACGCTGGCGGCGTGCCTAATACATGCAAGTAGAACGCTGAAGAGAGGAGCTTGCTCTTCTTGGATGAGTTGCGAACGGGTGAGTAACGCGTAGGTAACCTGCCTTGTAGCGGGGGATAACTATTGGAAACGATAGCTAATACCGCATAACAATGGGTGACTCATGTCATTTATTTGAAAGGGGCAAATGCTCCAC
>1be9503506282a191f812e67537c695e
AGAGTTTGATTATGGCTCAGGACGAACGCTGGCGGCGTGCCTAATACATGCAAGTAGAACGCTGAAGCTTGGTGCTTGCACCGAGCGGATGAGTTGCGAACGGGTGAGTAACGCGTAGGTAACCTGCCTGGTAGCGGGGGATAACTATTGGAAACGATAGCTAATACCGCATAACAGTAGATATCGCATGATAGCTACTTGAAAGGTGCAATTGCACCAC
>a40639f45bf7b9b7d31a96ccc88546c5
AGAGTTTGATTATGGCTCAGGACGAACGCTGGCGGCGTGCCTAATACATGCAAGTAGAACGCTGAAGCTTGGTGCTTGCACCGAGCGGATGAGTTGCGAACGGGTGAGTAACGCGTAGGTAACCTGCCTGGTAGCGGGGGATAACTATTGGAAACGATAGCTAATACCGCATAACAGTAGATATCGCATGATAGCTGCTTGAAAGGTGCAAATGCATCAC
>4c1fa5c680135cb2056b69dae6398474
AGAGTTTGATTATGGCTCAGGACGAACGCTGGCGGCGTGCCTAATACATGCAAGTAGAACGCTGAAGCTTGGTGCTTGCACCGAGCGGATGAGTTGCGAACGGGTGAGTAACGCGTAGGTAACCTGCCTGGTAGCGGGGGATAACTATTGGAAACGATAGCTAATACCGCATAACAGTAGATATCGCATGATATCTACTTGAAAGGTGCAATTGCATCAC
>47c11e60973e67d649f87af5379fcae9
AGAGTTTGATTATGGCTCAGGACGAACGCTGGCGGCGTGCCTAATACATGCAAGTAGAACGCTGAAGCTTGGTGCTTGCACCGAGCGGATGAGTTGCGAACGGGTGAGTAACGCGTAGGTAACCTGCCTGGTAGCGGGGGATAACTATTGGAAACGATAGCTAATACCGCATAACAGTAGATATCGCATGATATGTGCTTGAAAGATGCAATTGCATCAC
>e7060da3a7ebbebbe907a09b039e2344
AGAGTTTGATTATGGCTCAGGACGAACGCTGGCGGCGTGCCTAATACATGCAAGTAGAACGCTGAAGCTTGGTGCTTGCACCGAGCGGATGAGTTGCGAACGGGTGAGTAACGCGTAGGTAACCTGCCTGGTAGCGGGGGATAACTATTGGAAACGATAGCTAATACCGCATAACAGTAGATATCGCATGATATGTGCTTGAAAGGTGCAATTGCATCAC
>07a73a2d94635027b81b71f6132d6492
AGAGTTTGATTATGGCTCAGGACGAACGCTGGCGGCGTGCCTAATACATGCAAGTAGAACGCTGAAGCTTGGTGCTTGCACCGAGCGGATGAGTTGCGAACGGGTGAGTAACGCGTAGGTAACCTGCCTGGTAGCGGGGGATAACTATTGGAAACGATAGCTAATACCGCATAACAGTAGATATTGCATGATATCTACTTGAAAGGTGCAATTGCATCAC
>1e202d6e68040d0a87c336fca5411a08
AGAGTTTGATTATGGCTCAGGACGAACGCTGGCGGCGTGCCTAATACATGCAAGTAGAACGCTGAAGCTTGGTGCTTGCACCGAGCGGATGAGTTGCGAACGGGTGAGTAACGCGTAGGTAACCTGCCTGGTAGCGGGGGATAACTATTGGAAACGATAGCTAATACCGCATAACAGTAGATGTCGCATGACATTTGCTTAAAAGGTGCAATTGCATCAC
>e747954c1ca0bf683ef2cbbeeb497c31
AGAGTTTGATTATGGCTCAGGACGAACGCTGGCGGCGTGCCTAATACATGCAAGTAGAACGCTGAAGCTTGGTGCTTGCACCGAGCGGATGAGTTGCGAACGGGTGAGTAACGCGTAGGTAACCTGCCTGGTAGCGGGGGATAACTATTGGAAACGATAGCTAATACCGCATAACATTGACTATTGCATGATAGTCAATTAAAAGGTGCAATTGCATCAC
>f17d400c6c099d412b35d1f9fae47594
AGAGTTTGATTATGGCTCAGGACGAACGCTGGCGGCGTGCCTAATACATGCAAGTAGAACGCTGAAGCTTGGTGCTTGCACCGAGCGGATGAGTTGCGAACGGGTGAGTAACGCGTAGGTAACCTGCCTGGTAGCGGGGGATAACTATTGGAAACGATAGCTAATACCGCATAAGAGTAGATGTCGCATGACATTTGCTTAAAAGGTGCAATTGCATCAC
>8abebdf51a10fb888159c4a03c538c84
AGAGTTTGATTATGGCTCAGGACGAACGCTGGCGGCGTGCCTAATACATGCAAGTAGAACGCTGAAGCTTGGTGCTTGCACCGAGCGGATGAGTTGCGAACGGGTGAGTAACGCGTAGGTAACCTGCCTGGTAGCGGGGGATAACTATTGGAAACGATAGCTAATACCGCATAAGAGTAGATGTTGCATGACATTTGCTTAAAAGGTGCAATTGCATCAC
>272c9c81e95139db1d5f4b490d3fb562
AGAGTTTGATTATGGCTCAGGACGAACGCTGGCGGCGTGCCTAATACATGCAAGTAGAACGCTGAAGCTTGGTGCTTGCACCGAGCGGATGAGTTGCGAACGGGTGAGTAACGCGTAGGTAACCTGCCTGGTAGCGGGGGATAACTATTGGAAACGATAGCTAATACCGCATAATAGTAGATGTCGCATGACATTTACTTAAAAGGTGCAATTGCATCAC
>ee0a43b92c575219f8d8a010963aa72b
AGAGTTTGATTATGGCTCAGGACGAACGCTGGCGGCGTGCCTAATACATGCAAGTAGAACGCTGAAGCTTGGTGCTTGCACCGAGCGGATGAGTTGCGAACGGGTGAGTAACGCGTAGGTAACCTGCCTGGTAGCGGGGGATAACTATTGGAAACGATAGCTAATACCGCATAATAGTAGATGTTGCATGACATTTGCTTAAAAGGTGCAATTGCATCAC
>08d775f53d6c107f42101c2469d11528
AGAGTTTGATTATGGCTCAGGACGAACGCTGGCGGCGTGCCTAATACATGCAAGTAGAACGCTGAAGCTTGGTGCTTGCACCGAGCGGATGAGTTGCGAACGGGTGAGTAACGCGTAGGTAACCTGCCTGGTAGCGGGGGATAACTATTGGAAACGATAGCTAATACCGCATAATAGTAGGTGTTGCATGACATTTGCTTAAAAGGTGCAATTGCATCAC
>647f58501244180e1140040f67cb32ec
AGAGTTTGATTATGGCTCAGGACGAACGCTGGCGGCGTGCCTAATACATGCAAGTAGAACGCTGAAGCTTGGTGCTTGCACCGAGCGGATGAGTTGCGAACGGGTGAGTAACGCGTAGGTAACCTGCCTGGTAGCGGGGGATAACTATTGGAAACGATAGCTAATACCGCATAATATTGATTATTGCATGATAGTCAATTAAAAGGTGCAATTGCATCAC
>b8b1a56bfe2e47ff292ce1c181acc360
AGAGTTTGATTATGGCTCAGGACGAACGCTGGCGGCGTGCCTAATACATGCAAGTAGAACGCTGAAGGAAGGAGCTTGCTCTTTCCGGATGAGTTGCGAACGGGTGAGTAACGCGTAGGTAACCTGCCTGGTAGCGGGGGATAACTATTGGAAACGATAGCTAATACCGCATAACAGTAGATATCGCATGATAACTACTTGAAAGGTGCAATTGCACCAC
>ee788b3e7df82e88c66c44ce087d78c5
AGAGTTTGATTATGGCTCAGGACGAACGCTGGCGGCGTGCCTAATACATGCAAGTAGAACGCTGAAGGAAGGAGCTTGCTCTTTCCGGATGAGTTGCGAACGGGTGAGTAACGCGTAGGTAACCTGCCTGGTAGCGGGGGATAACTATTGGAAACGATAGCTAATACCGCATAACAGTAGATATCGCATGATAGCTGCTTAAAAGGTGCAATTGCACCAC
>92a5af5b3f4c5b82eed7e6b66123d423
AGAGTTTGATTATGGCTCAGGACGAACGCTGGCGGCGTGCCTAATACATGCAAGTAGAACGCTGAAGGAAGGAGCTTGCTCTTTCCGGATGAGTTGCGAACGGGTGAGTAACGCGTAGGTAACCTGCCTGGTAGCGGGGGATAACTATTGGAAACGATAGCTAATACCGCATAACAGTAGATATCGCATGATAGCTGCTTGAAAGGTGCAAATGCACCAC
>f532a212455f6b7c88d1a47b4cc98d6b
AGAGTTTGATTATGGCTCAGGACGAACGCTGGCGGCGTGCCTAATACATGCAAGTAGAACGCTGAAGGAAGGAGCTTGCTCTTTCCGGATGAGTTGCGAACGGGTGAGTAACGCGTAGGTAACCTGCCTGGTAGCGGGGGATAACTATTGGAAACGATAGCTAATACCGCATAACAGTAGATATCGCATGATAGCTGCTTGAAAGGTGCAATTGCACCAC
>ea602de7ac86a7a3337cbda1ecc5141d
AGAGTTTGATTATGGCTCAGGACGAACGCTGGCGGCGTGCCTAATACATGCAAGTAGAACGCTGAAGGAAGGAGCTTGCTCTTTCCGGATGAGTTGCGAACGGGTGAGTAACGCGTAGGTAACCTGCCTGGTAGCGGGGGATAACTATTGGAAACGATAGCTAATACCGCATAACAGTAGATATCGCATGATATGTGCTTGAAAGGTGCAAATGCATCAC
>318ea160808d3b528a8025d412829067
AGAGTTTGATTATGGCTCAGGACGAACGCTGGCGGCGTGCCTAATACATGCAAGTAGAACGCTGAAGGAAGGAGCTTGCTCTTTCCGGATGAGTTGCGAACGGGTGAGTAACGCGTAGGTAACCTGCCTGGTAGCGGGGGATAACTATTGGAAACGATAGCTAATACCGCATAACAGTAGATGTCGCATGATAGCTGCTTAAAAGGTGCAATTGCATCAC
>edb837a62b65574f076abdcd30866a2c
AGAGTTTGATTATGGCTCAGGACGAACGCTGGCGGCGTGCCTAATACATGCAAGTAGAACGCTGAAGGAAGGAGCTTGCTCTTTCCGGATGAGTTGCGAACGGGTGAGTAACGCGTAGGTAACCTGCCTGGTAGTGGGGGATAACTATTGGAAACGATAGCTAATACCGCATAACAGTAGATATCGCATGATAGCTGCTTGAAAGGTGCAATTGCACCAC
>3f6406ce486f33a1ed12b1fe98773eb4
AGAGTTTGATTATGGCTCAGGACGAACGCTGGCGGCGTGCCTAATACATGCAAGTAGAACGCTGAAGGAAGGAGCTTGCTCTTTCTGGATGAGTTGCGAACGGGTGAGTAACGCGTAGGTAACCTGCCTGGTAGCGGGGGATAACTATTGGAAACGATAGCTAATACCGCATAACAGTAGATATCGCATGATAGCTGCTTAAAAGGTGCAATTGCACCAC
>cd5b4b053ada20c1e6e931d2db27f4b9
AGAGTTTGATTATGGCTCAGGACGAACGCTGGCGGCGTGCCTAATACATGCAAGTAGAACGCTGAAGGAGAAGCTTGCTTCTCTGGATGAGTTGCGAACGGGTGAGTAACGCGTAGGTAACCTGCCTGGTAGCGGGGGATAACTATTGGAAACGATAGCTAATACCGCATAATAGCAGTTGTTGCATGACAACTGTTTGAAAGGTGCAAATGCATCACTA
>710234c39aaaf5ee6dd69ad2182767e0
AGAGTTTGATTATGGCTCAGGACGAACGCTGGCGGCGTGCCTAATACATGCAAGTAGAACGCTGAAGGAGGAGCTTGCTCTTCTGGAAGAGTTGCGAACGGGTGAGTAACGCGTAGGTAACCTGCCTGGTAGCGGGGGATAACTATTGGAAACGATAGCTAATACCGCATAATATTGAATATCGCATGATAATTGATTAAAAGATGCAATTGCATCACTA
>1de5d627dd6a2aa7a5c0bc623ff7e496
AGAGTTTGATTATGGCTCAGGACGAACGCTGGCGGCGTGCCTAATACATGCAAGTAGAACGCTGAAGGAGGAGCTTGCTCTTCTGGATGAGTTGCGAACGGGTGAGTAACGCGTAGGTAACCTGCCTGGTAACGGGGGATAACTATTGGAAACGATAGCTAATACCGCATAACAGTAGATATCGCATGATAGCTGCTTGAAAGGTGCAATTGCACCACTA
>42ee01c55e4dff558394db3bb111aee6
AGAGTTTGATTATGGCTCAGGACGAACGCTGGCGGCGTGCCTAATACATGCAAGTAGAACGCTGAAGGAGGAGCTTGCTCTTCTGGATGAGTTGCGAACGGGTGAGTAACGCGTAGGTAACCTGCCTGGTAGCGGGGGATAACTATTGGAAACGATAGCTAATACCGCATAAAAACGGTTGTTGCATGACAACTGTTTGAAAGGTGCAATTGCATCACTA
>0c8daa2bbe87e07ff4c9bbee77378514
AGAGTTTGATTATGGCTCAGGACGAACGCTGGCGGCGTGCCTAATACATGCAAGTAGAACGCTGAAGGAGGAGCTTGCTCTTCTGGATGAGTTGCGAACGGGTGAGTAACGCGTAGGTAACCTGCCTGGTAGCGGGGGATAACTATTGGAAACGATAGCTAATACCGCATAACAGCAAATGTTGCATGACATTTGCTTAAAAGATGCAATTGCATCACTA
>e6055c5378c4967b27e8735589722c0b
AGAGTTTGATTATGGCTCAGGACGAACGCTGGCGGCGTGCCTAATACATGCAAGTAGAACGCTGAAGGAGGAGCTTGCTCTTCTGGATGAGTTGCGAACGGGTGAGTAACGCGTAGGTAACCTGCCTGGTAGCGGGGGATAACTATTGGAAACGATAGCTAATACCGCATAACAGCAAATGTTGCATGACATTTGCTTAAAAGGTGCAATTGCATCACTA
>b9a046dfa7df4d24a89e9da7ccff9fa6
AGAGTTTGATTATGGCTCAGGACGAACGCTGGCGGCGTGCCTAATACATGCAAGTAGAACGCTGAAGGAGGAGCTTGCTCTTCTGGATGAGTTGCGAACGGGTGAGTAACGCGTAGGTAACCTGCCTGGTAGCGGGGGATAACTATTGGAAACGATAGCTAATACCGCATAACAGTAGATATCGCATGATAGCTGCTTAAAAGGTGCAATTGCACCACTA
>1534ddb9ca5245b49311c0a641321efa
AGAGTTTGATTATGGCTCAGGACGAACGCTGGCGGCGTGCCTAATACATGCAAGTAGAACGCTGAAGGAGGAGCTTGCTCTTCTGGATGAGTTGCGAACGGGTGAGTAACGCGTAGGTAACCTGCCTGGTAGCGGGGGATAACTATTGGAAACGATAGCTAATACCGCATAACAGTAGATATCGCATGATAGCTGCTTGAAAGGTGCAATTGCACCACTA
>e4b28635816a1e6fd8b4fa7932ab3ff8
AGAGTTTGATTATGGCTCAGGACGAACGCTGGCGGCGTGCCTAATACATGCAAGTAGAACGCTGAAGGAGGAGCTTGCTCTTCTGGATGAGTTGCGAACGGGTGAGTAACGCGTAGGTAACCTGCCTGGTAGCGGGGGATAACTATTGGAAACGATAGCTAATACCGCATAACAGTAGATATCGCATGATATCTACTTGAAAGGTGCAATTGCACCACTA
>aad7f23cd9950c49ab5e1193ad88a5c9
AGAGTTTGATTATGGCTCAGGACGAACGCTGGCGGCGTGCCTAATACATGCAAGTAGAACGCTGAAGGAGGAGCTTGCTCTTCTGGATGAGTTGCGAACGGGTGAGTAACGCGTAGGTAACCTGCCTGGTAGCGGGGGATAACTATTGGAAACGATAGCTAATACCGCATAACAGTAGATATTGCATGATGTCTGCTTGAAAGGTGCAAATGCATCACTA
>84f9be6c8e85ae673f4ef7974d97346d
AGAGTTTGATTATGGCTCAGGACGAACGCTGGCGGCGTGCCTAATACATGCAAGTAGAACGCTGAAGGAGGAGCTTGCTCTTCTGGATGAGTTGCGAACGGGTGAGTAACGCGTAGGTAACCTGCCTGGTAGCGGGGGATAACTATTGGAAACGATAGCTAATACCGCATAACAGTAGATGTCGCATGACATTTGCTTAAAAGGTGCAATTGCATCACTA
>5701a44060d91ba6e249bfbe8f4d0742
AGAGTTTGATTATGGCTCAGGACGAACGCTGGCGGCGTGCCTAATACATGCAAGTAGAACGCTGAAGGAGGAGCTTGCTCTTCTGGATGAGTTGCGAACGGGTGAGTAACGCGTAGGTAACCTGCCTGGTAGCGGGGGATAACTATTGGAAACGATAGCTAATACCGCATAACAGTAGATGTTGCATGACATTTGCTTAAAAGGTGCAATTGCATCACTA
>1f497a50053968fe5ebd54b2164562bd
AGAGTTTGATTATGGCTCAGGACGAACGCTGGCGGCGTGCCTAATACATGCAAGTAGAACGCTGAAGGAGGAGCTTGCTCTTCTGGATGAGTTGCGAACGGGTGAGTAACGCGTAGGTAACCTGCCTGGTAGCGGGGGATAACTATTGGAAACGATAGCTAATACCGCATAACAGTAGATGTTGCATGATATCTGCTTGAAAGGTGCAATTGCATCACTA
>98cd6a487e62f15eecc9ef7bb3f655f6
AGAGTTTGATTATGGCTCAGGACGAACGCTGGCGGCGTGCCTAATACATGCAAGTAGAACGCTGAAGGAGGAGCTTGCTCTTCTGGATGAGTTGCGAACGGGTGAGTAACGCGTAGGTAACCTGCCTGGTAGCGGGGGATAACTATTGGAAACGATAGCTAATACCGCATAACATTGACTATTGCATGATAGTCAATTAAAAGGTGCAAATGCACCACTA
>33d4121f243d61321b51875e5dd0ab97
AGAGTTTGATTATGGCTCAGGACGAACGCTGGCGGCGTGCCTAATACATGCAAGTAGAACGCTGAAGGAGGAGCTTGCTCTTCTGGATGAGTTGCGAACGGGTGAGTAACGCGTAGGTAACCTGCCTGGTAGCGGGGGATAACTATTGGAAACGATAGCTAATACCGCATAACATTGACTATTGCATGATAGTCAATTGAAAGGTGCAAATGCACCACTA
>19a8c3be3b2d0130f7b56623b89a3b7e
AGAGTTTGATTATGGCTCAGGACGAACGCTGGCGGCGTGCCTAATACATGCAAGTAGAACGCTGAAGGAGGAGCTTGCTCTTCTGGATGAGTTGCGAACGGGTGAGTAACGCGTAGGTAACCTGCCTGGTAGCGGGGGATAACTATTGGAAACGATAGCTAATACCGCATAACATTGACTATTGCATGATAGTCAATTGAAAGGTGCAATTGCACCACTA
>99d5a3267ae7cec187ff6ce48166d032
AGAGTTTGATTATGGCTCAGGACGAACGCTGGCGGCGTGCCTAATACATGCAAGTAGAACGCTGAAGGAGGAGCTTGCTCTTCTGGATGAGTTGCGAACGGGTGAGTAACGCGTAGGTAACCTGCCTGGTAGCGGGGGATAACTATTGGAAACGATAGCTAATACCGCATAAGAGTAGATGTCGCATGACATTTGCTTAAAAGGTGCAATTGCATCACTA
>5c4b4be7d537e720d7d0bf36e1eb34b3
AGAGTTTGATTATGGCTCAGGACGAACGCTGGCGGCGTGCCTAATACATGCAAGTAGAACGCTGAAGGAGGAGCTTGCTCTTCTGGATGAGTTGCGAACGGGTGAGTAACGCGTAGGTAACCTGCCTGGTAGCGGGGGATAACTATTGGAAACGATAGCTAATACCGCATAAGAGTAGATGTTGCATGACATTTACTTAAAAGGTGCAATTGCATCACTA
>c7ba459283590e3d7690d47ce28756ad
AGAGTTTGATTATGGCTCAGGACGAACGCTGGCGGCGTGCCTAATACATGCAAGTAGAACGCTGAAGGAGGAGCTTGCTCTTCTGGATGAGTTGCGAACGGGTGAGTAACGCGTAGGTAACCTGCCTGGTAGCGGGGGATAACTATTGGAAACGATAGCTAATACCGCATAAGAGTAGATGTTGCATGACATTTGCTTAAAAGGTGCAATTGCATCACTA
>c7152076247ab9ee39737fea08d8c590
AGAGTTTGATTATGGCTCAGGACGAACGCTGGCGGCGTGCCTAATACATGCAAGTAGAACGCTGAAGGAGGAGCTTGCTCTTCTGGATGAGTTGCGAACGGGTGAGTAACGCGTAGGTAACCTGCCTGGTAGCGGGGGATAACTATTGGAAACGATAGCTAATACCGCATAAGAGTAGATGTTGCATGACATTTGCTTAAAAGGTGCAATTGCATTACTA
>2dc7032f742455e565ba0b121dd1f14c
AGAGTTTGATTATGGCTCAGGACGAACGCTGGCGGCGTGCCTAATACATGCAAGTAGAACGCTGAAGGAGGAGCTTGCTCTTCTGGATGAGTTGCGAACGGGTGAGTAACGCGTAGGTAACCTGCCTGGTAGCGGGGGATAACTATTGGAAACGATAGCTAATACCGCATAATAGCAGTTGTTGCATGACAACTGTTTAAAAGGTGCAATTGCACCACTA
>c2589a992edc0f3a24c441a22c9ffb10
AGAGTTTGATTATGGCTCAGGACGAACGCTGGCGGCGTGCCTAATACATGCAAGTAGAACGCTGAAGGAGGAGCTTGCTCTTCTGGATGAGTTGCGAACGGGTGAGTAACGCGTAGGTAACCTGCCTGGTAGCGGGGGATAACTATTGGAAACGATAGCTAATACCGCATAATAGCAGTTGTTGCATGACAACTGTTTGAAAGGTGCAATTGCATCACTA
>3ee4fd31dff3b8e6192af2bd61086eeb
AGAGTTTGATTATGGCTCAGGACGAACGCTGGCGGCGTGCCTAATACATGCAAGTAGAACGCTGAAGGAGGAGCTTGCTCTTCTGGATGAGTTGCGAACGGGTGAGTAACGCGTAGGTAACCTGCCTGGTAGCGGGGGATAACTATTGGAAACGATAGCTAATACCGCATAATAGTAGATGTTGCATGACATTTACTTAAAAGGTGCAATTGCATCACTA
>2c03aa80588078298ecc3120227a58f6
AGAGTTTGATTATGGCTCAGGACGAACGCTGGCGGCGTGCCTAATACATGCAAGTAGAACGCTGAAGGAGGAGCTTGCTCTTCTGGATGAGTTGCGAACGGGTGAGTAACGCGTAGGTAACCTGCCTGGTAGCGGGGGATAACTATTGGAAACGATAGCTAATACCGCATAATAGTAGATGTTGCATGACATTTGCTTAAAAGGTGCAATTGCATCACTA
>d2437d4431cd24a5fc47d9b2046391ab
[truncated: 1,141,857 more chars]
