# Supplementary material for: Oral human papillomavirus infection aligns with a coordinated bacterial microbiome inferred virulence ecology
Source: Front Cell Infect Microbiol. 2026 Jun 5;16:1821266. doi: 10.3389/fcimb.2026.1821266 (PMC13279419; doi:10.3389/fcimb.2026.1821266)
Supplement: Supplementary file 15 [file DataSheet15.csv]

id	(Intercept)	HPV_statusHPV positive
1CMET2-PWY	0.8022827391352099	-0.028790659343661047
ALL-CHORISMATE-PWY	-5.277196790316525	-0.43515214440739175
ANAEROFRUCAT-PWY	0.8183047728303521	-0.03116719241223669
ANAGLYCOLYSIS-PWY	0.9415078663540317	-0.03139389426779346
ARG+POLYAMINE-SYN	-0.508762206875816	0.06497082991144237
ARGORNPROST-PWY	-1.2511277187450025	0.08548434748835868
ARGSYN-PWY	0.31121121631508597	0.036517308584706774
ARGSYNBSUB-PWY	0.23532552494531345	0.06278812517862452
ARO-PWY	0.9919073316373321	-0.02967926386112203
ASPASN-PWY	0.6146082874343275	0.002024792056073872
BIOTIN-BIOSYNTHESIS-PWY	0.08681635376778818	0.022297142463629772
BRANCHED-CHAIN-AA-SYN-PWY	0.8982489927798962	-0.017771877215247436
CALVIN-PWY	1.067018220266382	-0.033579701013493446
CENTFERM-PWY	-2.161662318134824	-0.09109715198672749
COA-PWY	1.0045813482378438	-0.04180166555356676
COBALSYN-PWY	0.014250336689381804	-0.004449948685281944
CODH-PWY	-2.9221967548335526	-0.14484307768391497
COLANSYN-PWY	0.12314368212108207	0.010865027057400757
COMPLETE-ARO-PWY	1.0337765237859724	-0.02913367743516381
CRNFORCAT-PWY	-7.046624169921472	0.06932548092339551
DAPLYSINESYN-PWY	0.6603398043025948	0.017075341117696922
DENITRIFICATION-PWY	-1.3307423556620241	0.10358332147925324
DENOVOPURINE2-PWY	0.9352288539940687	0.0018796859197290003
DTDPRHAMSYN-PWY	0.5613952952098007	-0.029749261275636027
ENTBACSYN-PWY	-1.4931533680025275	0.1511390038897574
FAO-PWY	-2.452371711125375	0.09497168820797158
FASYN-ELONG-PWY	0.8136276362763741	0.024505634457742287
FASYN-INITIAL-PWY	0.5483785936540997	0.04364082949235776
FERMENTATION-PWY	0.593278733242828	-0.020541625493910875
FOLSYN-PWY	0.9434926888763577	-0.031038800927409127
FUC-RHAMCAT-PWY	-2.1724161047819885	0.03710741815402626
FUCCAT-PWY	-2.058117858767787	0.03605355949382677
GALACT-GLUCUROCAT-PWY	-2.027277109349093	0.11850074582611336
GALACTUROCAT-PWY	-1.7417476266146394	0.2901945453263923
GALLATE-DEGRADATION-I-PWY	-6.997351521130128	-0.07941887751544977
GLCMANNANAUT-PWY	0.19432967803992351	-0.058969258573094936
GLUCONEO-PWY	0.8280749493465667	0.008453748309861665
GLUCOSE1PMETAB-PWY	-0.6749467965890386	-0.03957322296558051
GLUCUROCAT-PWY	-1.7868430014339962	0.27009067816256294
GLUTORN-PWY	-0.09059641359597226	0.08237727655474983
GLYCOCAT-PWY	0.3793770289301239	0.0323209518130962
GLYCOGENSYNTH-PWY	0.6472182636893784	-0.06038676436741365
GLYCOL-GLYOXDEG-PWY	-3.9145940760012645	0.44283432953297336
GLYCOLYSIS	0.9551445031880696	-0.034595317353016825
GLYCOLYSIS-E-D	0.391220466913472	0.06237552226706706
GLYCOLYSIS-TCA-GLYOX-BYPASS	-2.638122900701565	0.32005429311739075
GLYOXYLATE-BYPASS	-3.7081255873921406	0.36782619266581373
GOLPDLCAT-PWY	-6.937146729560717	0.06337607742166784
HEME-BIOSYNTHESIS-II	0.19082547748693734	-0.01267837258872907
HEMESYN2-PWY	0.7899352286930341	-0.03335774442220981
HEXITOLDEGSUPER-PWY	-0.05154696271140402	0.03829188860878271
HISDEG-PWY	-0.20198789537869732	-0.0778255694975875
HISTSYN-PWY	0.1216708864241891	0.05471231746095031
HOMOSER-METSYN-PWY	0.5336837512723953	-0.0322038115658439
HSERMETANA-PWY	0.5387641893033415	-0.004087520592523692
ILEUSYN-PWY	0.9391219691491433	-0.018080707739025387
KDO-NAGLIPASYN-PWY	-0.48628790729765026	-0.007440348203772401
LACTOSECAT-PWY	-0.34784835842427597	-0.09444402379882678
LEU-DEG2-PWY	-6.691841615245587	0.393793382407832
LPSSYN-PWY	-7.0268765026185225	0.6228888649511457
MET-SAM-PWY	0.7511018707022394	-0.03331627031724421
METHYLGALLATE-DEGRADATION-PWY	-6.96610779591905	-0.08551819915893334
NAD-BIOSYNTHESIS-II	-1.249022566395027	-0.023062129002770847
NAGLIPASYN-PWY	0.5269611522688233	0.0052149953855673324
NONMEVIPP-PWY	0.6949354797416625	0.0029463415421213538
NONOXIPENT-PWY	1.1535162275309911	-0.021875364423819654
OANTIGEN-PWY	0.6464371472461092	-0.028094696057657485
P105-PWY	-2.640633472130145	0.4568011189877065
P108-PWY	0.11911226924589435	0.031467449559912444
P122-PWY	-0.3768231049776354	-0.056749043887182375
P124-PWY	-0.2422706866962514	-0.05315833713397938
P125-PWY	-0.6929300471315605	-0.015960288297866235
P161-PWY	0.4599504520740547	-0.03032308443670891
P162-PWY	-2.0563464806122393	0.031173174564993484
P163-PWY	-2.6257161365528257	-0.02695826083247946
P164-PWY	-0.9922173828925587	0.11378981774358629
P184-PWY	-7.0742264041932215	-0.0688366851219073
P221-PWY	-4.344687962105225	0.2208768033335749
P23-PWY	0.11252322885082222	0.08986065179396407
P281-PWY	-6.417817383379882	-0.06408292297822897
P4-PWY	0.6323267796243606	0.013223271578211578
P42-PWY	0.7014097599870244	0.00783642119930212
P441-PWY	0.5290760241944135	-0.03323575462429281
P461-PWY	-0.9093871031776475	0.101691386617685
P562-PWY	-2.9338707081579294	0.05910480217849868
PANTO-PWY	0.38462907547178204	0.007026103142977787
PANTOSYN-PWY	0.5730102446245908	0.007383004310023036
PENTOSE-P-PWY	0.5929655017142412	-0.015124789936011285
PEPTIDOGLYCANSYN-PWY	1.0217756964869729	-0.04132201050891357
PHOSLIPSYN-PWY	1.0577006549256485	-0.030653475755789496
POLYAMINSYN3-PWY	-0.6761407413328575	-0.23617316034568672
POLYAMSYN-PWY	-0.7290156590718686	0.01699231049325474
POLYISOPRENSYN-PWY	0.8173881775780263	-0.03698647969715356
PPGPPMET-PWY	-0.3268404119350663	-0.009666138587511457
PROTOCATECHUATE-ORTHO-CLEAVAGE-PWY	-6.409781476848959	0.6065281679595367
PRPP-PWY	0.7205797304983452	-0.004039106834333657
PWY-1269	0.481256225573536	0.01717926639317617
PWY-1861	-2.6262043124954575	0.25437342518879813
PWY-2941	0.24620214717894484	-0.010804758377805705
PWY-2942	1.0046759264633902	-0.02324228860394089
PWY-3001	0.9098045200025755	-0.018823565932592854
PWY-3781	-0.1835292936445425	0.05691637734015443
PWY-4984	-1.3202505532921052	0.17638073304677332
PWY-5005	-0.8377173423189754	0.1094160505657267
PWY-5022	-1.8746639470703137	0.2620244945759632
PWY-5088	-5.273270473781295	0.6158717183677246
PWY-5097	0.8258478507907956	0.016038377325592896
PWY-5100	0.814382055813363	-0.04974171180498003
PWY-5101	1.006187096274651	-0.01962568939753312
PWY-5103	0.8674965680429132	-0.019383277880551626
PWY-5104	0.6995738824010402	-0.0071348760560479155
PWY-5121	0.7234504300579196	-7.754192318842235e-4
PWY-5154	-1.0479683753977342	0.14045394524737811
PWY-5177	-2.305693794807132	0.10307775598776253
PWY-5188	0.4234383283336802	0.006675896618998951
PWY-5189	0.37946531211776957	0.003762715798955883
PWY-5265	-4.809232247927735	0.5098000008590761
PWY-5304	-3.8797914144046413	0.31642378552990796
PWY-5345	-0.2336489982558696	0.06267303230924515
PWY-5347	0.710838890672914	-0.001306225752340078
PWY-5384	-0.46611089356130186	-0.03904570407224814
PWY-5484	0.8474804064979207	-0.03308190563460301
PWY-5505	-0.054208675860772715	0.08492649231666866
PWY-5509	-0.012958001458914126	-0.0018128401818099835
PWY-5659	0.5100272127244008	0.015645203925698337
PWY-5667	1.1864973738645492	-0.0314602880543643
PWY-5676	-1.3732837289725328	0.12517756173038228
PWY-5677	-2.4930574547841235	0.12259459713166117
PWY-5686	1.0362232987347202	-0.03594245026417211
PWY-5695	0.9564159868341484	-0.04191292664468469
PWY-5705	-6.27556612988032	-0.08195218672005043
PWY-5747	-1.9183402616102825	-0.055245024258675696
PWY-5837	-0.07044879806307947	0.0075983976442731095
PWY-5838	0.23851571115294856	0.004160812410286011
PWY-5840	0.2237704926448565	0.007624191524923797
PWY-5845	-5.474204638736079	-0.3454087609633715
PWY-5850	-5.474204638736079	-0.3454087609633715
PWY-5855	-0.8678845066745904	-0.08176458184820651
PWY-5856	-0.8678845066745904	-0.08176458184820651
PWY-5857	-0.8678845066745904	-0.08176458184820651
PWY-5860	-5.61781932850005	-0.3118428763237468
PWY-5861	0.15314988805075114	0.0035760216526657795
PWY-5862	-5.61781932850005	-0.3118428763237468
PWY-5863	-0.001288722318009583	0.002002368834588414
PWY-5896	-5.474204638736079	-0.3454087609633715
PWY-5897	0.21789332927755733	0.005154444306595192
PWY-5898	0.21789332927755733	0.005154444306595192
PWY-5899	0.21789332927755733	0.005154444306595192
PWY-5910	-0.17289083675104955	-0.013597135679452133
PWY-5913	0.30360217226105846	-0.018126812627284848
PWY-5918	0.29828243922334163	0.009445892736183608
PWY-5920	-0.8715858973323902	-0.08425532869179941
PWY-5971	0.7883371090383307	0.03556570731130135
PWY-5973	1.146215461847401	-0.03183980272360131
PWY-5989	0.6390109128256594	0.043814628976525515
PWY-6121	1.041632728207981	-0.03757001294480522
PWY-6122	1.038122032971179	-0.03868651743990821
PWY-6123	1.0404494525230739	-0.0421504728797548
PWY-6125	0.8714714544448015	0.006341136349333279
PWY-6126	1.1465222328113054	-0.04790808578180509
PWY-6143	-3.0922835945941394	0.06289265061488553
PWY-6147	0.9521294147694146	-0.022763472542049988
PWY-6151	0.7620189486786568	-0.036221535005633264
PWY-6163	1.0044436749096608	-0.031045605129477585
PWY-621	0.5679065551579061	-0.039263972037657066
PWY-6263	-1.367799101019867	0.11721138616509241
PWY-6269	-0.007151597430403278	-0.002152793667038434
PWY-6277	1.038122032971179	-0.03868651743990821
PWY-6282	0.6455295143129369	0.045378168685906564
PWY-6317	0.6963204052327328	-0.06438503314318632
PWY-6353	-2.2962486451410085	0.4719755262829356
PWY-6383	-1.8523109110034843	0.037336014185583306
PWY-6385	1.0199261507780406	-0.04410834281947717
PWY-6386	1.038119733752474	-0.04135877424377576
PWY-6387	1.0287637097830835	-0.04141532646387618
PWY-6396	-1.1847566579225095	-0.017402850230895786
PWY-6397	-7.122449022856678	0.33091613553243376
PWY-6467	0.4376337184056007	0.006997429035321305
PWY-6470	-1.5570430241260862	-0.0384196202420267
PWY-6471	0.48240756154350706	-0.055039265417656164
PWY-6478	-1.9988455253848603	-0.14562403191518958
PWY-6507	-1.4202677106164785	0.054619724295212786
PWY-6519	0.05866200743723038	0.01981911772807763
PWY-6545	-0.5116205609453992	-0.03986297594406186
PWY-6562	-3.4338132262782235	0.04725014685529045
PWY-6572	-4.39234654792709	0.5067901376106889
PWY-6588	-0.5953358358738017	-0.002079692234849069
PWY-6590	-1.9434113421221824	-0.10485153477680027
PWY-6608	-0.7915807691326906	0.15314218529000065
PWY-6609	0.9382938857124596	-0.06275114851346526
PWY-6612	0.9127008627779709	-0.03376064096727971
PWY-6628	0.7500376429156663	0.029216580705788923
PWY-6630	0.7313019887078003	0.029873056696426533
PWY-6700	0.8323913705922479	-0.03579999277663834
PWY-6703	0.5894879104403881	0.030667035914267334
PWY-6708	-0.8678845066745904	-0.08176458184820651
PWY-6737	0.7710572914008473	-0.05426284464765579
PWY-6749	-2.826369839567019	0.15344415205975467
PWY-6891	-0.5274341328834389	0.08026677793621584
PWY-6892	0.07620093065882383	0.04830299185123854
PWY-6895	0.24588528741045135	0.040563733707066806
PWY-6897	0.7098509374610948	-9.021166308274976e-4
PWY-6901	-1.034001467277137	0.18214109458115796
PWY-6969	0.13521888592178932	0.10390914586376929
PWY-7003	-3.0451006859542193	0.910916938178152
PWY-7007	-6.467470613917898	0.18688838477774794
PWY-7013	-0.2040983928998319	0.14733225649587253
PWY-7031	-2.5806929097460314	0.02915090513965719
PWY-7090	-5.262046082584437	0.5627263359200666
PWY-7094	-3.172866293889742	-0.0020048736203307394
PWY-7111	0.9507720115776728	-0.017020022316335693
PWY-7184	0.7354878873510184	0.010533566987261898
PWY-7187	0.7445132128078686	0.001508997696560023
PWY-7196	0.7781401899842564	0.0019708989351675185
PWY-7197	0.6056754215312719	0.015523851448296551
PWY-7198	-7.163854887733142	0.10949561299321017
PWY-7199	0.6528571391650324	-0.06328459993574563
PWY-7200	0.5792319262386485	-0.003697366502324656
PWY-7208	1.1823211992630362	-0.03581463711049116
PWY-7210	-7.131962517530788	0.12012901787322303
PWY-7211	0.5870243128117973	0.004081743434770814
PWY-7219	1.1346731896538582	-0.04276120217687575
PWY-7220	1.1779009053031242	-0.05949699243914097
PWY-7221	1.0574283459380478	-0.0389154224773538
PWY-7222	1.1779009053031242	-0.05949699243914097
PWY-7228	0.8573234328873784	0.009287524278902545
PWY-7229	1.1785459595982193	-0.048083134686329194
PWY-7234	0.652958298416058	-0.03838961774963569
PWY-7237	-2.706320965468878	0.0650299218769492
PWY-7242	-1.2280039470871476	0.15118583848120565
PWY-7254	-0.36692307804476076	0.1257046555612913
PWY-7315	-5.83086467184483	-0.35600994827487126
PWY-7323	0.02771507087598657	-5.07606540676954e-4
PWY-7328	-0.7305403078760122	-0.07459667780850093
PWY-7332	-2.398483780377222	-0.12221997116837253
PWY-7371	-2.164644656225562	0.11579755147659168
PWY-7373	-2.305647446940103	0.06442339962409681
PWY-7374	-7.01699027605438	0.18805382102541313
PWY-7377	-0.23842843352634535	-0.012108039768670226
PWY-7391	-6.323910537587087	0.2610468524402686
PWY-7392	0.4076260816900801	-0.004415138150427721
PWY-7400	0.3128279735225963	0.03407990359383117
PWY-7456	-1.6359810181382253	-0.17563351821859438
PWY-7539	0.843833567761278	0.012819746312798058
PWY-7560	0.6949354797416625	0.0029463415421213538
PWY-7663	1.2126548091345661	-0.02955135351483388
PWY-7664	0.7351779302503356	0.0321455121925692
PWY-841	0.935532662349436	0.004080719045707625
PWY-922	-0.40680279353987814	-0.011277008891095903
PWY0-1061	0.6473811295013583	-0.03550270383939527
PWY0-1241	-0.03918947431363762	0.023919052900290994
PWY0-1261	0.252825630341297	-0.012417976067546056
PWY0-1296	0.6191529681625969	-0.0569516956701906
PWY0-1297	0.4559470049690555	-0.04612645185742365
PWY0-1298	0.5383494395199833	-0.03245955357538545
PWY0-1319	1.1864973738645492	-0.03146028805436426
PWY0-1415	-0.5654940959192754	0.028058183507075674
PWY0-1479	-0.15622523258118637	-0.012729097250542998
PWY0-1586	0.6060448392909841	-0.07549642565255667
PWY0-162	0.8905363840012424	0.010138869164342972
PWY0-166	0.78196066535215	0.002237536848958598
PWY0-41	-6.406759046540657	0.0038076271753124113
PWY0-42	-5.761411223515431	0.27018417665473055
PWY0-781	0.6158747992643541	0.012078204699975132
PWY0-845	-0.7284520521660731	0.12033722566663338
PWY0-862	0.8430697724526777	-0.04720069169124893
PWY1G-0	-2.795275380974231	0.07582250443990377
PWY490-3	-1.0832174616348142	0.2527294441040444
PWY4FS-7	0.925210900768036	-0.03509893123959625
PWY4FS-8	0.925210900768036	-0.03509893123959628
PWYG-321	0.5491922382148289	-0.01862718721309419
PYRIDNUCSAL-PWY	0.244103583980805	3.795731339966157e-4
PYRIDNUCSYN-PWY	-0.0045889247807258116	0.0474982187259335
PYRIDOXSYN-PWY	-1.1275715328166873	0.1412127975753105
REDCITCYC	-0.447540603316229	0.12497045686085441
RHAMCAT-PWY	-1.744406750718392	-0.12614491425881152
RIBOSYN2-PWY	0.7364300999022113	0.019217831327040448
RUMP-PWY	-2.870041126338003	0.2447605014660367
SALVADEHYPOX-PWY	-2.8148947655926246	0.44982452743888546
SER-GLYSYN-PWY	0.5935161268626317	-0.008865477783621501
SO4ASSIM-PWY	-0.8145951073824236	0.10403380745950987
SULFATE-CYS-PWY	-0.3105513692217947	0.07287238038997694
TCA	0.05529217022774269	0.10956448044784782
TCA-GLYOX-BYPASS	-3.145364606230217	0.34792296686294394
TEICHOICACID-PWY	-1.6558716354305192	0.08546941705541475
THISYN-PWY	0.48763456821147777	0.013285692465107586
THREOCAT-PWY	-6.833220769870195	-0.10758308027275586
THRESYN-PWY	0.9284634520574713	-0.03217217015705095
TRNA-CHARGING-PWY	0.9499029536099624	-0.0020678970398066276
TRPSYN-PWY	0.8101210734514517	-0.022072025806013175
TYRFUMCAT-PWY	-5.459269376460618	0.33931209904849935
UBISYN-PWY	-0.8681626994921494	-0.08659161511472853
UDPNAGSYN-PWY	0.8072116827047058	-0.029950578619915496
VALSYN-PWY	0.9391219691491433	-0.018080707739025387
