# Supplementary material for: Oral human papillomavirus infection aligns with a coordinated bacterial microbiome inferred virulence ecology
Source: Front Cell Infect Microbiol. 2026 Jun 5;16:1821266. doi: 10.3389/fcimb.2026.1821266 (PMC13279419; doi:10.3389/fcimb.2026.1821266)
Supplement: Supplementary file 17 [file Table2.xlsx]

## Sheet: FigA_Data
SampleID	VODS	Adhesion	Invasion	Immune_Interface_Defence	Persistence_Biofilm	Toxin_Secretion_Damage	HPV_bin	d__Bacteria;p__Firmicutes;c__Bacilli;o__Lactobacillales;f__Streptococcaceae;g__Streptococcus;s__Streptococcus_parasanguinis	d__Bacteria;p__Bacteroidota;c__Bacteroidia;o__Bacteroidales;f__Porphyromonadaceae;g__Porphyromonas;s__Porphyromonas_pasteri	d__Bacteria;p__Bacteroidota;c__Bacteroidia;o__Flavobacteriales;f__Flavobacteriaceae;g__Capnocytophaga;s__Capnocytophaga_gingivalis	d__Bacteria;p__Bacteroidota;c__Bacteroidia;o__Bacteroidales;f__Tannerellaceae;g__Tannerella;s__Tannerella_forsythia	d__Bacteria;p__Proteobacteria;c__Gammaproteobacteria;o__Burkholderiales;f__Neisseriaceae;g__Kingella;s__uncultured_bacterium	d__Bacteria;p__Bacteroidota;c__Bacteroidia;o__Bacteroidales;f__Prevotellaceae;g__Prevotella;s__Prevotella_intermedia	d__Bacteria;p__Firmicutes;c__Clostridia;o__Lachnospirales;f__Lachnospiraceae;g__Oribacterium;s__uncultured_organism	d__Bacteria;p__Firmicutes;c__Bacilli;o__Lactobacillales;f__Streptococcaceae;g__Streptococcus;s__Streptococcus_infantis	d__Bacteria;p__Firmicutes;c__Negativicutes;o__Veillonellales-Selenomonadales;f__Selenomonadaceae;g__Selenomonas;__	d__Bacteria;p__Bacteroidota;c__Bacteroidia;o__Bacteroidales;f__Prevotellaceae;g__Prevotella_7;s__Prevotella_melaninogenica	d__Bacteria;p__Bacteroidota;c__Bacteroidia;o__Sphingobacteriales;f__Lentimicrobiaceae;g__Lentimicrobium;s__unidentified	d__Bacteria;p__Bacteroidota;c__Bacteroidia;o__Bacteroidales;f__Prevotellaceae;g__Alloprevotella;s__Alloprevotella_rava	d__Bacteria;p__Firmicutes;c__Negativicutes;o__Veillonellales-Selenomonadales;f__Veillonellaceae;g__Dialister;s__Dialister_invisus	d__Bacteria;p__Firmicutes;c__Clostridia;o__Lachnospirales;f__Lachnospiraceae;g__Stomatobaculum;__	d__Bacteria;p__Proteobacteria;c__Gammaproteobacteria;o__Enterobacterales;f__Pasteurellaceae;g__Haemophilus;s__Haemophilus_parainfluenzae	d__Bacteria;p__Firmicutes;c__Bacilli;o__Lactobacillales;f__Streptococcaceae;g__Streptococcus;s__Streptococcus_anginosus	d__Bacteria;p__Firmicutes;c__Clostridia;o__Clostridia_UCG-014;f__Clostridia_UCG-014;g__Clostridia_UCG-014;s__Clostridiales_bacterium	d__Bacteria;p__Firmicutes;c__Clostridia;o__Lachnospirales;f__Lachnospiraceae;g__Butyrivibrio;s__unidentified	d__Bacteria;p__Firmicutes;c__Negativicutes;o__Veillonellales-Selenomonadales;f__Veillonellaceae;g__Veillonella;s__Veillonella_dispar	d__Bacteria;p__Bacteroidota;c__Bacteroidia;o__Bacteroidales;f__Prevotellaceae;g__Prevotella;s__Prevotella_salivae	d__Bacteria;p__Actinobacteriota;c__Actinobacteria;o__Actinomycetales;f__Actinomycetaceae;g__Actinomyces;s__Schaalia_odontolytica	d__Bacteria;p__Bacteroidota;c__Bacteroidia;o__Bacteroidales;f__Prevotellaceae;g__Prevotella_7;__	d__Bacteria;p__Campylobacterota;c__Campylobacteria;o__Campylobacterales;f__Campylobacteraceae;g__Campylobacter;s__Campylobacter_gracilis	d__Bacteria;p__Firmicutes;c__Negativicutes;o__Veillonellales-Selenomonadales;f__Selenomonadaceae;g__Selenomonas;s__Selenomonas_artemidis	d__Bacteria;p__Firmicutes;c__Negativicutes;o__Veillonellales-Selenomonadales;f__Selenomonadaceae;g__Selenomonas;s__Selenomonas_sp.	d__Bacteria;p__Bacteroidota;c__Bacteroidia;o__Bacteroidales;f__Prevotellaceae;g__Prevotella;s__Prevotella_loescheii	d__Bacteria;p__Firmicutes;c__Negativicutes;o__Veillonellales-Selenomonadales;f__Selenomonadaceae;g__Selenomonas;s__Selenomonas_sputigena	d__Bacteria;p__Firmicutes;c__Clostridia;o__Peptostreptococcales-Tissierellales;f__Anaerovoracaceae;g__Mogibacterium;s__Mogibacterium_diversum	d__Bacteria;p__Bacteroidota;c__Bacteroidia;o__Flavobacteriales;f__Flavobacteriaceae;g__Capnocytophaga;s__Capnocytophaga_ochracea	d__Bacteria;p__Bacteroidota;c__Bacteroidia;o__Bacteroidales;f__Prevotellaceae;g__Alloprevotella;s__uncultured_Bacteroidetes	d__Bacteria;p__Campylobacterota;c__Campylobacteria;o__Campylobacterales;f__Campylobacteraceae;g__Campylobacter;s__Campylobacter_concisus	d__Bacteria;p__Bacteroidota;c__Bacteroidia;o__Bacteroidales;f__Prevotellaceae;g__Prevotella;__	d__Bacteria;p__Actinobacteriota;c__Actinobacteria;o__Micrococcales;f__Micrococcaceae;g__Rothia;__	d__Bacteria;p__Campylobacterota;c__Campylobacteria;o__Campylobacterales;f__Campylobacteraceae;g__Campylobacter;s__unidentified	d__Bacteria;p__Fusobacteriota;c__Fusobacteriia;o__Fusobacteriales;f__Fusobacteriaceae;g__Fusobacterium;s__Fusobacterium_nucleatum	d__Bacteria;p__Firmicutes;c__Clostridia;o__Lachnospirales;f__Lachnospiraceae;g__Catonella;__	d__Bacteria;p__Bacteroidota;c__Bacteroidia;o__Bacteroidales;f__Paludibacteraceae;g__F0058;s__uncultured_bacterium	d__Bacteria;p__Bacteroidota;c__Bacteroidia;o__Bacteroidales;f__Prevotellaceae;g__Alloprevotella;s__Alloprevotella_tannerae	d__Bacteria;p__Proteobacteria;c__Gammaproteobacteria;o__Burkholderiales;f__Burkholderiaceae;g__Lautropia;s__Lautropia_sp.	d__Bacteria;p__Proteobacteria;c__Gammaproteobacteria;o__Enterobacterales;f__Yersiniaceae;g__Serratia;s__Serratia_nematodiphila	d__Bacteria;p__Bacteroidota;c__Bacteroidia;o__Bacteroidales;f__Prevotellaceae;g__Prevotella_7;s__Prevotella_sp.	d__Bacteria;p__Firmicutes;c__Clostridia;o__Lachnospirales;f__Lachnospiraceae;g__Lachnoanaerobaculum;s__uncultured_organism
2001.fastq	1.20332	0.467624	0.0683563	0.0376937	0.597896	0.0317503	1	0.18271	0	7.10934e-05	0	0.000426561	0	0.0427982	0.00824684	0.000497654	0.0123703	0	0.000497654	0.000426561	0	0.00419451	0.000639841	0.00021328	0.00142187	0.183137	0.0096687	0.00718044	0.00874449	0.000924214	0	0.0393858	0.000355467	0	0.00142187	0	0.00334139	0.0285796	0	0.0356889	7.10934e-05	0	0.000497654	0.00021328	0.000639841	0.000284374	0	0.00263046	0.00149296
2002.fastq	1.23781	0.465692	0.135385	0.140231	0.405731	0.0907692	0	0.0288462	0.00384615	0.000769231	0	0.000384615	0	0.00576923	0.118077	0	0.00961538	0	0	0.0273077	0.00692308	0.0257692	0.005	0.0115385	0	0.0284615	0.00269231	0.000769231	0	0	0.000769231	0.00192308	0	0.0157692	0	0	0.00307692	0.0107692	0.00307692	0.0115385	0	0.00192308	0.0115385	0.00576923	0.015	0	0	0	0.00423077
2006.fastq	1.80805	0.693649	0.0943038	0.405203	0.498214	0.116681	0	0.00144819	0.0451083	0.00745548	0.000697275	0	0	0.000804548	0.222377	0.000429092	0.0154473	0.000214546	0	0.00316456	0	0.111081	0	0.0027891	0	0.00472002	0.000482729	0.000429092	0	0.00144819	0	0	0.0104055	0.000590002	0.000107273	0.0016091	0.0183437	0.00230637	0.00573911	0.0260137	0.00112637	0.00214546	0	0.000482729	0.00595366	0.00101909	0	0	0.000107273
2014.fastq	1.34004	0.419472	0.0926309	0.276975	0.47363	0.0773301	0	0.014647	0.0173838	0.0024834	0	0.000456135	0.000506817	0.0169277	0.0825098	0.00182454	0.136536	0	0.000861588	0.000253408	0.00263545	0.149105	0	0.00557498	0	0.100096	0.00886929	0.00364908	0.0117075	0.000709543	0	0.00466271	0.00233136	0.00121636	0.000253408	0.000253408	0.017992	0.0295981	0	0.001115	0	0.00212863	0.00116568	0	0.00506817	0.000405453	0	0.00537226	0.00293954
2025.fastq	2.02737	0.850062	0.0278061	0.472703	0.650841	0.0259534	1	0.108847	0.0165972	0.000771962	0.000308785	0.000463177	0	0.00926355	0.147676	0	0.00856878	0	0.000849159	0.000308785	0	0.14868	7.71962e-05	0	0.000385981	0.00856878	0	0.000308785	0.00169832	0	0	0.000385981	0	0	0	0	0.00270187	0.0060985	0	0.0276363	7.71962e-05	0	0	7.71962e-05	0.000231589	7.71962e-05	0	0	0.00115794
2026.fastq	1.34243	0.470402	0.0947093	0.268886	0.447812	0.060623	1	0.0812626	0.0128403	0.0200927	0	0.000237784	0	0.0282963	0.0358459	0	0.014802	0	0	0	0.00279396	0.0273451	0.000118892	0.00392343	0.0178338	0.0546903	0.00695518	0.0112353	0.0251456	0	0	0.030793	0	0.000178338	0.00148615	0	0.0123053	0.0375104	0	0.0285935	0	0	0.00112947	0	5.9446e-05	0.000535014	0	0.00291285	0.00499346
2030.fastq	1.17011	0.421632	0.0604572	0.0593626	0.58853	0.0401283	1	0.0619082	0.00101823	0.000254557	0.000458202	0.00117096	0.00132369	0.031565	0.0161389	0.00040729	0.019499	0	0.000865492	0.000560024	0.000916404	0.0150697	0.000560024	0.00076367	0.00702576	0.212097	0.0102332	0.0144079	0.00840037	0.00198554	0	0.0179717	0.000865492	0.00249465	0.00234192	0.00152734	0.000254557	0.0149679	0	0.0176153	0	0.00188372	0.00040729	0.000305468	0.00203645	0.00646574	0	0.00274921	0.00463293
2031.fastq	1.61889	0.689915	0.0550999	0.120683	0.709412	0.043783	0	0.0849338	0.0105593	0.00191292	0	0.00122427	0	0.0140026	0.16344	0	0.0224195	0	0.00420843	0.000459102	0.0040554	0.0660341	0	0.000459102	0.00107124	0.0876884	0.00313719	0.00933507	0.00696304	0.00107124	0.000229551	0.00505012	0.000382585	0.00114775	7.65169e-05	0	0.00459102	0.027087	0	0.00313719	7.65169e-05	0	0.000229551	0.000612136	0	0.00122427	0	0	0.00344326
2034.fastq	1.50272	0.531253	0.0822119	0.272904	0.549652	0.0667037	0	0.0171	0.0189768	0.00514389	0.000764632	0	0.0104963	0.0654803	0.108091	0	0.00882803	0	0.00034756	0.00187682	0.00069512	0.0468511	0	0.00166829	0.00208536	0.106562	0.00528291	0.0127902	0.00034756	0.00152926	0.000556096	0.00764632	0.00180731	0.00208536	0.00034756	0	0.0120951	0.0192548	0.000834144	0.0191158	0.000556096	0.00208536	0.000625608	0.000417072	0.00437926	0.00785486	0	0.00152926	0.00284999
2036.fastq	0.854545	0.2	0.0909091	0.0545455	0.454545	0.0545455	0	0	0	0	0	0	0	0	0	0	0.363636	0	0	0	0	0	0	0	0	0.363636	0	0	0	0	0	0	0	0	0	0	0	0.0909091	0	0	0	0	0	0	0	0	0	0	0
2041.fastq	0.093387	0.036497	0.00269889	0.0129505	0.0385142	0.00272643	1	0.00444077	0.00158353	3.44246e-05	0	0.000103274	0	0.00044752	0.0146649	0	0.00327034	0	0	0.000137698	0	0.00144583	0	6.88492e-05	0	0.00743571	0.000378671	0.000206548	0	6.88492e-05	0	0	0	0	6.88492e-05	0	0.000206548	6.88492e-05	0	0.00134256	0	0	0	0.000103274	0.000103274	0	0	0	0.000550793
2042.fastq	1.34805	0.471672	0.116442	0.179006	0.485917	0.0950126	1	0.0658762	0.0328759	0.00592844	0.000663322	0.000373119	0	0.00414577	0.127358	0.00103644	0.0753286	0	0.00161685	0.00149248	0.00580407	0.0502467	0.000746238	0.000580407	0	0.0837859	0.00315078	0.00659177	0.025455	0.00310932	0	0.000829153	0	0.00344099	0.00186559	0.00310932	0.0116911	0.0243771	0.00294349	0.0155052	0	0.00335807	0.00132664	0	0.0131835	0.00165831	0	0.000207288	0.00397993
2044.fastq	1.3972	0.422984	0.131909	0.241634	0.512565	0.0881083	0	0.0665245	0.00179976	0.000733236	0.00286628	0.000333289	0.00233302	0.0207306	0.0217971	0	0.0221304	0	0	0.000799893	0.00766564	0.0258632	0.000399947	0.00699907	0.00753233	0.214438	0.00273297	0.0145981	0.0230636	0.000266631	0.000199973	0.0107986	0.000933209	0.00179976	0.000399947	0	0.0116651	0.0592588	0	0.0452606	0.00833222	0.000399947	0.0085322	0.00233302	0.0113985	0.000266631	0	0.00139981	0.000399947
2047.fastq	1.42412	0.319577	0.296563	0.270622	0.296978	0.240383	1	0.00861244	0.00311005	0.00191388	0.00909091	0.000478469	0.0327751	0.00542265	0.0909888	0.00454545	0.0102871	0.000478469	0.00334928	0.0110048	0	0.0261563	0.00629984	0.00199362	0	0.00582137	0.00239234	0	0.00542265	0.00781499	0.00015949	0.00151515	0.000478469	0.00717703	0	0.00135566	0.0015949	0.00526316	0.00175439	0.0053429	0.0283892	0.0106061	0.00295056	0	0.0197767	0.00143541	0	0.0102871	0
2049.fastq	1.45029	0.52848	0.0817617	0.272544	0.505759	0.0617448	1	0.0772163	0.0170102	0.000282326	0	0.000141163	0	0.0119283	0.0957086	0	0.0191982	0	0.0136222	0.000141163	0.000211745	0.0824393	0.000141163	0.000564653	0.00042349	0.0747459	0.0115048	0.0220215	0.0503953	0.000211745	0	0.00875212	0	0.00134105	0.000705816	0	0.0698758	0.0326087	0	0.0426313	0.000141163	0.000141163	0.00254094	0	0.00310559	7.05816e-05	0	0.00211745	0.0015528
2050.fastq	1.50936	0.422957	0.259293	0.264125	0.402302	0.160684	0	0.0254131	0.0152707	0.00307692	0.0017094	0.00136752	0	0.00165242	0.0758405	0.037037	0.00319088	0.000569801	0	0.00290598	0	0.025755	0.00176638	0.00433048	0	0.000512821	0.00330484	0.000968661	0	0.0150997	0.00911681	0.0182336	0.0280342	0.0232479	0	0.00176638	0.00245014	0.057265	0.0129915	0.00541311	0	0.0133333	0.00843305	0.000512821	0.0149858	0.00165242	0	0.00022792	0.00153846
2052.fastq	0.862507	0.27887	0.041292	0.251424	0.264556	0.0263663	0	0.00263493	0.00110497	0.000934977	0	8.49979e-05	0	0.0039949	0.00373991	0	0.00356991	0	0	0.000764981	0.00161496	0.146536	0	0	0	0.0600085	0.00212495	0.00917977	0	0	0.000169996	0	0.0120697	0	0.00203995	0.000424989	0	0.0107947	0	0.000849979	0	0.00178496	0.000594985	0	0.00186995	0	0.378241	0.000679983	0.000679983
2055.fastq	1.67808	0.556466	0.11003	0.442797	0.485009	0.0837824	1	0.0131631	0.0208697	0.0168195	0	0.000281262	0	0.0551274	0.0757158	0	0.0147944	0	0.000562525	0	0	0.0252574	0	0.00157507	0.0105755	0.0381392	0.00123755	0.0252011	0.00877538	0.000506272	0.00022501	0.00641278	0.000393767	0	0.00067503	0	0.0609214	0.0140069	0.000506272	0.00483771	0.0079316	0.000787534	0.00230635	0	0.000731282	0.000393767	0	0.0011813	0.00315014
2076.fastq	1.48186	0.505372	0.109081	0.247861	0.520045	0.0994996	1	0.0450844	0.00711342	0.000883046	0.000784929	0.00264914	0	0.0426805	0.0536205	0.00127551	0.0355181	0	0.000392465	0.00618132	0.00176609	0.113766	0.00230573	0.000833987	0.00358124	0.0606358	0.00662284	0.00686813	0.00672096	0.0024529	0.00122645	0.0150608	0.00235479	0.00107928	0.000735871	0.000588697	0.00274725	0.0269819	0.00137363	0.00951727	0	0.00775118	0.00264914	0.00284537	0.000833987	0.0142268	0	0.00122645	0.00284537
2077.fastq	1.5178	0.556228	0.0625313	0.311687	0.544764	0.0425904	1	0.0252466	0	0.00100318	0.000111464	0.00027866	0	0.0100875	0.183804	0	0.11191	0	0	0.000111464	0	0.115087	0	0.00189489	0.00306526	0.0548403	0.00696651	0.00523881	0.00930725	0.000222928	0	0.00891713	0	0.000613052	0.00100318	0.00027866	0.0339965	0.0168311	0.00027866	0.000445856	0.0055732	0.000835981	0.000724517	0.000111464	0	0.000613052	0	0.00200635	0.00523881
2079.fastq	1.33591	0.513872	0.0800215	0.124474	0.566639	0.0509059	0	0.0514151	0.00866712	0.000685535	0	0.000195867	0	0.0620409	0.100578	0	0.0197336	0	0.00719812	0	0.000832436	0.0185095	0	0.00705122	0.00954853	0.116982	0.0168935	0.00710019	0.0312408	0.0001469	0	0.0234061	0.000293801	0.00386838	0.00362354	0	0.00656155	0.0365782	0	0.0107237	0.000440701	0	0.00430908	0	0	0.00230144	0	0.00171384	0.00563118
2086.fastq	1.76051	0.799911	0.0289781	0.0761057	0.836299	0.0192171	1	0.144255	0.000254194	0.00190646	0	0.00711744	0	0.0200813	0.0585918	0.00254194	0.00165226	0	0	0.00152517	0.000762583	0.0319014	0.00330452	0	0	0.0944331	0	0.000254194	0	0.00216065	0	0.00152517	0	0.00152517	0.000381291	0.00088968	0	0.0125826	0	0.0133452	0	0.00279614	0	0.00088968	0	0.000254194	0	0	0.000635486
2091.fastq	1.13953	0.431953	0.024861	0.0373988	0.627598	0.0177193	0	0.106492	0.000165189	0.00286328	0.000220252	0.00071582	0.00236771	0.0149771	0.0545675	0	0.00330378	0	0.00335885	0	0	0.0109025	0	0.000165189	0.000275315	0.268047	0.0131601	0.00958097	0	0.000495567	0	0.0065525	0	0	0.00132151	0	0	0.00600187	0.000330378	0.0194923	0	0.000825946	0	5.5063e-05	0	0.000385441	0	0.00236771	0.00743351
2093.fastq	1.66249	0.703196	0.0614438	0.221658	0.61405	0.0621395	0	0.0173422	0.0123513	0.010486	0.000352894	0.000857028	0	0.0018653	0.296532	0.000655374	0.00342811	0	0	0.00015124	5.04134e-05	0.0520266	0.000504134	0.003781	0	0.00362976	0	0.000604961	0	0.000352894	0.0022686	0	0.00252067	0.000100827	0	0	0.0341299	0.00221819	0	0.0276265	0	0.00176447	0.000403307	0.000201654	0.00181488	0.00569671	0	0	0.000252067
2095.fastq	1.51884	0.579827	0.0622996	0.143804	0.689888	0.0430257	0	0.162048	0	0.00108795	0.000114521	0.0034929	0.00372194	0.0290311	0.0202703	0.000687128	0.0668232	0	0	0.00286303	0	0.0940792	0.00137426	0.00103069	0	0.177966	0.00480989	0.0146015	0	0.00406551	0.000229043	0.00120247	0.00103069	0.00103069	0.00085891	0.000286303	0	0.0285158	0.00303481	0.0544549	0.000286303	0.00429455	0.000400825	0.00103069	0.0032066	0.000801649	0	0.000515346	0.0016033
2099.fastq	1.48164	0.472862	0.132363	0.23648	0.532089	0.107844	0	0.0547503	0.0157125	0.0161998	0.000669915	0	0	0.0140073	0.128685	0.00164434	0.0227771	0	0.00164434	0.000669915	0.00182704	0.0755177	0.00127893	0.0196711	0.00414129	0.0626066	0.0171742	0.00816078	0.0246041	0.000365408	0	0.00797808	0.000669915	0.00298417	0.000730816	0.000121803	0.0523143	0.0249086	0	0.00316687	0.00304507	0.0045676	0.00207065	0.00109622	0.00194884	0.00170524	0	0.00676005	0.00566382
2101.fastq	1.5799	0.62605	0.0757857	0.330364	0.481945	0.0657502	1	0.0637781	0.0338563	0.00257444	0	9.71487e-05	0	0.0278331	0.085588	0	0.0261816	0	0	0.000582892	0.000242872	0.0437655	0.00116578	0.00582892	0	0.0366736	0.00165153	0.00383737	0	0.00247729	0.000437169	0.000825764	0.00806334	0.000145723	0.00155438	0.00451741	0.00320591	0.0123379	0	0.0891339	0	0.00315733	0.0017001	0	0	0.0238014	0	0.00140866	0.000485743
2102.fastq	1.51817	0.496378	0.151146	0.263185	0.479015	0.128449	0	0.104494	0.05645	0.0225189	0.000152843	0.000764214	0.00183411	0.023334	0.0375993	0.000203791	0.0762686	0	0	0.00402486	0.00514571	0.0344915	0.000101895	0.00616466	0.00631751	0.0464642	0.00463623	0.00290401	0.000305686	0.00132464	0	0.00677603	0.000968005	0.00244549	0.00101895	0.00127369	0.0209395	0.0224679	0	0.0847259	0.00804972	0.00183411	0.00524761	0.000458529	0.000305686	0.00122274	0	0.00356633	0.00249643
2106.fastq	1.44293	0.558545	0.104359	0.211337	0.480616	0.0880733	1	0.0486905	0.0105127	0	0.000430346	0	0.00965203	0.0264355	0.0948604	0.000983647	0.0314152	0.00215173	0.0041805	0.00116808	0.0011066	0.033321	0.00202877	0.00233616	6.14779e-05	0.0315997	0.000922169	0.0036272	0.00829952	0.00153695	0	0.00147547	0.0016599	0.00122956	0.00030739	0.000922169	0	0.0137711	0.00245912	0.0507193	0	0.0108816	0.00301242	0.00104512	0.00153695	0.048752	0	0.00627075	0.000614779
2111.fastq	1.50485	0.580853	0.0431063	0.284903	0.558096	0.0378951	1	0.166309	0.0231155	0.00127851	0	0.00112509	0	0.00787563	0.0368211	0	0.221387	0	0	0.000153421	0	0.111128	0	0	0	0.0588115	0	0.00419352	0	0.000102281	0.000255702	0.000767106	0	0.000153421	0	0.000409123	0.0198936	0.00997238	0	0.012018	0	0.000511404	0.000664826	0	0.000460264	0.00153421	0	0	0.00465378
2117.fastq	1.75137	0.620922	0.113756	0.371894	0.535992	0.108808	0	0.0362771	0.0854594	0.00214095	0	0	0	0.00785013	0.1595	0	0.155278	0	0	0	0	0.0434731	0	0	5.94707e-05	0.0315195	0.00261671	0.00553078	0	0	0	5.94707e-05	0	0	0.000594707	0	0.0107047	0.0109426	0	0	0	0	0	0	0	0.00130836	0	0.000416295	0.000297354
2118.fastq	1.36645	0.419535	0.105706	0.307582	0.425771	0.107853	0	0.0124379	0.0144083	0.00570584	0	0.000697837	0	0.0323878	0.0726161	0.000246295	0.16432	0	0.00201141	0.00299659	0.00209351	0.0559911	0.000738886	0.0170354	0.00751201	0.0656377	0.00192931	0.00820984	0.000738886	0.00201141	0.00151882	0.0024219	0.00160092	0.00291449	0.000985181	0.00131357	0.00607528	0.0131768	0.00340709	0.00841509	0.00353023	0.00406387	0.00295554	0.0024219	0	0.00599319	0	0.000862034	0.00948237
2127.fastq	1.50366	0.516249	0.113855	0.246675	0.512425	0.114454	0	0.00793285	0.0590813	0.00290564	0.000415091	0	0	0.00724103	0.249193	0.000230606	0.0423854	0	0.00484273	0.000507333	0.000507333	0.0417397	0.000830182	0.00327461	0.00124527	0.0119915	0.0021677	0.00410479	0.00207545	0.000507333	0	0.00142976	0.000645697	0.000645697	0.000599576	0.000737939	0.107232	0.0021677	0	0.00553454	0.00285951	0.00433539	0.00142976	0.000645697	0.00438151	0.00309012	0	0.00230606	0.00184485
2142.fastq	1.32505	0.438266	0.111645	0.230991	0.443476	0.100674	1	0.00791149	0.0542061	0.00191606	0	6.18085e-05	0	0.0135979	0.123061	0	0.222882	0	0	0.00043266	0.00197787	0.0524754	0	0.0014834	0	0.0320786	0.0036467	0.00599543	0	0	0	0.00333766	0	0	0.00117436	6.18085e-05	0.0381359	0.00877681	0	0.0152049	0	6.18085e-05	0.00339947	0	0.0199023	6.18085e-05	0	0.002905	0.00259596
2155.fastq	1.93455	0.635063	0.122903	0.566693	0.494594	0.115295	1	0.00742745	0.0630803	0.00493395	0.000212213	0.000106106	0	0.0502414	0.0659982	0	0.026898	0.000318319	0	0.00116717	0.00164465	0.118043	0	0.00366067	0.00689692	0.00870073	0.00143244	0.00259961	0	0.000583585	0.000106106	0.00111412	0	0.000848851	0.000530532	0	0.015916	0.0248289	0	0.0201072	0	0.000742745	0.000901905	0.000689692	0.00196297	0.000795798	0	0.000954958	0.00323625
2156.fastq	1.59089	0.557423	0.109934	0.331789	0.508176	0.0835644	1	0.0392289	0.0307744	0.00667907	8.45451e-05	0	0	0.0605343	0.0769361	0	0.0183463	0	0	0.00566452	0.00380453	0.0663679	0.000338181	0.00312817	0.000422726	0.067467	0.00135272	0.00507271	0	0.00152181	0	0.00659452	0.000507271	0.000591816	0	0.000253635	0.00972269	0.0328881	0.000591816	0.014119	0.00177545	0.000760906	0.00414271	0	0.00135272	0.000422726	0	0.00143727	0.00414271
2160.fastq	1.14719	0.444549	0.06156	0.124864	0.481504	0.0347091	0	0.0310205	0.00110976	0.00602441	0.000158537	0.00110976	0	0.0450774	0.200814	0.000264229	0.0226708	0	0.00428051	0.0103049	0.000475612	0.055858	0	0.0025366	0.000898378	0.0756751	0.0124187	0.00628864	0.0125773	0.000581303	0	0.015748	0.00073984	0.000951223	0.000422766	0	0.000528457	0.0314432	0	0.00602441	0.00100407	0	0.00200814	0.000158537	0.00142684	0.00665856	0	0.00248375	0.00486181
4011.fastq	1.4686	0.446546	0.131919	0.360106	0.426296	0.103733	0	0.0127851	0.034834	0.00509237	0.00092096	0.000216696	0.00677176	0.0159814	0.0331004	0	0.0782816	0	0.012135	0.00157105	0.0100222	0.076548	0.000216696	0.0144645	0.00557993	0.0701013	0.00325045	0.0102931	0.00265453	0.0014627	0	0.0154938	0	0.00325045	0.000704264	0.000270871	0.0509237	0.0153854	0.000325045	0.0279538	0.00650089	0.000487567	0.000975134	0.00130018	0.0205862	0.000379219	0	0.00216696	0.00113766
4015.fastq	1.60459	0.780458	0.0114991	0.016541	0.785841	0.0102546	0	0.411321	0.00270232	0.0010667	0	0.000355568	0.000497795	0.00291566	0.0666335	0	0.00547575	0	0	0	0.000284455	0.00220452	0	0	0	0.0876831	0.00149339	0.00604466	0.0010667	0.000640023	0	0.000568909	0	0.000426682	0.000355568	0	0	0.00433793	0	0.126796	0.000213341	0	0.000426682	0	0	0	0	0	0.0010667
4027.fastq	1.29551	0.302362	0.204507	0.227806	0.388076	0.172759	0	0.0926326	0.0892233	0	0	0.000332613	0.000332613	0.0322634	0.0192915	0	0.0536338	0	0	0	0.0308498	0.0529686	0	0	0.010311	0.124231	0.0039082	0.00374189	0.00116414	8.31532e-05	0.000415766	0.00241144	0	0	0.000166306	0	0.0262764	0.0482288	0	0.00565442	0	0.00473973	0	0	0	0	0	0.00457342	0.0014136
4032.fastq	1.34102	0.566618	0.0352095	0.0786143	0.625826	0.0347476	0	0.0808974	0.00263939	0.00013197	0	0	0.00184758	0.073771	0.189574	0	0.0900693	0	0	0.00013197	0.00613659	0.0113494	0.000461894	0.00151765	0	0.177037	0.00151765	0.00369515	0	0	0.00013197	0	0.000329924	0	0.00145167	0	0.000791818	0.0272517	0	0.013131	0	0.000593863	0.00263939	0	0	0	0	0	0.00402507
4037.fastq	1.27961	0.419919	0.146319	0.136043	0.474435	0.102891	0	0.0756549	0.00158085	0.00158085	0	0.00767841	0.0108401	0.0252936	0.0770099	0.0031617	0.0171635	0.00112918	0.00135501	0.013776	0.00496838	0.0200994	0.00903342	0.0126468	0.00248419	0.0544264	0.00180668	0.0187444	0.00361337	0.0063234	0.000677507	0.00609756	0	0.00767841	0.00225836	0.00225836	0.00496838	0.0194219	0	0.0517164	0.00519422	0.0200994	0.00654923	0.00158085	0.00835592	0.0031617	0	0.00271003	0.00271003
4043.fastq	1.14168	0.380347	0.0956072	0.106004	0.501752	0.0579712	0	0.0785063	0.00147016	0.00147016	0	0.000705675	0	0.0352249	0.0632755	0.00246986	0.0274037	0	0.024581	0.000646869	0.000764481	0.0255807	0.00194061	0.00352837	0.0037636	0.134255	0.0238753	0.00552779	0.0132314	0.00141135	0.000705675	0.0285798	0.00158777	0.024581	0.00182299	0	0.0151132	0.0150544	0.00164657	0.00399882	0.00047045	0.00047045	0.00111732	5.88062e-05	0.000823287	0.000529256	0	0.00394002	0.00699794
4045.fastq	1.33238	0.483561	0.0677808	0.0916602	0.641009	0.0483711	0	0.0528408	0.00951264	0.000651551	0	6.51551e-05	0.00182434	0.00612458	0.221267	0	0.030232	0	0.00586396	0.000195465	0.00221527	0.0219573	0	0.00182434	0.000325775	0.227261	0.00456085	0.0169403	0.00847016	0.000195465	0	0.00599427	0.000325775	0.00039093	0.0125098	0	0.012184	0.00677613	0.000716706	0.00201981	0.0018895	0.00117279	0.000325775	0	0.0039093	0.00026062	0	0.00149857	0.0031926
4048.fastq	1.04469	0.323723	0.0695599	0.136047	0.470476	0.0448871	1	0.0788504	0.00358631	0.000872347	0.000145391	0.000872347	0.000533101	0.00993506	0.0224387	0	0.0318891	0.000193855	0.000872347	0.00038771	0.000484637	0.0624697	0	0.000145391	0.00227779	0.201561	0.0215663	0.00605796	0.0156538	0.000436173	0	0.0305321	0	0.00121159	0.000290782	0	0.00659106	0.0137637	0	0.00121159	0	0.000630028	0	0	0.00164777	0	0	0.00528254	0.00281089
4059.fastq	1.28374	0.417602	0.0962817	0.234966	0.464759	0.0701295	1	0.0514759	0.00357328	0.00212325	0.00015536	0.00046608	0	0.0214397	0.0664423	0.000725013	0.0531331	0.00031072	0.00859658	0.00186432	0.00176075	0.0544278	0.000673226	0.00921802	0.00103573	0.138011	0.00921802	0.0050233	0.0050233	0.00046608	0.000414293	0.00750906	0.00093216	0.00253755	0.003884	0	0.0174003	0.0241326	0.00093216	0.0140342	0.0210254	0.00145003	0.00191611	0.000362506	0.0415329	0.000569653	0	0.00217504	0.00616261
4068.fastq	0.983117	0.370793	0.0657298	0.0563049	0.450874	0.0394148	0	0.0408983	0	0	0	6.80504e-05	0	0.0522627	0.163321	0	0.0120449	0	0.0149711	0	0.000136101	0.0132018	0	0.00734944	0.0294658	0.10541	0.00775774	0.0205512	0.0251786	0.000680504	0	0.0193263	0.000612453	0.00217761	0.00142906	0.000136101	0.00340252	0.033753	0	0.0120449	0.000884655	0.000272201	0	0.000340252	0.000136101	0.000408302	0	0.00142906	0.0102756
4074.fastq	1.20964	0.352262	0.122149	0.146968	0.49781	0.0904475	1	0.05859	0.0102262	0	0.000240616	0.000360924	0	0.0223773	0.071102	0	0.0830125	0	0.00685756	0.00132339	0.00132339	0.0502887	0.00120308	0.00132339	0.000962464	0.140881	0.0127526	0.00204524	0.00649663	0.001564	0.00120308	0.00409047	0.000721848	0.00192493	0.00108277	0	0.00878248	0.0208133	0	0.00962464	0.0151588	0.0044514	0.0075794	0.000721848	0.00637632	0.000481232	0	0.00360924	0.00649663
4077.fastq	1.17551	0.306388	0.143995	0.18993	0.435036	0.100161	1	0.028605	0.006796	0.00852589	0	0.0006796	0	0.00939083	0.0514642	0.000432473	0.177684	0	0.000494254	0.000494254	0.000741381	0.0268133	0	0.00821698	0.00531323	0.166008	0.0127888	0.0171136	0	0.00234771	0.000803163	0.0160633	0.00197702	0.000803163	0.00444829	0.000308909	0.0405289	0.0428148	0	0.0179785	0	0.0020388	0.000741381	0.000617818	0.00308909	0.000494254	0	0.00148276	0.00327443
4079.fastq	1.57169	0.38565	0.247546	0.361055	0.396182	0.181258	1	0.0211433	0.0546202	0.00385017	6.52571e-05	0	0	0.0713913	0.0407204	0	0.0698904	0	0.000652571	0.000522057	0.000848342	0.107283	0.000195771	0.00907074	0.0027408	0.0247977	0.0226442	0.0031976	0	0.000195771	6.52571e-05	0.0303446	0	0.00430697	0	0	0.0194466	0.0938397	0	0.0194466	0.000326286	6.52571e-05	0.000717828	0	0	0	0	0.00528583	0.00371966
4081.fastq	1.76857	0.626892	0.114152	0.328413	0.59997	0.099143	1	0.00971635	0.0471334	0.0037417	0	0.00054315	0	0.00887145	0.264575	0.0007242	0.0125528	0	0	0.0042245	0.00428485	0.0564273	0	0.00223295	0.00078455	0.0146651	0.00307785	0.0092939	0.0009656	0.0018105	0	0.0009656	0.00030175	0.00126735	0.00066385	0	0.0124925	0.00343995	0.0019312	0.0310803	0	0.00307785	0.00042245	0.00054315	0.00066385	0.00259505	0	0.0004828	0.0032589
4082.fastq	1.49452	0.50678	0.104235	0.258497	0.547812	0.0771966	0	0.0967993	0.00257419	0.000145709	0.000534266	0.000291418	0	0.0386614	0.0597892	0.00199135	0.0509981	0.00184565	0.000388557	0.00505124	0.00359415	0.100831	0.00587692	0.00106853	0.00228277	0.115159	0.00801399	0.0255476	0.00150566	4.85696e-05	0	0.00456554	0.000291418	0.00403128	0.000582835	0	0.0106853	0.015688	0	0.0348244	0	0.0169508	0.00135995	0.000388557	0.00597406	0.00553694	0	0.000194278	0.00150566
4086.fastq	1.29435	0.390785	0.141751	0.275292	0.383945	0.102579	1	0.023697	0.0118485	0.00281252	0.000598408	0.000658249	0	0.0706122	0.0365627	0.000897612	0.0804261	0	0.00287236	0.00305188	0.00215427	0.0395548	0.00167554	0.0132248	0.00460774	0.0561307	0.00478727	0.00502663	0.0139429	0.00221411	0.000119682	0.00897612	0	0.0045479	0.000837772	0.000418886	0.0220214	0.0407516	0.00203459	0.0423075	0.0175932	0.00299204	0.00227395	0.000837772	0.0342888	0.000418886	0	0.00185507	0.00269284
4088.fastq	1.54501	0.515636	0.0955771	0.364426	0.501886	0.0674824	1	0.0460829	0.00349595	0.000370782	0	0	0	0.0224588	0.0248424	0	0.0566238	0	0.000317813	0	0	0.0520155	0	0	0	0.136819	0.0197574	0.00439642	0.00619736	0.000105938	0	0.00603846	0	5.29689e-05	0.000105938	0	0.00222469	0.0594841	0	0.0457122	0.00127125	0.000211876	0.000529689	0	0.000741565	0.000423751	0	0.000529689	0.01017
4095.fastq	1.47594	0.483396	0.124297	0.228664	0.549315	0.0902687	1	0.0782704	0.00396125	0.00205221	4.77259e-05	0.000381807	0.00195676	0.0280628	0.0713502	0.000381807	0.0326922	0.000238629	0.00057271	0	0.00205221	0.128335	0.000238629	0	0.00677707	0.0845225	0.00806567	0.00954517	0.00338854	0.00353171	0.000763614	0.011311	0.000906791	0.00200449	0.000715888	0.000859066	0.0154155	0.053787	0.000381807	0.0334558	0	0.002959	0.00114542	0	0.00496349	0.00496349	0	0.00329308	0.0027681
4100.fastq	1.45059	0.516448	0.0882442	0.246043	0.534913	0.0649463	0	0.118653	0.0137108	0.00302367	5.21322e-05	0.000208529	0.000573454	0.0141278	0.105411	0	0.0760609	0	0.0124075	0.000364925	0.00182463	0.0234595	0	0.00396205	0.000156397	0.101136	0.0239808	0.00396205	0.0344073	0.000208529	0	0.0131894	0	0.00208529	0.00151183	0	0.0185591	0.0336774	0	0.019706	0.00187676	0.000312793	0.00208529	0.000156397	0.00109478	0.00093838	0	0.00641226	0.00271087
4101.fastq	0.674925	0.164116	0.133598	0.0871987	0.232181	0.0578314	0	0.0546656	0	4.75353e-05	0.000570424	0.000190141	0.00351761	0.0707325	0.00974474	0.000237676	0.0168275	0.000142606	0.0266198	0.0126919	0.000380282	0.0177782	0	0.000903171	0.00998241	0.0611779	0.0212007	0.0111233	0.0402624	0.000903171	0	0.0992537	0.000142606	0.00247184	0.00128345	9.50706e-05	0.0388839	0.0141655	0	0.0137852	0.00603698	0.000855635	0.000617959	0.000237676	0.00532395	0.00118838	0	0.00789086	0.00304226
4104.fastq	0.905326	0.302345	0.0426316	0.147831	0.373442	0.0390761	0	0.0527537	0.011398	0.000201735	0	0.000554771	0	0.0159875	0.0572927	0	0.280008	0	0	5.04337e-05	0.00423643	0.100111	0	0.00040347	0	0.142526	0.0145249	0.0044886	0.000706072	0.000252169	0	0.000706072	0.000756506	0	0.00131128	0	0.0149284	0.0101876	0	0.00176518	0	0.000353036	0.00534598	0	0	0	0	0.0037321	0.000201735
4106.fastq	1.62615	0.521465	0.128555	0.437241	0.433244	0.105648	1	0.0171678	0.035707	0.0338785	5.07924e-05	0	0.00380943	0.0218915	0.0717188	0.000355547	0.093204	0	0.00223486	0	0.00111743	0.0504368	0.000101585	0.0112759	0.000253962	0.0451544	0.00355547	0.00233645	0.00487607	0.000152377	0	0.0026412	0	0.000558716	0.000507924	0	0.0170662	0.0413958	0.000406339	0.00985372	0.00152377	0.000152377	0.0013206	0	0.00548557	0.000304754	0	0.0019809	0.0110727
4107.fastq	1.30446	0.371695	0.192705	0.201202	0.42724	0.111617	0	0.0357369	0.000632511	0.0011596	0.00379507	0.00316256	0	0.040797	0.0352098	0.00769555	0.0101202	0	0.00305714	0.0160236	0.000421674	0.0293063	0.00221379	0.000527093	0.00611427	0.0641999	0.00137044	0.011596	0.00274088	0.011596	0.00137044	0.0153911	0.00432216	0.016867	0.000843348	0.000527093	0.00432216	0.0343664	0.00368965	0.0229812	0.00411132	0.0201349	0.00843348	0.00527093	0.0230867	0.00938225	0	0.00105419	0.00126502
4111.fastq	1.47209	0.622572	0.0357707	0.0868734	0.699199	0.0276792	0	0.289559	0.00309512	0.00265296	0	0.00093959	0	0.00408998	0.117725	0	0.0163599	0	0	0.00049743	0.00303985	0.0238766	0	0	0	0.126734	0.00453214	0.00514011	0.0112751	0.00066324	0.00099486	0.00226607	0.00116067	0.00071851	0.00044216	0	0.0315039	0.00751672	0.00060797	0.0438844	0.00049743	0.00187918	0.00121594	0.00011054	0	0.00121594	0	0.00027635	0.00198972
4118.fastq	1.32208	0.526505	0.0383157	0.117703	0.613989	0.0255679	0	0.250631	0	0.000515066	0	0.000360546	0	0.0347154	0.0228689	0	0.233325	0	0	0.00221478	0	0.0264744	0.000772599	0	0	0.117641	0.0124131	0.000566572	0	0.00169972	0	0.00479011	0	0.0023178	0	0.00015452	0	0.0184394	0	0.00133917	0	0.000360546	0	0.000463559	0.000103013	5.15066e-05	0	0.0039145	0.00216328
4123.fastq	1.1525	0.320478	0.112209	0.13539	0.508753	0.0756712	1	0.0893274	0.000418535	0.000657698	0.00137519	0	0	0.042571	0.0415546	0	0.0560837	0	0.00316891	0.00251121	0.00203288	0.05429	0.000179372	0.000657698	0.0124963	0.176143	0.00568012	0.010583	0	0.00221226	0.00113602	0.0071151	0.00173393	0.00209268	0.00077728	0.000298954	0.0160837	0.0309716	0.000597907	0.00627803	0.0233184	0.00179372	0.0013154	0.000896861	0.026009	0	0	0.00269058	0.00687593
4128.fastq	1.46373	0.578589	0.0376582	0.198894	0.615705	0.0328811	0	0.105746	0.000171018	0.00416144	0.000114012	0.00233725	0	0.0133394	0.135731	0	0.0437236	0	0	0.000798085	0.000228024	0.152548	0.000456048	0.000456048	0.000399042	0.0992475	0.00672671	0.00826588	0.00421845	0.000627066	5.7006e-05	0.00416144	0.000855091	0	0.00102611	5.7006e-05	0.028503	0.0133394	0.000741079	0.0139665	5.7006e-05	0.000798085	0	0	0.000627066	0.000228024	0	0.0018812	0.00233725
4130.fastq	1.08918	0.276757	0.17143	0.22914	0.308429	0.103424	0	0.0230056	0.00285341	0.0152182	0.000178338	0.00136726	0	0.213054	0.0168827	0	0.024789	0	0.00332897	0.00451789	0.00029723	0.0238378	0	0.0299608	0.0255618	0.0702057	0.00873856	0.0161693	0.00410177	0.00326953	0.00237784	0.0437522	0.00249673	0.00249673	0.0014267	0.00029723	0.00624183	0.0822138	0.00225895	0.0139698	0.000713352	0.00160504	0.00422066	0.000416122	0.0102247	0.000713352	0	0.00285341	0.00552847
4139.fastq	1.2951	0.503255	0.0528295	0.156344	0.54244	0.0402327	0	0.231309	0.00283667	0.000528872	0	0.000288475	0	0.00966393	0.0369729	0	0.180105	0	0	0	0	0.0700995	0	0	0	0.116063	0.00721189	0.00307707	0.00206741	0.000144238	0	0.00442329	4.80792e-05	0	0.00100966	0.000192317	0.0429348	0.0290879	0	0.0267801	0.000432713	0.000240396	0.000961585	0.000240396	0	0.00062503	0	0.00168277	0.00399058
4142.fastq	1.51975	0.586453	0.0286987	0.266176	0.612587	0.025837	1	0.0717359	0.00176435	0.00111886	0	0.00400207	0	0.0479818	0.123935	0	0.105947	0	0	8.60659e-05	0.000860659	0.097857	0.000172132	0.00275411	4.3033e-05	0.180781	0.00279714	0.0033996	0	0.000516396	0	0.000301231	0.000516396	0	0.00043033	0.000129099	0.0108873	0.0139857	0	0.0267665	0	0.000559429	0.00318444	0	0	0	0	0.000516396	0.00253894
4143.fastq	1.3195	0.426773	0.0819884	0.343078	0.401383	0.0662732	0	0.0301577	0.0162317	0.0050724	9.22254e-05	0	9.22254e-05	0.0212118	0.0321867	0	0.207968	0	0	0.000368902	0.00350457	0.0393802	0	0.0011067	0.00156783	0.0773771	0.00876141	0.00848474	0.0141105	0.000276676	0	0.00267454	0	0	0.000830029	0	0.0150327	0.0219496	0	0.00783916	0.00184451	0	0.00119893	0	0	0.000368902	0	0.000737803	0.00193673
4146.fastq	1.41595	0.442331	0.130879	0.159577	0.573892	0.109271	0	0.0497614	0.00715746	0.00238582	0	0.00408998	0	0.00306748	0.117587	0.00340832	0.0228357	0	0	0.00579414	0	0.042604	0.00272665	0.0269257	0.000681663	0.100886	0.00613497	0.0074983	0.0119291	0.00238582	0.00170416	0.00408998	0.00852079	0.00136333	0	0.00238582	0.00579414	0.00817996	0.00340832	0.0149966	0	0.0136333	0.00136333	0.00136333	0.0149966	0.00272665	0	0.000681663	0.00613497
4147.fastq	1.82179	0.672718	0.0673482	0.475275	0.549014	0.0574327	1	0.052165	0.027671	0.00333077	0.000153728	0.000204971	0	0.017525	0.133692	0.000409941	0.0668204	0	0.00466308	5.12426e-05	0.00169101	0.131027	0	0.00630284	0	0.0537023	0.00148604	0.00261337	0.000204971	0.000204971	5.12426e-05	0.00210095	0	0	0.000153728	0	0.00363823	0.00953113	0.000409941	0.00158852	0.00148604	0	0.000563669	0.000614912	0	0.000102485	0	0.00245965	0.00184473
4155.fastq	1.23849	0.378692	0.150807	0.210435	0.403064	0.095495	0	0.0293713	0.000661746	0.00778824	0	0.00132349	0	0.138865	0.0752354	0	0.0425554	0	0.00351234	0.0120641	0.00351234	0.054874	0.000254518	0	0.0254518	0.0551794	0.00590481	0.0042759	0.00295241	0.0100789	0.00132349	0.011097	0.00152711	0.00234156	0.000458132	0.000509035	0.0161873	0.0621532	0.00621023	0.0265716	0.0087045	0.00391957	0.0071265	0.00106897	0.00529397	0	0	0.00188343	0.00463222
4156.fastq	1.87957	0.713269	0.0667905	0.46964	0.573294	0.0565791	1	0.0219892	0.0253075	0.00460136	0.000221219	0	0.000442439	0.0277409	0.0755685	0	0.0167684	0	0.00265463	8.84877e-05	0.00225644	0.0917175	8.84877e-05	0.00637112	0.000398195	0.00513229	0.000353951	0.00300858	0.00146005	0.000530926	0	0.00119458	0	0.000442439	0	0.000929121	0.00995487	0.0126537	0	0.0661446	0.000309707	0	0.00491107	0.000973365	0.00269888	0.00995487	0	0.00212371	0.00429166
4158.fastq	1.74982	0.601323	0.0939626	0.461296	0.510585	0.0826522	0	0.0183279	0.0403803	0.00245026	0	0.000441047	0.00127414	0.0120063	0.0690973	0	0.046947	0	0.00710575	0.000392042	0.000882094	0.0916397	0.000196021	0.00176419	0.000637068	0.0599334	0.0056846	0.00818387	0.00774282	0.000490052	0	0.0065667	0	0.000588062	0.000539057	0	0.0160247	0.00965402	0	0.0389591	0.00112712	0.000294031	0.000294031	0.000245026	0.00882094	0	0	0.000539057	0.00387141
4159.fastq	1.86095	0.727933	0.0445473	0.42515	0.627239	0.0360805	0	0.0540895	0.00475238	0.0030015	0	0.00506503	0.00143822	0.0162581	0.0737869	0	0.0138819	0	0	0.000375188	0	0.241746	0	0.0010005	0	0.072974	0.00343922	0.00425213	0.00112556	0.000812906	0.000937969	0.00275138	0.000750375	0.000375188	0.000125063	0.00143822	0.00725363	0.0267009	0	0.0182591	0.000562781	0.000625313	0.00168834	0.000250125	0.00050025	0.00925463	0	6.25313e-05	0.00312656
4167.fastq	1.71329	0.706122	0.0497575	0.347156	0.564754	0.0454998	0	0.0378535	0.0242489	0.00377905	0.000125968	0.000188953	0.00270832	0.0087548	0.187693	0	0.043711	0.000566858	0.000377905	0.000125968	0.00188953	0.0983813	0.000125968	0.00447188	0	0.0220445	0.000692826	0.00220445	0.00138565	0.000881779	0	0.000440889	0.000503874	0	0.00075581	0.000188953	0.00440889	0.00818794	0	0.027776	0	0.000692826	0.000881779	0	0.000314921	0.000440889	0	0	0.00321219
4182.fastq	1.08556	0.25836	0.181706	0.181728	0.354093	0.109678	1	0.0752225	0.00569281	0.00093959	0	0.00044216	0	0.0111645	0.015973	0.00292931	0.0309512	0	0.00729564	0.00303985	0.00646659	0.0252584	5.527e-05	0.00840104	0.011054	0.109656	0.00762726	0.00248715	0.00138175	0.00171337	0	0.0432764	0.00160283	0.0277455	0.00093959	0.00011054	0.0145913	0.0510142	0.00044216	0.00934063	0.00182391	0.0049743	0.00353728	0.00171337	0.0404576	0.00066324	0	0.00425579	0.00447687
4184.fastq	1.40428	0.583127	0.0937776	0.105325	0.554148	0.0679023	1	0.070609	0.00294204	0.00191233	0	0.000588408	0.0175051	0.0926743	0.109003	0	0.0217711	0	0	0.00279494	0.00205943	0.0300088	0.00191233	0.00500147	0.00073551	0.0250074	0	0.0133863	0	0.000588408	0	0.000882613	0.00073551	0.00485437	0	0	0.00397176	0.0194175	0	0.0208885	0.014416	0.00632539	0.00367755	0.00117682	0.00353045	0.00500147	0	0.00367755	0.00073551
4191.fastq	1.30666	0.477594	0.107562	0.139375	0.518	0.064125	0	0.06875	0	0	0	0.000625	0	0.0725	0.0515625	0	0.075625	0	0	0	0	0.0684375	0	0.0003125	0.001875	0.105313	0.015625	0.0084375	0	0.0025	0	0.02625	0	0.0009375	0.000625	0.000625	0.0028125	0.0603125	0	0.0753125	0	0.00125	0	0	0.0015625	0.0003125	0	0.0009375	0.0053125
4198.fastq	1.58885	0.475201	0.167627	0.310795	0.483093	0.152133	1	0.0149515	0.0196615	0.00531245	0.000821513	0.00372419	0.0504409	0.0157183	0.0819322	0.000109535	0.0554795	0.000547675	0.00377896	0.0107344	0.00870803	0.132373	0.00115012	0.00224547	0.00104058	0.00733885	0.00125965	0.00553152	0	0.00394326	0.00147872	0.00169779	0.00323128	0.00268361	0.000931048	0.000766745	0.00936524	0.0153897	0.00399803	0.0194425	0.00131442	0.0062435	0.00618873	0.00065721	0.00920094	0.020976	0	0.00175256	0.00197163
4204.fastq	0.261229	0.118686	0.00530542	0.00532347	0.127853	0.00406027	1	0.0194442	0	0	0	0	0	0.00586484	0.0753406	0	0.0188126	0	0.000225571	0	0.00171434	0.0012632	0	4.51141e-05	0	0.00762429	0.0012632	0.00252639	0.00117297	0	0	0	0	0	4.51141e-05	0	0.0108274	0	0	0.000496256	0	0	9.02283e-05	0	0	4.51141e-05	0	0.000406027	0.00175945
4207.fastq	1.7496	0.519882	0.171419	0.445128	0.453935	0.159233	1	0.0276869	0.0756486	0.00806627	0.000218007	0.000218007	0.000436015	0.0191847	0.136909	0	0.0442555	0	0	0.000218007	0.00130804	0.0466536	0.000218007	0.0113364	0.000218007	0.0146065	0.00109004	0.00130804	0.00152605	0.000436015	0	0	0.00130804	0.00109004	0	0	0.0682363	0.00632221	0	0.00174406	0	0	0.00196207	0	0	0	0	0.00174406	0.00261609
4213.fastq	1.53633	0.650997	0.0687017	0.313198	0.425426	0.0780032	1	0.0046687	0.0436344	0.00215479	0.000179565	0.00179565	0.00125696	0.00215479	0.193033	0	0.0127491	0	0	0	0	0.0964266	0.000179565	0.000359131	0	0.0102352	0	0	0	0	0	0	0.00341174	0	0	0	0.0303466	0.00161609	0	0.00736218	0.00215479	0	0	0	0.00125696	0.00215479	0	0	0
4231.fastq	1.31958	0.438188	0.119884	0.229928	0.466423	0.0651572	1	0.106983	0.0046313	0.000977718	0.000360212	0.000514589	0.00128647	0.0432769	0.032522	0.000668965	0.0351464	0	0.00679257	0.00488859	0.00159522	0.0390573	0.000668965	0.00946843	0.0148202	0.0977718	0.0128133	0.0061236	0.0102918	0.000771883	0	0.0464159	0.00113209	0.0136881	0.00247003	0	0.0131735	0.0304122	0	0.0348891	5.14589e-05	0.000771883	0.00385941	0.000360212	0.0348376	0.000926259	0	0.00252148	0.00457984
4235.fastq	1.65691	0.668139	0.0652864	0.269907	0.60113	0.0524423	1	0.0711023	0.0116551	0.0091367	0	0.00140565	0.00579829	0.0278201	0.152805	0.000527117	0.0327984	0	0	0.00263559	0.000644254	0.127035	0.000527117	0.00480262	0	0.0193276	0.000761392	0.00339698	0	0.00152278	0	0.000468549	0.000351412	0.000527117	0.000117137	0.00228417	0.00345555	0.0237788	0.000878529	0.0175706	0	0.00175706	0.00240131	0.000468549	0	0.000878529	0	0.000527117	0.00181563
4243.fastq	1.61594	0.608927	0.093025	0.246234	0.600165	0.0675921	1	0.0561435	0.0126443	0.00893348	0.000343595	0.000137438	0	0.0252199	0.186916	0	0.0198598	0	0	0.000206157	0.00632216	0.0573804	0	0.006116	0	0.0505772	0.00996427	0.00336723	0	0.000206157	0.000137438	0.00570368	0.000274876	0.000274876	0.000481034	0	0.00343595	0.0144997	0	0.0075591	0	0.000343595	0.00116822	0.000481034	0.0014431	0	0	0.00158054	0.00673447
4266.fastq	1.67696	0.553016	0.137963	0.424129	0.474854	0.0869964	0	0.0798851	0.00364879	0.00628833	0.00147504	0.000232901	0.00108687	0.00403695	0.0421551	0.00263955	0.0604767	0	0	0.000698704	0.000465802	0.0590016	0.00108687	0.00100924	0.00124214	0.0639702	0.00349352	0.00217374	0	0.00349352	0.000776337	0.00395932	0.00124214	0.00558963	0.000853971	0	0.00248428	0.0179334	0	0.021194	0	0.0069094	0.00201848	0.00124214	0.00310535	0	0	0.00186321	0.00419222
4269.fastq	1.81521	0.704739	0.0300995	0.458585	0.594297	0.0274914	0	0.0727623	0.0172011	0.000913335	0	0	0	0.00421149	0.115334	0	0.0989953	0	0	0	0.00137	0.106759	0	0	0	0.0336919	0.00126852	0.0052263	0	0	0	0.000152222	0	0	0.000405927	0	0.036026	0.00421149	0	0.0155267	0	0	0	0	0	0	0	0.000710371	0.00187741
4271.fastq	1.77103	0.626551	0.0979411	0.401493	0.557362	0.0876798	0	0.058746	0.0350829	0.00900406	0.000658834	0.000109806	0	0.0566048	0.0831778	0.00076864	0.00236082	0	0.000329417	0.000823542	0	0.1047	0.00126276	0.0210278	0.00241572	0.0290985	0.00109806	0.00411771	0.00131767	0.000219611	0.000658834	0	0.000658834	0.00170199	0.00038432	0.000439223	0.00647853	0.0116394	0	0.0112002	0.00323927	0.000933348	0.00340397	0.000658834	0.00252553	0.00290985	0	0.00109806	0.0018667
4273.fastq	1.36218	0.553297	0.0494975	0.124289	0.591373	0.0437255	0	0.193873	0.00759804	0.000612745	0.000122549	0.000612745	0.00637255	0.0209559	0.112377	0	0.072549	0	0	0.000735294	0.00661765	0.0305147	0.000612745	0.00453431	0	0.0957108	0.0115196	0.0057598	0.0258578	0	0	0.00404412	0.00196078	0.000245098	0.000735294	0.000980392	0.000122549	0.0181373	0	0.0289216	0	0	0.000245098	0.000245098	0.00159314	0	0	0.00122549	0.00183824
4275.fastq	1.29781	0.47136	0.0772285	0.117607	0.57614	0.0554801	0	0.10248	0.00499304	0.00229189	0	0.00155521	0	0.0259475	0.151101	0.000491119	0.0209544	0	0.00638455	0.00302857	0.000736678	0.0166162	0.0012278	0.00933126	0.0052386	0.14357	0.00671196	0.00548416	0.00245559	0.00114594	0	0.0131784	0.00433822	0.00245559	0.000900385	0.000491119	0.0169436	0.0216911	0	0.0026193	0.00417451	0.00311042	0.00245559	0.00196448	0.00957682	0.00106409	0	0.00204633	0.00482934
4278.fastq	1.12143	0.502381	0.0380952	0.0142857	0.552381	0.0142857	0	0.0714286	0	0	0	0.0238095	0	0	0.142857	0	0.0238095	0	0	0	0	0	0	0	0	0.047619	0	0	0	0.0238095	0	0	0	0.0238095	0	0	0	0	0	0	0	0	0	0	0	0	0	0	0
4282.fastq	2.6	1	0	1	0.6	0	1	0	0	0	0	0	0	0	0	0	0	0	0	0	0	1	0	0	0	0	0	0	0	0	0	0	0	0	0	0	0	0	0	0	0	0	0	0	0	0	0	0	0
4296.fastq	1.79109	0.69354	0.0790266	0.360605	0.593884	0.064034	1	0.0130282	0.00749291	0.00614284	0	0.000270015	0	0.0238963	0.0772918	0.000405022	0.0200486	0	0	6.75037e-05	0	0.0392197	0.000337519	0.00054003	0.00310517	0.062981	0.00411773	0.00567031	0	0.000742541	0.00283516	0.00567031	0.00317267	0.000742541	0.000472526	0	0.0101931	0.0160659	0.00114756	0.0297016	0.00695288	0.00114756	0.00391522	0.000675037	0	0.00769542	0	0.000877548	0.00236263
4301.fastq	1.2944	0.492074	0.0865818	0.225686	0.416766	0.0732871	0	0.0167661	0.00720082	0.0106938	0.000644849	0.000322425	0.0106938	0.0114461	0.166801	0.000806062	0.023537	0.000322425	0	0.00247192	0.000752324	0.0290182	0.000322425	0.00472889	0.000698587	0.0178946	0.00118222	0.000967274	0.00123596	0.00220323	0.00102101	0.000322425	0.00123596	0.000376162	0.000107475	0.00123596	0.00827557	0.0083293	0	0.0107475	0.000591112	0.00311677	0.00139717	0.000752324	0.00102101	0.00478263	0	0.00107475	0.00102101
4313.fastq	1.31754	0.424882	0.106016	0.159954	0.545167	0.0815228	0	0.0860796	0.0247602	0.0030805	0.000290613	0	0	0.0485905	0.0692241	0	0.0598082	0	0.0130776	0.0018018	0.00720721	0.0348155	0.00174368	0.0139494	0.000697472	0.131125	0.0092415	0.00598663	0.0025574	0.000929962	0	0.0134263	0.000639349	0.00151119	0.0018018	0.000929962	0.0269108	0.0184249	0.000988085	0	0.00505667	0.000813717	0.00220866	0.000464981	0.00691659	5.81226e-05	0	0.0030805	0.00261552
4320.fastq	1.22729	0.390432	0.121602	0.154829	0.468014	0.0924088	0	0.0289117	0.00345952	0.000642483	0.00177918	0.0022734	0	0.0242167	0.144064	0	0.0693387	0.000247109	0.0210537	0.00617772	0.000247109	0.0125531	0.00192745	0.00103786	0	0.119848	0.0267866	0.00632599	0.00632599	0.00172976	0.00084017	0.014184	0.00172976	0.00355837	0.00212514	0.00192745	0.0230305	0.0248591	0.00103786	0.0278739	0	0.00321241	0	0.000741326	0.00894534	0.00306415	0	0.00355837	0.000889592
4322.fastq	1.26923	0.36629	0.168063	0.155793	0.453758	0.125322	1	0.0338186	0.00767479	0.00108932	0.00262428	0.00282234	0.0453555	0.0151515	0.128293	0.000693207	0.0257477	0.00480293	0.00485245	0.0016835	9.90295e-05	0.00668449	0.00306991	0.00272331	0.000693207	0.102149	0.0144583	0.0171816	0.00787285	0.00094078	0.000495148	0.0512973	0.00787285	0.0094078	0.00094078	4.95148e-05	0.00688255	0.00549614	0.00306991	0.0204001	0.000544662	0.00623886	0.00108932	0.000297089	0.0140622	0.0013369	0	0.0104971	0.00351555
4337.fastq	1.95256	0.770597	0.0493195	0.484143	0.595972	0.0525241	1	0.0338661	0.0195442	0.00672575	7.91264e-05	0	0	0.00941605	0.162209	0	0.00253205	0	0	0.00142428	0.000633012	0.0751701	0	0.00506409	0	0.0398797	0	0.000870391	0	0.000791264	0	0	0.00134515	7.91264e-05	0.000158253	0.00102864	0.00577623	0.006884	0	0.0223928	0	0.00276943	0.00102864	0.000237379	0.00158253	0.00284855	0	0.000316506	0.000633012
4338.fastq	1.51834	0.617034	0.0556268	0.0788509	0.724195	0.0426334	1	0.325993	0.00884342	0	0	0.0001156	0	0.00872782	0.0550835	0	0.0780302	0	0	0.000578001	0.0015606	0.0327727	0	0	0.000231201	0.164037	0.0108664	0.0123114	0	5.78001e-05	0	0.000635801	0	0	0.000289001	0	0.0217906	0.0298827	0	0.0611525	0	0	0.0012138	0	0	0	0	0.0001156	0.000462401
4340.fastq	1.54834	0.583376	0.0634344	0.381986	0.470597	0.0489443	0	0.0280602	0.0105341	0.0150881	0.000276002	0.00377202	0	0.0390082	0.0428263	0.000322002	0.0203781	0	0	0.00128801	0.000690004	0.0597084	0	0.000460003	0	0.00892405	0.00110401	0.00257602	0.00740604	0.00437003	0	0.00381802	0.00455403	0.000138001	0.000230001	0.000690004	0.0170661	0.0153641	0.00110401	0.000138001	0	0.00322002	0.00441603	0.00358802	0.00391002	0.0490363	0	0	0.00225401
4343.fastq	1.12764	0.374309	0.0672211	0.067955	0.559815	0.0583415	1	0.0811522	6.11546e-05	0.0013454	0	0.000305773	0.00103963	0.0362647	0.0694716	0	0.0174902	0	0	0	0	0.00397505	0	0.000489237	0	0.174168	0.0254403	0.0181629	0.000856164	0.00116194	0.00116194	0.00360812	0.00238503	0	0.000428082	6.11546e-05	0.0183464	0.012659	0	0.0295988	0	0.000183464	0.000489237	0.000183464	0.000122309	0	0	0.00195695	0.00293542
4344.fastq	1.74774	0.664195	0.0853025	0.443206	0.493237	0.0618026	0	0.00954624	0.00743863	0.0430821	0.000247954	0.00632284	0	0.0128936	0.0557897	0.00663278	0.0141334	0	0.00266551	0.00557897	0.000247954	0.0583933	0.00347136	0	0	0.0116539	0.00198364	0.000557897	0.000805852	0.00601289	0.00985619	0.00415324	0.0065088	0.000681875	0	0.000557897	0.00725267	0.00551698	0	0.00359534	0.00564096	0.00340937	0.00198364	0	0.00371932	0	0	0	0.00235557
4346.fastq	0.671973	0.247489	0.00820529	0.216263	0.192898	0.00711759	1	0.00205924	0	0	0	0	0	0.000422409	0.00364328	0	0.000686414	0	0	0	0	0.207403	0	0.000264005	0.000105602	0.000528011	0	0.00359047	0	0	0	0	0	0	0	0	0.00242885	0.000739215	0	0.00353767	0	0.00290406	0	0	0	0.00290406	0	0	0
4358.fastq	0.922199	0.244044	0.1057	0.119552	0.380894	0.0720089	1	0.0375442	0.00432447	0.00124492	0	0.00163806	0.00281746	0.0304678	0.029354	0.00111388	0.0542524	0	0.00792819	0.000327611	0.00314507	0.0210982	0.000327611	0.00445551	0.0041279	0.155026	0.0180841	0.0184773	0.00845237	0.00131044	0	0.0197222	0	0.00366924	0.00288298	0	0.0279125	0.0281746	0.000786267	0.0143494	0.00268641	0.000458655	0	0	0.00190014	0.00242432	0	0.00157253	0.0142183
4360.fastq	1.17079	0.425707	0.0574951	0.178804	0.45559	0.0531945	1	0.0758148	0.0380423	0.000971293	0	0.000161882	0	0.0130585	0.134038	0	0.0761925	0	0	0	0.00129506	0.0822901	0.000539607	5.39607e-05	0.000809411	0.0561191	0.00199655	0.00798619	0.00102525	0	0	0.00134902	0	0.000107921	0.000215843	0	0.00895748	0.00496439	0	0.0125728	0.000701489	0.000323764	0.0017807	0.000269804	0.00140298	0	0	0.000539607	0.00161882
4363.fastq	1.13893	0.447877	0.0461653	0.0777699	0.525472	0.0416467	0	0.0916045	0.00466775	6.48298e-05	0	0.000907618	0.00570502	0.0117342	0.128687	0	0.0698217	0	0	0.000842788	0.00136143	0.0158833	0.000388979	0.000259319	0.000194489	0.0894003	0.00771475	0.0231442	0.022107	0	0	0.0023987	0.00116694	0.000453809	0.000324149	0	0.0378606	0.00479741	0	0.0167909	0	0.000259319	0.00012966	0	0.00149109	0.000453809	0	0.00012966	0.00175041
4368.fastq	1.68027	0.542182	0.128852	0.357775	0.52888	0.122585	0	0.0110769	0.0753609	0.00274556	0.000284024	0.000236686	0	0.0109349	0.217325	0	0.0884734	0	0.00336095	0	0.000236686	0.112189	0	0.00208284	0.000331361	0.0152899	0.000615385	0.00298225	0.00194083	0.000378698	0	0.000615385	0.000331361	0	0	0	0.0437396	0.0031716	0	0.0114083	0.00184615	0.000946746	0.00118343	0.000615385	0.0108876	0.000189349	0	0.00208284	0.00179882
4393.fastq	1.38179	0.530673	0.050126	0.29655	0.427529	0.0769089	0	0.000678295	0.0111434	0.0271318	0.000436047	0.000290698	0.000436047	0.00658915	0.0964632	0.00227713	0.00276163	0	0.00111434	0.00106589	0	0.0135174	0.00135659	4.84496e-05	0	0.022626	0.00222868	0.000532946	0.00164729	0.00159884	0	0.00285853	0.000387597	0	9.68992e-05	0	0.000678295	0.00237403	0	0.000193798	0	0.00174419	0.000242248	0.000339147	0	0.00159884	0	0.000290698	0
4394.fastq	1.31241	0.477059	0.072065	0.198944	0.500539	0.0638051	0	0.0146172	0.0197796	0.00174014	0	0.000986079	0	0.0183875	0.226334	0	0.177146	0	0	0	0.000986079	0.0960557	0	0	0.00203016	0.0783063	0.00771462	0.0114269	0	0	0	0.00110209	0	0	0.00116009	0	0.0528422	0.0206497	0	0.00672854	0	0.000696056	0.00284223	0.000116009	0	0.000348028	0	0.00174014	0.00162413
4398.fastq	1.76983	0.685824	0.0634172	0.403335	0.569369	0.0478861	1	0.0408418	0.0119278	0.0257291	0	0.000499594	0	0.0288516	0.121276	0.00112409	0.000124899	0	0	0.000437145	0	0.0310997	0	0	0	0.0624493	0.00106164	0.00187348	0	0.00087429	0.00199838	0.000437145	0	0	0.000124899	0	0.00568288	0.0231687	0	0.00780616	0	0.00156123	0.00256042	0	0.00087429	0.00156123	0	0	0.00224817
4404.fastq	1.91358	0.817953	0.0099679	0.3113	0.730056	0.0443018	0	0.0670947	0.00537721	0.00513644	0	0.00152488	0.000561798	0.00722311	0.161958	0	0.0103531	0	0	0.000321027	0	0.180096	0	0.000401284	0	0.0385233	0	0.00216693	0	0	0.000722311	0	0	0	0.000160514	0	0.000642055	0.00168539	0	0.0130819	0	0	0.000722311	0.00024077	0.000160514	0.000481541	0	0	0.000561798
4405.fastq	1.44594	0.6548	0.0453257	0.24281	0.465242	0.0377664	1	0.0117682	0.00738517	0	0	0.000420294	0	0.0394476	0.207505	0	0.0090063	0	0.000480336	0	0.000240168	0.0592615	0	0.00240168	0.011468	0.0408886	0.00606424	0.000720504	0.00306214	0	0.000360252	0.0111678	0	0	0.000180126	0	0.00576403	0.0215551	0	0.0195737	0.000480336	0	0.000780546	0	0.00060042	0.000780546	0	0.00030021	0.00150105
4413.fastq	1.25211	0.440206	0.0913379	0.147158	0.505859	0.067545	1	0.0304857	0.0132455	0.00210246	0.000140164	0.000210246	0	0.0272619	0.175065	0	0.115215	0	0.0114234	0	0.00357418	0.0288037	0.000490574	0.00315369	0.00883033	0.0920177	0.00378443	0.00995164	0.0212348	0.00035041	0.00147172	0.0107926	0.000420492	0.000770902	0.00203238	0	0.0241783	0.0345504	0	0.00378443	0.00140164	0	0.00147172	0	0.00448525	0.000420492	0	0.0015418	0.00798935
4420.fastq	1.46172	0.374679	0.213965	0.320212	0.417747	0.135118	1	0.0182722	0.0112598	0.00669178	0.000280494	0.000480846	0	0.0223994	0.0315756	0.00120212	0.0656355	0	0.000200353	0.000841481	0.00220388	0.0681199	0.000280494	0.0201154	0	0.0918416	0.0262863	0.00484853	0.0179516	0.000881552	0	0.0433563	0.000320564	0.00152268	0.00160282	0	0.00837474	0.113239	0	0.00745312	0.00737298	0.00112197	0.00837474	0	0.00665171	0.0065315	0	0.00308543	0.00328578
4455.fastq	1.12189	0.390099	0.0804736	0.219783	0.377765	0.053764	1	0.0698271	0.00675896	0.00652589	0	0.000466135	0	0.262061	0.0447024	0.000279681	0.0179462	0	0	0.000839043	0.000885657	0.0873538	9.32271e-05	0.0295996	0.0127255	0.0714585	0.00433506	0.00214422	0.00703864	0.000466135	0	0.00853028	0	0.00256374	0.000326295	0	0.0106745	0.0397147	0.000326295	0.0296928	0.00820398	0.000186454	0.0103482	0	0.000605976	4.66135e-05	0	0.00181793	0.00163147
4461.fastq	1.24468	0.418	0.122119	0.163544	0.476265	0.0647551	0	0.0313086	0.00309033	0.000354628	0.000101322	0.000303967	0	0.0222402	0.040073	0	0.0712802	0	0.0184913	0.000253306	0.00157049	0.0185926	0.00045595	0	0.0159583	0.120776	0.00496479	0.00613	0.0159076	0.00045595	0.000151983	0.0525356	0.00045595	0.00202645	0.00141851	0	0.00466082	0.0628198	0.000405289	0.00461016	0	0.000658595	0.00197578	5.06611e-05	0.000861239	0.000405289	0	0.00217843	0.00800446
4469.fastq	1.50212	0.564116	0.0654682	0.173857	0.626839	0.0718367	1	0.029752	0.00724638	0.00264771	0	0.000766444	0.000975474	0.0245262	0.193353	0.000139353	0.0781076	0	0	0.00041806	0.00411093	0.0734392	0	0.00160256	0.000139353	0.132037	0.00229933	0.00369287	0.00306577	0.000348384	6.96767e-05	0.00222965	0.000905797	0	0.000348384	0	0.0174192	0.0225056	0.000905797	0.0157469	0.000278707	0	0.00125418	0	0.0011845	0.00083612	0	0.000487737	0.00229933
4470.fastq	1.69338	0.552965	0.115824	0.447537	0.507936	0.0691206	0	0.03867	0.00331688	0.00242699	0.000242699	0.000161799	0	0.0732141	0.0272632	0	0.0105169	0	0.00145619	0.000566297	0.00622927	0.160262	0.000485398	0.00428768	0.000889896	0.0537982	0.00428768	0.00720006	0.00614837	0	0	0.0294475	0	0.00218429	0.00266969	0	0.00574387	0.0442521	0	0.00687647	0.0210339	0.000970795	0.00234609	0.000161799	0.000485398	0.00153709	0	0.000647197	0.00558207
4476.fastq	1.25813	0.43302	0.0866957	0.167085	0.511007	0.0603198	0	0.109543	0.000300323	0.000225242	0	0.000525565	0.000150161	0.0982807	0.0695247	0	0.0356633	0	0	7.50807e-05	0.0128388	0.0810121	0	0	0.00315339	0.125685	0.00983557	0.00525565	0.0244012	0.000600646	0	0.0101359	0.000600646	0.00105113	0.00135145	0	0.0349125	0.046475	0	0.0128388	0.000375404	0	0.00187702	7.50807e-05	0	0	0	0.00157669	0.013965
4482.fastq	1.18226	0.357158	0.100176	0.177938	0.470522	0.0764644	1	0.0336928	0.0153662	0.00281948	0	0.000352435	0	0.0331994	0.0706985	0	0.113202	0	0.0054275	0.00155072	0.00169169	0.0685839	0.000352435	0.00296046	0.00331289	0.122788	0.00845845	0.00387679	0.013886	0.00176218	0	0.00634384	0.000563897	0	0.00148023	0	0.0177627	0.0376401	0	0.00535702	0.00197364	0.00197364	0.0038063	0	0.00105731	0.000281948	0	0.00281948	0.00296046
4485.fastq	1.05387	0.325191	0.0888626	0.0568694	0.529527	0.0534234	1	0.121734	0	0.000675676	0.00045045	0.000337838	0.00765766	0.00912162	0.0306306	0	0.0646396	0	0.00529279	0.0079955	0	0.00371622	0.00315315	0.000563063	0.000225225	0.203266	0.0277027	0.0125	0	0.00213964	0.000563063	0.0163288	0	0.000337838	0.000225225	0	0.0097973	0.00765766	0	0.00788288	0.00754505	0.00112613	0	0	0.00878378	0	0	0.00596847	0.00518018
4493.fastq	1.62758	0.548191	0.114047	0.364294	0.500693	0.100352	0	0.0275547	0.0448796	0.00208998	0.000219998	0.00236498	0	0.0304147	0.134419	0.000274997	0.0160598	0	0.00098999	0.00318997	0.000549995	0.177538	5.49995e-05	0.00456495	0.00522495	0.0211748	0.00280497	0.00329997	0.00346497	0.00153998	0.000164998	0.00373996	0.00098999	0.00126499	0.000329997	0.00104499	0.0175448	0.0194148	0	0.0103399	0.000549995	0.00153998	0.00230998	0.000934991	0.0096799	0.000824992	0	0.00159498	0.00505995
4519.fastq	1.49086	0.613533	0.0653428	0.180977	0.581567	0.0494424	1	0.0269084	0.0139578	0.00431686	0	0.00597165	0.00172674	0.068638	0.15663	0	0.0104324	0	0.000503633	0	0.00208648	0.0300022	0.000431686	0.0379883	0.000863371	0.0331679	0.00143895	0.0016548	0.00273401	0.000935319	0.000431686	0.00431686	0	0.000215843	0.00028779	0.000719476	0.00122311	0.0308655	0	0.00719476	0.000215843	0.000431686	0.00568386	0	0.00208648	0.00697892	0	0	0.00208648
4539.fastq	1.75859	0.539993	0.141169	0.443341	0.503319	0.130768	1	0.0196875	0.0776639	0.00066097	0	0.000472121	0.00108588	0.0160521	0.115339	0	0.0913082	0	0	0.000236061	4.72121e-05	0.107219	0	9.44242e-05	4.72121e-05	0.0378641	0.00198291	0.00330485	0.00217176	0.000472121	0	0.000377697	0.000849818	0	0.000519333	0.000377697	0.0368727	0.0161938	0.000566545	0.0153439	0.000472121	0.000377697	0.000424909	0	0	9.44242e-05	0	0.00113309	0.00434352
4545.fastq	1.51675	0.435276	0.147744	0.39049	0.428179	0.115065	1	0.00883382	0.0327859	0.00249007	0.000177862	0	0	0.0316002	0.05241	0	0.0594059	0	0.00462441	0.000652161	0.00930812	0.202288	0	0.00462441	0.00326081	0.0364024	0.00681805	0.00272722	0.00219363	0.000592874	0	0.00195648	0.000296437	0.00112646	0.00195648	0	0.0166005	0.0613624	0	0.0120353	0.00112646	0.000652161	0.00195648	0	0.0164819	0.000770736	0	0.00474299	0.00729235
6006.fastq	1.36858	0.464142	0.0899447	0.267025	0.482773	0.0646945	1	0.0110563	0.0132975	0.00239056	0	0	0.00119528	0.0227103	0.156133	0	0.112954	0	0.00567757	0.00029882	0.000896459	0.0850142	0	0.0046317	0.00283879	0.0767967	0.009114	0.00836695	0.0138951	0.00029882	0	0.00896459	0	0	0.00014941	0	0.0505005	0.038996	0	0.00806813	0.00313761	0	0	0	0.00283879	0.000448229	0	0.000448229	0.00119528
6010.fastq	1.46064	0.579193	0.0740812	0.109039	0.644858	0.0534667	1	0.0629097	0.00112575	0.000397325	0	0	0.0290047	0.0345672	0.0509238	0	0.0628435	0	0	0.000662208	0.00582743	0.0441693	0.00145686	0.000463545	0.000264883	0.134031	0.00264883	0.015297	0.00602609	0	0	0.0047679	0.000595987	0	0.00125819	0	0.0175485	0.0352295	0	0.0634395	0	0.00211906	0.00258261	0	0.00304616	6.62208e-05	0	0	0
[truncated: 363 more columns]
