# Supplementary material for: Oral human papillomavirus infection aligns with a coordinated bacterial microbiome inferred virulence ecology
Source: Front Cell Infect Microbiol. 2026 Jun 5;16:1821266. doi: 10.3389/fcimb.2026.1821266 (PMC13279419; doi:10.3389/fcimb.2026.1821266)
Supplement: Supplementary file 19 [file Table4.xlsx]

## Sheet: README
Sheet	Contents	Key fields / notes
README	Overview of this workbook and how to use it	Start here
Sample_Metadata	Cleaned subject/sample metadata from DATASET.xlsx (Supp Table 1)	HPV_status derived from Samplegroup (1=HPV_Pos, 0=HPV_Neg)
AlphaDiversity_Calculated	Alpha diversity computed from the taxa-count table (Supp Table 2)	Observed richness (# taxa with count>0), Shannon (natural log), TotalReads
Master_Sample_Table	Metadata joined to alpha diversity (one row per sample)	Metadata joined to alpha diversity (one row per sample). Note: SampleID 4544.fastq has no taxa counts in Supp Table 2; alpha diversity is NA.
Taxa_Counts_Wide	Taxa count matrix (rows=taxa strings, cols=samples)	Direct input for transformations / ordination
Genus_RelAbundance_Wide	Genus-level relative abundance matrix (rows=genus, cols=samples)	Recommended for ecotype clustering/UMAP
Genus_RelAbundance_Long	Long-format genus relative abundance with HPV_status	Convenient for ggplot/seaborn
Level2_Table_SRR	Second file: Supplementary_Table_2_level-2.xlsx (phylum-level counts) with SRR IDs	No join key to SampleID found; kept separate
AlphaDiversity_FaithPD_Unmerged	Faith's Phylogenetic Diversity (PD) from alpha-diversity.tsv	No direct SampleID overlap with Master_Sample_Table (0/128 matched). IDs appear to use a different naming convention/dataset. Provide an ID mapping (e.g., manifest) to merge.

## Sheet: Sample_Metadata
SampleID	Well	SampleName	Volume	Concentration	Samplegroup	Agetoday	Sex	Recruit_from	AUSborn	SEIFA_Q4	bminowcat_3cat	visitdentist_g	Smokestat	alcoholpweek_g	Illicitdrug_g	SexInGender	STIdoc	HPV_pos	HighRisk_HPV	Incidence	clearance	Persistence	alcohol_2cat	dentist_2cat	Tonsilremove	PrevCancer	ORAL_HPV_EVER	Lifekisspass_g	kiss_2cat	GOralS_2cat	ROralS_2cat	SexInt_2cat	Chlamydia	Gonorrhoea	Syphilis	HumanPapill	HerpesSimplex	HIVAIDS	HPV_status
2001.fastq	A01	2001	20	3	1	22	Female	2	Yes	3	2	2	Never smoker	1	0	3	2	1	1	0	0	1	1	2	Yes	No	1	7	2	2	1	2	Yes	No	No	No	No	No	HPV_Pos
2002.fastq	B01	2002	20	3	0	56	Male	2	Yes	3	2	4	Ex-smoker	3	0	2	1	0	0	0	0	0	1	2	Yes	No	0	1	1	1	1	1	No	No	No	No	No	No	HPV_Neg
2006.fastq	C05	2006	20	3	0	48	Female	2	Yes	3	3	4	Never smoker	2	0	2	1	0	0	0	0	0	1	2	No	No	0	1	1	1	1	1	No	No	No	No	No	No	HPV_Neg
2014.fastq	D05	2014	20	3	0	51	Female	2	No	4	2	1	Never smoker	4	0	2	1	0	0	0	0	0	2	1	No	No	0	1	1	1	1	1	No	No	No	No	No	No	HPV_Neg
2025.fastq	C01	2025	20	3	1	46	Male	2	No	3	2	4	Ex-smoker	3	0	2	1	1	0	0	1	0	1	2	No	No	1	7	2	1	1	2	No	No	No	No	No	No	HPV_Pos
2026.fastq	D01	2026	20	3	1	51	Male	2	Yes	4	1	2	Ex-smoker	4	0	2	1	1	0	0	1	0	2	2	Yes	No	1	4	1	1	1	1	No	No	No	No	No	No	HPV_Pos
2030.fastq	E05	2030	20	3	1	55	Male	2	Yes	1	2	2	Current smoker	2	0	2	1	1	0	1	0	0	1	2	No	No	1	5	2	2	2	2	No	No	No	No	No	No	HPV_Pos
2031.fastq	E01	2031	20	3	0	46	Male	2	No	4	2	1	Never smoker	3	0	2	2	0	0	0	0	0	1	1	No	No	0	6	2	2	2	2	Yes	No	No	No	No	No	HPV_Neg
2034.fastq	F01	2034	20	3	0	33	Female	2	Yes	4	1	1	Never smoker	3	0	2	2	0	0	0	0	0	1	1	No	No	0	7	2	2	2	2	No	No	No	Yes	No	No	HPV_Neg
2036.fastq	F05	2036	20	3	0	58	Male	2	No	4	2	2	Never smoker	4	0	2	1	0	0	0	0	0	2	2	Yes	No	0	6	2	2	2	2	No	No	No	No	No	No	HPV_Neg
2041.fastq	G01	2041	20	3	1	52	Female	2	No	3	1	1	Never smoker	3	0	2	1	1	1	0	1	0	1	1	No	Yes	1	4	1	1	1	2	No	No	No	No	No	No	HPV_Pos
2042.fastq	G05	2042	20	3	1	50	Female	2	Yes	3	1	2	Never smoker	2	0	2	1	1	0	1	0	0	1	2	No	No	1	1	1	1	1	2	No	No	No	No	No	No	HPV_Pos
2044.fastq	H01	2044	20	3	0	55	Male	2	Yes	3	3	1	Ex-smoker	5	1	2	1	0	0	0	0	0	2	1	Yes	Yes	0	4	1	2	2	2	No	No	No	No	No	No	HPV_Neg
2047.fastq	H05	2047	20	3	1	47	Male	2	Yes	3	1	1	Ex-smoker	5	0	0	1	1	0	1	0	0	2	1	No	No	1	1	1	na	na	na	No	No	No	No	No	No	HPV_Pos
2049.fastq	A02	2049	20	3	1	33	Female	2	Yes	3	2	2	Ex-smoker	3	1	3	2	1	1	0	1	0	1	2	No	No	1	7	2	2	2	2	Yes	Yes	No	Yes	No	No	HPV_Pos
2050.fastq	B02	2050	20	3	0	52	Female	2	Yes	4	3	1	Ex-smoker	2	0	2	1	0	0	0	0	0	1	1	No	No	0	1	1	1	1	1	No	No	No	No	No	No	HPV_Neg
2052.fastq	C02	2052	20	3	0	63	Male	2	Yes	3	2	1	Never smoker	2	0	2	1	0	0	0	0	0	1	1	Yes	Yes	0	7	2	1	1	2	No	No	No	No	No	No	HPV_Neg
2055.fastq	A06	2055	20	3	1	28	Female	2	Yes	4	2	2	Never smoker	2	0	2	2	1	0	1	0	1	1	2	No	No	1	6	2	2	1	2	Yes	No	No	No	No	No	HPV_Pos
2076.fastq	B06	2076	20	3	1	51	Male	2	Yes	3	2	1	Never smoker	3	0	2	2	1	0	1	0	0	1	1	Yes	No	1	7	2	2	2	2	No	No	No	No	Yes	No	HPV_Pos
2077.fastq	C06	2077	20	3	1	34	Female	2	No	4	1	1	Ex-smoker	2	0	2	2	1	0	1	0	0	1	1	Yes	No	1	7	2	2	2	2	No	No	No	Yes	No	No	HPV_Pos
2079.fastq	D06	2079	20	3	0	48	Female	2	Yes	4	1	1	Never smoker	4	0	2	2	0	0	0	0	0	2	1	No	No	0	5	2	2	2	2	No	No	No	Yes	No	No	HPV_Neg
2086.fastq	E06	2086	20	3	1	55	Female	2	No	3	1	1	Ex-smoker	2	0	2	1	1	1	1	0	0	1	1	Yes	No	1	6	2	1	1	2	No	No	No	No	No	No	HPV_Pos
2091.fastq	F06	2091	20	3	0	51	Male	2	No	1	2	1	Current smoker	4	0	2	1	0	0	0	0	0	2	1	No	No	0	5	2	2	2	2	No	No	No	No	No	No	HPV_Neg
2093.fastq	G06	2093	20	3	0	42	Female	2	Yes	4	2	1	Never smoker	2	0	2	1	0	0	0	0	0	1	1	No	No	0	1	1	1	1	1	No	No	No	No	No	No	HPV_Neg
2095.fastq	H06	2095	20	3	0	51	Female	2	Yes	4	1	1	Never smoker	4	0	2	1	0	0	0	0	0	2	1	Yes	No	0	5	2	2	2	2	No	No	No	No	No	No	HPV_Neg
2099.fastq	A07	2099	20	3	0	66	Male	2	No	4	1	1	Ex-smoker	2	0	2	1	0	0	0	0	0	1	1	Yes	Yes	0	4	1	2	1	2	No	No	No	No	No	No	HPV_Neg
2101.fastq	B07	2101	20	3	1	60	Male	2	Yes	1	3	4	Ex-smoker	2	0	2	1	1	0	1	0	0	1	2	Yes	No	1	5	2	1	2	2	No	No	No	No	No	No	HPV_Pos
2102.fastq	D02	2102	20	3	0	31	Female	2	Yes	4	3	4	Never smoker	3	0	2	1	0	0	0	0	0	1	2	No	No	0	1	1	1	1	1	No	No	No	No	No	No	HPV_Neg
2106.fastq	C07	2106	20	3	1	36	Male	2	Yes	3	3	1	Ex-smoker	5	0	2	1	1	1	1	0	0	2	1	No	No	1	5	2	2	2	2	No	No	No	No	No	No	HPV_Pos
2111.fastq	D07	2111	20	3	1	52	Female	2	Yes	1	1	2	Ex-smoker	3	0	2	1	1	0	1	0	0	1	2	No	No	1	4	1	na	1	2	No	No	No	No	No	No	HPV_Pos
2117.fastq	E07	2117	20	3	0	50	Female	2	No	1	1	2	Never smoker	4	0	2	1	0	0	0	0	0	2	2	No	No	0	5	2	1	1	2	No	No	No	No	No	No	HPV_Neg
2118.fastq	F07	2118	20	3	0	32	Female	2	Yes	1	3	2	Never smoker	4	1	3	1	0	0	0	0	0	2	2	No	No	0	1	1	1	1	1	No	No	No	No	No	No	HPV_Neg
2127.fastq	G07	2127	20	3	0	53	Female	2	Yes	3	3	2	Never smoker	2	0	2	1	0	0	0	0	0	1	2	Yes	No	0	1	1	1	1	2	No	No	No	No	No	No	HPV_Neg
2142.fastq	H07	2142	20	3	1	32	Female	2	Yes	1	2	2	Never smoker	1	0	2	1	1	0	1	0	0	1	2	No	No	1	1	1	1	1	1	No	No	No	No	No	No	HPV_Pos
2155.fastq	E02	2155	20	3	1	35	Female	2	Yes	4	2	1	Ex-smoker	3	0	2	1	1	1	0	1	0	1	1	No	No	1	1	1	1	1	1	No	No	No	No	No	No	HPV_Pos
2156.fastq	A08	2156	20	3	1	44	Female	2	No	3	1	2	Never smoker	2	0	2	1	1	0	1	0	0	1	2	No	No	1	1	1	na	na	2	No	No	No	No	No	No	HPV_Pos
2160.fastq	B08	2160	20	3	0	63	Male	2	Yes	4	2	1	Ex-smoker	5	0	2	1	0	0	0	0	0	2	1	No	Yes	0	7	2	2	2	2	No	No	No	No	No	No	HPV_Neg
4011.fastq	F02	4011	20	3	0	33	Female	8	Yes	3	3	1	Never smoker	3	1	3	1	0	0	0	0	0	1	1	No	No	0	6	2	1	1	1	No	No	No	No	No	No	HPV_Neg
4015.fastq	G02	4015	20	3	0	43	Male	8	Yes	4	2	1	Current smoker	4	1	1	1	0	0	0	0	0	2	1	Yes	No	0	1	1	na	na	na	No	No	No	No	No	No	HPV_Neg
4027.fastq	H02	4027	20	3	0	36	Male	8	Yes	3	2	1	Ex-smoker	3	1	3	2	0	0	0	0	0	1	1	No	No	0	7	2	2	2	2	Yes	No	No	No	No	No	HPV_Neg
4032.fastq	C08	4032	20	3	0	52	Male	8	No	4	3	2	Never smoker	5	0	1	2	0	0	0	0	0	2	2	Yes	No	0	7	2	2	2	2	Yes	No	No	No	No	No	HPV_Neg
4037.fastq	A03	4037	20	3	0	33	Female	8	Yes	4	2	1	Never smoker	2	0	2	2	0	0	0	0	0	1	1	Yes	No	0	5	2	2	2	2	No	No	No	No	Yes	No	HPV_Neg
4043.fastq	D08	4043	20	3	0	37	Male	8	Yes	3	1	1	Current smoker	2	0	1	1	0	0	0	0	0	1	1	No	No	0	7	2	2	2	2	No	No	No	No	No	No	HPV_Neg
4045.fastq	B03	4045	20	3	0	30	Female	8	Yes	4	2	4	Ex-smoker	2	0	3	1	0	0	0	0	0	1	2	No	No	0	6	2	2	2	2	No	No	No	No	No	No	HPV_Neg
4048.fastq	E08	4048	20	3	1	33	Male	8	Yes	3	2	1	Current smoker	4	0	2	1	1	1	0	0	1	2	1	No	No	1	7	2	na	na	na	No	No	No	No	No	No	HPV_Pos
4059.fastq	F08	4059	20	3	1	43	Female	4	Yes	1	1	1	Never smoker	2	0	2	2	1	0	1	0	0	1	1	No	No	1	5	2	2	2	2	Yes	No	No	No	No	No	HPV_Pos
4068.fastq	G08	4068	20	3	0	33	Male	4	Yes	4	1	4	Ex-smoker	4	0	2	1	0	0	0	0	0	2	2	No	No	0	4	1	1	1	1	No	No	No	No	No	No	HPV_Neg
4074.fastq	H08	4074	20	3	1	53	Male	4	Yes	4	3	1	Ex-smoker	4	1	2	1	1	0	1	0	0	2	1	No	No	1	7	2	2	2	2	No	No	No	No	No	No	HPV_Pos
4077.fastq	A09	4077	20	3	1	58	Male	4	Yes	4	1	2	Never smoker	4	0	2	2	1	0	1	0	0	2	2	Yes	No	1	6	2	1	1	2	No	Yes	No	No	No	No	HPV_Pos
4079.fastq	B09	4079	20	3	1	54	Male	4	No	4	2	1	Ex-smoker	4	0	2	1	1	0	1	0	0	2	1	Yes	No	1	7	2	1	1	1	No	No	No	No	No	No	HPV_Pos
4081.fastq	C03	4081	20	3	1	52	Female	4	Yes	4	3	2	Never smoker	5	0	2	2	1	1	0	0	1	2	2	Yes	No	1	5	2	1	1	2	No	No	No	No	Yes	No	HPV_Pos
4082.fastq	D03	4082	20	3	0	56	Male	4	No	4	1	1	Never smoker	2	0	2	1	0	0	0	0	0	1	1	No	No	0	4	1	1	1	1	No	No	No	No	No	No	HPV_Neg
4086.fastq	C09	4086	20	3	1	45	Male	4	Yes	4	3	1	Never smoker	3	0	2	1	1	1	1	0	0	1	1	No	No	1	5	2	1	2	2	No	No	No	No	No	No	HPV_Pos
4088.fastq	D09	4088	20	3	1	27	Male	4	Yes	3	1	2	Ex-smoker	3	0	2	1	1	1	1	0	1	1	2	No	No	1	7	2	2	2	2	No	No	No	No	No	No	HPV_Pos
4095.fastq	E09	4095	20	3	1	49	Male	4	Yes	4	2	1	Ex-smoker	1	0	2	2	1	1	1	0	1	1	1	No	No	1	7	2	2	2	2	No	No	No	Yes	No	No	HPV_Pos
4100.fastq	F09	4100	20	3	0	53	Male	4	Yes	4	3	1	Never smoker	3	0	2	1	0	0	0	0	0	1	1	No	No	0	5	2	2	2	2	No	No	No	No	No	No	HPV_Neg
4101.fastq	G09	4101	20	3	0	35	Female	4	Yes	3	2	4	Never smoker	4	0	3	2	0	0	0	0	0	2	2	Yes	No	0	5	2	2	2	1	No	No	No	Yes	No	No	HPV_Neg
4104.fastq	H09	4104	20	3	0	43	Male	4	Yes	3	3	2	Never smoker	4	0	0	1	0	0	0	0	0	2	2	No	No	0	7	2	2	2	2	No	No	No	No	No	No	HPV_Neg
4106.fastq	A10	4106	20	3	1	57	Male	4	Yes	4	1	1	Never smoker	1	0	2	2	1	1	1	0	0	1	1	No	No	1	5	2	2	1	2	No	No	No	No	Yes	No	HPV_Pos
4107.fastq	E03	4107	20	3	0	41	Female	4	No	1	1	1	Ex-smoker	3	0	2	1	0	0	0	0	0	1	1	No	No	0	5	2	2	1	2	No	No	No	No	No	No	HPV_Neg
4111.fastq	F03	4111	20	3	0	63	Female	4	Yes	4	3	1	Never smoker	1	0	2	2	0	0	0	0	0	1	1	Yes	Yes	0	4	1	1	1	2	No	No	No	No	No	No	HPV_Neg
4118.fastq	B10	4118	20	3	0	51	Female	4	Yes	3	2	1	Never smoker	2	0	2	1	0	0	0	0	0	1	1	No	No	0	1	1	na	na	1	No	No	No	No	No	No	HPV_Neg
4123.fastq	C10	4123	20	3	1	45	Female	4	Yes	4	3	1	Never smoker	2	0	2	2	1	1	1	0	0	1	1	No	Yes	1	5	2	1	1	2	No	No	No	No	Yes	No	HPV_Pos
4128.fastq	D10	4128	20	3	0	53	Male	4	Yes	4	0	2	Never smoker	4	0	2	1	0	0	0	0	0	2	2	Yes	No	0	4	1	1	1	2	No	No	No	No	No	No	HPV_Neg
4130.fastq	E10	4130	20	3	0	32	Male	4	No	4	1	2	Never smoker	3	0	2	1	0	0	0	0	0	1	2	Yes	No	0	4	1	1	1	1	No	No	No	No	No	No	HPV_Neg
4139.fastq	F10	4139	20	3	0	24	Female	6	Yes	3	1	1	Never smoker	2	0	2	1	0	0	0	0	0	1	1	No	No	0	5	2	2	1	2	No	No	No	No	No	No	HPV_Neg
4142.fastq	G10	4142	20	3	1	25	Female	6	Yes	4	1	2	Never smoker	4	0	3	2	1	0	1	0	0	2	2		No	1	4	1	1	1	1	No	No	No	No	No	No	HPV_Pos
4143.fastq	G03	4143	20	3	0	25	Male	6	No	4	1	4	Never smoker	3	0	2	1	0	0	0	0	0	1	2	No	No	0	4	1	1	1	1	No	No	No	No	No	No	HPV_Neg
4146.fastq	H03	4146	20	3	0	29	Female	6	Yes	3	1	4	Ex-smoker	4	2	2	1	0	0	0	0	0	2	2	No	No	0	6	2	2	2	2	No	No	No	No	No	No	HPV_Neg
4147.fastq	H10	4147	20	3	1	29	Male	6	Yes	2	2	1	Ex-smoker	4	1	2	1	1	0	1	1	1	2	1	No	No	1	7	2	2	2	2	No	No	No	No	No	No	HPV_Pos
4155.fastq	A11	4155	20	3	0	29	Female	6	No	3	1	1	Never smoker	3	0	2	2	0	0	0	0	0	1	1	No	No	0	1	1	1	1	1	No	No	No	Yes	No	No	HPV_Neg
4156.fastq	B11	4156	20	3	1	25	Female	6	No	4	1	1	Never smoker	3	1	2	1	1	0	1	0	0	1	1	No	No	1	4	1	1	1	1	No	No	No	No	No	No	HPV_Pos
4158.fastq	A04	4158	20	3	0	31	Female	6	No	4	1	2	Ex-smoker	4	1	2	2	0	0	0	0	0	2	2	No	No	0	5	2	1	1	2	No	No	No	Yes	No	No	HPV_Neg
4159.fastq	B04	4159	20	3	0	24	Female	6	No	4	1	1	Never smoker	4	1	3	1	0	0	0	0	0	2	1	No	No	0	6	2	2	2	2	No	No	No	No	No	No	HPV_Neg
4167.fastq	C04	4167	20	3	0	21	Female	6	Yes	4	1	1	Never smoker	2	0	2	1	0	0	0	0	0	1	1	No	No	0	1	1	1	1	1	No	No	No	No	No	No	HPV_Neg
4182.fastq	D04	4182	20	3	1	42	Male	6	Yes	3	3	1	Ex-smoker	1	0	3	2	1	1	0	0	1	1	1	Yes	No	1	7	2	2	2	2	No	No	No	No	No	No	HPV_Pos
4184.fastq	C11	4184	20	3	1	26	Male	6	Yes	4	1	1	Ex-smoker	4	0	1	2	1	0	1	0	0	2	1	No	No	1	6	2	2	2	2	No	Yes	Yes	No	No	No	HPV_Pos
4191.fastq	D11	4191	20	3	0	45	Female	4	Yes	4	2	1	Ex-smoker	3	0	2	1	0	0	0	0	0	1	1	No	No	0	5	2	1	1	1	No	No	No	No	No	No	HPV_Neg
4198.fastq	E11	4198	20	3	1	31	Female	4	Yes	0	0	1	Never smoker	2	0	2	1	1	1	1	0	1	1	1	No	No	1	4	1	1	1	1	No	No	No	No	No	No	HPV_Pos
4204.fastq	F11	4204	20	3	1	20	Male	4	Yes	4	1	1	Current smoker	5	1	2	1	1	0	1	0	0	2	1	No	No	1	6	2	2	2	2	No	No	No	No	No	No	HPV_Pos
4207.fastq	G11	4207	20	3	1	31	Male	4	Yes	4	1	4	Ex-smoker	2	0	3	1	1	1	1	0	0	1	2		No	1	6	2	2	2	2	No	No	No	No	No	No	HPV_Pos
4213.fastq	H11	4213	20	3	1	24	Female	4	No	4	2	1	Ex-smoker	5	2	3	1	1	1	1	0	0	2	1	No	No	1	6	2	2	2	2	No	No	No	No	No	No	HPV_Pos
4231.fastq	A12	4231	20	3	1	66	Male	4	Yes	4	1	1	Never smoker	1	0	2	1	1	1	1	0	0	1	1	No	No	1	1	1	1	1	1	No	No	No	No	No	No	HPV_Pos
4235.fastq	B12	4235	20	3	1	29	Male	4	Yes	3	2	2	Never smoker	2	0	2	1	1	0	1	0	0	1	2	No	No	1	4	1	1	1	1	No	No	No	No	No	No	HPV_Pos
4243.fastq	C12	4243	20	3	1	57	Male	4	Yes	4	2	1	Never smoker	4	0	2	1	1	0	1	0	0	2	1	Yes	Yes	1	7	2	2	2	2	No	No	No	No	No	No	HPV_Pos
4266.fastq	E04	4266	20	3	0	55	Female	4	Yes	1	3	0	Never smoker	2	0	0	1	0	0	0	0	0	1				0	1	1	na	na	na	No	No	No	No	No	No	HPV_Neg
4269.fastq	D12	4269	20	3	0	35	Female	4	Yes	3	3	2	Never smoker	4	0	2	2	0	0	0	0	0	2	2	Yes	No	0	7	2	1	1	2	No	No	No	No	Yes	No	HPV_Neg
4271.fastq	E12	4271	20	3	0	48	Female	4	Yes	4	1	1	Never smoker	1	0	2	1	0	0	0	0	0	1	1	No	Yes	0	4	1	2	2	1	No	No	No	No	No	No	HPV_Neg
4273.fastq	F12	4273	20	3	0	53	Male	4	Yes	4	1	1	Ex-smoker	5	0	2	1	0	0	0	0	0	2	1	No	No	0	7	2	1	1	2	No	No	No	No	No	No	HPV_Neg
4275.fastq	G12	4275	20	3	0	22	Female	6	Yes	3	1	1	Never smoker	4	1	2	1	0	0	0	0	0	2	1	No	No	0	7	2	2	2	2	No	No	No	No	No	No	HPV_Neg
4278.fastq	H12	4278	20	3	0	24	Male	6	No	4	1	4	Never smoker	2	0	2	1	0	0	0	0	0	1	2	No	No	0	1	1	1	1	1	No	No	No	No	No	No	HPV_Neg
4282.fastq	A01	4282	20	3	1	33	Female	6	No	4	1	2	Never smoker	2	0	2	1	1	1	1	0	0	1	2	No	No	1	5	2	1	1	1	No	No	No	No	No	No	HPV_Pos
4296.fastq	B01	4296	20	3	1	29	Female	6	No	4	1	2	Never smoker	1	0	2	1	1	0	1	0	0	1	2	No	No	1	1	1	1	1	na	No	No	No	No	No	No	HPV_Pos
4301.fastq	C01	4301	20	3	0	36	Male	4	No	4	1	1	Ex-smoker	3	0	2	1	0	0	0	0	0	1	1	No	No	0	5	2	1	1	2	No	No	No	No	No	No	HPV_Neg
4313.fastq	D01	4313	20	3	0	29	Male	4	Yes	4	1	1	Never smoker	4	0	2	1	0	0	0	0	0	2	1	No	No	0	7	2	2	2	2	No	No	No	No	No	No	HPV_Neg
4320.fastq	E01	4320	20	3	0	35	Female	6	Yes	4	1	2	Never smoker	2	0	2	1	0	0	0	0	0	1	2	No	No	0	1	1	1	1	1	No	No	No	No	No	No	HPV_Neg
4322.fastq	F01	4322	20	3	1	52	Female	6	Yes	3	3	2	Ex-smoker	2	0	2	1	1	1	1	0	1	1	2	No	No	1	5	2	2	2	2	No	No	No	No	No	No	HPV_Pos
4337.fastq	F04	4337	20	3	1	26	Male	6	Yes	3	1	2	Current smoker	5	1	2	2	1	1	0	1	0	2	2	No	No	1	7	2	2	2	2	Yes	No	No	Yes	No	No	HPV_Pos
4338.fastq	G04	4338	20	3	1	21	Female	6	Yes	3	1	4		2	1	2	1	1	0	0	1	0	1	2	No	No	1	1	1	1	1	1	No	No	No	No	No	No	HPV_Pos
4340.fastq	G01	4340	20	3	0	24	Female	6	No	3	1	1	Never smoker	1	0	2	1	0	0	0	0	0	1	1	No	No	0	1	1	1	1	1	No	No	No	No	No	No	HPV_Neg
4343.fastq	H01	4343	20	3	1	33	Female	6	No	3	1	2	Never smoker	4	0	3	2	1	0	0	0	1	2	2	No	No	1	4	1	2	2	2	No	No	No	Yes	No	No	HPV_Pos
4344.fastq	A02	4344	20	3	0	32	Male	6	Yes	3	1	1	Never smoker	2	0	2	1	0	0	0	0	0	1	1	No	No	0	5	2	2	2	2	No	No	No	No	No	No	HPV_Neg
4346.fastq	B02	4346	20	3	1	22	Female	6	Yes	4	1	1	Never smoker	2	0	2	1	1	0	1	0	0	1	1	Yes	No	1	5	2	1	1	2	No	No	No	No	No	No	HPV_Pos
4358.fastq	C02	4358	20	3	1	23	Male	4	Yes	4	1	1	Current smoker	4	2	2	1	1	0	0	0	1	2	1	No	No	1	7	2	2	2	2	No	No	No	No	No	No	HPV_Pos
4360.fastq	D02	4360	20	3	1	32	Male	8	Yes	3	2	2	Never smoker	4	1	2	1	1	1	1	0	1	2	2	Yes	No	1	4	1	1	1	1	No	No	No	No	No	No	HPV_Pos
4363.fastq	E02	4363	20	3	0	36	Male	4	Yes	4	1	2	Ex-smoker	2	1	2	2	0	0	0	0	0	1	2	No	No	0	7	2	2	2	2	Yes	No	No	No	No	No	HPV_Neg
4368.fastq	F02	4368	20	3	0	30	Male	4	Yes	3	2	1	Never smoker	3	0	1	1	0	0	0	0	0	1	1	Yes	Yes	0	6	2	2	2	1	No	No	No	No	No	No	HPV_Neg
4393.fastq	G02	4393	20	3	0	47	Female	4	Yes	4	1	1	Never smoker	2	0	2	1	0	0	0	0	0	1	1	No	Yes	0	5	2	2	2	2	No	No	No	No	No	No	HPV_Neg
4394.fastq	H02	4394	20	3	0	22	Female	4	Yes	3	1	1	Never smoker	4	0	2	1	0	0	0	0	0	2	1	Yes	No	0	5	2	1	1	1	No	No	No	No	No	No	HPV_Neg
4398.fastq	A03	4398	20	3	1	53	Female	4	Yes	3	3	1	Ex-smoker	2	0	2	2	1	1	0	0	1	1	1	No	No	1	6	2	2	1	2	No	No	No	Yes	No	No	HPV_Pos
4404.fastq	B03	4404	20	3	0	31	Female	4	Yes	4	1	1	Ex-smoker	3	1	2	2	0	0	0	0	0	1	1	No	No	0	7	2	2	2	2	No	No	No	Yes	No	No	HPV_Neg
4405.fastq	C03	4405	20	3	1	21	Female	6	Yes	3	1	1	Never smoker	2	0	2	1	1	1	1	0	0	1	1	No	No	1	1	1	1	1	1	No	No	No	No	No	No	HPV_Pos
4413.fastq	D03	4413	20	3	1	18	Female	6	Yes	3	1	1	Never smoker	3	0	2	1	1	0	1	0	0	1	1	No	No	1	1	1	1	1	1	No	No	No	No	No	No	HPV_Pos
4420.fastq	E03	4420	20	3	1	35	Female	4	Yes	4	1	1	Never smoker	4	0	2	1	1	0	1	0	0	2	1	No	No	1	4	1	1	1	1	No	No	No	No	No	No	HPV_Pos
4455.fastq	F03	4455	20	3	1	39	Male	4	No	4	2	2	Never smoker	4	0	2	2	1	0	0	0	1	2	2	Yes	No	1	5	2	1	1	2	No	No	No	No	Yes	No	HPV_Pos
4461.fastq	G03	4461	20	3	0	52	Male	4	Yes	4	3	1	Never smoker	4	0	2	1	0	0	0	0	0	2	1	Yes	No	0	6	2	2	2	2	No	No	No	No	No	No	HPV_Neg
4469.fastq	H03	4469	20	3	1	24	Female	4	Yes	4	1	1	Never smoker	4	0	2	2	1	1	1	0	1	2	1	No	No	1	7	2	2	2	2	No	Yes	No	Yes	Yes	No	HPV_Pos
4470.fastq	A04	4470	20	3	0	23	Female	4	No	4	0	1	Current smoker	3	1	2	2	0	0	0	0	0	1	1	No	No	0	7	2	2	2	2	No	No	No	No	No	No	HPV_Neg
4476.fastq	B04	4476	20	3	0	33	Female	4	Yes	3	2	2	Never smoker	3	0	2	1	0	0	0	0	0	1	2	No	No	0	7	2	2	2	2	No	No	No	No	No	No	HPV_Neg
4482.fastq	C04	4482	20	3	1	25	Male	6	Yes	4	1	1	Never smoker	4	1	2	1	1	0	1	0	0	2	1	Yes	No	1	6	2	2	2	2	No	No	No	No	No	No	HPV_Pos
4485.fastq	H04	4485	20	3	1	47	Female	6	No	4	1	2	Current smoker	5	0	3	1	1	0	0	0	1	2	2	No	No	1	6	2	na	na	na	No	No	No	No	No	No	HPV_Pos
4493.fastq	D04	4493	20	3	0	31	Female	6	Yes	0	3	4	Ex-smoker	3	0	2	1	0	0	0	0	0	1	2	No	No	0	6	2	2	2	2	No	No	No	No	No	No	HPV_Neg
4519.fastq	E04	4519	20	3	1	66	Female	4	No	4	1	1	Ex-smoker	5	0	2	2	1	0	1	0	0	2	1	Yes	No	1	5	2	1	1	2	Yes	No	No	No	No	No	HPV_Pos
4539.fastq	B05	4539	20	3	1	22	Female	4	Yes	4	2	2	Never smoker	2	0	2	1	1	0	1	1	0	1	2	No	No	1	5	2	1	2	2	No	No	No	No	No	No	HPV_Pos
4544.fastq	F04	4544	20	3	1	36	Male	8	Yes	2	1	1	Ex-smoker	4	2	3	2	1	0	1	0	0	2	1	No	No	1	7	2	2	2	2	Yes	Yes	No	Yes	No	No	HPV_Pos
4545.fastq	G04	4545	20	3	1	40	Male	8	Yes	3	2	1	Never smoker	3	1	2	2	1	0	1	0	0	1	1	No	No	1	6	2	2	2	2	Yes	No	No	No	No	No	HPV_Pos
6006.fastq	H04	6006	20	3	1	24	Male	6	Yes	4	1	4	Never smoker	5	2	2	1	1	1	1	0	1	2	2	No	No	1	5	2	1	1	2	No	No	No	No	No	No	HPV_Pos
6010.fastq	A05	6010	20	3	1	29	Male	6	No	4	1	2	Ex-smoker	4	0	2	1	1	1	0	1	0	2	2	No	No	1	6	2	2	2	2	No	No	No	No	No	No	HPV_Pos

## Sheet: AlphaDiversity_Calculated
SampleID	Observed	Shannon	TotalReads
2001.fastq	99	2.73746	14066
2025.fastq	71	2.54893	12954
2026.fastq	91	3.46854	16822
2030.fastq	138	3.08325	19642
2041.fastq	53	0.485552	29049
2042.fastq	144	3.57114	24121
2047.fastq	167	4.02404	12540
2049.fastq	81	3.16875	14168
2055.fastq	97	3.08566	17777
2076.fastq	150	3.77993	20384
2077.fastq	82	2.9093	17943
2086.fastq	81	2.66356	7868
2101.fastq	100	3.17472	20587
2106.fastq	159	3.703	16266
2111.fastq	77	2.66103	19554
2142.fastq	74	2.9529	16179
2155.fastq	112	2.84003	18849
2156.fastq	115	3.35671	11828
4048.fastq	107	2.90848	20634
4059.fastq	151	3.63601	19310
4074.fastq	116	3.55566	8312
4077.fastq	118	3.34157	16186
4079.fastq	90	3.32803	15324
4081.fastq	121	2.97932	16570
4086.fastq	138	3.6443	16711
4088.fastq	68	2.71682	18879
4095.fastq	141	3.54031	20953
4106.fastq	118	3.24596	19688
4123.fastq	128	3.33719	16725
4142.fastq	91	2.79503	23238
4147.fastq	107	2.76282	19515
4156.fastq	121	2.96428	22602
4182.fastq	147	3.71744	18093
4184.fastq	120	3.5377	6798
4198.fastq	170	3.90232	18259
4204.fastq	51	1.60095	22166
4207.fastq	87	3.12689	4587
4213.fastq	75	2.7543	5569
4231.fastq	132	3.59024	19433
4235.fastq	117	3.25486	17074
4243.fastq	89	3.19553	14552
4282.fastq	1	0	2
4296.fastq	115	3.42636	14814
4322.fastq	172	3.91874	20196
4337.fastq	119	2.92815	12638
4338.fastq	68	2.48724	17301
4343.fastq	96	3.16828	16352
4346.fastq	49	1.41329	18939
4358.fastq	144	3.60782	15262
4360.fastq	79	2.62282	18532
4398.fastq	75	3.05597	16013
4405.fastq	86	2.77666	16655
4413.fastq	109	3.31163	14269
4420.fastq	118	3.46755	24956
4455.fastq	136	3.19229	21453
4469.fastq	102	3.10325	14352
4482.fastq	99	3.36133	14187
4485.fastq	91	3.18589	8880
4519.fastq	111	3.30814	13899
4539.fastq	105	2.97062	21181
4545.fastq	113	3.36022	16867
6006.fastq	87	3.19226	6693
6010.fastq	100	3.01526	15101
2002.fastq	100	3.71302	2600
2006.fastq	117	3.02318	18644
2014.fastq	116	3.31	19731
2031.fastq	109	2.97719	13069
2034.fastq	140	3.56792	14386
2036.fastq	5	1.38968	11
2044.fastq	110	3.23293	15002
2050.fastq	147	3.89837	17550
2052.fastq	67	2.24331	11765
2079.fastq	91	3.27686	20422
2091.fastq	96	2.69945	18161
2093.fastq	133	3.24905	19836
2095.fastq	111	2.90541	17464
2099.fastq	117	3.60555	16420
2102.fastq	132	3.53499	19628
2117.fastq	58	2.58106	16815
2118.fastq	144	3.5147	24361
2127.fastq	131	3.31388	21682
2160.fastq	107	3.29162	18923
4011.fastq	126	3.49466	18459
4015.fastq	79	2.30874	14062
4027.fastq	85	3.25241	12026
4032.fastq	94	2.78439	15155
4037.fastq	161	4.2124	4428
4043.fastq	134	3.521	17005
4045.fastq	121	3.06355	15348
4068.fastq	83	3.15082	14695
4082.fastq	125	3.54379	20589
4100.fastq	106	3.21316	19182
4101.fastq	130	3.52287	21037
4104.fastq	83	2.64184	19828
4107.fastq	163	4.24014	9486
4111.fastq	88	2.80397	18093
4118.fastq	70	2.43256	19415
4128.fastq	110	3.10509	17542
4130.fastq	126	3.45166	16822
4139.fastq	77	2.7341	20799
4143.fastq	73	2.8671	10843
4146.fastq	120	3.83308	2934
4155.fastq	138	3.62257	19645
4158.fastq	116	3.12074	20406
4159.fastq	107	3.08044	15992
4167.fastq	97	3.00117	15877
4191.fastq	67	3.07388	3200
4266.fastq	130	3.36719	12881
4269.fastq	58	2.39778	19708
4271.fastq	131	3.31816	18214
4273.fastq	99	3.13912	8160
4275.fastq	137	3.57296	12217
4278.fastq	16	2.43357	42
4301.fastq	164	3.4772	18609
4313.fastq	130	3.52795	17205
4320.fastq	132	3.58044	20234
4340.fastq	130	3.50299	21739
4344.fastq	140	3.64253	16132
4363.fastq	104	3.27838	15425
4368.fastq	98	2.89738	21125
4393.fastq	124	3.24031	20640
4394.fastq	80	2.8442	17240
4404.fastq	74	2.79617	12460
4461.fastq	106	3.28938	19739
4470.fastq	106	3.18538	12361
4476.fastq	84	3.17392	13319
4493.fastq	128	3.28611	18182

## Sheet: Master_Sample_Table
SampleID	Well	SampleName	Volume	Concentration	Samplegroup	Agetoday	Sex	Recruit_from	AUSborn	SEIFA_Q4	bminowcat_3cat	visitdentist_g	Smokestat	alcoholpweek_g	Illicitdrug_g	SexInGender	STIdoc	HPV_pos	HighRisk_HPV	Incidence	clearance	Persistence	alcohol_2cat	dentist_2cat	Tonsilremove	PrevCancer	ORAL_HPV_EVER	Lifekisspass_g	kiss_2cat	GOralS_2cat	ROralS_2cat	SexInt_2cat	Chlamydia	Gonorrhoea	Syphilis	HumanPapill	HerpesSimplex	HIVAIDS	HPV_status	Observed	Shannon	TotalReads
2001.fastq	A01	2001	20	3	1	22	Female	2	Yes	3	2	2	Never smoker	1	0	3	2	1	1	0	0	1	1	2	Yes	No	1	7	2	2	1	2	Yes	No	No	No	No	No	HPV_Pos	99	2.73746	14066
2002.fastq	B01	2002	20	3	0	56	Male	2	Yes	3	2	4	Ex-smoker	3	0	2	1	0	0	0	0	0	1	2	Yes	No	0	1	1	1	1	1	No	No	No	No	No	No	HPV_Neg	100	3.71302	2600
2006.fastq	C05	2006	20	3	0	48	Female	2	Yes	3	3	4	Never smoker	2	0	2	1	0	0	0	0	0	1	2	No	No	0	1	1	1	1	1	No	No	No	No	No	No	HPV_Neg	117	3.02318	18644
2014.fastq	D05	2014	20	3	0	51	Female	2	No	4	2	1	Never smoker	4	0	2	1	0	0	0	0	0	2	1	No	No	0	1	1	1	1	1	No	No	No	No	No	No	HPV_Neg	116	3.31	19731
2025.fastq	C01	2025	20	3	1	46	Male	2	No	3	2	4	Ex-smoker	3	0	2	1	1	0	0	1	0	1	2	No	No	1	7	2	1	1	2	No	No	No	No	No	No	HPV_Pos	71	2.54893	12954
2026.fastq	D01	2026	20	3	1	51	Male	2	Yes	4	1	2	Ex-smoker	4	0	2	1	1	0	0	1	0	2	2	Yes	No	1	4	1	1	1	1	No	No	No	No	No	No	HPV_Pos	91	3.46854	16822
2030.fastq	E05	2030	20	3	1	55	Male	2	Yes	1	2	2	Current smoker	2	0	2	1	1	0	1	0	0	1	2	No	No	1	5	2	2	2	2	No	No	No	No	No	No	HPV_Pos	138	3.08325	19642
2031.fastq	E01	2031	20	3	0	46	Male	2	No	4	2	1	Never smoker	3	0	2	2	0	0	0	0	0	1	1	No	No	0	6	2	2	2	2	Yes	No	No	No	No	No	HPV_Neg	109	2.97719	13069
2034.fastq	F01	2034	20	3	0	33	Female	2	Yes	4	1	1	Never smoker	3	0	2	2	0	0	0	0	0	1	1	No	No	0	7	2	2	2	2	No	No	No	Yes	No	No	HPV_Neg	140	3.56792	14386
2036.fastq	F05	2036	20	3	0	58	Male	2	No	4	2	2	Never smoker	4	0	2	1	0	0	0	0	0	2	2	Yes	No	0	6	2	2	2	2	No	No	No	No	No	No	HPV_Neg	5	1.38968	11
2041.fastq	G01	2041	20	3	1	52	Female	2	No	3	1	1	Never smoker	3	0	2	1	1	1	0	1	0	1	1	No	Yes	1	4	1	1	1	2	No	No	No	No	No	No	HPV_Pos	53	0.485552	29049
2042.fastq	G05	2042	20	3	1	50	Female	2	Yes	3	1	2	Never smoker	2	0	2	1	1	0	1	0	0	1	2	No	No	1	1	1	1	1	2	No	No	No	No	No	No	HPV_Pos	144	3.57114	24121
2044.fastq	H01	2044	20	3	0	55	Male	2	Yes	3	3	1	Ex-smoker	5	1	2	1	0	0	0	0	0	2	1	Yes	Yes	0	4	1	2	2	2	No	No	No	No	No	No	HPV_Neg	110	3.23293	15002
2047.fastq	H05	2047	20	3	1	47	Male	2	Yes	3	1	1	Ex-smoker	5	0	0	1	1	0	1	0	0	2	1	No	No	1	1	1	na	na	na	No	No	No	No	No	No	HPV_Pos	167	4.02404	12540
2049.fastq	A02	2049	20	3	1	33	Female	2	Yes	3	2	2	Ex-smoker	3	1	3	2	1	1	0	1	0	1	2	No	No	1	7	2	2	2	2	Yes	Yes	No	Yes	No	No	HPV_Pos	81	3.16875	14168
2050.fastq	B02	2050	20	3	0	52	Female	2	Yes	4	3	1	Ex-smoker	2	0	2	1	0	0	0	0	0	1	1	No	No	0	1	1	1	1	1	No	No	No	No	No	No	HPV_Neg	147	3.89837	17550
2052.fastq	C02	2052	20	3	0	63	Male	2	Yes	3	2	1	Never smoker	2	0	2	1	0	0	0	0	0	1	1	Yes	Yes	0	7	2	1	1	2	No	No	No	No	No	No	HPV_Neg	67	2.24331	11765
2055.fastq	A06	2055	20	3	1	28	Female	2	Yes	4	2	2	Never smoker	2	0	2	2	1	0	1	0	1	1	2	No	No	1	6	2	2	1	2	Yes	No	No	No	No	No	HPV_Pos	97	3.08566	17777
2076.fastq	B06	2076	20	3	1	51	Male	2	Yes	3	2	1	Never smoker	3	0	2	2	1	0	1	0	0	1	1	Yes	No	1	7	2	2	2	2	No	No	No	No	Yes	No	HPV_Pos	150	3.77993	20384
2077.fastq	C06	2077	20	3	1	34	Female	2	No	4	1	1	Ex-smoker	2	0	2	2	1	0	1	0	0	1	1	Yes	No	1	7	2	2	2	2	No	No	No	Yes	No	No	HPV_Pos	82	2.9093	17943
2079.fastq	D06	2079	20	3	0	48	Female	2	Yes	4	1	1	Never smoker	4	0	2	2	0	0	0	0	0	2	1	No	No	0	5	2	2	2	2	No	No	No	Yes	No	No	HPV_Neg	91	3.27686	20422
2086.fastq	E06	2086	20	3	1	55	Female	2	No	3	1	1	Ex-smoker	2	0	2	1	1	1	1	0	0	1	1	Yes	No	1	6	2	1	1	2	No	No	No	No	No	No	HPV_Pos	81	2.66356	7868
2091.fastq	F06	2091	20	3	0	51	Male	2	No	1	2	1	Current smoker	4	0	2	1	0	0	0	0	0	2	1	No	No	0	5	2	2	2	2	No	No	No	No	No	No	HPV_Neg	96	2.69945	18161
2093.fastq	G06	2093	20	3	0	42	Female	2	Yes	4	2	1	Never smoker	2	0	2	1	0	0	0	0	0	1	1	No	No	0	1	1	1	1	1	No	No	No	No	No	No	HPV_Neg	133	3.24905	19836
2095.fastq	H06	2095	20	3	0	51	Female	2	Yes	4	1	1	Never smoker	4	0	2	1	0	0	0	0	0	2	1	Yes	No	0	5	2	2	2	2	No	No	No	No	No	No	HPV_Neg	111	2.90541	17464
2099.fastq	A07	2099	20	3	0	66	Male	2	No	4	1	1	Ex-smoker	2	0	2	1	0	0	0	0	0	1	1	Yes	Yes	0	4	1	2	1	2	No	No	No	No	No	No	HPV_Neg	117	3.60555	16420
2101.fastq	B07	2101	20	3	1	60	Male	2	Yes	1	3	4	Ex-smoker	2	0	2	1	1	0	1	0	0	1	2	Yes	No	1	5	2	1	2	2	No	No	No	No	No	No	HPV_Pos	100	3.17472	20587
2102.fastq	D02	2102	20	3	0	31	Female	2	Yes	4	3	4	Never smoker	3	0	2	1	0	0	0	0	0	1	2	No	No	0	1	1	1	1	1	No	No	No	No	No	No	HPV_Neg	132	3.53499	19628
2106.fastq	C07	2106	20	3	1	36	Male	2	Yes	3	3	1	Ex-smoker	5	0	2	1	1	1	1	0	0	2	1	No	No	1	5	2	2	2	2	No	No	No	No	No	No	HPV_Pos	159	3.703	16266
2111.fastq	D07	2111	20	3	1	52	Female	2	Yes	1	1	2	Ex-smoker	3	0	2	1	1	0	1	0	0	1	2	No	No	1	4	1	na	1	2	No	No	No	No	No	No	HPV_Pos	77	2.66103	19554
2117.fastq	E07	2117	20	3	0	50	Female	2	No	1	1	2	Never smoker	4	0	2	1	0	0	0	0	0	2	2	No	No	0	5	2	1	1	2	No	No	No	No	No	No	HPV_Neg	58	2.58106	16815
2118.fastq	F07	2118	20	3	0	32	Female	2	Yes	1	3	2	Never smoker	4	1	3	1	0	0	0	0	0	2	2	No	No	0	1	1	1	1	1	No	No	No	No	No	No	HPV_Neg	144	3.5147	24361
2127.fastq	G07	2127	20	3	0	53	Female	2	Yes	3	3	2	Never smoker	2	0	2	1	0	0	0	0	0	1	2	Yes	No	0	1	1	1	1	2	No	No	No	No	No	No	HPV_Neg	131	3.31388	21682
2142.fastq	H07	2142	20	3	1	32	Female	2	Yes	1	2	2	Never smoker	1	0	2	1	1	0	1	0	0	1	2	No	No	1	1	1	1	1	1	No	No	No	No	No	No	HPV_Pos	74	2.9529	16179
2155.fastq	E02	2155	20	3	1	35	Female	2	Yes	4	2	1	Ex-smoker	3	0	2	1	1	1	0	1	0	1	1	No	No	1	1	1	1	1	1	No	No	No	No	No	No	HPV_Pos	112	2.84003	18849
2156.fastq	A08	2156	20	3	1	44	Female	2	No	3	1	2	Never smoker	2	0	2	1	1	0	1	0	0	1	2	No	No	1	1	1	na	na	2	No	No	No	No	No	No	HPV_Pos	115	3.35671	11828
2160.fastq	B08	2160	20	3	0	63	Male	2	Yes	4	2	1	Ex-smoker	5	0	2	1	0	0	0	0	0	2	1	No	Yes	0	7	2	2	2	2	No	No	No	No	No	No	HPV_Neg	107	3.29162	18923
4011.fastq	F02	4011	20	3	0	33	Female	8	Yes	3	3	1	Never smoker	3	1	3	1	0	0	0	0	0	1	1	No	No	0	6	2	1	1	1	No	No	No	No	No	No	HPV_Neg	126	3.49466	18459
4015.fastq	G02	4015	20	3	0	43	Male	8	Yes	4	2	1	Current smoker	4	1	1	1	0	0	0	0	0	2	1	Yes	No	0	1	1	na	na	na	No	No	No	No	No	No	HPV_Neg	79	2.30874	14062
4027.fastq	H02	4027	20	3	0	36	Male	8	Yes	3	2	1	Ex-smoker	3	1	3	2	0	0	0	0	0	1	1	No	No	0	7	2	2	2	2	Yes	No	No	No	No	No	HPV_Neg	85	3.25241	12026
4032.fastq	C08	4032	20	3	0	52	Male	8	No	4	3	2	Never smoker	5	0	1	2	0	0	0	0	0	2	2	Yes	No	0	7	2	2	2	2	Yes	No	No	No	No	No	HPV_Neg	94	2.78439	15155
4037.fastq	A03	4037	20	3	0	33	Female	8	Yes	4	2	1	Never smoker	2	0	2	2	0	0	0	0	0	1	1	Yes	No	0	5	2	2	2	2	No	No	No	No	Yes	No	HPV_Neg	161	4.2124	4428
4043.fastq	D08	4043	20	3	0	37	Male	8	Yes	3	1	1	Current smoker	2	0	1	1	0	0	0	0	0	1	1	No	No	0	7	2	2	2	2	No	No	No	No	No	No	HPV_Neg	134	3.521	17005
4045.fastq	B03	4045	20	3	0	30	Female	8	Yes	4	2	4	Ex-smoker	2	0	3	1	0	0	0	0	0	1	2	No	No	0	6	2	2	2	2	No	No	No	No	No	No	HPV_Neg	121	3.06355	15348
4048.fastq	E08	4048	20	3	1	33	Male	8	Yes	3	2	1	Current smoker	4	0	2	1	1	1	0	0	1	2	1	No	No	1	7	2	na	na	na	No	No	No	No	No	No	HPV_Pos	107	2.90848	20634
4059.fastq	F08	4059	20	3	1	43	Female	4	Yes	1	1	1	Never smoker	2	0	2	2	1	0	1	0	0	1	1	No	No	1	5	2	2	2	2	Yes	No	No	No	No	No	HPV_Pos	151	3.63601	19310
4068.fastq	G08	4068	20	3	0	33	Male	4	Yes	4	1	4	Ex-smoker	4	0	2	1	0	0	0	0	0	2	2	No	No	0	4	1	1	1	1	No	No	No	No	No	No	HPV_Neg	83	3.15082	14695
4074.fastq	H08	4074	20	3	1	53	Male	4	Yes	4	3	1	Ex-smoker	4	1	2	1	1	0	1	0	0	2	1	No	No	1	7	2	2	2	2	No	No	No	No	No	No	HPV_Pos	116	3.55566	8312
4077.fastq	A09	4077	20	3	1	58	Male	4	Yes	4	1	2	Never smoker	4	0	2	2	1	0	1	0	0	2	2	Yes	No	1	6	2	1	1	2	No	Yes	No	No	No	No	HPV_Pos	118	3.34157	16186
4079.fastq	B09	4079	20	3	1	54	Male	4	No	4	2	1	Ex-smoker	4	0	2	1	1	0	1	0	0	2	1	Yes	No	1	7	2	1	1	1	No	No	No	No	No	No	HPV_Pos	90	3.32803	15324
4081.fastq	C03	4081	20	3	1	52	Female	4	Yes	4	3	2	Never smoker	5	0	2	2	1	1	0	0	1	2	2	Yes	No	1	5	2	1	1	2	No	No	No	No	Yes	No	HPV_Pos	121	2.97932	16570
4082.fastq	D03	4082	20	3	0	56	Male	4	No	4	1	1	Never smoker	2	0	2	1	0	0	0	0	0	1	1	No	No	0	4	1	1	1	1	No	No	No	No	No	No	HPV_Neg	125	3.54379	20589
4086.fastq	C09	4086	20	3	1	45	Male	4	Yes	4	3	1	Never smoker	3	0	2	1	1	1	1	0	0	1	1	No	No	1	5	2	1	2	2	No	No	No	No	No	No	HPV_Pos	138	3.6443	16711
4088.fastq	D09	4088	20	3	1	27	Male	4	Yes	3	1	2	Ex-smoker	3	0	2	1	1	1	1	0	1	1	2	No	No	1	7	2	2	2	2	No	No	No	No	No	No	HPV_Pos	68	2.71682	18879
4095.fastq	E09	4095	20	3	1	49	Male	4	Yes	4	2	1	Ex-smoker	1	0	2	2	1	1	1	0	1	1	1	No	No	1	7	2	2	2	2	No	No	No	Yes	No	No	HPV_Pos	141	3.54031	20953
4100.fastq	F09	4100	20	3	0	53	Male	4	Yes	4	3	1	Never smoker	3	0	2	1	0	0	0	0	0	1	1	No	No	0	5	2	2	2	2	No	No	No	No	No	No	HPV_Neg	106	3.21316	19182
4101.fastq	G09	4101	20	3	0	35	Female	4	Yes	3	2	4	Never smoker	4	0	3	2	0	0	0	0	0	2	2	Yes	No	0	5	2	2	2	1	No	No	No	Yes	No	No	HPV_Neg	130	3.52287	21037
4104.fastq	H09	4104	20	3	0	43	Male	4	Yes	3	3	2	Never smoker	4	0	0	1	0	0	0	0	0	2	2	No	No	0	7	2	2	2	2	No	No	No	No	No	No	HPV_Neg	83	2.64184	19828
4106.fastq	A10	4106	20	3	1	57	Male	4	Yes	4	1	1	Never smoker	1	0	2	2	1	1	1	0	0	1	1	No	No	1	5	2	2	1	2	No	No	No	No	Yes	No	HPV_Pos	118	3.24596	19688
4107.fastq	E03	4107	20	3	0	41	Female	4	No	1	1	1	Ex-smoker	3	0	2	1	0	0	0	0	0	1	1	No	No	0	5	2	2	1	2	No	No	No	No	No	No	HPV_Neg	163	4.24014	9486
4111.fastq	F03	4111	20	3	0	63	Female	4	Yes	4	3	1	Never smoker	1	0	2	2	0	0	0	0	0	1	1	Yes	Yes	0	4	1	1	1	2	No	No	No	No	No	No	HPV_Neg	88	2.80397	18093
4118.fastq	B10	4118	20	3	0	51	Female	4	Yes	3	2	1	Never smoker	2	0	2	1	0	0	0	0	0	1	1	No	No	0	1	1	na	na	1	No	No	No	No	No	No	HPV_Neg	70	2.43256	19415
4123.fastq	C10	4123	20	3	1	45	Female	4	Yes	4	3	1	Never smoker	2	0	2	2	1	1	1	0	0	1	1	No	Yes	1	5	2	1	1	2	No	No	No	No	Yes	No	HPV_Pos	128	3.33719	16725
4128.fastq	D10	4128	20	3	0	53	Male	4	Yes	4	0	2	Never smoker	4	0	2	1	0	0	0	0	0	2	2	Yes	No	0	4	1	1	1	2	No	No	No	No	No	No	HPV_Neg	110	3.10509	17542
4130.fastq	E10	4130	20	3	0	32	Male	4	No	4	1	2	Never smoker	3	0	2	1	0	0	0	0	0	1	2	Yes	No	0	4	1	1	1	1	No	No	No	No	No	No	HPV_Neg	126	3.45166	16822
4139.fastq	F10	4139	20	3	0	24	Female	6	Yes	3	1	1	Never smoker	2	0	2	1	0	0	0	0	0	1	1	No	No	0	5	2	2	1	2	No	No	No	No	No	No	HPV_Neg	77	2.7341	20799
4142.fastq	G10	4142	20	3	1	25	Female	6	Yes	4	1	2	Never smoker	4	0	3	2	1	0	1	0	0	2	2		No	1	4	1	1	1	1	No	No	No	No	No	No	HPV_Pos	91	2.79503	23238
4143.fastq	G03	4143	20	3	0	25	Male	6	No	4	1	4	Never smoker	3	0	2	1	0	0	0	0	0	1	2	No	No	0	4	1	1	1	1	No	No	No	No	No	No	HPV_Neg	73	2.8671	10843
4146.fastq	H03	4146	20	3	0	29	Female	6	Yes	3	1	4	Ex-smoker	4	2	2	1	0	0	0	0	0	2	2	No	No	0	6	2	2	2	2	No	No	No	No	No	No	HPV_Neg	120	3.83308	2934
4147.fastq	H10	4147	20	3	1	29	Male	6	Yes	2	2	1	Ex-smoker	4	1	2	1	1	0	1	1	1	2	1	No	No	1	7	2	2	2	2	No	No	No	No	No	No	HPV_Pos	107	2.76282	19515
4155.fastq	A11	4155	20	3	0	29	Female	6	No	3	1	1	Never smoker	3	0	2	2	0	0	0	0	0	1	1	No	No	0	1	1	1	1	1	No	No	No	Yes	No	No	HPV_Neg	138	3.62257	19645
4156.fastq	B11	4156	20	3	1	25	Female	6	No	4	1	1	Never smoker	3	1	2	1	1	0	1	0	0	1	1	No	No	1	4	1	1	1	1	No	No	No	No	No	No	HPV_Pos	121	2.96428	22602
4158.fastq	A04	4158	20	3	0	31	Female	6	No	4	1	2	Ex-smoker	4	1	2	2	0	0	0	0	0	2	2	No	No	0	5	2	1	1	2	No	No	No	Yes	No	No	HPV_Neg	116	3.12074	20406
4159.fastq	B04	4159	20	3	0	24	Female	6	No	4	1	1	Never smoker	4	1	3	1	0	0	0	0	0	2	1	No	No	0	6	2	2	2	2	No	No	No	No	No	No	HPV_Neg	107	3.08044	15992
4167.fastq	C04	4167	20	3	0	21	Female	6	Yes	4	1	1	Never smoker	2	0	2	1	0	0	0	0	0	1	1	No	No	0	1	1	1	1	1	No	No	No	No	No	No	HPV_Neg	97	3.00117	15877
4182.fastq	D04	4182	20	3	1	42	Male	6	Yes	3	3	1	Ex-smoker	1	0	3	2	1	1	0	0	1	1	1	Yes	No	1	7	2	2	2	2	No	No	No	No	No	No	HPV_Pos	147	3.71744	18093
4184.fastq	C11	4184	20	3	1	26	Male	6	Yes	4	1	1	Ex-smoker	4	0	1	2	1	0	1	0	0	2	1	No	No	1	6	2	2	2	2	No	Yes	Yes	No	No	No	HPV_Pos	120	3.5377	6798
4191.fastq	D11	4191	20	3	0	45	Female	4	Yes	4	2	1	Ex-smoker	3	0	2	1	0	0	0	0	0	1	1	No	No	0	5	2	1	1	1	No	No	No	No	No	No	HPV_Neg	67	3.07388	3200
4198.fastq	E11	4198	20	3	1	31	Female	4	Yes	0	0	1	Never smoker	2	0	2	1	1	1	1	0	1	1	1	No	No	1	4	1	1	1	1	No	No	No	No	No	No	HPV_Pos	170	3.90232	18259
4204.fastq	F11	4204	20	3	1	20	Male	4	Yes	4	1	1	Current smoker	5	1	2	1	1	0	1	0	0	2	1	No	No	1	6	2	2	2	2	No	No	No	No	No	No	HPV_Pos	51	1.60095	22166
4207.fastq	G11	4207	20	3	1	31	Male	4	Yes	4	1	4	Ex-smoker	2	0	3	1	1	1	1	0	0	1	2		No	1	6	2	2	2	2	No	No	No	No	No	No	HPV_Pos	87	3.12689	4587
4213.fastq	H11	4213	20	3	1	24	Female	4	No	4	2	1	Ex-smoker	5	2	3	1	1	1	1	0	0	2	1	No	No	1	6	2	2	2	2	No	No	No	No	No	No	HPV_Pos	75	2.7543	5569
4231.fastq	A12	4231	20	3	1	66	Male	4	Yes	4	1	1	Never smoker	1	0	2	1	1	1	1	0	0	1	1	No	No	1	1	1	1	1	1	No	No	No	No	No	No	HPV_Pos	132	3.59024	19433
4235.fastq	B12	4235	20	3	1	29	Male	4	Yes	3	2	2	Never smoker	2	0	2	1	1	0	1	0	0	1	2	No	No	1	4	1	1	1	1	No	No	No	No	No	No	HPV_Pos	117	3.25486	17074
4243.fastq	C12	4243	20	3	1	57	Male	4	Yes	4	2	1	Never smoker	4	0	2	1	1	0	1	0	0	2	1	Yes	Yes	1	7	2	2	2	2	No	No	No	No	No	No	HPV_Pos	89	3.19553	14552
4266.fastq	E04	4266	20	3	0	55	Female	4	Yes	1	3	0	Never smoker	2	0	0	1	0	0	0	0	0	1				0	1	1	na	na	na	No	No	No	No	No	No	HPV_Neg	130	3.36719	12881
4269.fastq	D12	4269	20	3	0	35	Female	4	Yes	3	3	2	Never smoker	4	0	2	2	0	0	0	0	0	2	2	Yes	No	0	7	2	1	1	2	No	No	No	No	Yes	No	HPV_Neg	58	2.39778	19708
4271.fastq	E12	4271	20	3	0	48	Female	4	Yes	4	1	1	Never smoker	1	0	2	1	0	0	0	0	0	1	1	No	Yes	0	4	1	2	2	1	No	No	No	No	No	No	HPV_Neg	131	3.31816	18214
4273.fastq	F12	4273	20	3	0	53	Male	4	Yes	4	1	1	Ex-smoker	5	0	2	1	0	0	0	0	0	2	1	No	No	0	7	2	1	1	2	No	No	No	No	No	No	HPV_Neg	99	3.13912	8160
4275.fastq	G12	4275	20	3	0	22	Female	6	Yes	3	1	1	Never smoker	4	1	2	1	0	0	0	0	0	2	1	No	No	0	7	2	2	2	2	No	No	No	No	No	No	HPV_Neg	137	3.57296	12217
4278.fastq	H12	4278	20	3	0	24	Male	6	No	4	1	4	Never smoker	2	0	2	1	0	0	0	0	0	1	2	No	No	0	1	1	1	1	1	No	No	No	No	No	No	HPV_Neg	16	2.43357	42
4282.fastq	A01	4282	20	3	1	33	Female	6	No	4	1	2	Never smoker	2	0	2	1	1	1	1	0	0	1	2	No	No	1	5	2	1	1	1	No	No	No	No	No	No	HPV_Pos	1	0	2
4296.fastq	B01	4296	20	3	1	29	Female	6	No	4	1	2	Never smoker	1	0	2	1	1	0	1	0	0	1	2	No	No	1	1	1	1	1	na	No	No	No	No	No	No	HPV_Pos	115	3.42636	14814
4301.fastq	C01	4301	20	3	0	36	Male	4	No	4	1	1	Ex-smoker	3	0	2	1	0	0	0	0	0	1	1	No	No	0	5	2	1	1	2	No	No	No	No	No	No	HPV_Neg	164	3.4772	18609
4313.fastq	D01	4313	20	3	0	29	Male	4	Yes	4	1	1	Never smoker	4	0	2	1	0	0	0	0	0	2	1	No	No	0	7	2	2	2	2	No	No	No	No	No	No	HPV_Neg	130	3.52795	17205
4320.fastq	E01	4320	20	3	0	35	Female	6	Yes	4	1	2	Never smoker	2	0	2	1	0	0	0	0	0	1	2	No	No	0	1	1	1	1	1	No	No	No	No	No	No	HPV_Neg	132	3.58044	20234
4322.fastq	F01	4322	20	3	1	52	Female	6	Yes	3	3	2	Ex-smoker	2	0	2	1	1	1	1	0	1	1	2	No	No	1	5	2	2	2	2	No	No	No	No	No	No	HPV_Pos	172	3.91874	20196
4337.fastq	F04	4337	20	3	1	26	Male	6	Yes	3	1	2	Current smoker	5	1	2	2	1	1	0	1	0	2	2	No	No	1	7	2	2	2	2	Yes	No	No	Yes	No	No	HPV_Pos	119	2.92815	12638
4338.fastq	G04	4338	20	3	1	21	Female	6	Yes	3	1	4		2	1	2	1	1	0	0	1	0	1	2	No	No	1	1	1	1	1	1	No	No	No	No	No	No	HPV_Pos	68	2.48724	17301
4340.fastq	G01	4340	20	3	0	24	Female	6	No	3	1	1	Never smoker	1	0	2	1	0	0	0	0	0	1	1	No	No	0	1	1	1	1	1	No	No	No	No	No	No	HPV_Neg	130	3.50299	21739
4343.fastq	H01	4343	20	3	1	33	Female	6	No	3	1	2	Never smoker	4	0	3	2	1	0	0	0	1	2	2	No	No	1	4	1	2	2	2	No	No	No	Yes	No	No	HPV_Pos	96	3.16828	16352
4344.fastq	A02	4344	20	3	0	32	Male	6	Yes	3	1	1	Never smoker	2	0	2	1	0	0	0	0	0	1	1	No	No	0	5	2	2	2	2	No	No	No	No	No	No	HPV_Neg	140	3.64253	16132
4346.fastq	B02	4346	20	3	1	22	Female	6	Yes	4	1	1	Never smoker	2	0	2	1	1	0	1	0	0	1	1	Yes	No	1	5	2	1	1	2	No	No	No	No	No	No	HPV_Pos	49	1.41329	18939
4358.fastq	C02	4358	20	3	1	23	Male	4	Yes	4	1	1	Current smoker	4	2	2	1	1	0	0	0	1	2	1	No	No	1	7	2	2	2	2	No	No	No	No	No	No	HPV_Pos	144	3.60782	15262
4360.fastq	D02	4360	20	3	1	32	Male	8	Yes	3	2	2	Never smoker	4	1	2	1	1	1	1	0	1	2	2	Yes	No	1	4	1	1	1	1	No	No	No	No	No	No	HPV_Pos	79	2.62282	18532
4363.fastq	E02	4363	20	3	0	36	Male	4	Yes	4	1	2	Ex-smoker	2	1	2	2	0	0	0	0	0	1	2	No	No	0	7	2	2	2	2	Yes	No	No	No	No	No	HPV_Neg	104	3.27838	15425
4368.fastq	F02	4368	20	3	0	30	Male	4	Yes	3	2	1	Never smoker	3	0	1	1	0	0	0	0	0	1	1	Yes	Yes	0	6	2	2	2	1	No	No	No	No	No	No	HPV_Neg	98	2.89738	21125
4393.fastq	G02	4393	20	3	0	47	Female	4	Yes	4	1	1	Never smoker	2	0	2	1	0	0	0	0	0	1	1	No	Yes	0	5	2	2	2	2	No	No	No	No	No	No	HPV_Neg	124	3.24031	20640
4394.fastq	H02	4394	20	3	0	22	Female	4	Yes	3	1	1	Never smoker	4	0	2	1	0	0	0	0	0	2	1	Yes	No	0	5	2	1	1	1	No	No	No	No	No	No	HPV_Neg	80	2.8442	17240
4398.fastq	A03	4398	20	3	1	53	Female	4	Yes	3	3	1	Ex-smoker	2	0	2	2	1	1	0	0	1	1	1	No	No	1	6	2	2	1	2	No	No	No	Yes	No	No	HPV_Pos	75	3.05597	16013
4404.fastq	B03	4404	20	3	0	31	Female	4	Yes	4	1	1	Ex-smoker	3	1	2	2	0	0	0	0	0	1	1	No	No	0	7	2	2	2	2	No	No	No	Yes	No	No	HPV_Neg	74	2.79617	12460
4405.fastq	C03	4405	20	3	1	21	Female	6	Yes	3	1	1	Never smoker	2	0	2	1	1	1	1	0	0	1	1	No	No	1	1	1	1	1	1	No	No	No	No	No	No	HPV_Pos	86	2.77666	16655
4413.fastq	D03	4413	20	3	1	18	Female	6	Yes	3	1	1	Never smoker	3	0	2	1	1	0	1	0	0	1	1	No	No	1	1	1	1	1	1	No	No	No	No	No	No	HPV_Pos	109	3.31163	14269
4420.fastq	E03	4420	20	3	1	35	Female	4	Yes	4	1	1	Never smoker	4	0	2	1	1	0	1	0	0	2	1	No	No	1	4	1	1	1	1	No	No	No	No	No	No	HPV_Pos	118	3.46755	24956
4455.fastq	F03	4455	20	3	1	39	Male	4	No	4	2	2	Never smoker	4	0	2	2	1	0	0	0	1	2	2	Yes	No	1	5	2	1	1	2	No	No	No	No	Yes	No	HPV_Pos	136	3.19229	21453
4461.fastq	G03	4461	20	3	0	52	Male	4	Yes	4	3	1	Never smoker	4	0	2	1	0	0	0	0	0	2	1	Yes	No	0	6	2	2	2	2	No	No	No	No	No	No	HPV_Neg	106	3.28938	19739
4469.fastq	H03	4469	20	3	1	24	Female	4	Yes	4	1	1	Never smoker	4	0	2	2	1	1	1	0	1	2	1	No	No	1	7	2	2	2	2	No	Yes	No	Yes	Yes	No	HPV_Pos	102	3.10325	14352
4470.fastq	A04	4470	20	3	0	23	Female	4	No	4	0	1	Current smoker	3	1	2	2	0	0	0	0	0	1	1	No	No	0	7	2	2	2	2	No	No	No	No	No	No	HPV_Neg	106	3.18538	12361
4476.fastq	B04	4476	20	3	0	33	Female	4	Yes	3	2	2	Never smoker	3	0	2	1	0	0	0	0	0	1	2	No	No	0	7	2	2	2	2	No	No	No	No	No	No	HPV_Neg	84	3.17392	13319
4482.fastq	C04	4482	20	3	1	25	Male	6	Yes	4	1	1	Never smoker	4	1	2	1	1	0	1	0	0	2	1	Yes	No	1	6	2	2	2	2	No	No	No	No	No	No	HPV_Pos	99	3.36133	14187
4485.fastq	H04	4485	20	3	1	47	Female	6	No	4	1	2	Current smoker	5	0	3	1	1	0	0	0	1	2	2	No	No	1	6	2	na	na	na	No	No	No	No	No	No	HPV_Pos	91	3.18589	8880
4493.fastq	D04	4493	20	3	0	31	Female	6	Yes	0	3	4	Ex-smoker	3	0	2	1	0	0	0	0	0	1	2	No	No	0	6	2	2	2	2	No	No	No	No	No	No	HPV_Neg	128	3.28611	18182
4519.fastq	E04	4519	20	3	1	66	Female	4	No	4	1	1	Ex-smoker	5	0	2	2	1	0	1	0	0	2	1	Yes	No	1	5	2	1	1	2	Yes	No	No	No	No	No	HPV_Pos	111	3.30814	13899
4539.fastq	B05	4539	20	3	1	22	Female	4	Yes	4	2	2	Never smoker	2	0	2	1	1	0	1	1	0	1	2	No	No	1	5	2	1	2	2	No	No	No	No	No	No	HPV_Pos	105	2.97062	21181
4544.fastq	F04	4544	20	3	1	36	Male	8	Yes	2	1	1	Ex-smoker	4	2	3	2	1	0	1	0	0	2	1	No	No	1	7	2	2	2	2	Yes	Yes	No	Yes	No	No	HPV_Pos
4545.fastq	G04	4545	20	3	1	40	Male	8	Yes	3	2	1	Never smoker	3	1	2	2	1	0	1	0	0	1	1	No	No	1	6	2	2	2	2	Yes	No	No	No	No	No	HPV_Pos	113	3.36022	16867
6006.fastq	H04	6006	20	3	1	24	Male	6	Yes	4	1	4	Never smoker	5	2	2	1	1	1	1	0	1	2	2	No	No	1	5	2	1	1	2	No	No	No	No	No	No	HPV_Pos	87	3.19226	6693
6010.fastq	A05	6010	20	3	1	29	Male	6	No	4	1	2	Ex-smoker	4	0	2	1	1	1	0	1	0	2	2	No	No	1	6	2	2	2	2	No	No	No	No	No	No	HPV_Pos	100	3.01526	15101

## Sheet: Taxa_Counts_Wide
#OTU ID	2001.fastq	2025.fastq	2026.fastq	2030.fastq	2041.fastq	2042.fastq	2047.fastq	2049.fastq	2055.fastq	2076.fastq	2077.fastq	2086.fastq	2101.fastq	2106.fastq	2111.fastq	2142.fastq	2155.fastq	2156.fastq	4048.fastq	4059.fastq	4074.fastq	4077.fastq	4079.fastq	4081.fastq	4086.fastq	4088.fastq	4095.fastq	4106.fastq	4123.fastq	4142.fastq	4147.fastq	4156.fastq	4182.fastq	4184.fastq	4198.fastq	4204.fastq	4207.fastq	4213.fastq	4231.fastq	4235.fastq	4243.fastq	4282.fastq	4296.fastq	4322.fastq	4337.fastq	4338.fastq	4343.fastq	4346.fastq	4358.fastq
d__Bacteria;p__Firmicutes;c__Bacilli;o__Lactobacillales;f__Streptococcaceae;g__Streptococcus;s__Streptococcus_parasanguinis	2570	1410	1367	1216	129	1589	108	1094	234	919	453	1135	1313	792	3252	128	140	464	1627	994	487	463	324	161	396	870	1640	338	1494	1667	1018	497	1361	480	273	431	127	26	2079	1214	817	0	193	683	428	5640	1327	39	573
d__Bacteria;p__Bacteroidota;c__Bacteroidia;o__Bacteroidales;f__Porphyromonadaceae;g__Porphyromonas;s__Porphyromonas_pasteri	0	215	216	20	46	793	39	241	371	145	0	2	697	171	452	877	1189	364	74	69	85	110	837	781	198	66	83	703	7	41	540	572	103	20	359	0	347	243	90	199	184	0	111	155	247	153	1	0	66
d__Bacteria;p__Bacteroidota;c__Bacteroidia;o__Flavobacteriales;f__Flavobacteriaceae;g__Capnocytophaga;s__Capnocytophaga_gingivalis	1	10	338	5	1	143	24	4	299	18	18	15	53	0	25	31	93	79	18	41	0	138	59	62	47	7	43	667	11	26	65	104	17	13	97	0	37	12	19	156	130	0	91	22	85	0	22	0	19
d__Bacteria;p__Bacteroidota;c__Bacteroidia;o__Bacteroidales;f__Tannerellaceae;g__Tannerella;s__Tannerella_forsythia	0	4	0	9	0	16	114	0	0	16	2	0	0	7	0	0	4	1	3	3	2	0	1	0	10	0	1	1	23	0	3	5	0	0	15	0	1	1	7	0	5	0	0	53	1	0	0	0	0
d__Bacteria;p__Proteobacteria;c__Gammaproteobacteria;o__Burkholderiales;f__Neisseriaceae;g__Kingella;s__uncultured_bacterium	6	6	4	23	3	9	6	2	5	54	5	56	2	0	22	1	2	0	18	9	3	11	0	9	11	0	8	0	0	93	4	0	8	4	68	0	1	10	10	24	2	0	4	57	0	2	5	0	25
d__Bacteria;p__Bacteroidota;c__Bacteroidia;o__Bacteroidales;f__Prevotellaceae;g__Prevotella;s__Prevotella_intermedia	0	0	0	26	0	0	411	0	0	0	0	0	0	157	0	0	0	0	11	0	0	0	0	0	0	0	41	75	0	0	0	10	0	119	921	0	2	7	25	99	0	0	0	916	0	0	17	0	43
d__Bacteria;p__Firmicutes;c__Clostridia;o__Lachnospirales;f__Lachnospiraceae;g__Oribacterium;s__uncultured_organism	602	120	476	620	13	100	68	169	980	870	181	158	573	430	154	220	947	716	205	414	186	152	1094	147	1180	424	588	431	712	1115	342	627	202	630	287	130	88	12	841	475	367	0	354	306	119	151	593	8	465
d__Bacteria;p__Firmicutes;c__Bacilli;o__Lactobacillales;f__Streptococcaceae;g__Streptococcus;s__Streptococcus_infantis	116	1913	603	317	426	3072	1141	1356	1346	1093	3298	461	1762	1543	720	1991	1244	910	463	1283	591	833	624	4384	611	469	1495	1412	695	2880	2609	1708	289	741	1496	1670	628	1075	632	2609	2720	0	1145	2591	2050	953	1136	69	448
d__Bacteria;p__Firmicutes;c__Negativicutes;o__Veillonellales-Selenomonadales;f__Selenomonadaceae;g__Selenomonas;__	7	0	0	8	0	25	57	0	0	26	0	20	0	16	0	0	0	0	0	14	0	7	0	12	15	0	8	7	0	0	8	0	53	0	2	0	0	0	13	9	0	0	6	14	0	0	0	0	17
d__Bacteria;p__Bacteroidota;c__Bacteroidia;o__Bacteroidales;f__Prevotellaceae;g__Prevotella_7;s__Prevotella_melaninogenica	174	111	249	383	95	1817	129	272	263	724	2008	13	539	511	4329	3606	507	217	658	1026	690	2876	1071	208	1344	1069	685	1835	938	2462	1304	379	560	148	1013	417	203	71	683	560	289	0	297	520	32	1350	286	13	828
d__Bacteria;p__Bacteroidota;c__Bacteroidia;o__Sphingobacteriales;f__Lentimicrobiaceae;g__Lentimicrobium;s__unidentified	0	0	0	0	0	0	6	0	0	0	0	0	0	35	0	0	6	0	4	6	0	0	0	0	0	0	5	0	0	0	0	0	0	0	10	0	0	0	0	0	0	0	0	97	0	0	0	0	0
d__Bacteria;p__Bacteroidota;c__Bacteroidia;o__Bacteroidales;f__Prevotellaceae;g__Alloprevotella;s__Alloprevotella_rava	7	11	0	17	0	39	42	193	10	8	0	0	0	68	0	0	0	0	18	166	57	8	10	0	48	6	12	44	53	0	91	60	132	0	69	5	0	0	132	0	0	0	0	98	0	0	0	0	121
d__Bacteria;p__Firmicutes;c__Negativicutes;o__Veillonellales-Selenomonadales;f__Veillonellaceae;g__Dialister;s__Dialister_invisus	6	4	0	11	4	36	138	2	0	126	2	12	12	19	3	7	22	67	8	36	11	8	8	70	51	0	0	0	42	2	1	2	55	19	196	0	1	0	95	45	3	0	1	34	18	10	0	0	5
d__Bacteria;p__Firmicutes;c__Clostridia;o__Lachnospirales;f__Lachnospiraceae;g__Stomatobaculum;__	0	0	47	18	0	140	0	3	0	36	0	6	5	18	0	32	31	45	10	34	11	12	13	71	36	0	43	22	34	20	33	51	117	14	159	38	6	0	31	11	92	0	0	2	8	27	0	0	48
d__Bacteria;p__Proteobacteria;c__Gammaproteobacteria;o__Enterobacterales;f__Pasteurellaceae;g__Haemophilus;s__Haemophilus_parainfluenzae	59	1926	460	296	42	1212	328	1168	449	2319	2065	251	901	542	2173	849	2225	785	1289	1051	418	434	1644	935	661	982	2689	993	908	2274	2557	2073	457	204	2417	28	214	537	759	2169	835	2	581	135	950	567	65	3928	322
d__Bacteria;p__Firmicutes;c__Bacilli;o__Lactobacillales;f__Streptococcaceae;g__Streptococcus;s__Streptococcus_anginosus	9	1	2	11	0	18	79	2	0	47	0	26	24	33	0	0	0	4	0	13	10	0	3	0	28	0	5	2	3	4	0	2	1	13	21	0	1	1	13	9	0	0	5	62	0	0	0	0	5
d__Bacteria;p__Firmicutes;c__Clostridia;o__Clostridia_UCG-014;f__Clostridia_UCG-014;g__Clostridia_UCG-014;s__Clostridiales_bacterium	3	0	66	15	2	14	25	8	28	17	34	0	120	38	0	24	69	37	3	178	11	133	139	37	221	0	0	222	11	64	123	144	152	34	41	1	52	2	184	82	89	0	8	55	64	0	8	5	68
d__Bacteria;p__Firmicutes;c__Clostridia;o__Lachnospirales;f__Lachnospiraceae;g__Butyrivibrio;s__unidentified	20	5	300	138	0	0	0	6	188	73	55	0	0	1	0	0	130	5	47	20	8	86	42	13	77	0	142	5	209	1	0	9	200	5	19	0	1	0	288	0	0	0	46	14	0	4	0	2	63
d__Bacteria;p__Firmicutes;c__Negativicutes;o__Veillonellales-Selenomonadales;f__Veillonellaceae;g__Veillonella;s__Veillonella_dispar	2576	111	920	4166	216	2021	73	1059	678	1236	984	743	755	514	1150	519	164	798	4159	2665	1171	2687	380	243	938	2583	1771	889	2946	4201	1048	116	1984	170	134	169	67	57	1900	330	736	0	933	2063	504	2838	2848	10	2366
d__Bacteria;p__Bacteroidota;c__Bacteroidia;o__Bacteroidales;f__Prevotellaceae;g__Prevotella;s__Prevotella_salivae	136	0	117	201	11	76	30	163	22	135	125	0	34	15	0	59	27	16	445	178	106	207	347	51	80	373	169	70	95	65	29	8	138	0	23	28	5	0	249	13	145	0	61	292	0	188	416	0	276
d__Bacteria;p__Actinobacteriota;c__Actinobacteria;o__Actinomycetales;f__Actinomycetaceae;g__Actinomyces;s__Schaalia_odontolytica	101	4	189	283	6	159	0	312	448	140	94	2	79	59	82	97	49	60	125	97	17	277	49	154	84	83	200	46	177	79	51	68	45	91	101	56	6	0	119	58	49	0	84	347	11	213	297	68	282
d__Bacteria;p__Bacteroidota;c__Bacteroidia;o__Bacteroidales;f__Prevotellaceae;g__Prevotella_7;__	123	22	423	165	0	614	68	714	156	137	167	0	0	135	0	0	0	0	323	97	54	0	0	16	233	117	71	96	0	0	4	33	25	0	0	26	7	0	200	0	0	0	0	159	0	0	14	0	129
d__Bacteria;p__Campylobacterota;c__Campylobacteria;o__Campylobacterales;f__Campylobacteraceae;g__Campylobacter;s__Campylobacter_gracilis	13	0	0	39	2	75	98	3	9	50	4	17	51	25	2	0	11	18	9	9	13	38	3	30	37	2	74	3	37	12	4	12	31	4	72	0	2	0	15	26	3	0	11	19	10	1	19	0	20
d__Bacteria;p__Firmicutes;c__Negativicutes;o__Veillonellales-Selenomonadales;f__Selenomonadaceae;g__Selenomonas;s__Selenomonas_artemidis	0	0	0	0	0	0	2	0	4	25	0	0	9	0	5	0	2	0	0	8	10	13	1	0	2	0	16	0	19	0	1	0	0	0	27	0	0	0	0	0	2	0	42	10	0	0	19	0	0
d__Bacteria;p__Firmicutes;c__Negativicutes;o__Veillonellales-Selenomonadales;f__Selenomonadaceae;g__Selenomonas;s__Selenomonas_sp.	554	5	518	353	0	20	19	124	114	307	160	12	17	24	15	54	21	78	630	145	34	260	465	16	150	114	237	52	119	7	41	27	783	6	31	0	0	0	902	8	83	0	84	1036	0	11	59	0	301
d__Bacteria;p__Bacteroidota;c__Bacteroidia;o__Bacteroidales;f__Prevotellaceae;g__Prevotella;s__Prevotella_loescheii	5	0	0	17	0	0	6	0	7	48	0	0	166	27	0	0	0	6	0	18	6	32	0	5	0	0	19	0	29	12	0	0	29	5	59	0	6	19	22	6	4	0	47	159	17	0	39	0	0
d__Bacteria;p__Firmicutes;c__Negativicutes;o__Veillonellales-Selenomonadales;f__Selenomonadaceae;g__Selenomonas;s__Selenomonas_sputigena	0	0	3	49	0	83	90	19	0	22	11	12	3	20	3	0	16	7	25	49	16	13	66	21	76	1	42	11	35	0	0	10	502	33	49	0	5	0	266	9	4	0	11	190	1	0	0	0	56
d__Bacteria;p__Firmicutes;c__Clostridia;o__Peptostreptococcales-Tissierellales;f__Anaerovoracaceae;g__Mogibacterium;s__Mogibacterium_diversum	20	0	25	46	2	45	0	10	12	15	18	3	32	5	0	19	10	0	6	75	9	72	0	11	14	2	15	10	13	10	3	0	17	0	17	1	0	0	48	2	7	0	7	19	2	5	7	0	44
d__Bacteria;p__Bacteroidota;c__Bacteroidia;o__Flavobacteriales;f__Flavobacteriaceae;g__Capnocytophaga;s__Capnocytophaga_ochracea	0	0	0	30	0	75	17	0	0	12	5	7	93	15	8	1	0	3	0	0	0	5	0	0	7	0	18	0	5	3	0	21	2	0	14	0	0	0	0	39	0	0	0	1	13	0	1	0	0
d__Bacteria;p__Bacteroidota;c__Bacteroidia;o__Bacteroidales;f__Prevotellaceae;g__Alloprevotella;s__uncultured_Bacteroidetes	47	35	207	5	6	282	20	990	1083	56	610	0	66	0	389	617	300	115	136	336	73	656	298	207	368	42	323	336	269	253	71	225	264	27	171	240	313	169	256	59	50	0	151	139	73	377	300	46	426
d__Bacteria;p__Campylobacterota;c__Campylobacteria;o__Campylobacterales;f__Campylobacteraceae;g__Campylobacter;s__Campylobacter_concisus	402	79	631	294	2	588	66	462	249	550	302	99	254	224	195	142	468	389	284	466	173	693	1438	57	681	1123	1127	815	518	325	186	286	923	132	281	0	29	9	591	406	211	0	238	111	87	517	207	14	430
d__Bacteria;p__Bacteroidota;c__Bacteroidia;o__Bacteroidales;f__Prevotellaceae;g__Prevotella;__	0	0	0	0	0	71	22	0	9	28	5	0	0	40	0	0	0	7	0	18	0	0	0	32	34	0	8	8	10	0	8	0	8	0	73	0	0	0	0	15	0	0	17	62	0	0	0	0	12
d__Bacteria;p__Actinobacteriota;c__Actinobacteria;o__Micrococcales;f__Micrococcaceae;g__Rothia;__	502	358	481	346	39	374	67	604	86	194	8	105	1835	825	235	246	379	167	25	271	80	291	298	515	707	863	701	194	105	622	31	1495	169	142	355	11	8	41	678	300	110	0	440	412	283	1058	484	67	219
d__Bacteria;p__Campylobacterota;c__Campylobacteria;o__Campylobacterales;f__Campylobacteraceae;g__Campylobacter;s__unidentified	1	1	0	0	0	0	356	2	141	0	100	0	0	0	0	0	0	21	0	406	126	0	5	0	294	24	0	30	390	0	29	7	33	98	24	0	0	12	1	0	0	0	103	11	0	0	0	0	41
d__Bacteria;p__Fusobacteriota;c__Fusobacteriia;o__Fusobacteriales;f__Fusobacteriaceae;g__Fusobacterium;s__Fusobacterium_nucleatum	0	0	0	37	0	81	133	2	14	158	15	22	65	177	10	1	14	9	13	28	37	33	1	51	50	4	62	3	30	13	0	0	90	43	114	0	0	0	15	30	5	0	17	126	35	0	3	55	7
d__Bacteria;p__Firmicutes;c__Clostridia;o__Lachnospirales;f__Lachnospiraceae;g__Catonella;__	7	0	19	8	0	32	37	36	41	54	13	0	35	49	13	55	17	49	0	37	63	12	11	7	38	10	24	26	22	74	11	111	64	25	113	2	9	0	75	41	17	0	58	22	13	21	8	0	0
d__Bacteria;p__Bacteroidota;c__Bacteroidia;o__Bacteroidales;f__Paludibacteraceae;g__F0058;s__uncultured_bacterium	3	1	0	6	3	0	0	0	0	58	2	7	0	17	0	0	13	0	0	7	6	10	0	9	14	0	0	0	15	0	12	22	31	8	12	0	0	0	7	8	7	0	10	6	3	0	3	0	0
d__Bacteria;p__Bacteroidota;c__Bacteroidia;o__Bacteroidales;f__Prevotellaceae;g__Alloprevotella;s__Alloprevotella_tannerae	9	3	1	40	3	318	248	44	13	17	0	0	0	25	9	322	37	16	34	802	53	50	0	11	573	14	104	108	435	0	0	61	732	24	168	0	0	7	677	0	21	0	0	284	20	0	2	0	29
d__Bacteria;p__Proteobacteria;c__Gammaproteobacteria;o__Burkholderiales;f__Burkholderiaceae;g__Lautropia;s__Lautropia_sp.	4	1	9	127	0	40	18	1	7	290	11	2	490	793	30	1	15	5	0	11	4	8	0	43	7	8	104	6	0	0	2	225	12	34	383	1	0	12	18	15	0	0	114	27	36	0	0	55	37
d__Bacteria;p__Proteobacteria;c__Gammaproteobacteria;o__Enterobacterales;f__Yersiniaceae;g__Serratia;s__Serratia_nematodiphila	0	0	0	0	0	0	0	0	0	0	0	0	0	0	0	0	0	0	0	0	0	0	0	0	0	0	0	0	0	0	0	0	0	0	0	0	0	0	0	0	0	0	0	0	0	0	0	0	0
d__Bacteria;p__Bacteroidota;c__Bacteroidia;o__Bacteroidales;f__Prevotellaceae;g__Prevotella_7;s__Prevotella_sp.	37	0	49	54	0	5	129	30	21	25	36	0	29	102	0	47	18	17	109	42	30	24	81	8	31	10	69	39	45	12	48	48	77	25	32	9	8	0	49	9	23	0	13	212	4	2	32	0	24
d__Bacteria;p__Firmicutes;c__Clostridia;o__Lachnospirales;f__Lachnospiraceae;g__Lachnoanaerobaculum;s__uncultured_organism	21	15	84	91	16	96	0	22	56	58	94	5	10	10	91	42	61	49	58	119	54	53	57	54	45	192	58	218	115	59	36	97	81	5	36	39	12	0	89	31	98	0	35	71	8	8	48	0	217
d__Bacteria;p__Bacteroidota;c__Bacteroidia;o__Bacteroidales;f__Prevotellaceae;g__Alloprevotella;s__uncultured_Prevotellaceae	0	0	0	0	0	0	0	0	0	0	0	0	0	0	0	0	0	0	0	0	0	8	0	0	0	0	0	0	0	0	0	0	0	0	21	0	14	0	0	0	0	0	0	215	0	0	0	0	0
d__Bacteria;p__Bacteroidota;c__Bacteroidia;o__Bacteroidales;f__Prevotellaceae;g__Prevotella;s__Prevotella_oris	3	0	0	53	11	117	36	0	0	202	7	15	0	91	30	0	53	0	21	38	21	47	11	86	41	0	187	7	45	0	0	0	30	47	377	11	7	6	86	37	12	0	55	191	0	9	17	0	41
d__Bacteria;p__Bacteroidota;c__Bacteroidia;o__Flavobacteriales;f__Flavobacteriaceae;g__Capnocytophaga;s__Capnocytophaga_haemolytica	0	0	0	0	0	0	0	0	0	7	0	0	0	5	0	0	0	6	0	0	0	0	0	0	0	0	0	0	0	0	0	0	0	0	0	0	0	0	0	0	0	0	0	0	0	0	0	0	0
d__Bacteria;p__Firmicutes;c__Bacilli;o__Lactobacillales;f__Streptococcaceae;g__Streptococcus;__	17	185	2	59	0	136	273	254	93	68	58	235	100	145	49	69	75	286	43	105	84	48	168	31	155	3	227	45	108	369	123	257	46	10	333	136	0	21	141	114	111	0	106	152	65	133	162	0	23
d__Bacteria;p__Firmicutes;c__Clostridia;o__Lachnospirales;f__Lachnospiraceae;g__Catonella;s__uncultured_bacterium	12	10	52	0	0	59	7	61	46	18	11	2	14	28	11	0	74	69	21	84	0	25	44	0	54	11	25	47	45	22	3	14	96	34	41	1	0	0	89	33	18	0	56	71	0	17	2	1	81
d__Bacteria;p__Firmicutes;c__Clostridia;o__Peptostreptococcales-Tissierellales;f__Family_XI;g__Parvimonas;s__Parvimonas_micra	2	3	0	54	5	94	80	0	1	71	3	17	0	27	4	0	6	19	0	36	38	30	0	9	29	2	34	3	28	4	0	4	89	26	119	9	0	1	25	5	0	0	0	71	0	1	13	0	10
d__Bacteria;p__Proteobacteria;c__Gammaproteobacteria;o__Burkholderiales;f__Neisseriaceae;g__Alysiella;s__uncultured_bacterium	0	8	0	1	0	0	0	9	12	0	0	0	0	0	0	0	4	57	0	32	5	0	0	0	22	1	0	5	43	0	30	14	21	0	4	0	0	0	2	9	5	0	0	0	2	0	0	0	0
d__Bacteria;p__Bacteroidota;c__Bacteroidia;o__Bacteroidales;f__Porphyromonadaceae;g__Porphyromonas;s__unidentified	1	14	0	47	0	368	324	0	0	86	0	0	0	327	0	0	0	0	31	20	106	5	4	0	57	13	94	14	27	0	12	0	72	79	107	0	11	12	25	0	0	0	39	565	25	0	4	0	28
d__Bacteria;p__Bacteroidota;c__Bacteroidia;o__Bacteroidales;f__Prevotellaceae;g__Prevotella_7;s__Prevotella_jejuni	743	0	822	1551	76	685	0	588	278	291	151	0	2	25	0	0	7	1	3318	34	32	117	12	25	552	242	345	4	659	0	276	0	1788	8	0	122	10	0	136	0	627	0	2	677	80	6	426	2	899
d__Bacteria;p__Firmicutes;c__Negativicutes;o__Veillonellales-Selenomonadales;f__Veillonellaceae;g__Veillonella;__	154	400	486	232	54	686	261	143	507	1216	791	289	376	189	1230	390	1204	497	386	474	655	217	855	1260	419	57	1627	307	1456	389	349	1484	232	169	943	31	72	116	416	979	659	0	236	157	225	484	628	678	404
d__Bacteria;p__Fusobacteriota;c__Fusobacteriia;o__Fusobacteriales;f__Fusobacteriaceae;g__Fusobacterium;s__Fusobacterium_periodonticum	1	0	60	6	4	74	0	9	223	30	133	0	104	53	67	214	127	77	7	82	29	217	81	375	181	33	119	239	51	35	157	90	150	29	192	0	63	0	109	77	109	0	28	9	72	4	3	50	67
d__Bacteria;p__Firmicutes;c__Negativicutes;o__Veillonellales-Selenomonadales;f__Selenomonadaceae;__;__	0	0	0	6	0	20	38	0	0	22	0	0	0	3	0	0	5	0	0	0	0	13	0	2	46	0	13	0	0	0	0	0	24	3	7	0	0	0	0	0	0	0	0	24	7	0	0	0	14
d__Bacteria;p__Firmicutes;c__Negativicutes;o__Veillonellales-Selenomonadales;f__Veillonellaceae;g__Megasphaera;s__Megasphaera_micronuciformis	193	7	269	661	14	113	28	83	29	228	33	3	32	39	53	86	0	11	439	352	114	160	18	30	158	129	110	143	399	61	36	0	124	18	16	0	0	1	234	0	28	0	43	387	49	83	328	1	379
d__Bacteria;p__Bacteroidota;c__Bacteroidia;o__Bacteroidales;f__Porphyromonadaceae;g__Porphyromonas;s__uncultured_bacterium	0	0	0	0	0	44	0	0	7	0	0	0	0	0	0	0	23	0	0	0	0	0	0	0	0	0	0	37	0	0	6	4	0	0	0	0	0	25	0	1	0	0	4	6	7	0	0	0	4
d__Bacteria;p__Firmicutes;c__Clostridia;o__Lachnospirales;f__Lachnospiraceae;g__Oribacterium;s__Oribacterium_sp.	0	0	0	0	0	0	19	0	0	7	0	0	0	3	0	0	0	0	0	0	0	0	0	10	0	0	0	0	0	0	0	0	0	0	2	0	0	0	0	5	0	0	0	0	0	0	0	0	0
d__Bacteria;p__Fusobacteriota;c__Fusobacteriia;o__Fusobacteriales;f__Leptotrichiaceae;g__Leptotrichia;s__uncultured_bacterium	0	0	0	1	0	30	0	0	21	7	8	7	31	0	3	29	5	9	2	1	2	37	7	6	13	0	17	18	1	13	1	4	12	7	18	0	0	0	7	32	20	0	3	0	0	0	0	0	7
d__Bacteria;p__Bacteroidota;c__Bacteroidia;o__Bacteroidales;f__Porphyromonadaceae;g__Porphyromonas;__	0	0	11	0	0	0	0	0	0	0	0	0	0	23	29	0	0	0	0	2	0	18	5	5	8	0	8	20	5	0	16	5	16	5	26	0	11	8	0	18	0	0	25	41	3	0	0	0	0
d__Bacteria;p__Proteobacteria;c__Gammaproteobacteria;o__Pseudomonadales;f__Pseudomonadaceae;g__Pseudomonas;s__Pseudomonas_reactans	0	0	0	0	682	0	0	0	0	0	0	0	0	0	0	0	0	0	0	0	0	0	0	0	0	0	0	0	0	0	0	0	0	0	0	4262	0	0	0	0	0	0	0	0	0	0	0	0	0
d__Bacteria;p__Firmicutes;c__Clostridia;o__Peptostreptococcales-Tissierellales;f__Peptostreptococcaceae;g__Peptostreptococcus;s__Peptostreptococcus_stomatis	10	19	24	0	0	13	18	52	202	32	76	0	0	63	0	62	9	55	0	96	36	79	111	45	66	0	46	76	86	59	18	57	50	10	100	37	10	6	74	8	30	0	24	43	17	6	2	37	47
d__Bacteria;p__Firmicutes;c__Bacilli;o__Lactobacillales;f__Lactobacillaceae;g__Ligilactobacillus;s__Lactobacillus_phage	0	0	0	0	0	0	0	0	0	0	0	0	0	0	0	0	0	0	0	0	0	0	0	0	0	0	0	0	0	0	0	0	0	0	0	0	0	0	0	0	0	0	0	0	0	0	0	0	0
d__Bacteria;p__Proteobacteria;c__Gammaproteobacteria;o__Enterobacterales;f__Pasteurellaceae;g__Aggregatibacter;s__uncultured_bacterium	6	31	23	58	10	1	147	24	7	247	0	36	73	115	0	7	194	59	23	143	31	11	19	21	121	0	84	83	21	125	44	66	108	0	131	0	20	69	42	49	13	0	0	263	122	0	7	10	35
d__Bacteria;p__Firmicutes;c__Negativicutes;o__Veillonellales-Selenomonadales;f__Selenomonadaceae;g__Selenomonas;s__Schwartzia_sp.	0	0	0	0	0	6	38	0	0	6	0	0	0	0	0	0	0	7	0	0	0	4	0	10	6	0	15	0	0	2	0	0	18	5	1	0	0	0	15	0	0	0	2	0	3	0	0	0	0
d__Bacteria;p__Bacteroidota;c__Bacteroidia;o__Bacteroidales;f__Prevotellaceae;g__Prevotella_7;s__Prevotella_histicola	987	35	226	913	0	76	0	551	113	557	0	46	74	39	0	290	0	0	2535	456	87	206	0	16	254	2190	538	202	187	32	81	11	29	25	4	243	0	3	149	0	0	0	70	531	28	146	1801	0	1765
d__Bacteria;p__Firmicutes;c__Negativicutes;o__Veillonellales-Selenomonadales;f__Selenomonadaceae;g__Selenomonas;s__Selenomonas_noxia	3	0	7	19	0	0	17	0	10	16	0	37	150	0	0	0	0	37	6	14	14	146	4	11	36	0	60	0	7	0	0	10	29	4	15	0	0	0	8	38	0	0	0	11	0	8	2	0	10
d__Bacteria;p__Proteobacteria;c__Gammaproteobacteria;o__Burkholderiales;f__Neisseriaceae;g__Neisseria;__	1	0	53	0	0	71	0	0	54	0	0	0	0	315	0	0	8	0	0	4	1	0	0	5	0	0	13	19	0	0	10	15	0	0	1	0	10	50	0	34	15	0	554	0	241	0	0	0	0
d__Bacteria;p__Bacteroidota;c__Bacteroidia;o__Bacteroidales;f__Prevotellaceae;g__Prevotella;s__Prevotella_pallens	119	3	254	184	0	0	3	183	299	115	212	0	34	16	0	308	39	68	343	256	227	615	756	35	217	372	233	208	352	124	71	210	494	9	169	83	37	0	290	6	171	0	125	234	18	123	791	6	357
d__Bacteria;p__Firmicutes;c__Clostridia;o__Clostridia_UCG-014;f__Clostridia_UCG-014;g__Clostridia_UCG-014;s__uncultured_bacterium	6	0	21	103	6	0	0	68	45	0	0	0	162	17	0	65	56	49	120	167	53	0	76	14	74	60	38	41	5	57	22	116	231	53	102	0	8	0	67	33	145	0	56	24	28	0	47	2	79
d__Bacteria;p__Firmicutes;c__Clostridia;o__Lachnospirales;f__Lachnospiraceae;g__Stomatobaculum;s__uncultured_bacterium	561	27	825	105	0	0	17	23	12	14	11	0	25	6	0	5	27	54	44	71	10	72	2	31	9	6	25	34	0	81	29	8	58	10	15	26	0	0	41	0	43	0	7	69	14	17	86	0	90
d__Bacteria;p__Firmicutes;c__Clostridia;o__Peptostreptococcales-Tissierellales;f__Family_XI;g__Parvimonas;__	0	0	0	0	0	0	0	0	49	117	58	0	35	0	0	18	43	69	0	0	29	0	2	112	0	0	0	44	7	0	156	105	0	2	50	0	22	0	0	0	40	0	0	0	31	0	0	0	15
d__Bacteria;p__Patescibacteria;c__Saccharimonadia;o__Saccharimonadales;f__Saccharimonadaceae;g__Saccharimonadaceae;s__uncultured_bacterium	0	0	9	8	0	17	0	0	0	4	0	0	59	7	0	0	4	0	3	0	0	13	0	7	2	0	7	0	0	0	0	0	4	5	6	0	0	0	4	2	0	0	0	1	0	2	0	0	1
d__Bacteria;p__Proteobacteria;c__Gammaproteobacteria;o__Burkholderiales;f__Neisseriaceae;g__Neisseria;s__Neisseria_perflava	16	3302	2455	19	259	539	63	1796	5654	673	2536	5	4146	257	2306	1201	6101	2035	526	1735	40	953	1071	2750	2185	4479	175	4893	36	3320	5391	6950	97	30	357	0	998	410	2328	877	1555	0	1574	267	3614	35	54	34	258
d__Bacteria;p__Firmicutes;c__Clostridia;o__Peptostreptococcales-Tissierellales;f__Peptostreptococcaceae;g__Filifactor;s__Filifactor_alocis	0	2	0	11	0	0	88	0	0	0	0	0	0	21	0	0	0	5	12	6	0	0	0	0	5	0	6	0	8	9	0	0	18	23	21	0	0	0	14	0	0	0	0	82	0	0	0	0	7
d__Bacteria;p__Firmicutes;c__Bacilli;o__Erysipelotrichales;f__Erysipelotrichaceae;g__Solobacterium;s__Solobacterium_moorei	7	0	3	6	0	24	0	7	40	7	9	0	0	5	7	29	2	6	11	57	16	18	0	4	8	7	8	47	12	11	10	18	13	0	9	3	0	1	34	2	3	0	0	10	2	3	8	0	12
d__Bacteria;p__Bacteroidota;c__Bacteroidia;o__Flavobacteriales;f__Flavobacteriaceae;g__Capnocytophaga;__	0	0	0	0	0	0	25	0	0	29	7	0	0	25	0	0	0	9	0	7	1	3	0	0	15	0	0	0	3	0	5	0	0	0	0	0	0	0	0	0	0	0	0	0	0	0	1	1	3
d__Bacteria;p__Bacteroidota;c__Bacteroidia;o__Flavobacteriales;f__Flavobacteriaceae;g__Capnocytophaga;s__Capnocytophaga_granulosa	3	18	88	33	0	0	35	3	25	17	0	156	6	39	12	0	14	56	8	32	16	234	61	35	34	4	41	195	20	95	96	128	68	2	95	0	42	12	8	189	0	0	9	110	54	0	29	3	59
d__Bacteria;p__Firmicutes;c__Negativicutes;o__Veillonellales-Selenomonadales;f__Veillonellaceae;g__Veillonella;s__Veillonella_sp.	0	0	0	0	0	105	0	0	0	0	80	0	0	64	0	0	11	0	0	9	20	0	0	0	0	0	42	30	0	0	0	8	0	0	0	0	0	61	0	0	0	0	0	0	14	0	0	0	20
d__Bacteria;p__Firmicutes;c__Bacilli;o__Paenibacillales;f__Paenibacillaceae;g__Paenibacillus;s__Paenibacillus_tylopili	0	0	0	0	0	0	0	0	0	0	0	0	0	0	0	0	0	0	0	0	0	0	0	0	0	0	0	0	0	0	0	0	0	0	0	0	0	0	0	0	0	0	0	0	0	0	0	0	0
d__Bacteria;p__Firmicutes;c__Bacilli;o__Lactobacillales;f__Carnobacteriaceae;g__Granulicatella;__	2	11	21	0	2	243	0	0	39	0	175	0	714	133	36	62	189	56	2	10	18	51	4	89	3	39	79	163	0	64	168	51	0	0	33	0	24	90	0	154	180	0	49	58	192	0	12	0	44
d__Bacteria;p__Firmicutes;c__Clostridia;o__Peptostreptococcales-Tissierellales;f__Family_XI;g__Peptoniphilus;s__Peptoniphilus_lacrimalis	0	0	0	0	0	0	0	0	0	0	0	0	0	0	0	0	3	0	0	0	0	0	0	0	0	0	0	0	0	0	0	0	0	0	0	0	0	0	0	0	0	0	0	0	0	0	0	0	0
d__Bacteria;p__Firmicutes;c__Clostridia;o__Lachnospirales;f__Lachnospiraceae;g__Dorea;s__uncultured_organism	0	0	0	0	0	0	0	0	0	0	0	0	0	0	0	0	0	0	0	0	0	0	0	0	0	0	0	0	0	0	0	0	0	0	0	0	0	0	0	0	0	0	0	0	0	0	0	0	0
d__Bacteria;p__Firmicutes;c__Bacilli;o__Lactobacillales;f__Lactobacillaceae;g__Limosilactobacillus;s__Lactobacillus_vaginalis	0	0	0	0	0	0	0	0	0	0	0	9	0	0	0	0	0	0	0	0	0	0	0	0	0	0	0	0	0	0	0	0	0	0	0	0	0	0	0	0	0	0	0	0	0	0	0	0	0
d__Bacteria;p__Firmicutes;c__Negativicutes;o__Veillonellales-Selenomonadales;f__Selenomonadaceae;g__uncultured;__	0	3	0	0	0	0	7	0	0	100	0	0	0	0	0	0	0	0	15	0	0	0	0	0	0	0	0	0	0	0	0	0	6	0	0	0	0	0	0	0	0	0	0	50	19	0	0	0	45
d__Bacteria;p__Firmicutes;c__Clostridia;o__Lachnospirales;f__Lachnospiraceae;g__Oribacterium;__	0	0	45	12	0	63	7	4	0	126	50	0	27	0	0	57	26	77	0	260	44	43	154	106	17	0	168	71	33	99	22	12	22	58	10	0	40	2	124	0	9	0	37	23	0	76	8	0	10
d__Bacteria;p__Firmicutes;c__Clostridia;o__Peptostreptococcales-Tissierellales;f__Peptostreptococcaceae;g__[Eubacterium]_yurii_group;s__uncultured_bacterium	0	0	0	0	0	10	0	0	82	15	0	0	0	17	0	0	0	51	0	18	7	0	0	0	15	2	0	13	0	0	0	51	33	13	32	0	10	0	55	0	10	0	57	14	7	0	0	0	6
d__Bacteria;p__Bacteroidota;c__Bacteroidia;o__Flavobacteriales;f__Flavobacteriaceae;g__Capnocytophaga;s__Capnocytophaga_sputigena	0	0	0	7	0	15	0	0	26	0	8	0	15	19	30	0	0	0	12	4	0	0	61	28	6	0	10	25	0	15	6	78	21	0	37	0	10	3	0	61	245	0	154	61	40	0	2	0	17
d__Bacteria;p__Firmicutes;c__Bacilli;o__Staphylococcales;f__Gemellaceae;g__Gemella;s__uncultured_organism	35	739	172	57	22	2175	1130	65	291	204	114	104	1869	1604	93	294	247	752	37	407	250	74	365	749	117	16	173	689	66	146	615	252	196	300	629	18	141	1412	259	1140	529	0	598	498	714	102	68	2	107
d__Bacteria;p__Firmicutes;c__Bacilli;o__Lactobacillales;f__Aerococcaceae;g__Abiotrophia;s__uncultured_bacterium	0	0	12	0	0	57	10	0	0	0	0	0	17	33	0	0	0	10	0	0	3	0	0	0	5	0	0	6	0	0	3	0	0	0	34	0	0	17	6	45	0	0	0	11	15	0	0	0	6
d__Bacteria;p__Spirochaetota;c__Spirochaetia;o__Spirochaetales;f__Spirochaetaceae;g__Treponema;s__Treponema_denticola	0	0	0	1	0	0	64	0	0	0	0	0	0	23	0	0	0	0	5	0	22	0	0	0	2	0	0	4	1	0	0	0	0	6	4	0	0	0	13	0	0	0	0	37	0	0	0	0	6
d__Bacteria;p__Bacteroidota;c__Bacteroidia;o__Flavobacteriales;f__Weeksellaceae;g__Bergeyella;s__uncultured_bacterium	0	14	7	5	0	56	22	18	13	24	34	2	48	18	30	26	38	36	0	7	0	10	9	22	11	5	6	21	7	24	64	99	0	12	18	0	35	258	16	35	23	0	42	15	16	11	8	0	4
d__Bacteria;p__Proteobacteria;c__Gammaproteobacteria;o__Burkholderiales;f__Neisseriaceae;g__Neisseria;s__Neisseria_sicca	9	108	472	44	0	49	37	8	80	0	0	180	75	664	0	58	48	43	12	126	19	102	44	30	48	91	0	397	3	9	21	158	740	0	117	0	29	91	61	226	36	0	70	172	80	0	4	0	57
d__Bacteria;p__Proteobacteria;c__Gammaproteobacteria;o__Enterobacterales;f__Pasteurellaceae;g__Haemophilus;s__Haemophilus_sp.	0	13	7	0	0	101	91	21	2	11	22	18	171	87	146	1	0	2	8	7	0	0	19	42	4	7	5	136	13	0	173	34	0	14	0	0	11	77	0	29	55	0	10	3	132	0	0	0	83
d__Bacteria;p__Firmicutes;c__Clostridia;o__Lachnospirales;f__Lachnospiraceae;g__Johnsonella;s__uncultured_bacterium	0	0	0	0	0	7	21	0	11	8	0	0	0	0	0	9	0	49	0	0	0	0	0	23	3	0	0	12	6	0	0	48	0	5	20	0	3	0	0	0	55	0	0	8	0	0	0	0	0
d__Bacteria;p__Firmicutes;c__Bacilli;o__Lactobacillales;f__Streptococcaceae;g__Streptococcus;s__Streptococcus_gordonii	0	78	27	14	3	0	75	7	4	53	0	40	18	70	0	15	0	14	22	23	113	0	3	0	0	0	0	26	2	50	5	0	11	2	79	27	2	31	0	26	0	0	0	22	6	1	130	4	24
d__Bacteria;p__Fusobacteriota;c__Fusobacteriia;o__Fusobacteriales;f__Fusobacteriaceae;g__Fusobacterium;__	0	0	0	0	0	14	6	0	0	5	0	0	0	5	3	0	0	0	9	10	0	0	0	6	0	0	2	0	2	0	0	10	0	0	13	0	0	0	0	0	0	0	6	0	7	0	0	0	8
d__Bacteria;p__Bacteroidota;c__Bacteroidia;o__Bacteroidales;f__Prevotellaceae;g__Prevotella;s__Prevotella_oulorum	40	0	94	33	0	23	24	20	7	7	20	0	30	7	0	0	15	7	27	0	6	98	0	9	78	9	37	0	19	4	2	0	10	6	11	0	0	0	20	15	0	0	8	32	5	10	5	0	75
d__Bacteria;p__Proteobacteria;c__Gammaproteobacteria;o__Burkholderiales;f__Neisseriaceae;g__Neisseria;s__Neisseria_elongata	0	11	36	10	0	39	1	0	42	191	3	1	3	12	15	4	0	30	8	21	5	0	19	11	71	32	55	96	0	18	6	31	19	0	100	0	11	57	25	291	23	0	86	70	28	0	29	3	28
d__Bacteria;p__Bacteroidota;c__Bacteroidia;o__Bacteroidales;f__Porphyromonadaceae;g__Porphyromonas;s__Porphyromonas_catoniae	0	0	0	0	0	0	0	0	34	0	0	0	0	0	0	0	0	0	0	0	0	19	0	0	0	0	5	0	0	0	0	0	0	0	4	0	0	0	0	13	0	0	0	6	0	0	0	0	0
d__Bacteria;p__Actinobacteriota;c__Actinobacteria;o__Actinomycetales;f__Actinomycetaceae;g__Actinomyces;__	4	0	0	58	0	9	0	0	0	4	0	0	34	2	56	0	0	1	0	3	0	22	0	2	0	0	6	0	6	0	0	2	6	0	1	0	0	0	2	2	0	0	0	0	3	10	36	7	14
d__Bacteria;p__Firmicutes;c__Negativicutes;o__Veillonellales-Selenomonadales;f__Selenomonadaceae;g__Selenomonas;s__Selenomonas_infelix	0	0	0	0	0	0	0	0	0	0	0	0	0	0	0	0	0	0	0	10	0	0	0	0	15	0	5	0	8	0	0	0	6	0	15	0	0	0	0	0	0	0	8	41	0	0	0	0	0
d__Bacteria;p__Bacteroidota;c__Bacteroidia;o__Bacteroidales;f__Prevotellaceae;g__Prevotella;s__unidentified_eubacterium	0	4	0	0	0	0	0	0	0	0	14	0	0	23	0	0	0	0	0	0	5	0	0	0	0	0	0	0	0	0	0	0	0	0	178	0	0	5	0	0	0	0	0	68	0	0	0	0	0
d__Bacteria;p__Firmicutes;c__Negativicutes;o__Veillonellales-Selenomonadales;f__Selenomonadaceae;g__Centipeda;s__uncultured_bacterium	0	0	0	3	0	0	0	0	0	0	0	0	0	1	0	0	0	5	0	0	0	21	0	5	13	0	6	0	0	0	0	0	11	0	7	0	0	0	0	0	0	0	0	5	0	0	0	0	0
d__Bacteria;p__Firmicutes;c__Clostridia;o__Lachnospirales;f__Lachnospiraceae;g__uncultured;s__Eubacterium_sp.	96	0	269	20	0	0	0	8	0	0	15	0	0	0	0	0	0	4	0	15	4	0	11	46	6	0	0	11	0	0	2	30	64	0	0	0	0	0	55	4	0	0	0	45	3	0	0	0	16
d__Bacteria;p__Bacteroidota;c__Bacteroidia;o__Bacteroidales;f__Prevotellaceae;g__Prevotella_7;s__Prevotella_fusca	5	0	0	0	0	0	24	0	0	0	0	0	0	0	0	5	0	0	11	0	0	0	0	0	0	0	0	0	0	0	0	0	0	0	0	0	10	3	0	0	0	0	0	0	0	0	12	0	0
d__Bacteria;p__Proteobacteria;c__Alphaproteobacteria;o__Caulobacterales;f__Caulobacteraceae;g__uncultured;__	0	0	1	0	0	3	0	0	0	0	1	0	5	0	1	0	0	0	0	4	0	0	0	2	0	0	3	0	0	0	1	5	1	8	2	0	0	2	2	2	0	0	1	0	0	0	0	0	0
d__Bacteria;p__Proteobacteria;c__Gammaproteobacteria;o__Enterobacterales;f__Pasteurellaceae;g__Haemophilus;s__Haemophilus_sputorum	1	442	0	4	0	0	0	5	90	76	206	0	0	0	130	0	86	26	31	257	4	0	0	50	22	0	0	6	70	6	4	17	2	12	22	0	37	0	59	98	81	0	0	49	56	25	1	0	11
d__Bacteria;p__Bacteroidota;c__Bacteroidia;o__Bacteroidales;f__Prevotellaceae;g__Prevotella_7;s__Prevotella_denticola	0	0	0	36	0	53	331	8	0	46	0	6	12	57	0	0	0	9	15	29	0	0	9	102	58	0	82	2	42	0	0	0	48	8	19	6	0	8	71	42	0	0	6	92	1	1	24	0	16
d__Bacteria;p__Firmicutes;c__Negativicutes;o__Veillonellales-Selenomonadales;f__Selenomonadaceae;g__uncultured;s__uncultured_Selenomonas	0	0	0	143	0	0	30	0	0	228	0	0	0	6	0	0	0	0	29	10	10	0	0	0	0	0	0	0	0	0	0	0	37	0	0	0	0	0	0	16	0	0	0	61	0	0	0	0	24
d__Bacteria;p__Firmicutes;c__Clostridia;o__Peptostreptococcales-Tissierellales;f__Anaerovoracaceae;g__uncultured;s__uncultured_bacterium	0	0	0	2	0	4	11	0	0	0	0	0	0	0	0	0	0	0	0	6	2	0	0	0	0	0	0	0	0	0	0	0	0	0	5	0	0	0	0	0	0	0	0	7	0	0	0	0	0
d__Bacteria;p__Firmicutes;c__Clostridia;o__Peptostreptococcales-Tissierellales;f__Anaerovoracaceae;g__[Eubacterium]_nodatum_group;s__Eubacterium_sulci	31	6	434	20	1	210	0	96	422	148	187	0	31	20	0	89	119	0	5	607	325	413	185	41	183	0	149	132	856	240	169	134	846	12	221	27	21	4	108	4	79	0	0	38	8	0	29	0	381
d__Bacteria;p__Spirochaetota;c__Spirochaetia;o__Spirochaetales;f__Spirochaetaceae;g__Treponema;s__uncultured_bacterium	0	0	0	0	0	0	74	0	0	0	0	0	0	93	0	0	0	0	0	0	0	0	0	0	0	0	0	0	0	0	0	6	19	0	0	0	0	0	0	0	0	0	0	34	0	0	0	0	0
d__Bacteria;p__Firmicutes;c__Bacilli;o__Lactobacillales;f__Carnobacteriaceae;g__Granulicatella;s__uncultured_organism	64	287	211	71	55	303	55	143	114	78	908	59	105	109	200	212	162	347	48	301	82	253	114	746	48	317	177	235	96	252	374	196	61	42	145	68	70	54	251	597	254	0	51	153	209	538	325	10	101
d__Bacteria;p__Firmicutes;c__Clostridia;o__Peptostreptococcales-Tissierellales;f__Family_XI;g__Parvimonas;s__Peptostreptococcus_sp.	0	0	0	0	4	17	24	0	0	75	0	0	0	0	0	0	0	0	0	13	16	45	0	66	22	0	37	4	11	0	0	0	0	0	19	0	0	0	0	17	0	0	12	0	2	0	0	0	49
d__Bacteria;p__Bacteroidota;c__Bacteroidia;o__Flavobacteriales;f__Flavobacteriaceae;g__Capnocytophaga;s__Capnocytophaga_sp.	0	0	0	0	0	0	13	0	0	7	7	7	0	0	0	0	0	0	0	12	0	39	0	0	0	0	9	5	0	0	0	0	0	12	10	0	0	0	0	3	0	0	0	7	0	0	2	0	6
d__Bacteria;p__Bacteroidota;c__Bacteroidia;o__Bacteroidales;f__Tannerellaceae;g__Tannerella;s__Tannerella_sp.	0	0	9	9	0	0	10	3	85	6	4	0	52	14	0	28	8	8	0	45	6	167	56	19	84	0	39	19	15	0	19	12	9	4	14	0	1	0	33	11	39	0	2	7	12	0	0	0	32
d__Bacteria;p__Proteobacteria;c__Gammaproteobacteria;o__Burkholderiales;f__Neisseriaceae;g__Neisseria;s__uncultured_bacterium	0	0	20	0	0	0	6	0	0	0	0	0	0	116	55	0	0	19	0	0	0	0	0	0	0	0	0	0	0	8	0	0	0	0	4	0	10	0	0	0	0	0	0	5	0	0	0	0	0
d__Bacteria;p__Fusobacteriota;c__Fusobacteriia;o__Fusobacteriales;f__Leptotrichiaceae;g__Leptotrichia;__	4	0	46	7	0	0	0	0	0	13	0	0	0	10	0	0	5	0	17	33	0	60	3	6	20	31	20	11	13	0	5	5	38	0	10	0	0	0	65	7	6	0	0	39	0	0	3	0	77
d__Bacteria;p__Proteobacteria;c__Gammaproteobacteria;o__Enterobacterales;f__Pasteurellaceae;g__Haemophilus;s__Haemophilus_pittmaniae	0	0	0	6	0	0	0	0	0	0	0	0	0	0	0	0	0	0	0	4	0	0	0	0	0	0	15	0	0	0	0	71	0	0	0	0	0	0	0	0	0	0	0	0	0	0	0	0	0
d__Bacteria;p__Bacteroidota;c__Bacteroidia;o__Bacteroidales;f__Prevotellaceae;g__Prevotella_7;s__Prevotella_genomosp.	7	0	0	22	0	17	32	0	0	18	0	1	9	32	3	0	0	7	0	5	0	4	9	23	34	0	115	0	9	3	0	0	13	0	16	0	0	9	19	0	0	0	0	6	5	0	0	0	0
d__Bacteria;p__Firmicutes;c__Bacilli;o__Lactobacillales;f__Streptococcaceae;g__Streptococcus;s__Streptococcus_salivarius	2254	398	764	3730	19	801	326	385	311	1322	503	2525	263	1598	666	1818	392	609	684	388	238	38	359	14	785	938	999	64	214	344	88	1128	266	704	526	151	19	9	513	1450	1324	0	496	654	248	900	704	71	131
d__Bacteria;p__Actinobacteriota;c__Actinobacteria;o__Actinomycetales;f__Actinomycetaceae;g__Actinomyces;s__Actinomyces_lingnae	11	0	13	1	0	6	0	13	0	0	8	0	28	4	0	17	0	7	0	6	4	5	6	4	10	0	5	3	21	12	3	0	9	0	0	0	0	0	8	0	8	0	2	3	0	13	22	9	20
d__Bacteria;p__Actinobacteriota;c__Actinobacteria;o__Micrococcales;f__Micrococcaceae;g__Rothia;s__Rothia_aeria	4	24	0	7	0	22	42	4	6	33	5	7	84	113	10	3	24	1	0	15	0	11	0	5	21	16	37	8	3	2	3	81	1	351	358	0	0	0	21	13	9	0	912	23	23	2	0	1	3
d__Bacteria;p__Actinobacteriota;c__Actinobacteria;o__Corynebacteriales;f__Corynebacteriaceae;g__Corynebacterium;s__Corynebacterium_matruchotii	0	0	0	17	0	27	21	0	0	28	0	19	34	36	5	0	0	10	0	0	0	22	0	13	12	0	25	0	0	5	0	11	11	14	16	0	0	0	0	38	0	0	0	37	5	0	0	0	5
d__Bacteria;p__Proteobacteria;c__Gammaproteobacteria;o__Enterobacterales;f__Enterobacteriaceae;g__Klebsiella;s__Klebsiella_oxytoca	0	0	0	0	0	0	0	0	0	0	0	0	0	0	0	0	0	0	0	0	0	0	0	0	0	0	0	0	0	0	0	0	0	0	0	0	0	0	0	0	0	0	0	0	0	0	0	0	0
d__Bacteria;p__Bacteroidota;c__Bacteroidia;o__Bacteroidales;f__Prevotellaceae;g__Prevotella;s__Prevotella_nanceiensis	0	16	58	9	0	254	1	153	117	41	198	0	58	13	22	198	152	127	110	44	7	7	194	47	8	22	196	76	36	0	137	136	61	7	80	9	24	18	81	84	43	0	23	4	41	104	0	6	12
d__Bacteria;p__Firmicutes;c__Clostridia;o__Lachnospirales;f__Lachnospiraceae;g__Howardella;s__Eubacterium_sp.	0	0	0	0	0	0	15	0	0	0	0	0	0	0	0	0	0	0	0	0	0	0	0	0	0	0	5	0	0	0	0	2	0	0	0	0	0	0	0	0	0	0	0	7	0	0	0	0	2
d__Bacteria;p__Fusobacteriota;c__Fusobacteriia;o__Fusobacteriales;f__Leptotrichiaceae;g__Leptotrichia;s__Leptotrichia_sp.	0	0	55	0	0	0	0	0	13	15	11	0	0	0	0	11	14	2	0	29	0	0	5	0	16	0	20	0	18	0	0	0	38	0	0	0	0	0	8	7	0	0	5	17	4	1	0	0	67
d__Bacteria;p__Campylobacterota;c__Campylobacteria;o__Campylobacterales;f__Campylobacteraceae;g__Campylobacter;s__Campylobacter_showae	1	6	20	10	0	59	4	0	129	74	19	10	12	0	15	85	105	27	2	52	12	13	42	19	59	0	41	141	38	21	16	99	34	5	94	0	108	6	6	57	448	0	60	37	8	0	11	7	52
d__Bacteria;p__Actinobacteriota;c__Actinobacteria;o__Actinomycetales;f__Actinomycetaceae;g__Actinomyces;s__Actinomyces_johnsonii	0	0	0	0	0	3	2	1	0	0	0	0	0	4	0	0	0	0	0	0	0	2	0	0	0	0	0	0	0	0	0	0	0	0	4	0	0	0	0	3	0	0	0	3	0	0	0	0	0
d__Bacteria;p__Proteobacteria;c__Gammaproteobacteria;o__Cardiobacteriales;f__Cardiobacteriaceae;g__Cardiobacterium;s__uncultured_bacterium	2	0	9	4	0	71	4	0	27	149	3	5	0	4	2	0	0	17	2	12	0	21	0	2	3	0	29	0	9	8	2	2	9	15	31	0	0	4	6	98	4	0	18	18	6	1	0	2	18
d__Bacteria;p__Bacteroidota;c__Bacteroidia;o__Bacteroidales;f__Prevotellaceae;g__Prevotella_7;s__Prevotella_buccae	0	0	0	0	0	26	13	0	0	8	0	0	0	35	0	0	0	0	0	0	0	0	0	5	0	0	5	0	0	0	0	0	0	0	8	0	0	0	6	0	0	0	0	0	0	0	0	0	0
d__Bacteria;p__Proteobacteria;c__Gammaproteobacteria;o__Burkholderiales;f__Neisseriaceae;g__Neisseria;s__Neisseria_oralis	0	0	15	35	0	25	0	0	0	0	0	0	212	89	5	0	121	25	0	26	0	0	0	3	0	0	19	34	0	0	0	34	23	0	9	0	0	0	12	8	0	0	1538	42	408	0	0	0	1
d__Bacteria;p__Actinobacteriota;c__Coriobacteriia;o__Coriobacteriales;f__Atopobiaceae;g__Atopobium;s__Lancefieldella_parvula	239	0	163	649	7	155	34	121	44	117	33	1	42	28	52	166	19	20	136	171	168	116	40	42	147	150	82	64	259	98	89	12	85	31	39	33	23	0	83	12	32	0	40	188	9	112	703	3	371
d__Bacteria;p__Bacteroidota;c__Bacteroidia;o__Flavobacteriales;f__Flavobacteriaceae;g__Capnocytophaga;s__Capnocytophaga_leadbetteri	3	26	47	5	0	108	0	0	112	27	8	20	50	8	37	12	18	43	0	12	2	42	22	7	12	2	23	103	0	9	0	122	19	7	28	0	76	11	0	85	38	0	79	79	12	0	5	6	27
d__Bacteria;p__Proteobacteria;c__Gammaproteobacteria;o__Burkholderiales;f__Comamonadaceae;g__Comamonas;s__Ottowia_sp.	0	0	77	0	0	0	0	0	22	0	0	0	0	0	0	0	0	13	0	7	0	0	0	0	0	0	0	15	5	0	2	0	0	0	4	0	6	0	0	1	0	0	27	0	12	0	3	0	0
d__Bacteria;p__Bacteroidota;c__Bacteroidia;o__Bacteroidales;f__Tannerellaceae;g__Tannerella;s__Bacteroides_sp.	0	0	0	3	0	0	6	0	0	5	0	0	0	7	0	0	0	0	0	0	0	0	0	12	0	0	0	0	0	0	0	0	3	7	0	0	0	0	0	0	4	0	0	0	0	0	0	0	0
d__Bacteria;p__Bacteroidota;c__Bacteroidia;o__Flavobacteriales;f__Weeksellaceae;g__Bergeyella;s__uncultured_Bergeyella	0	0	0	0	0	7	0	0	0	0	0	0	0	5	0	0	0	0	0	0	0	0	0	0	0	0	0	0	0	0	0	0	0	0	2	0	0	0	0	0	0	0	14	3	0	0	0	0	10
d__Bacteria;p__Proteobacteria;c__Gammaproteobacteria;o__Enterobacterales;f__Enterobacteriaceae;__;__	0	0	0	0	26683	0	0	0	0	0	0	0	0	0	0	0	0	0	0	0	0	0	0	0	0	0	0	0	0	0	0	0	0	0	0	0	0	0	0	0	0	0	0	0	0	0	0	0	0
d__Bacteria;p__Actinobacteriota;c__Actinobacteria;o__Actinomycetales;f__Actinomycetaceae;g__Actinomyces;s__uncultured_Actinomyces	4	0	0	2	0	5	0	2	0	0	0	0	10	2	0	0	0	0	0	0	0	2	0	4	5	0	4	0	0	0	0	0	0	0	0	0	0	0	0	0	0	0	0	0	0	0	0	0	2
d__Bacteria;p__Firmicutes;c__Bacilli;o__Bacillales;f__Bacillaceae;g__Bacillus;s__Bacillus_kochii	0	0	0	0	0	0	0	0	0	0	0	0	0	0	0	0	0	0	0	0	0	0	0	0	0	0	0	0	0	0	0	0	0	0	0	0	0	0	0	0	0	0	0	0	0	0	0	0	0
d__Bacteria;p__Firmicutes;c__Bacilli;o__Staphylococcales;f__Staphylococcaceae;g__Staphylococcus;__	6	0	0	11	0	0	0	0	0	0	0	0	0	5	0	0	0	0	0	0	5	0	0	0	0	0	0	0	0	0	0	0	0	0	0	0	0	0	0	0	0	0	0	0	0	0	0	0	0
d__Bacteria;p__Firmicutes;c__Bacilli;o__Lactobacillales;f__Streptococcaceae;g__Streptococcus;s__Streptococcus_sanguinis	13	142	9	142	2	511	47	9	60	1069	49	399	33	228	55	16	13	58	42	109	44	39	5	59	28	16	64	17	11	57	18	458	39	410	551	36	7	39	74	212	37	0	1394	45	125	37	13	157	41
d__Bacteria;p__Bacteroidota;c__Bacteroidia;o__Bacteroidales;f__Prevotellaceae;g__Prevotella_7;s__Prevotella_pleuritidis	0	9	0	0	0	112	112	0	4	47	0	0	0	30	0	0	0	0	0	0	143	0	0	0	30	0	56	22	0	49	12	0	74	29	0	0	0	0	0	0	0	0	4	0	19	0	13	0	43
d__Bacteria;p__Actinobacteriota;c__Coriobacteriia;o__Coriobacteriales;f__Atopobiaceae;g__Atopobium;s__Lancefieldella_rimae	2	2	0	16	0	3	116	0	0	52	0	2	1	17	5	2	10	0	4	14	0	5	0	61	12	0	48	0	8	0	0	0	19	14	53	3	0	0	55	1	0	0	1	32	0	3	0	0	9
d__Bacteria;p__Actinobacteriota;c__Actinobacteria;o__Actinomycetales;f__Actinomycetaceae;g__Actinomyces;s__Actinomyces_graevenitzii	10	0	18	85	0	10	0	0	28	108	0	0	9	0	82	39	7	0	192	11	0	43	0	6	0	31	17	0	9	5	0	0	0	0	0	13	0	0	6	2	7	0	0	38	0	9	330	0	46
d__Bacteria;p__Bacteroidota;c__Bacteroidia;o__Bacteroidales;f__Prevotellaceae;g__Prevotella;s__Prevotella_saccharolytica	0	0	0	3	0	5	0	0	0	0	0	0	0	0	0	0	0	0	0	0	0	6	0	0	0	0	0	0	0	0	0	0	6	0	8	0	0	0	0	6	0	0	0	4	0	0	0	0	0
d__Bacteria;p__Bacteroidota;c__Bacteroidia;o__Bacteroidales;f__Prevotellaceae;g__Prevotella;s__Prevotella_sp.	0	0	0	0	0	0	0	0	0	0	0	0	0	3	0	0	0	0	0	0	0	10	0	0	0	0	15	0	1	0	0	0	7	0	0	0	6	0	0	0	0	0	7	5	0	0	0	0	0
d__Bacteria;p__Firmicutes;c__Clostridia;o__Lachnospirales;f__Lachnospiraceae;g__Roseburia;s__Lachnospiraceae_bacterium	0	0	0	0	0	0	22	0	0	0	0	0	0	0	0	0	0	0	0	0	0	0	0	0	0	0	0	0	0	0	0	0	0	0	6	0	0	0	0	0	0	0	0	0	0	0	0	0	5
d__Bacteria;p__Actinobacteriota;c__Actinobacteria;o__Actinomycetales;f__Actinomycetaceae;g__Actinomyces;s__Actinomyces_viscosus	0	12	6	3	0	30	21	0	5	19	0	32	0	0	15	0	7	0	14	0	5	5	0	10	0	0	9	0	10	35	3	7	6	20	5	0	0	4	3	0	0	0	5	23	2	2	39	0	0
d__Bacteria;p__Firmicutes;c__Clostridia;o__Lachnospirales;f__Lachnospiraceae;g__Stomatobaculum;s__Eubacterium_sp.	0	0	0	0	0	29	0	0	0	0	0	0	0	0	0	0	0	0	0	0	0	0	7	0	0	0	0	0	0	0	0	0	0	0	0	0	0	0	0	0	0	0	0	0	0	0	0	0	0
d__Bacteria;p__Campylobacterota;c__Campylobacteria;o__Campylobacterales;f__Campylobacteraceae;g__Campylobacter;s__Campylobacter_rectus	0	1	0	4	0	7	0	0	0	0	0	0	0	0	0	0	0	5	16	4	4	0	0	0	0	0	0	2	0	0	0	0	0	6	16	0	0	0	0	1	22	0	7	0	0	0	0	0	0
d__Bacteria;p__Firmicutes;c__Bacilli;o__Staphylococcales;f__Staphylococcaceae;g__Staphylococcus;s__Staphylococcus_sp.	0	0	0	0	0	0	0	0	0	0	0	0	0	0	0	0	0	0	0	0	0	0	0	0	0	0	0	0	0	0	0	0	0	0	0	0	0	0	0	0	0	0	0	0	0	0	0	9796	0
d__Bacteria;p__Proteobacteria;c__Gammaproteobacteria;o__Salinisphaerales;f__Solimonadaceae;g__Nevskia;s__uncultured_bacterium	0	0	0	0	0	0	0	0	0	0	0	0	0	0	0	0	0	0	0	0	0	0	0	0	0	0	0	0	0	0	0	0	0	0	0	0	0	0	0	0	0	0	0	0	3	0	0	0	0
d__Bacteria;p__Bacteroidota;c__Bacteroidia;o__Bacteroidales;f__Rikenellaceae;g__Rikenellaceae_RC9_gut_group;s__Bacteroidales_oral	0	0	0	0	0	0	30	0	0	0	0	0	0	64	0	0	5	0	9	0	27	2	0	0	0	0	8	0	0	0	0	0	18	44	6	0	8	5	0	0	0	0	3	136	0	0	0	0	0
d__Bacteria;p__Actinobacteriota;c__Actinobacteria;o__Bifidobacteriales;f__Bifidobacteriaceae;g__Scardovia;s__Scardovia_wiggsiae	0	0	0	11	0	0	11	0	0	0	0	3	30	5	0	0	0	0	0	0	0	0	0	7	0	0	3	0	0	3	0	0	0	0	0	0	0	0	0	0	0	0	0	0	0	0	11	0	6
d__Bacteria;p__Patescibacteria;c__Saccharimonadia;o__Saccharimonadales;f__Saccharimonadales;g__Saccharimonadales;s__TM7_phylum	0	0	0	0	0	0	0	0	0	5	0	0	177	1	0	1	4	4	0	0	8	0	6	0	0	0	0	5	4	0	6	12	0	3	0	0	0	0	22	11	15	0	0	4	4	1	0	0	0
d__Bacteria;p__Bacteroidota;c__Bacteroidia;o__Bacteroidales;f__Prevotellaceae;g__Prevotella;s__Prevotella_nigrescens	10	13	0	119	5	201	244	9	0	403	15	10	0	158	36	10	107	24	11	39	59	43	27	155	137	5	143	20	118	81	15	0	136	27	234	19	5	46	137	60	0	0	77	0	15	14	37	0	70
d__Bacteria;p__Actinobacteriota;c__Actinobacteria;o__Corynebacteriales;f__Corynebacteriaceae;g__Corynebacterium;s__Corynebacterium_durum	0	0	0	0	0	25	0	0	0	9	0	16	0	0	0	0	0	4	5	0	0	0	0	0	0	0	0	0	0	22	4	0	0	0	10	0	0	0	0	8	6	0	0	0	6	0	0	0	0
d__Bacteria;p__Firmicutes;c__Clostridia;o__Lachnospirales;f__Lachnospiraceae;g__Shuttleworthia;s__Shuttleworthia_satelles	0	0	0	6	0	0	27	0	0	0	0	0	0	7	0	0	0	0	0	0	0	0	0	19	0	0	5	0	0	0	0	0	7	33	0	0	0	0	15	0	0	0	0	8	0	0	0	0	0
d__Bacteria;p__Proteobacteria;c__Gammaproteobacteria;o__Enterobacterales;f__Pasteurellaceae;g__Actinobacillus;s__Haemophilus_parahaemolyticus	0	114	8	3	0	0	126	0	11	13	241	0	40	14	25	0	178	0	23	0	28	0	10	35	0	6	461	130	1	71	37	208	2	12	106	0	16	0	16	195	95	0	36	269	62	0	0	0	17
d__Bacteria;p__Bacteroidota;c__Bacteroidia;o__Bacteroidales;f__Prevotellaceae;g__Prevotella_7;s__Prevotella_enoeca	0	0	0	0	0	11	6	0	0	0	0	0	0	0	0	0	0	0	0	0	0	29	0	0	0	0	0	0	0	0	0	0	0	0	0	0	0	0	0	0	0	0	0	40	0	0	0	0	0
d__Bacteria;p__Spirochaetota;c__Spirochaetia;o__Spirochaetales;f__Spirochaetaceae;g__Treponema;s__Treponema_medium	0	0	0	5	0	20	43	2	0	0	0	0	0	66	0	0	35	0	0	0	2	0	16	0	10	0	0	8	7	0	0	6	21	6	19	0	0	0	8	0	0	0	0	68	0	0	0	0	3
d__Bacteria;p__Bacteroidota;c__Bacteroidia;o__Bacteroidales;f__Prevotellaceae;g__Prevotella;s__Prevotella_shahii	0	0	0	0	0	0	0	0	90	0	0	0	0	0	0	52	33	47	0	82	0	0	171	116	53	0	0	154	141	0	24	58	450	0	38	0	221	0	74	0	0	0	255	4	14	0	0	0	0
d__Bacteria;p__Firmicutes;c__Negativicutes;o__Veillonellales-Selenomonadales;f__Veillonellaceae;g__Veillonella;s__uncultured_methanogenic	6	0	0	256	0	0	0	25	0	26	0	0	0	0	0	0	0	0	115	0	0	0	0	0	0	0	0	0	0	0	0	0	0	0	0	0	0	0	0	0	0	0	0	0	0	0	0	0	49
d__Bacteria;p__Actinobacteriota;c__Actinobacteria;o__Actinomycetales;f__Actinomycetaceae;g__F0332;s__unidentified	0	0	0	0	0	5	2	0	0	0	0	0	0	0	0	0	0	0	0	0	0	0	0	0	0	0	0	0	0	0	0	0	0	0	0	0	0	0	0	0	0	0	0	0	0	0	0	0	0
d__Bacteria;p__Firmicutes;c__Clostridia;o__Peptostreptococcales-Tissierellales;f__Anaerovoracaceae;g__[Eubacterium]_saphenum_group;s__Eubacterium_saphenum	0	0	0	0	0	0	99	0	0	0	0	0	0	6	0	0	0	0	0	0	0	0	0	0	6	0	0	0	0	0	0	0	0	10	0	0	0	0	11	0	0	0	0	41	0	0	0	0	0
d__Bacteria;p__Spirochaetota;c__Spirochaetia;o__Spirochaetales;f__Spirochaetaceae;g__Treponema;s__Treponema_vincentii	0	0	0	0	0	0	0	0	0	0	0	0	0	0	0	0	0	0	0	0	0	0	0	0	0	0	0	0	0	0	0	0	0	0	0	0	0	0	0	0	0	0	0	4	0	0	0	0	0
d__Bacteria;p__Firmicutes;c__Clostridia;o__Lachnospirales;f__Lachnospiraceae;g__Lachnoanaerobaculum;s__Lachnoanaerobaculum_saburreum	0	0	0	18	0	0	17	0	0	9	0	9	1	0	0	0	0	0	0	0	9	0	0	0	0	0	0	0	12	0	0	0	0	0	0	0	0	0	0	0	0	0	0	13	0	0	0	0	0
d__Bacteria;p__Proteobacteria;c__Gammaproteobacteria;o__Cardiobacteriales;f__Cardiobacteriaceae;g__Cardiobacterium;s__Cardiobacterium_valvarum	2	1	0	14	0	35	0	0	4	3	0	0	0	5	3	0	4	10	2	2	0	6	0	7	0	0	5	8	6	0	0	5	0	0	19	0	0	0	0	0	0	0	9	10	10	0	0	0	0
d__Bacteria;p__Proteobacteria;c__Gammaproteobacteria;o__Burkholderiales;f__Neisseriaceae;g__Kingella;s__Neisseria_sp.	0	0	4	0	0	0	0	0	0	0	0	18	0	2	0	0	0	0	0	0	0	0	0	0	0	0	0	0	0	0	0	0	0	0	0	0	0	0	0	0	0	0	0	0	0	0	0	0	0
d__Bacteria;p__Firmicutes;c__Clostridia;o__Lachnospirales;f__Defluviitaleaceae;g__Defluviitaleaceae_UCG-011;s__Lachnospiraceae_bacterium	0	1	0	0	0	0	98	0	18	0	0	0	0	11	0	0	0	0	4	0	0	0	0	0	2	0	0	0	0	0	0	11	19	9	7	0	5	0	5	0	0	0	0	46	0	0	0	0	0
d__Bacteria;p__Bacteroidota;c__Bacteroidia;o__Flavobacteriales;f__Flavobacteriaceae;g__Capnocytophaga;s__uncultured_Capnocytophaga	3	0	8	5	0	0	3	0	0	61	0	0	0	29	0	0	0	9	0	8	0	0	0	0	0	0	0	82	0	0	7	8	6	0	44	0	7	8	0	36	0	0	33	2	48	0	0	0	0
d__Bacteria;p__Proteobacteria;c__Gammaproteobacteria;o__Enterobacterales;f__Pasteurellaceae;g__Haemophilus;__	0	0	0	0	0	0	0	0	65	5	0	0	0	11	0	15	0	0	6	18	0	0	0	0	0	0	0	0	0	0	23	0	0	0	0	0	3	116	0	0	36	0	0	11	6	0	0	0	0
d__Bacteria;p__Proteobacteria;c__Gammaproteobacteria;o__Burkholderiales;f__Neisseriaceae;g__Eikenella;s__Eikenella_corrodens	0	0	7	2	0	25	0	0	8	14	0	3	0	3	3	0	0	3	0	2	0	2	8	0	5	0	5	0	0	4	2	2	0	2	12	0	0	4	0	4	0	0	2	0	0	0	2	0	0
d__Bacteria;p__Bacteroidota;c__Bacteroidia;o__Bacteroidales;f__Prevotellaceae;g__Prevotella_7;s__Prevotella_veroralis	80	3	0	0	0	0	27	6	0	0	0	2	0	0	0	0	0	0	9	28	5	7	0	0	7	0	13	0	0	0	0	0	389	30	0	0	0	5	198	0	0	0	0	98	0	0	148	0	27
d__Bacteria;p__Proteobacteria;c__Gammaproteobacteria;o__Burkholderiales;f__Oxalobacteraceae;g__Massilia;s__Massilia_timonae	11	0	0	0	0	0	0	0	0	0	0	5	0	0	0	0	0	0	0	0	0	0	0	0	0	0	0	0	0	0	0	6	0	9	9	0	0	0	0	0	0	0	0	0	0	0	0	0	0
d__Bacteria;p__Bacteroidota;c__Bacteroidia;o__Bacteroidales;f__Prevotellaceae;g__Prevotella_7;s__Prevotella_multiformis	0	0	0	5	0	0	102	0	0	0	0	0	0	13	0	0	0	0	5	8	0	0	0	0	0	0	0	0	0	0	0	0	18	0	0	0	6	0	0	0	0	0	0	0	0	0	0	0	0
d__Bacteria;p__Firmicutes;c__Bacilli;o__Lactobacillales;f__Lactobacillaceae;g__Lactobacillus;__	0	0	0	0	0	0	10	0	0	0	0	0	0	0	0	0	0	0	0	0	0	0	0	0	0	0	0	0	0	0	0	0	0	0	0	0	0	0	0	0	0	0	0	0	0	0	0	0	0
d__Bacteria;p__Firmicutes;c__Negativicutes;o__Veillonellales-Selenomonadales;f__Veillonellaceae;g__Veillonella;s__Veillonella_parvula	0	0	14	9	22	108	53	0	0	6	0	0	100	0	47	0	0	0	0	0	6	7	7	33	0	0	13	13	15	0	0	0	0	13	14	0	0	0	19	64	2	0	0	56	5	0	172	0	10
d__Bacteria;p__Synergistota;c__Synergistia;o__Synergistales;f__Synergistaceae;g__Fretibacterium;s__Synergistales_bacterium	0	0	0	6	0	15	38	0	0	0	0	0	0	6	0	0	0	0	0	0	0	0	0	0	0	0	0	0	0	0	0	0	0	0	0	0	0	0	0	0	0	0	0	13	0	0	0	0	0
d__Bacteria;p__Firmicutes;c__Negativicutes;o__Veillonellales-Selenomonadales;f__Veillonellaceae;g__Anaeroglobus;s__Anaeroglobus_geminatus	0	0	0	0	0	6	0	0	0	12	0	0	0	7	0	0	0	0	0	5	0	0	0	27	7	0	3	0	0	0	0	0	0	0	0	0	0	0	0	0	0	0	0	12	0	0	0	0	6
d__Bacteria;p__Firmicutes;c__Clostridia;o__Peptococcales;f__Peptococcaceae;g__Peptococcus;s__uncultured_Peptococcus	0	0	0	0	0	0	13	0	0	4	0	0	0	0	0	0	7	11	0	5	3	0	0	0	5	0	5	0	6	0	0	3	0	0	0	0	0	0	0	0	0	0	0	11	0	0	0	0	1
d__Bacteria;p__Firmicutes;c__Clostridia;o__Lachnospirales;f__Lachnospiraceae;g__Johnsonella;s__uncultured_Lachnospiraceae	0	0	0	0	0	0	0	0	0	0	0	0	0	0	0	0	0	0	0	0	0	0	0	0	0	0	6	0	0	0	0	9	0	0	0	0	0	6	0	0	0	0	0	0	0	0	0	0	25
d__Bacteria;p__Proteobacteria;c__Gammaproteobacteria;o__Enterobacterales;f__Enterobacteriaceae;g__Klebsiella;__	0	0	0	0	0	0	0	0	0	0	0	0	0	0	0	0	0	0	0	0	0	0	0	0	0	0	0	0	0	0	0	0	0	0	0	0	0	0	0	0	0	0	0	0	0	0	0	0	0
d__Bacteria;p__Bacteroidota;c__Bacteroidia;o__Bacteroidales;f__Prevotellaceae;g__Prevotella;s__Prevotella_maculosa	0	0	0	15	0	21	0	0	0	0	0	0	0	13	0	0	3	0	0	0	0	5	0	0	9	0	0	0	2	0	0	0	7	0	20	0	0	0	0	0	0	0	0	0	0	0	0	0	4
d__Bacteria;p__Actinobacteriota;c__Actinobacteria;o__Bifidobacteriales;f__Bifidobacteriaceae;g__Parascardovia;s__Parascardovia_denticolens	0	0	0	0	0	0	0	0	0	0	0	0	0	0	0	0	0	0	0	0	0	0	0	0	5	0	0	0	0	0	0	0	0	0	0	0	0	0	0	0	0	0	0	0	0	0	0	0	0
d__Bacteria;p__Spirochaetota;c__Spirochaetia;o__Spirochaetales;f__Spirochaetaceae;g__Treponema;s__Treponema_socranskii	0	0	0	10	0	8	12	0	0	11	0	0	0	6	0	0	0	0	0	0	7	7	0	0	15	0	11	0	0	0	0	0	17	0	9	0	0	0	4	0	0	0	0	13	0	0	0	0	0
d__Bacteria;p__Actinobacteriota;c__Coriobacteriia;o__Coriobacteriales;f__Eggerthellaceae;g__Cryptobacterium;s__Cryptobacterium_curtum	0	0	0	0	2	0	1	0	0	0	0	0	0	0	0	0	0	0	0	0	2	0	0	3	0	0	0	0	0	0	0	0	0	1	0	0	0	0	0	0	0	0	0	0	0	0	0	0	0
d__Bacteria;p__Firmicutes;c__Clostridia;o__Peptostreptococcales-Tissierellales;f__Anaerovoracaceae;g__[Eubacterium]_nodatum_group;__	5	0	0	12	5	0	2	0	0	77	3	0	0	11	3	0	6	0	0	17	1	15	0	28	14	0	11	3	10	0	3	0	77	23	28	0	3	0	35	0	0	0	0	13	3	2	0	0	8
d__Bacteria;p__Actinobacteriota;c__Actinobacteria;o__Actinomycetales;f__Actinomycetaceae;g__Actinomyces;s__Actinomyces_naeslundii	0	0	0	0	0	0	0	0	0	12	0	0	0	0	0	0	0	0	0	0	0	0	0	0	0	0	0	0	0	0	0	0	0	0	0	0	0	0	0	7	0	0	14	0	0	0	0	0	0
d__Bacteria;p__Firmicutes;c__Negativicutes;o__Veillonellales-Selenomonadales;f__Selenomonadaceae;g__uncultured;s__Mitsuokella_sp.	0	0	0	0	0	0	19	0	0	0	0	8	0	0	0	0	0	0	0	0	0	0	0	0	0	0	0	0	0	0	0	0	0	0	0	0	0	0	0	0	0	0	0	0	0	0	0	0	0
d__Bacteria;p__Synergistota;c__Synergistia;o__Synergistales;f__Synergistaceae;g__Fretibacterium;s__Fretibacterium_fastidiosum	0	0	0	8	0	0	40	0	0	9	0	0	0	0	0	0	0	0	0	0	11	0	0	0	10	0	1	0	3	0	0	0	0	4	0	0	0	0	10	0	0	0	0	30	0	0	0	0	0
d__Bacteria;p__Patescibacteria;c__Saccharimonadia;o__Saccharimonadales;f__Saccharimonadaceae;g__Candidatus_Saccharimonas;s__uncultured_bacterium	0	0	0	0	0	0	0	0	0	0	0	0	11	0	0	0	0	0	0	0	0	0	0	0	3	0	0	0	0	0	0	0	4	0	0	0	1	0	0	0	0	0	0	0	3	0	4	0	0
d__Bacteria;p__Firmicutes;c__Bacilli;o__Lactobacillales;f__Streptococcaceae;g__Streptococcus;s__Streptococcus_sobrinus	0	0	0	0	0	0	0	0	0	0	0	0	0	0	0	0	0	0	0	0	0	0	0	0	0	0	0	0	0	0	0	0	2	0	0	0	0	0	0	0	0	0	0	0	0	0	0	0	0
d__Bacteria;p__Firmicutes;c__Clostridia;o__Peptostreptococcales-Tissierellales;f__Anaerovoracaceae;g__[Eubacterium]_nodatum_group;s__[Eubacterium]_nodatum	0	0	0	8	0	15	30	0	0	0	0	0	0	0	0	0	0	0	0	0	0	0	0	0	0	0	0	0	0	0	0	0	0	0	0	0	0	0	0	0	0	0	0	15	5	0	0	0	0
d__Bacteria;p__Proteobacteria;c__Gammaproteobacteria;o__Enterobacterales;f__Yersiniaceae;g__Serratia;s__Rahnella_aquatilis	0	0	0	0	0	0	0	0	0	0	0	0	0	0	0	0	0	0	0	0	0	0	0	0	0	0	0	0	0	0	0	0	0	0	0	12499	0	0	0	0	0	0	0	0	0	0	0	0	0
d__Bacteria;p__Bacteroidota;c__Bacteroidia;o__Bacteroidales;f__Prevotellaceae;g__Prevotella;s__Prevotella_micans	0	0	0	2	1	6	0	0	0	0	0	0	0	0	0	1	2	0	0	0	0	6	0	0	0	0	0	0	0	0	0	0	0	0	0	0	0	0	0	2	0	0	0	3	0	0	0	0	0
d__Bacteria;p__Patescibacteria;c__Saccharimonadia;o__Saccharimonadales;f__Saccharimonadaceae;g__TM7x;s__uncultured_bacterium	0	0	17	1	0	9	0	26	36	8	0	0	32	0	0	68	15	40	17	74	16	68	82	20	64	23	0	51	83	99	10	0	19	2	87	5	17	0	126	0	26	0	0	18	7	24	23	0	38
d__Bacteria;p__Spirochaetota;c__Spirochaetia;o__Spirochaetales;f__Spirochaetaceae;g__Treponema;s__Treponema_genomosp.	0	0	0	0	0	0	31	0	0	0	0	0	0	0	0	0	0	0	0	7	0	0	0	0	0	0	0	0	0	0	0	0	0	0	0	0	3	0	0	0	0	0	0	0	0	0	0	0	0
d__Bacteria;p__Bacteroidota;c__Bacteroidia;o__Bacteroidales;f__Prevotellaceae;g__Prevotella_7;s__Prevotella_baroniae	0	0	0	0	0	0	31	0	0	0	0	0	0	25	0	0	0	0	0	0	0	0	0	0	0	0	8	0	0	0	6	0	5	0	26	0	0	0	6	0	0	0	0	29	0	0	5	0	0
d__Bacteria;p__Firmicutes;c__Clostridia;o__Peptostreptococcales-Tissierellales;f__Anaerovoracaceae;g__[Eubacterium]_brachy_group;s__[Eubacterium]_brachy	0	5	0	46	2	19	66	0	3	73	0	0	0	0	4	0	2	4	0	8	14	6	0	7	10	1	26	1	5	5	0	0	25	0	121	1	0	0	10	9	0	0	0	62	6	0	1	0	3
d__Bacteria;p__Firmicutes;c__Clostridia;o__Peptostreptococcales-Tissierellales;f__Anaerovoracaceae;g__Amnipila;__	0	0	0	0	0	0	0	0	0	0	0	0	0	0	0	0	0	0	0	0	0	0	0	0	0	0	0	0	0	0	0	0	0	0	0	0	0	0	0	0	0	0	0	0	0	0	0	0	0
d__Bacteria;p__Patescibacteria;c__Saccharimonadia;o__Saccharimonadales;f__Saccharimonadaceae;g__TM7a;__	0	0	0	1	0	0	0	0	0	0	0	0	0	0	0	0	3	1	0	0	0	0	0	0	0	0	0	0	2	0	0	0	0	0	0	0	0	0	0	0	0	0	0	0	0	0	0	0	0
d__Bacteria;p__Fusobacteriota;c__Fusobacteriia;o__Fusobacteriales;f__Leptotrichiaceae;g__Leptotrichia;s__Leptotrichia_buccalis	0	0	0	0	0	0	0	0	0	0	0	0	0	7	0	0	0	0	0	0	0	0	0	0	0	0	0	0	5	0	0	0	0	0	0	0	0	0	0	7	0	0	0	0	0	0	0	0	0
d__Bacteria;p__Firmicutes;c__Negativicutes;o__Veillonellales-Selenomonadales;f__Veillonellaceae;g__Dialister;s__Dialister_pneumosintes	5	4	4	4	0	63	149	0	0	73	0	0	0	36	0	0	4	0	0	14	20	3	0	1	19	2	6	0	7	15	0	0	15	14	71	0	0	6	10	0	0	0	0	24	5	0	0	0	19
d__Bacteria;p__Firmicutes;c__Negativicutes;o__Veillonellales-Selenomonadales;f__Selenomonadaceae;g__Selenomonas;s__Veillonellaceae_bacterium	2	0	0	0	0	0	13	0	0	9	0	0	0	7	0	0	0	0	0	0	0	6	0	9	0	0	9	0	0	0	0	0	0	0	0	0	0	0	0	0	0	0	0	0	0	0	0	0	0
d__Bacteria;p__Proteobacteria;c__Gammaproteobacteria;o__Enterobacterales;f__Pasteurellaceae;g__Aggregatibacter;__	0	0	0	0	0	0	0	0	0	123	0	0	0	0	0	0	0	0	0	0	0	0	0	0	0	0	0	0	0	0	0	0	0	0	6	0	0	0	0	0	0	0	22	0	0	0	0	0	0
d__Bacteria;p__Fusobacteriota;c__Fusobacteriia;o__Fusobacteriales;f__Fusobacteriaceae;g__Fusobacterium;s__Fusobacterium_necrophorum	0	0	0	0	0	0	0	0	0	0	0	0	0	0	0	0	0	0	0	0	0	0	0	0	0	0	0	0	0	0	0	0	0	0	0	0	0	0	0	0	0	0	0	0	0	0	0	0	0
d__Bacteria;p__Spirochaetota;c__Spirochaetia;o__Spirochaetales;f__Spirochaetaceae;g__Treponema;s__Treponema_maltophilum	0	0	0	0	0	0	0	0	0	0	0	0	0	0	0	0	0	0	0	0	0	0	0	0	0	0	0	0	0	0	0	0	0	0	0	0	0	0	5	0	0	0	0	0	0	0	0	0	0
d__Bacteria;p__Firmicutes;c__Bacilli;o__Erysipelotrichales;f__Erysipelatoclostridiaceae;g__Eggerthia;s__Eggerthia_catenaformis	0	0	0	0	0	0	0	0	0	0	0	0	0	0	0	0	0	0	0	0	0	0	0	0	0	0	0	0	0	0	0	0	0	0	0	0	0	0	0	0	0	0	0	0	0	0	0	0	0
d__Bacteria;p__Spirochaetota;c__Spirochaetia;o__Spirochaetales;f__Spirochaetaceae;g__Treponema;s__Treponema_refringens	0	0	0	0	0	0	0	0	0	0	0	0	0	0	0	0	5	0	0	0	0	0	9	7	2	0	0	0	4	0	0	11	2	0	0	0	0	0	4	0	0	0	0	0	0	0	0	0	0
d__Bacteria;p__Firmicutes;c__Clostridia;o__Peptostreptococcales-Tissierellales;f__Family_XI;g__W5053;s__unidentified	0	0	0	0	0	0	0	0	0	0	0	0	0	0	0	0	0	0	0	0	0	0	0	0	0	0	0	0	0	0	0	0	0	0	0	0	0	0	0	0	0	0	0	0	0	0	0	0	0
d__Bacteria;p__Bacteroidota;c__Bacteroidia;o__Bacteroidales;f__Porphyromonadaceae;g__Porphyromonas;s__Porphyromonas_gingivalis	0	0	0	0	0	0	1480	0	0	0	0	0	0	0	0	0	0	0	0	0	0	0	0	0	0	0	0	0	0	0	20	0	0	0	0	0	0	0	0	0	0	0	0	0	0	0	0	0	0
d__Bacteria;p__Proteobacteria;c__Gammaproteobacteria;o__Burkholderiales;f__Neisseriaceae;g__Neisseria;s__Neisseria_bacilliformis	0	0	0	0	0	0	0	0	0	1	0	7	0	0	0	0	0	0	12	20	0	75	0	0	0	15	0	0	0	0	0	0	0	1	7	0	0	0	0	8	0	0	6	9	0	0	7	0	0
d__Bacteria;p__Actinobacteriota;c__Actinobacteria;o__Actinomycetales;f__Actinomycetaceae;g__Actinomyces;s__Actinomyces_gerencseriae	0	0	0	0	0	0	0	0	0	0	1	0	0	0	0	0	0	0	0	0	0	0	0	0	0	0	0	0	0	2	0	0	0	0	3	0	0	0	0	0	0	0	3	1	1	0	0	0	0
d__Bacteria;p__Proteobacteria;c__Gammaproteobacteria;o__Enterobacterales;f__Pasteurellaceae;g__Aggregatibacter;s__Aggregatibacter_sp.	0	0	0	0	0	0	0	0	0	10	0	0	0	0	0	0	0	0	0	0	0	0	0	0	0	0	0	0	0	0	0	0	0	0	0	0	0	0	0	0	0	0	0	0	0	0	0	0	0
d__Bacteria;p__Proteobacteria;c__Gammaproteobacteria;o__Burkholderiales;f__Neisseriaceae;g__Kingella;s__Kingella_denitrificans	0	0	0	0	0	0	0	0	0	5	0	5	0	7	0	0	0	0	0	0	0	4	0	0	0	0	0	6	0	0	1	1	0	0	20	0	11	0	2	0	0	0	0	61	0	0	0	0	13
d__Bacteria;p__Firmicutes;c__Clostridia;o__Peptostreptococcales-Tissierellales;f__Peptostreptococcaceae;g__Peptoanaerobacter;s__Peptoanaerobacter_stomatis	0	0	0	0	0	50	2	0	0	0	0	0	0	5	0	0	0	0	6	4	0	0	0	0	6	0	0	0	0	0	0	13	13	7	0	0	0	0	0	0	0	0	0	28	0	0	0	0	1
d__Bacteria;p__Cyanobacteria;c__Cyanobacteriia;o__Chloroplast;f__Chloroplast;g__Chloroplast;s__Punica_granatum	0	0	2	13	0	4	0	0	0	6	0	0	550	0	52	0	0	0	0	0	2	11	1	1	1	0	0	0	0	26	0	4	0	0	0	0	0	0	49	0	0	0	0	0	0	105	587	0	0
d__Bacteria;p__Firmicutes;c__Clostridia;o__Peptostreptococcales-Tissierellales;f__Anaerovoracaceae;g__Mogibacterium;__	0	0	0	0	0	0	0	0	0	0	0	0	0	0	0	0	0	3	0	0	0	0	9	0	0	0	0	0	0	0	0	0	0	0	10	0	0	0	0	0	0	0	0	0	0	0	0	0	0
d__Bacteria;p__Firmicutes;c__Bacilli;o__Lactobacillales;f__Lactobacillaceae;g__Lactobacillus;s__Lactobacillus_gasseri	0	0	0	0	0	0	0	0	0	0	0	8	0	0	0	0	0	0	0	0	0	0	0	0	0	0	0	0	0	0	0	0	0	0	0	0	0	0	0	0	0	0	0	0	0	0	0	0	0
d__Bacteria;p__Firmicutes;c__Bacilli;o__Lactobacillales;f__Streptococcaceae;g__Streptococcus;s__Streptococcus_cristatus	0	0	0	0	8	0	32	0	0	0	0	0	10	32	0	0	30	0	10	0	0	0	0	29	0	0	0	0	0	0	13	0	0	16	0	0	0	3	0	0	0	0	0	6	0	0	0	0	0
d__Bacteria;p__Fusobacteriota;c__Fusobacteriia;o__Fusobacteriales;f__Leptotrichiaceae;g__Streptobacillus;s__uncultured_bacterium	0	0	0	0	0	0	0	0	0	0	0	0	0	0	0	0	0	0	0	0	0	0	0	0	0	0	0	0	0	0	0	3	0	0	0	0	0	0	0	1	0	0	0	0	0	0	0	0	0
d__Bacteria;p__Actinobacteriota;c__Coriobacteriia;o__Coriobacteriales;f__Atopobiaceae;g__Olsenella;s__Olsenella_uli	0	0	0	0	0	0	2	0	0	2	0	0	0	0	0	0	0	0	0	0	0	0	0	0	0	0	0	0	0	0	0	0	1	0	3	0	0	0	0	0	0	0	0	2	0	0	0	0	0
d__Bacteria;p__Firmicutes;c__Clostridia;o__Peptostreptococcales-Tissierellales;f__Anaerovoracaceae;g__Family_XIII_UCG-001;s__Eubacterium_sp.	0	0	0	0	0	0	6	1	11	0	0	0	0	0	0	0	0	0	0	13	0	0	0	0	7	0	4	0	6	0	1	2	8	1	2	0	0	0	12	0	0	0	2	1	5	0	0	0	3
d__Bacteria;p__Proteobacteria;c__Gammaproteobacteria;o__Burkholderiales;f__Neisseriaceae;g__Eikenella;__	0	0	0	0	0	10	5	0	0	4	0	0	0	0	0	0	0	0	0	2	0	4	0	0	0	0	1	10	0	0	0	5	0	0	5	0	0	0	5	2	0	0	20	0	4	0	5	0	0
d__Bacteria;p__Spirochaetota;c__Spirochaetia;o__Spirochaetales;f__Spirochaetaceae;g__Treponema;__	2	0	0	0	0	0	65	0	0	0	0	0	0	0	0	0	0	0	0	0	0	0	0	0	0	0	0	0	0	0	0	0	0	0	5	0	0	0	0	0	0	0	0	0	0	0	0	0	0
d__Bacteria;p__Firmicutes;c__Clostridia;o__Peptostreptococcales-Tissierellales;f__Family_XI;g__Finegoldia;s__uncultured_bacterium	0	0	0	0	0	0	0	0	0	0	0	0	0	0	0	0	0	0	0	0	0	0	0	0	0	0	0	0	0	0	0	0	0	0	0	0	0	0	0	0	0	0	0	0	0	0	0	0	0
d__Bacteria;p__Firmicutes;c__Clostridia;o__Lachnospirales;f__Lachnospiraceae;g__Johnsonella;s__Johnsonella_ignava	0	0	0	0	0	0	0	0	0	0	0	0	0	0	0	0	4	0	0	0	0	0	0	0	0	0	0	0	0	3	0	0	0	0	7	0	0	0	0	0	0	0	0	0	0	0	0	0	10
d__Bacteria;p__Proteobacteria;c__Gammaproteobacteria;o__Enterobacterales;f__Pasteurellaceae;g__Aggregatibacter;s__Aggregatibacter_aphrophilus	0	0	0	1	0	0	25	0	0	209	0	0	0	54	0	0	7	0	0	0	0	16	0	0	0	0	34	1	0	0	0	26	0	0	162	0	6	0	3	2	6	0	39	16	9	1	0	0	3
d__Bacteria;p__Firmicutes;c__Clostridia;o__Peptostreptococcales-Tissierellales;f__Anaerovoracaceae;g__Amnipila;s__uncultured_organism	0	0	0	0	0	0	0	0	0	0	0	0	0	0	0	0	0	5	0	25	0	0	0	0	9	0	0	8	9	0	0	18	0	0	0	0	0	0	0	0	0	0	0	0	0	0	0	0	0
d__Bacteria;p__Actinobacteriota;c__Actinobacteria;o__Micrococcales;f__Micrococcaceae;g__Rothia;s__Rothia_dentocariosa	12	21	25	15	14	22	111	5	3	5	1	182	35	35	74	21	10	9	47	13	4	35	5	136	7	9	6	4	5	105	6	19	18	110	111	0	1	10	31	75	12	0	1	30	26	15	17	0	5
d__Bacteria;p__Synergistota;c__Synergistia;o__Synergistales;f__Synergistaceae;g__Fretibacterium;__	0	0	0	2	0	9	27	0	0	0	0	0	0	7	0	0	0	0	0	0	0	0	0	0	0	0	0	0	0	0	0	0	0	0	0	0	0	0	2	0	0	0	0	7	0	0	0	0	0
d__Bacteria;p__Proteobacteria;c__Gammaproteobacteria;o__Burkholderiales;f__Neisseriaceae;g__Kingella;s__Kingella_sp.	0	0	0	0	0	0	0	0	0	0	0	0	0	0	0	0	0	0	0	0	0	0	0	0	0	0	0	0	0	0	7	0	0	0	0	0	0	0	0	0	0	0	0	0	0	0	0	0	0
d__Bacteria;p__Firmicutes;c__Bacilli;o__Lactobacillales;f__Lactobacillaceae;g__Lactobacillus;s__Lactobacillus_delbrueckii	0	0	0	0	0	0	0	0	0	0	0	0	0	0	0	0	0	0	0	0	0	0	0	0	0	0	0	0	0	0	0	0	0	0	0	0	0	0	0	0	0	0	0	0	0	0	0	0	0
d__Bacteria;p__Proteobacteria;c__Gammaproteobacteria;o__Cardiobacteriales;f__Cardiobacteriaceae;g__Cardiobacterium;s__uncultured_Cardiobacterium	0	0	0	0	0	0	0	0	0	0	0	0	0	8	0	0	0	3	0	1	0	0	0	0	0	0	10	2	0	0	0	0	0	0	4	0	2	0	0	8	0	0	6	0	0	0	6	0	0
d__Bacteria;p__Bacteroidota;c__Bacteroidia;o__Bacteroidales;f__Rikenellaceae;g__Rikenellaceae_RC9_gut_group;s__uncultured_eubacterium	0	0	0	0	0	0	211	0	0	0	0	0	0	0	0	0	0	0	0	32	0	0	0	0	0	0	0	0	0	0	11	0	29	0	0	0	0	7	0	0	0	0	0	0	0	0	0	0	6
d__Bacteria;p__Bacteroidota;c__Bacteroidia;o__Sphingobacteriales;f__Lentimicrobiaceae;g__Lentimicrobium;s__Bacteroidia_bacterium	0	0	0	0	0	0	0	0	0	0	0	0	0	0	0	0	0	0	0	0	0	0	0	0	0	0	0	0	0	0	0	0	0	0	0	0	0	0	0	0	0	0	0	0	0	0	0	0	5
d__Bacteria;p__Firmicutes;c__Bacilli;o__Lactobacillales;f__Streptococcaceae;g__Lactococcus;s__Lactococcus_lactis	0	0	2	0	0	0	0	0	0	0	0	0	0	0	0	0	0	0	0	0	0	0	0	0	0	0	0	0	0	0	0	0	0	0	0	0	0	0	5	0	0	0	3	2	3	0	0	0	0
d__Bacteria;p__Patescibacteria;c__Saccharimonadia;o__Saccharimonadales;f__Saccharimonadales;g__Saccharimonadales;s__Candidatus_Saccharibacteria	1	0	0	0	0	0	8	0	0	0	0	0	0	0	0	0	0	0	4	1	0	0	0	0	18	0	0	0	0	0	0	0	12	0	0	0	0	0	12	0	0	0	0	0	0	0	0	0	0
d__Bacteria;p__Firmicutes;c__Clostridia;o__Lachnospirales;f__Lachnospiraceae;g__Catonella;s__Catonella_morbi	0	0	0	5	0	0	90	0	0	0	0	0	0	0	0	0	0	5	0	9	103	0	0	0	0	0	0	0	0	0	0	13	0	0	0	0	0	7	0	0	0	0	0	0	0	0	0	0	0
d__Bacteria;p__Firmicutes;c__Clostridia;o__Peptostreptococcales-Tissierellales;f__Anaerovoracaceae;g__Mogibacterium;s__Mogibacterium_timidum	1	0	0	3	0	37	30	0	0	6	0	0	0	2	2	0	0	0	0	11	9	0	0	0	2	0	0	1	0	3	0	0	5	0	1	0	0	0	2	0	0	0	0	27	0	0	0	0	0
d__Bacteria;p__Firmicutes;c__Clostridia;o__Lachnospirales;f__Lachnospiraceae;g__Lachnoanaerobaculum;s__Lachnoanaerobaculum_umeaense	0	0	0	0	0	0	0	0	0	0	0	0	0	0	0	0	0	10	0	0	0	0	0	0	0	0	0	0	0	0	0	29	0	0	0	0	0	0	5	0	11	0	0	0	0	0	0	0	0
d__Bacteria;p__Bacteroidota;c__Bacteroidia;o__Bacteroidales;f__Rikenellaceae;g__Rikenellaceae_RC9_gut_group;s__Porphyromonas-like_sp.	0	0	0	0	0	0	25	0	0	7	0	0	0	10	0	0	0	0	0	0	0	0	0	0	0	0	0	0	0	0	0	0	0	0	0	0	0	0	0	0	0	0	0	6	0	0	0	0	0
d__Bacteria;p__Firmicutes;c__Bacilli;o__Lactobacillales;f__Streptococcaceae;g__Streptococcus;s__Streptococcus_mutans	6	0	1	0	0	30	79	0	0	0	0	15	7	2	0	0	0	0	7	3	3	0	0	0	0	0	2	0	0	1	0	0	2	3	0	0	0	0	0	0	0	0	0	0	1	0	0	0	4
d__Bacteria;p__Firmicutes;c__Clostridia;o__Peptostreptococcales-Tissierellales;f__Peptostreptococcaceae;__;__	0	0	0	0	0	0	0	14	0	23	0	0	0	0	0	0	0	6	0	0	0	0	0	0	9	0	0	0	10	0	0	5	23	4	7	0	7	0	0	0	0	0	0	0	0	0	0	0	0
d__Bacteria;p__Spirochaetota;c__Spirochaetia;o__Spirochaetales;f__Spirochaetaceae;g__Treponema;s__Treponema_sp.	0	0	0	0	0	0	8	0	0	0	0	0	0	0	0	0	0	0	0	0	0	0	0	0	0	0	0	0	0	0	0	0	0	0	0	0	0	0	0	0	0	0	0	0	0	0	0	0	0
d__Bacteria;p__Firmicutes;c__Bacilli;o__Lactobacillales;f__Streptococcaceae;g__Streptococcus;s__Streptococcus_sinensis	0	0	0	0	0	0	7	0	0	0	0	0	0	0	0	0	0	0	0	5	0	0	0	0	0	0	0	0	0	0	0	0	0	0	16	0	0	0	0	0	0	0	0	0	0	0	0	0	0
d__Bacteria;p__Firmicutes;c__Clostridia;o__Lachnospirales;f__Lachnospiraceae;__;__	0	0	0	0	0	0	0	0	0	0	0	0	0	0	0	0	0	0	0	0	0	5	0	0	0	0	0	0	0	0	0	3	0	0	0	0	0	0	0	0	0	0	0	11	0	0	0	0	0
d__Bacteria;p__Proteobacteria;c__Gammaproteobacteria;o__Pseudomonadales;f__Pseudomonadaceae;g__Pseudomonas;s__Pseudomonas_psychrophila	0	0	0	0	0	0	0	0	0	0	0	0	0	0	0	0	0	0	0	0	0	0	0	0	0	0	0	0	0	0	0	0	0	0	0	957	0	0	0	0	0	0	0	0	0	0	0	0	0
d__Bacteria;p__Bacteroidota;c__Bacteroidia;o__Bacteroidales;f__Prevotellaceae;g__Prevotella_7;s__Prevotella_dentalis	0	0	0	5	0	0	24	0	0	0	0	0	0	13	0	0	0	3	0	0	0	0	0	0	18	0	0	0	0	0	0	0	0	0	0	0	0	0	0	0	0	0	0	13	0	0	0	0	0
d__Bacteria;p__Firmicutes;c__Bacilli;o__Erysipelotrichales;f__Erysipelotrichaceae;g__Erysipelotrichaceae_UCG-006;s__uncultured_Erysipelotrichaceae	0	0	0	0	0	17	0	0	0	0	0	0	0	0	0	0	3	0	0	0	0	0	0	0	0	0	0	0	0	0	0	0	0	0	0	0	0	0	0	0	0	0	0	0	0	0	0	0	0
d__Bacteria;p__Proteobacteria;c__Gammaproteobacteria;o__Burkholderiales;f__Neisseriaceae;g__Simonsiella;s__Simonsiella_muelleri	0	0	0	0	0	0	0	0	0	0	0	0	0	0	0	0	8	0	0	8	0	0	0	0	18	0	0	11	0	0	0	11	0	0	0	0	0	0	0	0	0	0	0	0	0	0	0	0	0
d__Bacteria;p__Proteobacteria;c__Gammaproteobacteria;o__Pseudomonadales;f__Moraxellaceae;g__Moraxella;s__Moraxella_lacunata	0	0	84	0	0	0	0	0	0	0	0	0	0	0	0	0	0	0	0	0	0	0	0	0	0	0	0	0	0	0	0	0	0	0	0	0	0	0	0	0	0	0	0	0	0	0	0	0	0
d__Bacteria;p__Proteobacteria;c__Gammaproteobacteria;o__Xanthomonadales;f__Xanthomonadaceae;g__Stenotrophomonas;s__Stenotrophomonas_pavanii	0	0	0	0	0	0	0	0	0	18	0	0	0	0	0	0	0	0	0	0	0	0	0	0	0	0	0	0	0	0	0	0	0	0	0	0	0	0	0	0	0	0	0	0	0	0	0	0	0
d__Bacteria;p__Actinobacteriota;c__Actinobacteria;o__Actinomycetales;f__Actinomycetaceae;g__Actinomyces;s__Actinomyces_massiliensis	0	0	0	0	0	4	0	0	0	5	0	0	5	0	0	0	0	0	0	0	0	0	0	0	0	0	0	0	0	0	0	0	0	0	0	0	0	0	0	3	0	0	0	0	0	0	0	0	0
d__Bacteria;p__Bacteroidota;c__Bacteroidia;o__Bacteroidales;f__Prevotellaceae;g__Prevotella;s__Prevotella_oralis	1	0	0	0	0	9	3	0	0	3	0	1	0	0	0	0	5	0	0	2	0	0	0	0	9	0	4	0	2	0	0	0	0	0	35	0	0	0	0	0	4	0	0	8	0	0	0	0	0
d__Bacteria;p__Bdellovibrionota;c__Oligoflexia;o__0319-6G20;f__0319-6G20;g__0319-6G20;s__uncultured_bacterium	1	0	0	0	0	1	11	0	0	1	0	0	0	0	0	0	1	0	0	1	0	0	0	0	0	0	1	0	0	0	1	0	1	1	0	0	0	0	1	2	0	0	4	0	0	0	1	0	1
d__Bacteria;p__Actinobacteriota;c__Actinobacteria;o__Propionibacteriales;f__Propionibacteriaceae;g__Pseudopropionibacterium;s__Pseudopropionibacterium_propionicum	0	0	0	0	0	0	0	0	0	0	0	0	0	0	0	0	0	0	0	0	0	0	0	0	0	0	0	0	0	0	0	0	0	0	0	0	0	0	0	0	0	0	0	0	0	0	0	0	0
d__Bacteria;p__Firmicutes;c__Bacilli;o__Erysipelotrichales;f__Erysipelotrichaceae;g__Bulleidia;s__Bulleidia_extructa	0	0	0	0	0	8	0	0	0	0	0	0	0	0	0	0	0	0	0	0	0	0	0	0	0	0	0	0	0	0	0	0	0	0	0	0	0	0	0	0	0	0	0	0	0	0	0	0	0
d__Bacteria;p__Firmicutes;c__Clostridia;o__Lachnospirales;f__Lachnospiraceae;g__Johnsonella;__	0	0	0	0	0	0	20	0	0	0	0	0	0	7	0	0	0	0	0	0	0	0	0	0	0	0	0	0	0	0	0	10	5	6	0	0	0	0	0	0	0	0	0	23	0	0	0	0	0
d__Bacteria;p__Firmicutes;c__Bacilli;o__Lactobacillales;f__Lactobacillaceae;g__Lactobacillus;s__Lactobacillus_acidophilus	0	0	0	0	0	0	10	0	0	0	0	0	0	7	0	0	0	0	0	0	0	0	0	0	0	0	0	0	0	0	0	0	0	0	0	0	0	0	0	0	0	0	0	0	0	0	0	0	0
d__Bacteria;p__Firmicutes;c__Bacilli;o__RF39;f__RF39;g__RF39;s__Firmicutes_oral	0	0	0	0	0	0	0	0	0	0	0	0	0	0	0	0	0	0	0	28	0	0	0	0	0	0	0	0	0	0	0	1	12	0	0	0	0	0	0	0	0	0	0	0	0	0	0	0	1
d__Bacteria;p__Actinobacteriota;c__Actinobacteria;o__Bifidobacteriales;f__Bifidobacteriaceae;g__Bifidobacterium;s__Bifidobacterium_dentium	0	0	0	0	0	0	11	0	0	0	0	0	0	0	0	0	0	0	0	0	0	0	0	0	0	0	0	0	0	0	0	0	0	0	0	0	0	0	13	0	0	0	0	0	0	0	0	0	0
d__Bacteria;p__Firmicutes;c__Clostridia;o__Lachnospirales;f__Lachnospiraceae;g__[Ruminococcus]_torques_group;s__uncultured_Firmicutes	0	0	0	0	0	0	0	0	0	0	0	0	0	0	0	0	0	0	0	0	0	0	0	0	0	0	0	0	0	0	0	0	0	0	0	0	0	0	0	0	0	0	0	0	0	0	0	0	0
d__Bacteria;p__Actinobacteriota;c__Actinobacteria;o__Bifidobacteriales;f__Bifidobacteriaceae;g__Scardovia;s__Scardovia_inopinata	0	0	0	0	0	0	0	0	0	0	0	8	0	0	0	0	0	0	0	0	0	0	0	0	0	0	0	0	0	0	0	0	0	0	0	0	0	0	0	0	0	0	0	0	0	0	0	0	0
d__Bacteria;p__Bacteroidota;c__Bacteroidia;o__Bacteroidales;f__Bacteroidaceae;g__Bacteroides;s__Bacteroides_vulgatus	0	0	0	0	0	0	0	0	0	0	0	0	0	0	0	0	0	0	0	0	0	0	0	0	0	0	0	0	0	0	0	0	0	0	0	0	0	0	0	0	0	0	0	0	0	0	0	0	0
d__Bacteria;p__Bacteroidota;c__Bacteroidia;o__Chitinophagales;f__Chitinophagaceae;__;__	0	0	0	0	0	0	0	4	0	0	1	0	1	0	0	0	0	0	0	0	0	0	0	0	0	0	1	0	3	0	0	0	0	0	0	0	0	0	0	0	0	0	0	2	0	0	0	1	0
d__Bacteria;p__Firmicutes;c__Clostridia;o__Lachnospirales;f__Lachnospiraceae;g__Oribacterium;s__Porphyromonas_sp.	0	0	0	0	0	16	8	0	0	0	0	0	0	0	0	0	0	0	0	0	0	0	0	0	0	0	0	0	0	0	0	0	0	0	0	0	0	0	0	0	0	0	0	0	0	0	0	0	0
d__Bacteria;p__Patescibacteria;c__Saccharimonadia;o__Saccharimonadales;f__Saccharimonadaceae;g__TM7x;s__uncultured_Candidatus	0	0	0	0	0	0	0	0	0	0	0	0	12	0	0	0	0	0	0	0	0	0	0	0	0	0	0	0	0	0	0	0	0	0	0	0	0	0	0	0	0	0	0	0	0	0	0	0	0
d__Bacteria;p__Firmicutes;c__Clostridia;o__Lachnospirales;f__Lachnospiraceae;g__Coprococcus;s__Coprococcus_comes	0	0	0	0	0	0	0	0	0	0	0	0	0	0	0	0	0	0	0	0	0	0	0	0	0	0	0	0	0	0	0	0	0	0	0	0	0	0	0	0	0	0	0	0	0	0	0	0	0
d__Bacteria;p__Firmicutes;c__Bacilli;o__Erysipelotrichales;f__Erysipelatoclostridiaceae;g__Catenibacterium;s__uncultured_bacterium	0	0	0	0	0	0	0	0	0	0	0	0	0	0	0	0	0	0	0	0	0	0	0	0	0	0	0	0	0	0	0	0	0	0	0	0	0	0	0	0	0	0	0	0	0	0	0	0	0
d__Bacteria;p__Proteobacteria;c__Gammaproteobacteria;o__Burkholderiales;f__Neisseriaceae;g__Simonsiella;__	0	0	0	0	0	0	0	0	0	0	0	0	0	0	0	15	0	0	0	0	0	0	0	0	0	0	0	0	0	0	0	0	0	0	44	0	0	0	0	0	0	0	0	0	0	0	0	0	0
d__Bacteria;p__Fusobacteriota;c__Fusobacteriia;o__Fusobacteriales;f__Leptotrichiaceae;g__Leptotrichia;s__Leptotrichia_hofstadii	0	0	0	0	0	0	0	0	0	0	0	0	7	0	0	0	0	0	0	0	0	0	0	0	0	0	0	0	0	0	0	0	0	0	0	0	0	0	0	0	0	0	0	0	0	0	0	0	6
d__Bacteria;p__Cyanobacteria;c__Cyanobacteriia;o__Chloroplast;f__Chloroplast;g__Chloroplast;s__Triticum_aestivum	0	0	0	0	0	0	0	0	0	0	0	0	0	0	0	0	0	0	0	0	0	0	0	0	0	0	0	0	0	0	0	0	0	0	0	0	0	0	0	0	0	0	0	0	0	0	0	0	0
d__Bacteria;p__Bacteroidota;c__Bacteroidia;o__Bacteroidales;f__Prevotellaceae;g__Prevotella;s__Prevotella_marshii	0	0	0	0	0	0	0	0	0	0	0	0	0	0	0	0	0	0	0	0	0	0	0	0	0	0	0	0	0	0	0	0	0	0	0	0	0	0	0	0	0	0	0	0	0	0	0	0	0
d__Bacteria;p__Actinobacteriota;c__Actinobacteria;o__Bifidobacteriales;f__Bifidobacteriaceae;g__Alloscardovia;s__Alloscardovia_omnicolens	14	0	3	29	0	0	0	0	0	0	0	0	0	0	0	0	0	0	29	0	0	0	0	0	0	0	0	0	0	0	0	0	0	0	0	5	0	0	0	0	0	0	0	0	0	0	0	0	0
d__Bacteria;p__Firmicutes;c__Clostridia;o__Clostridia_vadinBB60_group;f__Clostridia_vadinBB60_group;g__Clostridia_vadinBB60_group;s__Clostridiales_bacterium	0	0	0	0	0	9	65	0	0	0	0	0	0	16	0	0	0	0	0	5	0	0	0	0	0	0	0	0	0	0	3	0	0	0	0	0	2	2	0	0	0	0	0	21	0	0	0	0	0
d__Bacteria;p__Proteobacteria;c__Gammaproteobacteria;o__Pseudomonadales;f__Moraxellaceae;g__Acinetobacter;__	0	0	0	0	0	0	0	0	0	0	0	0	0	0	0	0	0	0	0	0	0	0	0	0	0	0	0	0	0	0	0	0	0	0	0	0	0	0	0	0	0	0	0	0	0	0	0	0	0
d__Bacteria;p__Bacteroidota;c__Bacteroidia;o__Bacteroidales;f__Prevotellaceae;g__Alloprevotella;__	0	0	0	0	0	0	0	0	0	0	0	0	0	0	0	0	0	0	0	0	0	0	0	0	0	0	0	0	0	0	0	0	0	0	0	0	0	0	0	0	0	0	0	0	0	0	0	0	0
d__Bacteria;p__Firmicutes;c__Clostridia;o__Lachnospirales;f__Lachnospiraceae;g__Fusicatenibacter;s__uncultured_organism	0	0	0	0	0	0	0	0	0	0	0	0	0	0	0	0	0	0	0	0	0	0	0	0	0	0	0	0	0	0	0	0	0	0	0	0	0	0	0	0	0	0	0	0	0	0	0	0	0
d__Bacteria;p__Firmicutes;c__Clostridia;o__Lachnospirales;f__Lachnospiraceae;g__Oribacterium;s__Oribacterium_asaccharolyticum	9	0	0	23	0	16	0	4	10	0	0	0	0	0	0	0	11	0	0	14	0	0	12	0	0	0	0	0	2	0	0	0	0	0	0	4	0	0	0	0	19	0	0	0	0	4	0	0	0
d__Bacteria;p__Actinobacteriota;c__Actinobacteria;o__Micrococcales;f__Microbacteriaceae;g__Microbacterium;s__Microbacterium_pumilum	0	0	0	0	0	0	0	0	0	0	0	0	0	0	0	0	0	0	0	0	0	0	0	0	0	0	0	0	0	0	0	0	0	0	0	0	0	0	0	0	0	0	0	0	0	0	0	6	0
d__Bacteria;p__Actinobacteriota;c__Coriobacteriia;o__Coriobacteriales;f__Atopobiaceae;g__Olsenella;s__Olsenella_sp.	2	0	0	13	0	8	13	0	0	5	0	0	0	16	0	0	0	0	0	6	0	0	0	0	12	0	0	0	5	0	0	0	4	0	1	0	0	0	10	0	0	0	0	0	0	0	0	0	0
d__Bacteria;p__Fusobacteriota;c__Fusobacteriia;o__Fusobacteriales;f__Leptotrichiaceae;g__uncultured;s__Leptotrichia-like_sp.	0	0	0	0	0	0	49	0	0	0	0	0	0	0	0	0	0	0	19	0	0	0	0	0	0	0	0	0	0	0	0	0	0	0	0	0	0	0	0	0	0	0	0	0	0	0	0	0	0
d__Bacteria;p__Firmicutes;c__Bacilli;o__Lactobacillales;f__Lactobacillaceae;g__Lactobacillus;s__Lactobacillus_helveticus	0	0	0	0	0	10	0	0	0	0	0	0	0	0	0	0	0	0	0	0	0	0	0	0	0	0	0	0	0	0	0	0	0	0	0	0	0	0	0	0	0	0	0	0	0	0	0	0	0
d__Bacteria;p__Firmicutes;c__Clostridia;o__Lachnospirales;f__Lachnospiraceae;g__Lachnoanaerobaculum;__	0	0	0	11	0	0	0	0	0	0	0	0	0	0	0	0	0	0	0	0	0	0	0	0	0	0	0	0	0	0	0	0	0	0	6	0	0	0	0	0	0	0	0	0	0	0	0	0	0
d__Bacteria;p__Bacteroidota;c__Bacteroidia;o__Bacteroidales;f__Prevotellaceae;g__Prevotella;s__Prevotella_aurantiaca	0	0	0	0	0	0	0	0	224	0	0	0	0	0	0	0	0	28	0	7	0	0	0	0	0	0	0	0	0	0	0	0	0	0	27	0	0	0	0	0	0	0	0	0	0	0	0	0	0
d__Bacteria;p__Patescibacteria;c__Saccharimonadia;o__Saccharimonadales;f__Saccharimonadales;g__Saccharimonadales;s__uncultured_bacterium	0	0	0	0	0	0	0	0	0	0	0	0	0	0	0	0	0	0	0	0	0	0	0	0	4	0	0	0	0	0	0	0	0	0	0	0	0	0	0	0	0	0	0	0	0	0	0	0	0
d__Bacteria;p__Patescibacteria;c__Saccharimonadia;o__Saccharimonadales;f__Saccharimonadaceae;g__TM7a;s__candidate_division	0	0	0	0	0	12	0	0	0	0	0	0	26	0	0	0	0	0	0	0	0	7	0	0	0	0	0	0	0	0	0	3	0	0	0	0	0	0	0	0	0	0	0	0	0	0	0	0	0
d__Bacteria;p__Proteobacteria;c__Gammaproteobacteria;o__Burkholderiales;f__Burkholderiaceae;g__Lautropia;s__uncultured_bacterium	0	0	0	0	0	0	0	2	2	36	0	0	0	600	2	0	0	0	0	10	0	0	0	2	1	7	1	0	0	0	0	0	15	42	36	0	0	0	0	0	2	0	42	5	34	0	0	0	4
d__Bacteria;p__Firmicutes;c__Bacilli;o__Mycoplasmatales;f__Mycoplasmataceae;g__Mycoplasma;s__Metamycoplasma_faucium	0	0	0	0	0	0	36	0	0	0	0	0	0	14	0	0	0	0	0	2	0	0	0	0	0	0	0	0	0	0	0	0	2	1	0	0	0	0	0	0	0	0	0	9	0	0	0	0	0
d__Bacteria;p__Spirochaetota;c__Spirochaetia;o__Spirochaetales;f__Spirochaetaceae;g__Treponema;s__unidentified	2	0	0	0	0	0	5	0	0	0	0	0	0	10	0	0	0	0	0	0	0	0	0	0	0	0	0	0	0	0	0	0	0	0	0	0	0	0	0	0	0	0	0	0	0	0	0	0	0
d__Bacteria;p__Cyanobacteria;c__Cyanobacteriia;o__Chloroplast;f__Chloroplast;g__Chloroplast;__	0	0	0	0	0	0	0	0	0	0	0	0	0	0	0	0	0	0	0	0	0	0	0	0	0	0	0	0	0	0	0	0	0	0	0	0	0	0	0	0	0	0	0	0	0	0	0	0	0
d__Bacteria;p__Bacteroidota;c__Bacteroidia;o__Bacteroidales;f__Bacteroidales_Incertae_Sedis;g__Phocaeicola;s__Phocaeicola_abscessus	0	0	0	0	0	0	3	0	0	0	0	0	0	0	0	0	0	0	0	0	0	0	0	0	0	0	0	0	0	0	0	0	0	0	0	0	0	0	0	0	0	0	0	0	0	0	0	0	0
d__Bacteria;p__Firmicutes;c__Clostridia;o__Lachnospirales;f__Lachnospiraceae;g__Blautia;s__uncultured_Blautia	0	0	0	0	0	0	0	0	0	0	0	0	0	0	0	0	0	0	0	0	0	0	0	0	0	0	0	0	0	0	0	0	0	0	0	0	0	0	0	0	0	0	0	0	0	0	0	0	0
d__Bacteria;p__Bacteroidota;c__Bacteroidia;o__Flavobacteriales;f__Weeksellaceae;g__Chryseobacterium;s__Chryseobacterium_hominis	0	0	0	0	0	0	0	0	0	0	0	0	0	0	0	0	0	0	0	0	0	0	0	0	0	0	0	0	0	0	0	0	0	0	0	0	0	0	0	0	0	0	0	0	0	0	0	0	0
d__Bacteria;p__Firmicutes;c__Bacilli;o__Lactobacillales;f__Streptococcaceae;g__Streptococcus;s__Streptococcus_intermedius	0	0	2	8	0	63	16	5	0	166	5	29	4	19	0	7	4	3	0	28	7	5	0	18	0	0	40	0	4	0	0	0	7	5	124	0	0	4	0	21	4	0	31	0	0	2	32	0	12
d__Bacteria;p__Actinobacteriota;c__Actinobacteria;o__Bifidobacteriales;f__Bifidobacteriaceae;g__Bifidobacterium;__	16	0	0	0	0	0	0	0	0	0	0	0	5	0	0	0	0	0	30	0	1	0	0	0	0	0	0	0	0	0	0	0	0	0	0	0	0	0	0	0	0	0	0	0	0	0	28	0	0
d__Bacteria;p__Proteobacteria;c__Gammaproteobacteria;o__Burkholderiales;f__Neisseriaceae;g__Kingella;s__Kingella_kingae	0	0	0	0	0	0	0	0	0	0	0	0	0	0	0	0	0	0	0	0	0	0	0	4	0	0	0	0	0	0	0	0	0	0	0	0	0	0	0	0	0	0	0	0	0	0	0	0	0
d__Bacteria;p__Firmicutes;c__Clostridia;o__Lachnospirales;f__Lachnospiraceae;g__Blautia;__	0	0	0	0	0	0	0	0	0	0	0	0	0	0	0	0	0	0	0	0	0	0	0	0	0	0	0	0	0	0	0	0	0	0	0	0	0	0	0	0	0	0	0	0	0	0	0	0	0
d__Bacteria;p__Bacteroidota;c__Bacteroidia;o__Bacteroidales;f__Prevotellaceae;g__Prevotella_7;s__Prevotella_scopos	16	0	0	0	0	0	0	0	0	0	0	0	0	0	0	0	0	8	0	0	0	0	0	0	0	0	0	38	77	0	7	0	0	0	3	0	0	0	0	0	0	0	5	0	2	0	0	0	25
d__Bacteria;p__Actinobacteriota;c__Actinobacteria;o__Actinomycetales;f__Actinomycetaceae;g__Actinomyces;s__Actinomyces_dentalis	0	0	0	0	0	0	0	0	0	0	0	0	0	0	0	0	0	0	0	0	0	0	0	0	0	0	0	0	0	0	0	0	0	0	0	0	0	0	0	0	0	0	0	0	0	0	0	0	0
d__Bacteria;p__Proteobacteria;c__Gammaproteobacteria;o__Burkholderiales;f__Comamonadaceae;g__Acidovorax;s__Acidovorax_delafieldii	0	0	0	0	0	0	0	0	0	0	0	0	0	0	0	0	0	0	0	0	0	0	0	0	0	0	0	0	0	0	0	0	0	0	0	0	0	0	0	0	0	0	0	0	0	0	0	0	0
d__Bacteria;p__Proteobacteria;c__Gammaproteobacteria;o__Enterobacterales;f__Pasteurellaceae;g__Haemophilus;s__uncultured_bacterium	0	0	0	0	0	0	0	0	0	0	0	0	0	0	0	0	0	0	0	0	0	0	0	0	0	0	0	0	0	0	0	0	0	0	0	0	0	0	0	0	0	0	0	0	0	0	0	0	0
d__Bacteria;p__Proteobacteria;c__Gammaproteobacteria;o__Cardiobacteriales;f__Cardiobacteriaceae;g__Cardiobacterium;__	0	0	0	0	0	0	0	0	0	0	0	0	0	0	0	0	0	0	0	0	0	0	0	0	0	0	0	0	0	0	0	0	0	0	0	0	0	0	0	0	0	0	0	0	0	0	0	0	0
d__Bacteria;p__Firmicutes;c__Bacilli;o__Lactobacillales;__;__;__	0	0	0	0	0	0	0	0	0	0	0	0	0	0	0	0	0	0	0	0	0	0	0	0	0	0	0	0	0	0	0	0	0	0	0	0	0	0	0	0	0	0	0	0	0	0	0	0	0
d__Bacteria;p__Bacteroidota;c__Bacteroidia;o__Bacteroidales;__;__;__	0	0	0	0	0	0	0	0	0	0	0	0	0	0	0	0	8	0	0	0	0	0	7	0	0	0	0	0	0	0	0	0	23	0	0	0	0	0	0	0	0	0	0	0	0	0	0	0	0
d__Bacteria;p__Actinobacteriota;c__Actinobacteria;o__Micrococcales;f__Micrococcaceae;g__Rothia;s__uncultured_organism	0	0	0	0	0	24	0	0	0	125	0	0	0	0	362	0	0	0	0	0	0	0	527	0	0	0	316	0	41	2	20	0	0	285	0	1	0	1	0	0	0	0	16	0	0	0	0	0	3
d__Bacteria;p__Proteobacteria;c__Gammaproteobacteria;o__Burkholderiales;f__Neisseriaceae;g__Neisseria;s__Neisseria_lactamica	0	0	0	0	0	0	0	0	0	0	0	0	0	0	0	0	7	0	0	0	0	0	0	0	0	0	0	0	0	0	0	0	0	0	0	0	0	0	0	0	0	0	0	0	0	0	0	0	0
d__Bacteria;p__Fusobacteriota;c__Fusobacteriia;o__Fusobacteriales;f__Fusobacteriaceae;g__Fusobacterium;s__Fusobacterium_sp.	0	0	0	0	0	0	0	0	0	0	0	0	0	0	0	0	0	0	0	0	0	0	0	0	0	0	0	2	0	0	0	0	0	0	0	0	0	0	0	0	0	0	0	0	0	0	0	0	2
d__Bacteria;p__Bacteroidota;c__Bacteroidia;o__Bacteroidales;f__Tannerellaceae;g__Tannerella;__	0	0	0	0	0	0	0	0	0	0	0	0	0	0	0	0	0	0	0	0	0	0	0	0	0	0	0	0	0	0	0	0	0	0	0	0	0	0	0	0	0	0	0	0	0	0	0	0	0
d__Bacteria;p__Proteobacteria;c__Gammaproteobacteria;o__Burkholderiales;f__Neisseriaceae;g__Kingella;s__uncultured_Neisseriaceae	0	0	0	0	0	0	0	0	0	0	0	0	0	0	0	0	0	0	0	0	6	0	0	0	0	0	0	0	0	0	0	0	57	0	0	0	0	0	0	0	0	0	0	0	11	0	0	0	0
d__Bacteria;p__Firmicutes;c__Negativicutes;o__Veillonellales-Selenomonadales;f__Veillonellaceae;g__Dialister;s__Dialister_micraerophilus	0	0	0	0	0	0	0	0	0	0	0	0	0	0	0	0	0	0	5	0	0	0	0	0	0	0	0	0	0	0	0	0	0	0	0	0	0	0	0	0	0	0	0	0	0	0	0	0	0
d__Bacteria;p__Actinobacteriota;c__Actinobacteria;o__Corynebacteriales;f__Nocardiaceae;g__Gordonia;s__Gordonia_sputi	0	0	0	0	0	0	0	0	0	0	0	0	0	0	0	0	0	0	0	0	0	0	0	0	0	0	0	0	0	0	0	0	0	0	0	0	0	0	0	0	0	0	0	0	0	0	0	10	0
d__Bacteria;p__Firmicutes;c__Clostridia;o__Lachnospirales;f__Lachnospiraceae;g__Oribacterium;s__uncultured_Lachnospiraceae	0	0	0	0	0	0	3	0	0	0	0	0	0	0	0	0	0	0	0	0	0	0	0	0	0	0	0	0	0	0	0	0	0	0	0	0	0	0	0	0	0	0	0	0	0	0	0	0	0
d__Bacteria;p__Actinobacteriota;c__Actinobacteria;o__Actinomycetales;f__Actinomycetaceae;g__Mobiluncus;s__uncultured_bacterium	0	0	0	0	0	0	0	0	0	0	2	0	0	0	0	0	0	4	0	35	0	0	0	0	0	0	0	0	12	3	0	0	0	2	0	0	0	0	0	0	0	0	6	0	0	0	0	0	0
d__Bacteria;p__Firmicutes;c__Bacilli;o__Mycoplasmatales;f__Mycoplasmataceae;g__Mycoplasma;s__Metamycoplasma_orale	0	0	0	0	0	0	0	0	0	0	0	0	0	0	0	0	0	0	0	0	0	0	4	0	0	0	0	0	0	0	0	0	0	0	0	0	0	0	0	0	0	0	0	0	0	0	0	0	0
d__Bacteria;p__Bacteroidota;c__Bacteroidia;o__Bacteroidales;f__Prevotellaceae;g__uncultured;s__uncultured_Prevotella	0	0	0	0	0	0	6	0	0	0	0	0	0	0	0	0	0	0	0	0	0	0	0	0	0	0	0	0	0	0	0	0	0	0	0	0	0	0	0	0	0	0	0	0	0	0	0	0	0
d__Bacteria;p__Proteobacteria;c__Gammaproteobacteria;o__Burkholderiales;f__Neisseriaceae;__;__	0	0	0	0	0	0	0	0	0	0	0	0	0	0	0	0	0	0	0	0	0	0	0	0	0	0	0	10	0	0	0	0	0	0	0	0	0	0	0	5	0	0	0	0	0	0	0	0	0
d__Bacteria;p__Spirochaetota;c__Spirochaetia;o__Spirochaetales;f__Spirochaetaceae;g__Treponema;s__Treponema_lecithinolyticum	0	0	0	0	1	5	12	0	0	6	0	0	0	12	0	0	0	0	1	1	4	0	0	0	9	0	0	0	5	0	0	3	0	0	0	0	0	0	0	0	0	0	1	16	4	0	0	0	3
d__Bacteria;p__Firmicutes;c__Clostridia;o__Lachnospirales;f__Lachnospiraceae;g__Dorea;s__Dorea_formicigenerans	0	0	0	0	0	0	0	0	0	0	0	0	0	0	0	0	0	0	0	0	0	0	0	0	0	0	0	0	0	0	0	0	0	0	0	0	0	0	0	0	0	0	0	0	0	0	0	0	0
d__Bacteria;p__Proteobacteria;c__Gammaproteobacteria;o__Enterobacterales;f__Pasteurellaceae;g__Aggregatibacter;s__Aggregatibacter_actinomycetemcomitans	0	0	0	0	0	0	0	0	0	0	0	0	0	0	0	0	0	0	0	0	0	0	0	0	0	0	0	0	0	0	0	0	0	0	0	0	0	0	0	0	0	0	0	0	0	0	0	0	0
d__Bacteria;p__Firmicutes;c__Clostridia;o__Lachnospirales;f__Lachnospiraceae;g__CAG-56;__	0	0	0	0	0	0	0	0	0	0	0	0	0	0	0	0	0	0	0	0	0	0	0	0	0	0	0	0	0	0	0	0	0	0	0	0	0	0	0	0	0	0	0	0	0	0	0	0	0
d__Bacteria;p__Bacteroidota;c__Bacteroidia;o__Flavobacteriales;f__Weeksellaceae;g__Chryseobacterium;__	0	0	0	0	0	0	0	0	0	0	0	0	0	0	0	0	0	0	0	0	0	0	0	0	0	0	0	0	0	0	0	0	0	0	0	0	0	0	0	0	0	0	0	0	0	0	0	0	0
d__Bacteria;p__Proteobacteria;c__Gammaproteobacteria;o__Burkholderiales;f__Neisseriaceae;g__Eikenella;s__Eikenella_sp.	0	0	0	0	0	0	0	0	0	0	0	0	0	0	0	1	0	0	1	0	0	0	0	0	0	0	0	0	3	0	0	0	0	0	0	0	0	0	0	0	0	0	0	0	0	0	0	0	2
d__Bacteria;p__Firmicutes;c__Clostridia;o__Lachnospirales;f__Lachnospiraceae;g__Lachnoclostridium;s__uncultured_organism	0	0	0	0	0	0	0	0	0	0	0	0	0	0	0	0	0	0	0	0	0	0	0	0	0	0	0	0	0	0	0	0	0	0	0	0	0	0	0	0	0	0	0	0	0	0	0	0	0
d__Bacteria;p__Firmicutes;c__Clostridia;o__Lachnospirales;f__Lachnospiraceae;g__Howardella;s__Catonella_sp.	0	0	0	0	0	0	0	0	0	0	0	0	0	0	0	0	0	0	1	0	0	0	0	0	0	0	0	0	6	0	0	0	2	0	0	0	0	0	0	0	0	0	0	0	0	0	0	0	0
d__Bacteria;p__Bacteroidota;c__Bacteroidia;o__Bacteroidales;f__Prevotellaceae;g__Prevotella_7;s__Prevotella_multisaccharivorax	0	0	0	0	0	8	0	0	0	0	0	0	0	0	0	0	0	0	0	0	0	0	0	0	0	0	0	0	0	0	0	0	0	0	0	0	0	0	0	0	0	0	0	0	0	0	0	0	0
d__Bacteria;p__Proteobacteria;c__Gammaproteobacteria;o__Burkholderiales;f__Neisseriaceae;g__Neisseria;s__uncultured_Kingella	0	0	0	0	0	0	0	0	0	0	0	0	0	0	0	0	0	0	0	0	0	0	0	0	0	0	0	0	0	0	0	0	16	0	0	0	0	0	0	0	0	0	0	0	0	0	0	0	0
d__Bacteria;p__Actinobacteriota;c__Actinobacteria;o__Micrococcales;f__Micrococcaceae;g__Rothia;s__Rothia_mucilaginosa	0	0	0	0	0	0	0	0	0	0	0	33	0	0	0	0	154	0	0	0	0	0	0	0	0	0	0	0	0	0	0	0	0	0	0	0	0	0	0	0	0	0	0	0	0	0	0	0	0
d__Bacteria;p__Proteobacteria;c__Alphaproteobacteria;o__Rhizobiales;f__Xanthobacteraceae;g__Bradyrhizobium;__	0	0	0	0	0	0	0	0	0	0	0	0	0	0	0	0	0	0	0	0	0	0	0	0	0	0	0	0	0	0	0	0	0	2	0	0	0	0	0	5	0	0	5	0	3	0	0	0	0
d__Bacteria;p__Actinobacteriota;c__Actinobacteria;o__Corynebacteriales;f__Corynebacteriaceae;g__Corynebacterium;s__Corynebacterium_propinquum	0	0	0	0	0	0	0	0	0	0	0	0	0	5	0	0	0	0	0	0	0	0	0	0	0	0	0	0	0	0	0	0	0	0	0	0	0	0	0	0	0	0	0	0	0	0	0	0	0
d__Bacteria;p__Firmicutes;c__Negativicutes;o__Veillonellales-Selenomonadales;f__Veillonellaceae;g__Anaeroglobus;s__Veillonellaceae_bacterium	0	0	0	0	0	16	24	0	0	0	0	0	0	0	0	0	0	0	0	0	0	0	0	0	0	0	0	0	0	0	0	0	0	0	0	0	0	0	0	0	0	0	0	0	0	0	0	0	0
d__Bacteria;p__Desulfobacterota;c__Desulfobulbia;o__Desulfobulbales;f__Desulfobulbaceae;g__Desulfobulbus;s__unidentified	0	0	0	0	0	0	6	0	0	0	0	0	0	0	0	0	0	0	1	0	4	0	0	0	0	0	0	0	3	0	0	0	0	0	0	0	0	0	2	0	0	0	0	11	0	0	0	0	0
d__Bacteria;p__Firmicutes;c__Clostridia;o__Peptostreptococcales-Tissierellales;f__Peptostreptococcaceae;g__Peptostreptococcaceae;s__uncultured_Eubacteriaceae	0	0	0	0	0	0	0	0	0	0	0	0	0	0	0	0	0	0	0	0	0	0	0	0	0	0	0	0	0	0	0	0	0	0	0	0	0	0	0	0	0	0	0	0	0	0	0	0	0
d__Bacteria;p__Proteobacteria;c__Gammaproteobacteria;o__Burkholderiales;f__Comamonadaceae;g__Brachymonas;s__unidentified	0	0	0	0	0	0	5	0	0	0	0	0	0	0	0	0	0	0	0	0	0	0	0	0	0	0	0	0	0	0	0	0	0	0	0	0	0	0	0	0	0	0	0	0	0	0	0	0	0
d__Bacteria;p__Firmicutes;c__Bacilli;o__Lactobacillales;f__Lactobacillaceae;g__Limosilactobacillus;s__Lactobacillus_fermentum	0	0	0	0	0	0	0	0	0	0	0	0	0	0	0	0	0	0	0	0	0	0	0	0	0	0	0	0	0	0	0	0	0	0	0	0	0	0	0	0	0	0	0	0	0	0	0	0	0
d__Bacteria;p__Firmicutes;c__Bacilli;o__Lactobacillales;f__Lactobacillaceae;g__Leuconostoc;s__Leuconostoc_pseudomesenteroides	0	0	0	0	0	0	0	0	0	0	0	0	0	0	0	0	0	0	0	0	0	0	0	0	0	0	0	0	0	0	0	0	0	0	0	0	0	0	0	0	0	0	0	0	0	0	0	0	0
d__Bacteria;p__Proteobacteria;c__Gammaproteobacteria;o__Burkholderiales;f__Rhodocyclaceae;g__Propionivibrio;s__Propionibacter_sp.	0	0	0	0	0	0	0	0	0	0	0	0	0	0	0	0	0	0	0	0	0	0	0	0	0	0	0	0	0	0	0	0	0	0	0	0	0	0	0	0	0	0	0	0	0	0	0	0	0
d__Bacteria;p__Proteobacteria;c__Gammaproteobacteria;o__Gammaproteobacteria_Incertae_Sedis;f__Unknown_Family;g__Acidibacter;__	0	0	0	0	1	2	6	0	0	1	0	4	4	1	2	0	3	0	1	2	0	1	0	0	0	0	3	0	0	0	1	4	0	2	2	0	0	0	1	0	0	0	0	6	3	0	0	0	1
d__Bacteria;p__Bacteroidota;c__Bacteroidia;o__Bacteroidales;f__Prevotellaceae;__;__	0	0	0	0	0	0	0	0	0	0	0	0	0	0	0	0	0	0	0	0	0	0	0	0	0	0	0	0	0	0	0	0	0	0	0	0	8	0	0	0	0	0	0	0	0	0	0	0	0
d__Bacteria;p__Fusobacteriota;c__Fusobacteriia;o__Fusobacteriales;f__Leptotrichiaceae;g__Leptotrichia;s__Leptotrichia_wadei	0	0	0	0	0	0	0	0	0	4	0	8	2	3	0	0	0	0	2	0	0	0	0	0	0	0	0	0	0	1	0	0	1	0	0	0	0	0	0	0	0	0	0	0	0	0	4	0	0
d__Bacteria;p__Actinobacteriota;c__Actinobacteria;o__Propionibacteriales;f__Propionibacteriaceae;g__Cutibacterium;s__Cutibacterium_acnes	0	0	0	0	0	0	0	0	0	0	0	3	0	0	0	0	0	0	0	0	0	0	0	0	0	0	0	0	0	0	0	0	0	0	0	0	0	0	0	0	0	0	0	0	0	0	0	0	0
d__Bacteria;p__Firmicutes;c__Clostridia;o__Oscillospirales;f__Ruminococcaceae;g__Faecalibacterium;s__human_gut	0	0	0	0	0	0	0	0	0	0	0	0	0	0	0	0	0	0	0	0	0	0	0	0	0	0	0	0	0	0	0	0	0	0	0	0	0	0	0	0	0	0	0	0	0	0	0	0	0
d__Bacteria;p__Bacteroidota;c__Bacteroidia;o__Chitinophagales;f__Chitinophagaceae;g__Sediminibacterium;s__uncultured_bacterium	0	0	0	0	1	1	1	0	0	0	0	0	9	0	0	0	3	0	0	1	0	0	0	0	0	0	0	0	0	1	0	0	0	0	1	0	0	0	0	0	0	0	2	0	1	2	0	0	1
d__Bacteria;p__Firmicutes;c__Bacilli;o__Lactobacillales;f__Lactobacillaceae;g__Leuconostoc;s__Leuconostoc_mesenteroides	0	0	0	0	0	0	0	0	0	0	0	0	0	0	0	0	0	0	0	0	0	0	0	0	0	0	0	0	0	0	0	0	0	0	0	0	0	0	0	0	0	0	0	0	0	0	0	0	0
d__Bacteria;p__Firmicutes;c__Clostridia;o__Lachnospirales;f__Lachnospiraceae;g__[Ruminococcus]_gauvreauii_group;s__uncultured_Clostridiales	0	0	0	0	0	0	0	0	0	0	0	0	0	0	0	0	0	0	0	0	0	0	0	0	0	0	0	0	0	0	0	0	0	0	0	0	0	0	0	0	0	0	0	0	0	0	0	0	0
d__Bacteria;p__Proteobacteria;c__Gammaproteobacteria;o__Pseudomonadales;f__Moraxellaceae;g__Acinetobacter;s__Acinetobacter_ursingii	0	0	0	0	0	0	0	0	0	0	0	0	0	0	0	0	0	0	0	0	0	0	0	0	0	0	0	0	0	0	0	0	0	0	0	0	0	0	0	0	0	0	0	0	0	0	0	0	0
d__Bacteria;p__Proteobacteria;c__Gammaproteobacteria;o__Pseudomonadales;f__Pseudomonadaceae;g__Pseudomonas;__	0	0	0	0	0	0	0	0	0	0	0	2	0	0	0	0	0	0	0	0	0	0	0	0	0	0	0	0	0	0	0	0	0	4	0	0	0	0	0	0	0	0	0	0	0	0	0	0	0
d__Bacteria;p__Bacteroidota;c__Bacteroidia;o__Bacteroidales;f__Tannerellaceae;g__Tannerella;s__uncultured_bacterium	0	0	0	0	0	0	0	0	0	0	0	0	0	6	0	0	0	0	0	0	0	0	0	0	0	0	0	0	0	0	0	0	0	0	0	0	0	0	0	0	0	0	0	0	0	0	0	0	0
d__Bacteria;p__Firmicutes;c__Clostridia;o__Lachnospirales;f__Lachnospiraceae;g__Moryella;s__Moryella_indoligenes	0	0	0	0	0	0	0	0	0	0	0	0	0	0	0	0	0	0	0	0	0	0	0	0	0	0	0	0	0	0	0	0	0	0	0	0	0	0	0	0	0	0	0	0	0	0	0	0	0
d__Bacteria;p__Firmicutes;c__Clostridia;o__Lachnospirales;f__Lachnospiraceae;g__Blautia;s__Blautia_wexlerae	0	0	0	0	0	0	0	0	0	0	0	0	0	0	0	0	0	0	0	0	0	0	0	0	0	0	0	0	0	0	0	0	0	0	0	0	0	0	0	0	0	0	0	0	0	0	0	0	0
d__Bacteria;p__Firmicutes;c__Bacilli;o__Staphylococcales;f__Staphylococcaceae;g__Staphylococcus;s__Staphylococcus_warneri	25	0	0	0	0	0	0	0	0	0	0	0	0	0	0	0	0	0	0	0	0	0	0	0	0	0	0	0	0	0	0	0	0	0	0	0	0	0	0	0	0	0	0	0	0	0	0	7	0
d__Bacteria;p__Firmicutes;c__Clostridia;o__Lachnospirales;f__Lachnospiraceae;g__Agathobacter;s__Eubacterium_ramulus	0	0	0	0	0	0	0	0	0	0	0	0	0	0	0	0	0	0	0	0	0	0	0	0	0	0	0	0	0	0	0	0	0	0	0	0	0	0	0	0	0	0	0	0	0	0	0	0	0
d__Bacteria;p__Proteobacteria;c__Gammaproteobacteria;o__Enterobacterales;f__Pasteurellaceae;g__Haemophilus;s__Haemophilus_aegyptius	0	0	0	0	0	0	0	0	0	0	0	0	0	0	0	0	0	0	0	0	0	0	0	0	0	0	0	0	0	0	0	0	0	0	0	0	0	0	0	0	0	0	0	0	0	0	0	0	0
d__Bacteria;p__Cyanobacteria;c__Cyanobacteriia;o__Chloroplast;f__Chloroplast;g__Chloroplast;s__Cucumis_sativus	0	0	0	0	0	0	0	0	0	0	0	0	0	0	0	0	0	0	0	0	0	0	0	0	0	0	0	0	0	0	0	0	0	0	0	0	0	0	0	0	0	0	0	0	0	0	0	0	0
d__Bacteria;p__Firmicutes;c__Bacilli;o__Mycoplasmatales;f__Mycoplasmataceae;g__Mycoplasma;s__Metamycoplasma_salivarium	0	0	0	0	0	0	2	0	0	8	0	0	0	9	1	0	0	0	0	0	0	2	0	0	0	0	0	0	0	0	0	0	1	1	3	0	0	0	0	0	0	0	0	0	0	0	0	0	0
d__Bacteria;p__Proteobacteria;c__Gammaproteobacteria;o__Pseudomonadales;f__Moraxellaceae;g__Faucicola;s__Faucicola_mancuniensis	0	0	0	0	0	0	0	0	0	0	0	0	0	0	0	0	0	0	0	0	0	0	0	0	0	0	0	0	0	0	0	0	0	0	0	0	0	0	0	0	0	0	0	0	0	0	0	0	0
d__Bacteria;p__Firmicutes;c__Bacilli;o__Lactobacillales;f__Streptococcaceae;g__Streptococcus;s__Streptococcus_lutetiensis	0	0	0	0	0	0	0	0	0	0	0	0	0	0	0	0	0	0	0	0	0	0	0	0	0	0	0	0	0	0	0	0	0	0	0	0	0	0	0	0	0	0	0	0	0	0	0	0	0
d__Bacteria;p__Proteobacteria;c__Gammaproteobacteria;o__Burkholderiales;f__Comamonadaceae;g__Pelomonas;s__uncultured_bacterium	0	0	0	3	0	0	2	0	0	2	0	3	1	0	1	0	0	1	1	0	0	0	0	2	0	0	0	1	0	4	0	1	0	0	3	0	0	0	1	0	0	0	0	0	1	0	0	1	1
d__Bacteria;p__Actinobacteriota;c__Actinobacteria;o__Actinomycetales;f__Actinomycetaceae;g__F0332;s__uncultured_bacterium	1	0	0	3	0	4	0	0	0	0	0	0	0	8	0	0	0	0	0	0	0	0	2	2	0	0	0	0	1	0	0	2	0	0	6	0	0	0	0	9	0	0	0	0	3	0	0	0	0
d__Bacteria;p__Actinobacteriota;c__Coriobacteriia;o__Coriobacteriales;f__Eggerthellaceae;g__Slackia;s__Slackia_exigua	0	0	0	0	0	0	0	0	0	0	0	0	0	0	0	0	0	0	0	0	0	0	0	0	0	0	0	0	0	0	0	0	0	0	0	0	0	0	0	0	0	0	0	0	0	0	0	0	0
d__Bacteria;p__Firmicutes;c__Negativicutes;o__Veillonellales-Selenomonadales;f__Veillonellaceae;g__Veillonella;s__unidentified	0	0	0	0	0	0	0	0	0	0	0	0	0	0	0	0	0	0	0	0	0	0	0	0	0	0	0	0	0	0	0	0	0	0	0	0	0	0	0	0	0	0	0	0	0	0	0	0	0
d__Bacteria;p__Proteobacteria;c__Gammaproteobacteria;o__Burkholderiales;f__Comamonadaceae;g__Variovorax;s__Variovorax_paradoxus	0	0	0	0	1	0	0	0	0	0	0	0	0	0	0	0	0	0	0	0	0	0	0	0	0	0	0	0	0	0	0	0	4	0	0	0	0	0	0	0	0	0	0	0	0	0	0	0	0
d__Bacteria;p__Actinobacteriota;c__Actinobacteria;o__Corynebacteriales;f__Corynebacteriaceae;g__Corynebacterium;s__Corynebacterium_argentoratense	0	0	10	0	0	0	0	0	0	0	0	0	0	0	0	0	0	0	0	0	0	0	0	0	0	20	0	0	0	0	0	0	0	0	0	0	0	0	0	0	2	0	0	0	0	0	0	11	0
d__Bacteria;p__Campylobacterota;c__Campylobacteria;o__Campylobacterales;f__Helicobacteraceae;g__Wolinella;s__Wolinella_sp.	0	0	0	0	0	0	9	0	0	0	0	0	0	0	0	0	0	0	0	0	0	0	0	0	0	0	0	0	0	0	0	0	0	0	0	0	0	0	0	0	0	0	0	0	0	0	0	0	0
d__Bacteria;p__Bacteroidota;c__Bacteroidia;o__Sphingobacteriales;f__Sphingobacteriaceae;g__Sphingobacterium;s__Sphingobacterium_multivorum	0	0	0	0	0	0	0	0	0	0	0	0	0	0	0	0	0	0	0	0	0	0	0	0	0	0	0	0	0	0	0	0	0	0	0	0	0	0	0	0	0	0	0	0	0	0	0	0	0
d__Bacteria;p__Bacteroidota;c__Bacteroidia;o__Bacteroidales;f__Marinifilaceae;g__Odoribacter;s__Bacteroidales_genomosp.	0	0	0	0	0	0	0	0	0	0	0	0	0	0	0	0	0	0	0	0	0	0	0	0	0	0	0	0	0	0	0	0	0	0	0	0	0	0	0	0	0	0	0	0	0	0	0	0	0
d__Bacteria;p__Proteobacteria;c__Gammaproteobacteria;o__Coxiellales;f__Coxiellaceae;g__Coxiella;s__uncultured_proteobacterium	0	0	0	0	0	0	0	0	0	0	0	0	0	0	0	0	0	0	0	3	0	0	0	0	0	0	0	0	0	0	0	0	0	0	7	0	0	0	0	0	0	0	0	0	0	0	0	0	0
d__Bacteria;p__Firmicutes;c__Negativicutes;o__Veillonellales-Selenomonadales;f__Veillonellaceae;g__Megasphaera;s__uncultured_organism	0	0	0	0	0	8	0	0	0	0	0	0	0	0	0	0	0	0	0	0	0	0	0	0	0	0	0	0	0	0	0	0	0	0	0	0	0	0	0	0	0	0	0	0	0	0	0	0	0
d__Bacteria;p__Actinobacteriota;c__Actinobacteria;o__Propionibacteriales;f__Propionibacteriaceae;g__Pseudopropionibacterium;__	0	0	0	0	0	0	0	0	1	2	0	0	0	0	0	0	0	0	0	0	0	0	0	0	0	0	0	0	0	0	0	0	0	0	7	0	0	0	0	0	0	0	0	0	0	0	0	0	0
d__Bacteria;p__Proteobacteria;c__Gammaproteobacteria;o__Burkholderiales;f__Neisseriaceae;g__Alysiella;s__Kingella_sp.	0	5	0	0	0	0	0	0	0	0	0	0	0	0	0	0	5	0	0	0	0	0	0	0	0	0	44	0	0	0	0	0	0	0	0	0	0	0	0	0	0	0	0	0	0	0	0	0	0
d__Bacteria;p__Firmicutes;c__Bacilli;o__Lactobacillales;f__Streptococcaceae;g__Streptococcus;s__Streptococcus_peroris	0	0	0	0	0	0	0	0	0	0	0	0	0	0	0	0	0	0	0	0	0	0	0	0	0	0	0	0	0	0	0	0	0	0	0	0	0	0	0	0	0	0	0	0	0	0	43	0	0
d__Bacteria;p__Bacteroidota;c__Bacteroidia;o__Bacteroidales;f__Muribaculaceae;g__Muribaculaceae;s__uncultured_bacterium	0	0	0	0	0	0	0	0	0	0	0	0	0	0	0	0	0	0	0	0	0	0	0	0	0	0	0	0	0	0	0	0	0	0	0	0	0	0	0	0	0	0	0	0	0	0	0	0	0
d__Bacteria;p__Proteobacteria;c__Gammaproteobacteria;o__Burkholderiales;f__Neisseriaceae;g__Alysiella;__	0	0	0	0	0	0	0	0	0	0	0	0	0	0	0	0	0	0	0	0	0	0	0	0	0	0	0	0	0	0	0	0	0	0	0	0	0	0	0	0	0	0	0	0	0	0	0	0	0
d__Bacteria;p__Actinobacteriota;c__Actinobacteria;o__Actinomycetales;f__Actinomycetaceae;g__Actinomyces;s__Actinomyces_israelii	0	0	0	0	0	0	0	0	0	0	0	0	0	0	0	0	0	0	0	0	0	0	0	0	0	0	0	0	0	0	0	0	0	0	0	0	0	0	0	0	0	0	0	0	0	0	0	0	0
d__Bacteria;p__Proteobacteria;c__Gammaproteobacteria;o__Pseudomonadales;f__Moraxellaceae;g__Acinetobacter;s__Acinetobacter_calcoaceticus	0	0	0	0	0	18	0	0	0	0	0	0	0	0	0	0	0	0	0	0	0	0	0	0	0	0	0	0	0	0	0	0	0	0	0	0	0	0	0	0	0	0	0	0	0	0	0	0	0
d__Bacteria;p__Bacteroidota;c__Bacteroidia;o__Flavobacteriales;f__Flavobacteriaceae;g__Flavobacterium;s__Flavobacterium_lindanitolerans	0	0	0	0	0	0	0	0	0	0	0	0	0	0	0	0	0	0	0	0	0	0	0	0	0	0	0	0	0	0	0	0	0	0	0	0	0	0	0	0	0	0	0	0	0	0	0	0	0
d__Bacteria;p__Proteobacteria;c__Gammaproteobacteria;o__Pseudomonadales;f__Pseudomonadaceae;g__Pseudomonas;s__Pseudomonas_taiwanensis	0	0	0	0	0	0	0	0	0	0	0	0	0	0	0	0	0	0	0	0	0	0	0	0	0	0	0	0	0	0	0	0	0	0	0	0	0	0	0	0	0	0	0	0	0	0	0	0	0
d__Bacteria;p__Firmicutes;c__Clostridia;o__Lachnospirales;f__Lachnospiraceae;g__Johnsonella;s__Firmicutes_oral	0	0	0	0	0	0	0	0	0	0	0	0	0	0	0	0	0	0	0	0	0	0	0	0	0	0	0	0	0	0	0	0	0	0	0	0	0	0	0	0	0	0	0	0	0	0	0	0	0
d__Bacteria;p__Firmicutes;c__Negativicutes;o__Veillonellales-Selenomonadales;f__Veillonellaceae;g__Dialister;s__uncultured_bacterium	0	0	0	0	0	8	0	0	0	0	0	0	0	0	0	0	0	0	0	0	0	0	0	0	0	0	0	0	0	0	0	0	0	0	0	0	0	0	0	0	0	0	0	0	0	0	0	0	0
d__Bacteria;p__Proteobacteria;c__Alphaproteobacteria;o__Rhodobacterales;f__Rhodobacteraceae;g__Lutimaribacter;s__uncultured_bacterium	0	0	0	0	0	0	0	0	0	0	0	0	0	0	0	0	0	0	0	0	0	0	0	0	0	0	0	0	0	0	0	0	0	0	0	0	0	0	0	0	0	0	6	0	0	0	0	0	0
d__Bacteria;p__Actinobacteriota;c__Coriobacteriia;o__Coriobacteriales;f__Coriobacteriaceae;g__Collinsella;s__Collinsella_aerofaciens	0	0	0	0	0	0	0	0	0	0	0	0	0	0	0	0	0	0	0	0	0	0	0	0	0	0	0	0	0	0	0	0	0	0	0	0	0	0	0	0	0	0	0	0	0	0	0	0	0
d__Bacteria;p__Actinobacteriota;c__Actinobacteria;o__Micrococcales;f__Micrococcaceae;g__Kocuria;s__Rothia_kristinae	0	0	0	0	0	0	0	0	0	0	0	0	0	0	0	0	0	0	0	0	0	0	0	0	0	0	0	0	0	0	0	0	0	0	0	0	0	0	0	0	0	0	0	0	0	0	0	61	0
d__Bacteria;p__Firmicutes;c__Clostridia;o__Peptostreptococcales-Tissierellales;f__Family_XI;g__Anaerococcus;__	0	0	0	0	0	0	0	0	0	0	0	0	0	0	0	0	0	0	0	0	0	0	0	0	0	0	0	0	0	0	0	0	0	0	0	0	0	0	0	0	0	0	0	0	0	0	0	0	0
d__Bacteria;p__Campylobacterota;c__Campylobacteria;o__Campylobacterales;f__Campylobacteraceae;g__Campylobacter;s__Campylobacter_curvus	0	0	0	2	0	0	0	0	1	9	0	0	0	0	0	0	0	0	0	0	0	0	0	0	1	0	0	1	0	0	0	0	0	0	4	0	0	0	0	0	0	0	0	1	0	0	1	0	0
d__Bacteria;p__Proteobacteria;c__Gammaproteobacteria;o__Pseudomonadales;f__Pseudomonadaceae;g__Pseudomonas;s__uncultured_Klebsiella	0	0	0	0	0	0	0	0	0	0	0	0	0	0	0	0	0	0	0	0	0	0	0	0	0	0	0	0	0	0	0	0	0	0	0	18	0	0	0	0	0	0	0	0	0	0	0	0	0
d__Bacteria;p__Firmicutes;c__Clostridia;o__Lachnospirales;f__Lachnospiraceae;g__Butyrivibrio;s__Firmicutes_oral	0	0	0	0	0	0	0	0	0	0	0	0	0	0	0	0	0	1	0	0	0	0	0	0	0	0	5	7	0	0	0	0	0	0	0	0	0	0	0	0	0	0	0	0	0	0	0	0	5
d__Bacteria;p__Proteobacteria;c__Gammaproteobacteria;o__Burkholderiales;f__Comamonadaceae;g__Delftia;s__Delftia_sp.	0	0	0	0	0	0	0	0	0	0	0	0	0	0	0	0	0	0	0	0	0	0	0	0	0	0	0	0	0	0	0	0	0	0	0	0	0	0	0	0	0	0	0	0	0	0	0	0	0
d__Bacteria;p__Cyanobacteria;c__Cyanobacteriia;o__Chloroplast;f__Chloroplast;g__Chloroplast;s__Cicer_arietinum	0	0	0	0	0	0	0	0	0	0	0	0	0	0	0	0	0	0	0	0	0	0	0	0	0	0	0	0	0	0	0	0	0	0	0	0	0	0	0	0	0	0	0	0	0	0	0	0	0
d__Bacteria;p__Spirochaetota;c__Spirochaetia;o__Spirochaetales;f__Spirochaetaceae;g__Treponema;s__Treponema_parvum	0	0	0	0	0	0	0	0	0	0	0	0	0	0	0	0	0	0	0	0	0	0	0	0	0	0	0	0	0	0	0	0	0	0	0	0	0	0	0	0	0	0	0	0	0	0	0	0	0
d__Bacteria;p__Proteobacteria;c__Gammaproteobacteria;o__Pseudomonadales;f__Moraxellaceae;g__Moraxella;s__Moraxella_catarrhalis	0	0	0	0	0	0	0	0	0	0	0	0	0	0	0	0	23	0	0	0	0	0	0	0	0	0	0	0	0	0	0	0	0	0	0	0	0	0	0	0	0	0	0	0	0	0	0	0	0
d__Bacteria;p__Campylobacterota;c__Campylobacteria;o__Campylobacterales;f__Campylobacteraceae;g__Campylobacter;__	0	0	0	0	0	0	0	0	0	0	0	0	0	0	0	0	0	0	0	0	0	0	0	0	0	0	0	0	0	0	0	0	0	0	0	0	0	0	0	0	0	0	0	19	0	0	0	0	0
d__Bacteria;p__Firmicutes;c__Bacilli;o__Lactobacillales;f__Carnobacteriaceae;g__Granulicatella;s__Granulicatella_sp.	0	0	0	0	0	0	0	0	0	0	0	0	0	0	0	0	0	0	0	0	0	0	0	0	0	0	0	0	0	0	0	0	0	0	0	0	0	0	0	0	0	0	0	0	0	0	0	0	0
d__Bacteria;p__Firmicutes;c__Bacilli;o__Lactobacillales;f__Lactobacillaceae;g__Leuconostoc;s__Leuconostoc_carnosum	0	0	0	0	0	0	0	0	0	0	0	0	0	2	0	0	0	0	0	0	6	0	0	0	0	0	0	0	0	0	0	0	0	0	0	0	0	0	0	0	0	0	0	0	0	0	0	0	0
d__Bacteria;p__Bacteroidota;c__Bacteroidia;o__Sphingobacteriales;f__Lentimicrobiaceae;g__Lentimicrobium;s__Bacteroidales_genomosp.	0	0	0	0	0	0	12	0	0	0	0	0	0	0	0	0	0	0	0	0	0	0	0	0	0	0	0	0	0	0	0	0	0	0	0	0	0	0	0	0	0	0	0	0	0	0	0	0	0
d__Bacteria;p__Proteobacteria;c__Gammaproteobacteria;o__Burkholderiales;f__Burkholderiaceae;g__Cupriavidus;__	0	0	0	0	0	0	0	0	0	0	0	0	0	0	0	0	0	0	0	0	0	0	0	0	0	0	0	0	0	0	0	0	0	0	0	0	0	0	0	0	0	0	0	0	0	0	0	3554	0
d__Bacteria;p__Patescibacteria;c__Saccharimonadia;o__Saccharimonadales;f__Saccharimonadaceae;g__TM7x;__	0	0	0	0	0	0	0	0	0	0	0	0	0	0	0	0	0	0	0	0	0	0	0	0	0	0	0	0	0	0	0	0	0	0	0	0	0	0	0	0	0	0	0	0	0	0	0	0	0
d__Bacteria;p__Proteobacteria;c__Gammaproteobacteria;o__Burkholderiales;f__Neisseriaceae;g__uncultured;s__uncultured_bacterium	0	0	0	0	0	0	0	0	0	0	0	0	0	0	0	0	0	0	0	0	0	0	0	0	0	0	0	0	0	0	0	0	0	0	0	0	0	0	5	0	0	0	0	0	0	0	0	0	0
d__Bacteria;p__Fusobacteriota;c__Fusobacteriia;o__Fusobacteriales;f__Leptotrichiaceae;g__Leptotrichia;s__Leptotrichia_trevisanii	0	0	0	0	0	0	0	0	0	0	0	0	0	10	0	0	0	0	0	0	0	0	0	0	0	0	0	0	0	0	0	0	0	0	0	0	0	0	0	0	0	0	0	0	0	0	0	0	0
d__Bacteria;p__Proteobacteria;c__Gammaproteobacteria;o__Pseudomonadales;f__Moraxellaceae;g__Moraxella;s__Moraxella_nonliquefaciens	0	0	0	0	0	0	0	0	0	0	0	0	0	0	0	0	0	0	0	0	0	0	0	0	0	0	0	0	0	0	0	0	0	0	0	0	0	0	0	0	0	0	0	0	0	0	0	0	0
d__Bacteria;p__Firmicutes;c__Clostridia;o__Lachnospirales;f__Lachnospiraceae;g__Howardella;__	0	0	0	0	0	0	0	0	0	0	0	0	0	0	0	0	0	0	0	0	0	0	0	0	0	0	0	0	0	0	0	0	0	0	0	0	0	0	9	0	0	0	0	0	0	0	0	0	0
d__Bacteria;p__Firmicutes;c__Clostridia;o__Lachnospirales;f__Lachnospiraceae;g__Agathobacter;s__[Eubacterium]_rectale	0	0	0	0	0	0	0	0	0	0	0	0	0	0	0	0	0	0	0	0	0	0	0	0	0	0	0	0	0	0	0	0	0	0	0	0	0	0	0	0	0	0	0	0	0	0	0	0	0
[truncated: 78 more columns]

## Sheet: Genus_RelAbundance_Wide
Genus	2001.fastq	2025.fastq	2026.fastq	2030.fastq	2041.fastq	2042.fastq	2047.fastq	2049.fastq	2055.fastq	2076.fastq	2077.fastq	2086.fastq	2101.fastq	2106.fastq	2111.fastq	2142.fastq	2155.fastq	2156.fastq	4048.fastq	4059.fastq	4074.fastq	4077.fastq	4079.fastq	4081.fastq	4086.fastq	4088.fastq	4095.fastq	4106.fastq	4123.fastq	4142.fastq	4147.fastq	4156.fastq	4182.fastq	4184.fastq	4198.fastq	4204.fastq	4207.fastq	4213.fastq	4231.fastq	4235.fastq	4243.fastq	4282.fastq	4296.fastq	4322.fastq	4337.fastq	4338.fastq	4343.fastq	4346.fastq	4358.fastq
0319-6G20	7.10934e-05	0	0	0	0	4.14577e-05	0.000877193	0	0	4.90581e-05	0	0	0	0	0	0	5.30532e-05	0	0	5.17866e-05	0	0	0	0	0	0	4.77259e-05	0	0	0	5.12426e-05	0	5.527e-05	0.000147102	0	0	0	0	5.14589e-05	0.000117137	0	0	0.000270015	0	0	0	6.11546e-05	0	6.55222e-05
Abiotrophia	0	0	0.000713352	0	0	0.00236309	0.000797448	0	0	0	0	0	0.000825764	0.00202877	0	0	0	0.000845451	0	0	0.000360924	0	0	0	0.000299204	0	0	0.000304754	0	0	0.000153728	0	0	0	0.0018621	0	0	0.00305261	0.000308753	0.00263559	0	0	0	0.000544662	0.0011869	0	0	0	0.000393133
Acidibacter	0	0	0	0	3.44246e-05	8.29153e-05	0.000478469	0	0	4.90581e-05	0	0.000508388	0.000194297	6.14779e-05	0.000102281	0	0.00015916	0	4.84637e-05	0.000103573	0	6.17818e-05	0	0	0	0	0.000143178	0	0	0	5.12426e-05	0.000176975	0	0.000294204	0.000109535	0	0	0	5.14589e-05	0	0	0	0	0.000297089	0.000237379	0	0	0	6.55222e-05
Acidovorax	0	0	0	0	0	0	0	0	0	0	0	0	0	0	0	0	0	0	0	0	0	0	0	0	0	0	0	0	0	0	0	0	0	0	0	0	0	0	0	0	0	0	0	0	0	0	0	0	0
Acinetobacter	0	0	0	0	0	0.000746238	0	0	0	0	0	0	0	0	0	0	0	0	0	0	0	0	0	0	0	0	0	0	0	0	0	0	0	0	0	0	0	0	0	0	0	0	0	0	0	0	0	0	0
Actinobacillus	0	0.00880037	0.000475568	0.000152734	0	0	0.0100478	0	0.000618777	0.000637755	0.0134314	0	0.00194297	0.000860691	0.00127851	0	0.00944347	0	0.00111467	0	0.00336862	0	0.000652571	0.00211225	0	0.000317813	0.0220016	0.00660301	5.97907e-05	0.00305534	0.00189598	0.00920273	0.00011054	0.00176523	0.00580536	0	0.00348812	0	0.000823342	0.0114209	0.00652831	0	0.00243013	0.0133195	0.00490584	0	0	0	0.00111388
Actinomyces	0.00924214	0.00123514	0.0134348	0.0219937	0.000206548	0.00936943	0.00183413	0.0231508	0.0270574	0.0141287	0.0057404	0.0043213	0.00801477	0.00436493	0.012018	0.0094567	0.00334235	0.00574907	0.0160415	0.00605904	0.00312801	0.0219943	0.00358914	0.010863	0.00592424	0.00603846	0.0115019	0.00248883	0.0133333	0.00572338	0.00292083	0.00340678	0.00364782	0.0163283	0.0062435	0.00311288	0.00130804	0.000718262	0.00710132	0.00439264	0.00439802	0	0.0072904	0.0205486	0.00134515	0.0142766	0.0442759	0.00443529	0.0238501
Agathobacter	0	0	0	0	0	0	0	0	0	0	0	0	0	0	0	0	0	0	0	0	0	0	0	0	0	0	0	0	0	0	0	0	0	0	0	0	0	0	0	0	0	0	0	0	0	0	0	0	0
Aggregatibacter	0.000426561	0.00239308	0.00136726	0.00300377	0.000344246	4.14577e-05	0.0137161	0.00169396	0.000393767	0.0288952	0	0.0045755	0.00354593	0.0103898	0	0.00043266	0.0106637	0.00498816	0.00111467	0.00740549	0.00372955	0.00166811	0.00123989	0.00126735	0.00724074	0	0.00563165	0.00426656	0.00125561	0.00537912	0.00225468	0.00407044	0.00596916	0	0.0163755	0	0.00566819	0.01239	0.00231565	0.002987	0.00130566	0	0.00411773	0.0138146	0.0103656	5.78001e-05	0.000428082	0.000528011	0.00248984
Alloprevotella	0.00447889	0.00378262	0.0123648	0.0031565	0.000309821	0.0264914	0.0247209	0.0866036	0.0622152	0.0039737	0.0339965	0	0.00320591	0.00571745	0.0203539	0.0580382	0.0178789	0.0110754	0.00911118	0.0675298	0.0220164	0.0446065	0.0200992	0.0131563	0.0591826	0.00328407	0.0209517	0.0247867	0.0452616	0.0108873	0.00830131	0.0153084	0.0623446	0.00750221	0.0234953	0.011053	0.0712884	0.0316035	0.0548037	0.00345555	0.00487905	0	0.0101931	0.0364429	0.00735876	0.0217906	0.0184687	0.00242885	0.0377408
Alloscardovia	0.000995308	0	0.000178338	0.00147643	0	0	0	0	0	0	0	0	0	0	0	0	0	0	0.00140545	0	0	0	0	0	0	0	0	0	0	0	0	0	0	0	0	0.000225571	0	0	0	0	0	0	0	0	0	0	0	0	0
Alysiella	0	0.00100355	0	5.09113e-05	0	0	0	0.000635234	0.00067503	0	0	0	0	0	0	0	0.000477479	0.00481907	0	0.00165717	0.00060154	0	0	0	0.0013165	5.29689e-05	0.00209994	0.000253962	0.002571	0	0.00153728	0.000619414	0.00116067	0	0.00021907	0	0	0	0.000102918	0.000527117	0.000343595	0	0	0	0.000158253	0	0	0	0
Amnipila	0	0	0	0	0	0	0	0	0	0	0	0	0	0	0	0	0	0.000422726	0	0.00129467	0	0	0	0	0.000538567	0	0	0.000406339	0.000538117	0	0	0.00079639	0	0	0	0	0	0	0	0	0	0	0	0	0	0	0	0	0
Anaerococcus	0	0	0	0	0	0	0	0	0	0	0	0	0	0	0	0	0	0	0	0	0	0	0	0	0	0	0	0	0	0	0	0	0	0	0	0	0	0	0	0	0	0	0	0	0	0	0	0	0
Anaeroglobus	0	0	0	0	0	0.000912068	0.00191388	0	0	0.000588697	0	0	0	0.000430346	0	0	0	0	0	0.000258933	0	0	0	0.00162945	0.000418886	0	0.000143178	0	0	0	0	0	0	0	0	0	0	0	0	0	0	0	0	0.000594177	0	0	0	0	0.000393133
Atopobium	0.0171335	0.000154392	0.00968969	0.033856	0.000240972	0.00655031	0.0119617	0.00854037	0.00247511	0.00829082	0.00183916	0.000381291	0.0020887	0.00276651	0.002915	0.0103838	0.00153854	0.0016909	0.00678492	0.00958053	0.0202117	0.0074756	0.00261028	0.00621605	0.00951469	0.00794534	0.00620436	0.00325071	0.0159641	0.00421723	0.00456059	0.000530926	0.00574808	0.00661959	0.00503861	0.00162411	0.00501417	0	0.00710132	0.000761392	0.00219901	0	0.00276765	0.0108932	0.000712138	0.00664701	0.0429917	0.000158403	0.0248984
Bacillus	0	0	0	0	0	0	0	0	0	0	0	0	0	0	0	0	0	0	0	0	0	0	0	0	0	0	0	0	0	0	0	0	0	0	0	0	0	0	0	0	0	0	0	0	0	0	0	0	0
Bacteroides	0	0	0	0	0	0	0	0	0	0	0	0	0	0	0	0	0	0	0	0	0	0	0	0	0	0	0	0	0	0	0	0	0	0	0	0	0	0	0	0	0	0	0	0	0	0	0	0	0
Bergeyella	0	0.00108075	0.000416122	0.000254557	0	0.00261183	0.00175439	0.00127047	0.000731282	0.00117739	0.00189489	0.000254194	0.00233157	0.00141399	0.00153421	0.00160702	0.00201602	0.00304363	0	0.000362506	0	0.000617818	0.000587314	0.0013277	0.000658249	0.000264845	0.000286355	0.00106664	0.000418535	0.00103279	0.00327953	0.00438014	0	0.00176523	0.00109535	0	0.00763026	0.0463279	0.000823342	0.0020499	0.00158054	0	0.00378021	0.000891266	0.00126602	0.000635801	0.000489237	0	0.000917311
Bifidobacterium	0.00113749	0	0	0	0	0	0.000877193	0	0	0	0	0	0.000242872	0	0	0	0	0	0.00145391	0	0.000120308	0	0	0	0	0	0	0	0	0	0	0	0	0	0	0	0	0	0.000668965	0	0	0	0	0	0	0	0.00171233	0	0
Blautia	0	0	0	0	0	0	0	0	0	0	0	0	0	0	0	0	0	0	0	0	0	0	0	0	0	0	0	0	0	0	0	0	0	0	0	0	0	0	0	0	0	0	0	0	0	0	0	0	0
Brachymonas	0	0	0	0	0	0	0.000398724	0	0	0	0	0	0	0	0	0	0	0	0	0	0	0	0	0	0	0	0	0	0	0	0	0	0	0	0	0	0	0	0	0	0	0	0	0	0	0	0	0	0
Bradyrhizobium	0	0	0	0	0	0	0	0	0	0	0	0	0	0	0	0	0	0	0	0	0	0	0	0	0	0	0	0	0	0	0	0	0	0.000294204	0	0	0	0	0	0.000292843	0	0	0.000337519	0	0.000237379	0	0	0	0
Bulleidia	0	0	0	0	0	0.000331661	0	0	0	0	0	0	0	0	0	0	0	0	0	0	0	0	0	0	0	0	0	0	0	0	0	0	0	0	0	0	0	0	0	0	0	0	0	0	0	0	0	0	0
Butyrivibrio	0.00142187	0.000385981	0.0178338	0.00702576	0	0	0	0.00042349	0.0105755	0.00358124	0.00306526	0	0	6.14779e-05	0	0	0.00689692	0.000507271	0.00227779	0.00103573	0.000962464	0.00531323	0.0027408	0.00078455	0.00460774	0	0.0070157	0.000609508	0.0124963	4.3033e-05	0	0.000398195	0.011054	0.00073551	0.00104058	0	0.000218007	0	0.0148202	0	0	0	0.00310517	0.000693207	0	0.000231201	0	0.000105602	0.00445551
CAG-56	0	0	0	0	0	0	0	0	0	0	0	0	0	0	0	0	0	0	0	0	0	0	0	0	0	0	0	0	0	0	0	0	0	0	0	0	0	0	0	0	0	0	0	0	0	0	0	0	0
Campylobacter	0.029646	0.00671607	0.0386993	0.017768	0.000137698	0.0302226	0.0417863	0.0329616	0.0297576	0.0335067	0.0236861	0.0160142	0.0153981	0.015308	0.0108418	0.0140305	0.0309831	0.0388908	0.0150722	0.0485241	0.039461	0.0459656	0.0971026	0.0063971	0.0641494	0.0608613	0.0592755	0.050386	0.0587743	0.0154058	0.012042	0.0178745	0.0564307	0.03604	0.0268908	0	0.030303	0.00484827	0.0315443	0.0286986	0.0470038	0	0.0282841	0.00980392	0.00830828	0.0299405	0.0145548	0.00110882	0.0355786
Candidatus_Saccharimonas	0	0	0	0	0	0	0	0	0	0	0	0	0.000534318	0	0	0	0	0	0	0	0	0	0	0	0.000179522	0	0	0	0	0	0	0	0.00022108	0	0	0	0.000218007	0	0	0	0	0	0	0	0.000237379	0	0.000244618	0	0
Capnocytophaga	0.000710934	0.0041686	0.0285935	0.00432746	3.44246e-05	0.0141371	0.00933014	0.000494071	0.0259886	0.00873234	0.0029538	0.0260549	0.0105406	0.00860691	0.00572773	0.00271957	0.00663165	0.0173318	0.00184162	0.00600725	0.00228585	0.0284814	0.0132472	0.0079662	0.00724074	0.000688596	0.00687252	0.0547034	0.00233184	0.00636888	0.00917243	0.0203964	0.00735091	0.00500147	0.0177994	0	0.0374973	0.00826001	0.00138939	0.0333255	0.028381	0	0.0247064	0.0139632	0.0199399	0	0.00379159	0.000528011	0.00858341
Cardiobacterium	0.000284374	7.71962e-05	0.000535014	0.000916404	0	0.00439451	0.000318979	0	0.00174383	0.00745683	0.000167196	0.000635486	0	0.00104512	0.000255702	0	0.000212213	0.00253635	0.000193855	0.0007768	0	0.00166811	0	0.00054315	0.000179522	0	0.00209994	0.000507924	0.000896861	0.000344264	0.000102485	0.000309707	0.00049743	0.00220653	0.00295745	0	0.000436015	0.000718262	0.000308753	0.00620827	0.000274876	0	0.00222762	0.00138641	0.00126602	5.78001e-05	0.000366928	0.000105602	0.0011794
Catenibacterium	0	0	0	0	0	0	0	0	0	0	0	0	0	0	0	0	0	0	0	0	0	0	0	0	0	0	0	0	0	0	0	0	0	0	0	0	0	0	0	0	0	0	0	0	0	0	0	0	0
Catonella	0.00135077	0.000771962	0.00422066	0.000661847	0	0.00377265	0.0106858	0.00684641	0.00489396	0.00353218	0.00133757	0.000254194	0.00238014	0.0047338	0.00122737	0.00339947	0.00482784	0.0103991	0.00101774	0.00673226	0.0199711	0.00228593	0.00358914	0.00042245	0.00550536	0.00111235	0.00233857	0.00370784	0.00400598	0.00413116	0.000717397	0.00610565	0.0088432	0.00867902	0.0084342	0.000135342	0.00196207	0.00125696	0.00843925	0.00433408	0.00240517	0	0.00769542	0.00460487	0.00102864	0.0021964	0.000611546	5.28011e-05	0.0053073
Centipeda	0	0	0	0.000152734	0	0	0	0	0	0	0	0	0	6.14779e-05	0	0	0	0.000422726	0	0	0	0.00129742	0	0.00030175	0.000777931	0	0.000286355	0	0	0	0	0	0.00060797	0	0.000383373	0	0	0	0	0	0	0	0	0.000247574	0	0	0	0	0
Chloroplast	0	0	0.000118892	0.000661847	0	0.000165831	0	0	0	0.000294349	0	0	0.0267159	0	0.0026593	0	0	0	0	0	0.000240616	0.0006796	6.52571e-05	6.035e-05	5.98408e-05	0	0	0	0	0.00111886	0	0.000176975	0	0	0	0	0	0	0.00252148	0	0	0	0	0	0	0.00606901	0.0358977	0	0
Chryseobacterium	0	0	0	0	0	0	0	0	0	0	0	0	0	0	0	0	0	0	0	0	0	0	0	0	0	0	0	0	0	0	0	0	0	0	0	0	0	0	0	0	0	0	0	0	0	0	0	0	0
Clostridia_UCG-014	0.000639841	0	0.0051718	0.00600753	0.000275397	0.000580407	0.00199362	0.0053642	0.00410643	0.000833987	0.00189489	0	0.013698	0.00338129	0	0.00550096	0.00663165	0.00727088	0.00596104	0.0178664	0.00769971	0.00821698	0.0140303	0.00307785	0.017653	0.00317813	0.00181358	0.0133584	0.000956652	0.00520699	0.00743018	0.0115034	0.0211684	0.0127979	0.00783175	4.51141e-05	0.0130804	0.000359131	0.0129162	0.00673539	0.0160803	0	0.00432024	0.00391167	0.00727963	0	0.0033635	0.000369608	0.00963177
Clostridia_vadinBB60_group	0	0	0	0	0	0.000373119	0.00518341	0	0	0	0	0	0	0.000983647	0	0	0	0	0	0.000258933	0	0	0	0	0	0	0	0	0	0	0.000153728	0	0	0	0	0	0.000436015	0.000359131	0	0	0	0	0	0.00103981	0	0	0	0	0
Collinsella	0	0	0	0	0	0	0	0	0	0	0	0	0	0	0	0	0	0	0	0	0	0	0	0	0	0	0	0	0	0	0	0	0	0	0	0	0	0	0	0	0	0	0	0	0	0	0	0	0
Comamonas	0	0	0.00457734	0	0	0	0	0	0.00123755	0	0	0	0	0	0	0	0	0.00109909	0	0.000362506	0	0	0	0	0	0	0	0.000761885	0.000298954	0	0.000102485	0	0	0	0.00021907	0	0.00130804	0	0	5.85686e-05	0	0	0.0018226	0	0.000949517	0	0.000183464	0	0
Coprococcus	0	0	0	0	0	0	0	0	0	0	0	0	0	0	0	0	0	0	0	0	0	0	0	0	0	0	0	0	0	0	0	0	0	0	0	0	0	0	0	0	0	0	0	0	0	0	0	0	0
Corynebacterium	0	0	0.00059446	0.000865492	0	0.0021558	0.00167464	0	0	0.00181515	0	0.0044484	0.00165153	0.0025206	0.000255702	0	0	0.00118363	0.000242319	0	0	0.0013592	0	0.00078455	0.00071809	0.00105938	0.00119315	0	0	0.00116189	0.000204971	0.000486683	0.00060797	0.00205943	0.00142396	0	0	0	0	0.00269415	0.000549753	0	0	0.00183205	0.000870391	0	0	0.000580812	0.000327611
Coxiella	0	0	0	0	0	0	0	0	0	0	0	0	0	0	0	0	0	0	0	0.00015536	0	0	0	0	0	0	0	0	0	0	0	0	0	0	0.000383373	0	0	0	0	0	0	0	0	0	0	0	0	0	0
Cryptobacterium	0	0	0	0	6.88492e-05	0	7.97448e-05	0	0	0	0	0	0	0	0	0	0	0	0	0	0.000240616	0	0	0.00018105	0	0	0	0	0	0	0	0	0	0.000147102	0	0	0	0	0	0	0	0	0	0	0	0	0	0	0
Cupriavidus	0	0	0	0	0	0	0	0	0	0	0	0	0	0	0	0	0	0	0	0	0	0	0	0	0	0	0	0	0	0	0	0	0	0	0	0	0	0	0	0	0	0	0	0	0	0	0	0.187655	0
Cutibacterium	0	0	0	0	0	0	0	0	0	0	0	0.000381291	0	0	0	0	0	0	0	0	0	0	0	0	0	0	0	0	0	0	0	0	0	0	0	0	0	0	0	0	0	0	0	0	0	0	0	0	0
Defluviitaleaceae_UCG-011	0	7.71962e-05	0	0	0	0	0.00781499	0	0.00101254	0	0	0	0	0.000676257	0	0	0	0	0.000193855	0	0	0	0	0	0.000119682	0	0	0	0	0	0	0.000486683	0.00105013	0.00132392	0.000383373	0	0.00109004	0	0.000257294	0	0	0	0	0.00227768	0	0	0	0	0
Delftia	0	0	0	0	0	0	0	0	0	0	0	0	0	0	0	0	0	0	0	0	0	0	0	0	0	0	0	0	0	0	0	0	0	0	0	0	0	0	0	0	0	0	0	0	0	0	0	0	0
Desulfobulbus	0	0	0	0	0	0	0.000478469	0	0	0	0	0	0	0	0	0	0	0	4.84637e-05	0	0.000481232	0	0	0	0	0	0	0	0.000179372	0	0	0	0	0	0	0	0	0	0.000102918	0	0	0	0	0.000544662	0	0	0	0	0
Dialister	0.000782028	0.00061757	0.000237784	0.00076367	0.000137698	0.00443597	0.0228868	0.000141163	0	0.00976256	0.000111464	0.00152517	0.000582892	0.00338129	0.000153421	0.00043266	0.00137938	0.00566452	0.000630028	0.00258933	0.00372955	0.0006796	0.000522057	0.00428485	0.00418886	0.000105938	0.000286355	0	0.00292975	0.00073156	5.12426e-05	8.84877e-05	0.0038689	0.00485437	0.0146229	0	0.000218007	0.00107739	0.00540318	0.00263559	0.000206157	0	6.75037e-05	0.00287186	0.00181991	0.000578001	0	0	0.00157253
Dorea	0	0	0	0	0	0	0	0	0	0	0	0	0	0	0	0	0	0	0	0	0	0	0	0	0	0	0	0	0	0	0	0	0	0	0	0	0	0	0	0	0	0	0	0	0	0	0	0	0
Eggerthia	0	0	0	0	0	0	0	0	0	0	0	0	0	0	0	0	0	0	0	0	0	0	0	0	0	0	0	0	0	0	0	0	0	0	0	0	0	0	0	0	0	0	0	0	0	0	0	0	0
Eikenella	0	0	0.000416122	0.000101823	0	0.00145102	0.000398724	0	0.00045002	0.000883046	0	0.000381291	0	0.000184434	0.000153421	6.18085e-05	0	0.000253635	4.84637e-05	0.000207147	0	0.000370691	0.000522057	0	0.000299204	0	0.000286355	0.000507924	0.000179372	0.000172132	0.000102485	0.000309707	0	0.000294204	0.000931048	0	0	0.000718262	0.000257294	0.000351412	0	0	0.00148508	0	0.000316506	0	0.000428082	0	0.000131044
Erysipelotrichaceae_UCG-006	0	0	0	0	0	0.00070478	0	0	0	0	0	0	0	0	0	0	0.00015916	0	0	0	0	0	0	0	0	0	0	0	0	0	0	0	0	0	0	0	0	0	0	0	0	0	0	0	0	0	0	0	0
F0058	0.00021328	7.71962e-05	0	0.000305468	0.000103274	0	0	0	0	0.00284537	0.000111464	0.00088968	0	0.00104512	0	0	0.000689692	0	0	0.000362506	0.000721848	0.000617818	0	0.00054315	0.000837772	0	0	0	0.000896861	0	0.000614912	0.000973365	0.00171337	0.00117682	0.00065721	0	0	0	0.000360212	0.000468549	0.000481034	0	0.000675037	0.000297089	0.000237379	0	0.000183464	0	0
F0332	7.10934e-05	0	0	0.000152734	0	0.000373119	0.00015949	0	0	0	0	0	0	0.000491823	0	0	0	0	0	0	0	0	0.000130514	0.0001207	0	0	0	0	5.97907e-05	0	0	8.84877e-05	0	0	0.000328605	0	0	0	0	0.000527117	0	0	0	0	0.000237379	0	0	0	0
Faecalibacterium	0	0	0	0	0	0	0	0	0	0	0	0	0	0	0	0	0	0	0	0	0	0	0	0	0	0	0	0	0	0	0	0	0	0	0	0	0	0	0	0	0	0	0	0	0	0	0	0	0
Family_XIII_UCG-001	0	0	0	0	0	0	0.000478469	7.05816e-05	0.000618777	0	0	0	0	0	0	0	0	0	0	0.000673226	0	0	0	0	0.000418886	0	0.000190903	0	0.000358744	0	5.12426e-05	8.84877e-05	0.00044216	0.000147102	0.000109535	0	0	0	0.000617506	0	0	0	0.000135007	4.95148e-05	0.000395632	0	0	0	0.000196567
Faucicola	0	0	0	0	0	0	0	0	0	0	0	0	0	0	0	0	0	0	0	0	0	0	0	0	0	0	0	0	0	0	0	0	0	0	0	0	0	0	0	0	0	0	0	0	0	0	0	0	0
Filifactor	0	0.000154392	0	0.000560024	0	0	0.00701754	0	0	0	0	0	0	0.00129104	0	0	0	0.000422726	0.000581564	0.00031072	0	0	0	0	0.000299204	0	0.000286355	0	0.000478326	0.000387297	0	0	0.00099486	0.00338335	0.00115012	0	0	0	0.000720424	0	0	0	0	0.00406021	0	0	0	0	0.000458655
Finegoldia	0	0	0	0	0	0	0	0	0	0	0	0	0	0	0	0	0	0	0	0	0	0	0	0	0	0	0	0	0	0	0	0	0	0	0	0	0	0	0	0	0	0	0	0	0	0	0	0	0
Flavobacterium	0	0	0	0	0	0	0	0	0	0	0	0	0	0	0	0	0	0	0	0	0	0	0	0	0	0	0	0	0	0	0	0	0	0	0	0	0	0	0	0	0	0	0	0	0	0	0	0	0
Fretibacterium	0	0	0	0.000814581	0	0.000994984	0.00837321	0	0	0.000441523	0	0	0	0.000799213	0	0	0	0	0	0	0.00132339	0	0	0	0.000598408	0	4.77259e-05	0	0.000179372	0	0	0	0	0.000588408	0	0	0	0	0.000617506	0	0	0	0	0.00247574	0	0	0	0	0
Fusicatenibacter	0	0	0	0	0	0	0	0	0	0	0	0	0	0	0	0	0	0	0	0	0	0	0	0	0	0	0	0	0	0	0	0	0	0	0	0	0	0	0	0	0	0	0	0	0	0	0	0	0
Fusobacterium	7.10934e-05	0	0.00356676	0.00218919	0.000137698	0.00700634	0.0110845	0.000776398	0.0133318	0.00946821	0.00824834	0.00279614	0.00820906	0.0144473	0.00409123	0.0132888	0.0074805	0.00727088	0.00140545	0.0062144	0.00794033	0.0154454	0.00535108	0.0260712	0.0138232	0.00195985	0.00873383	0.0123933	0.00496263	0.00206558	0.00804509	0.00442439	0.0132648	0.0105914	0.0174708	0	0.0137345	0	0.0063809	0.00626684	0.00783397	0	0.00344269	0.00668449	0.00902041	0.000231201	0.000366928	0.00554412	0.00550387
Gemella	0.00248827	0.057048	0.0102247	0.00290194	0.000757341	0.0901704	0.0901116	0.0045878	0.0163695	0.0100078	0.00635345	0.0132181	0.0907854	0.0986106	0.00475606	0.0181717	0.0131041	0.063578	0.00179316	0.0210772	0.030077	0.00457185	0.0238188	0.0452022	0.00700138	0.000847503	0.00825657	0.0349959	0.00394619	0.00628281	0.0315142	0.0111495	0.0108329	0.0441306	0.0344488	0.000812054	0.030739	0.253546	0.0133278	0.0667682	0.0363524	0	0.0403672	0.0246583	0.0564963	0.00589561	0.00415851	0.000105602	0.00701088
Gordonia	0	0	0	0	0	0	0	0	0	0	0	0	0	0	0	0	0	0	0	0	0	0	0	0	0	0	0	0	0	0	0	0	0	0	0	0	0	0	0	0	0	0	0	0	0	0	0	0.000528011	0
Granulicatella	0.00469217	0.0230045	0.0137915	0.0036147	0.0019622	0.0226359	0.00438596	0.0100932	0.00860663	0.00382653	0.0603578	0.00749873	0.0397824	0.0148777	0.0120691	0.0169355	0.0186217	0.0340717	0.00242319	0.0161056	0.0120308	0.0187817	0.00770034	0.0503923	0.00305188	0.0188569	0.0122178	0.0202154	0.00573991	0.0135984	0.0277735	0.0109282	0.00337147	0.00617829	0.00974862	0.00306776	0.0204927	0.0258574	0.0129162	0.043985	0.0298241	0	0.00675037	0.0104476	0.0317297	0.0310965	0.0206091	0.000528011	0.00950072
Haemophilus	0.00426561	0.183804	0.0277613	0.0155789	0.00144583	0.0544339	0.0334131	0.0842744	0.034089	0.118279	0.127794	0.0341891	0.0520717	0.0393459	0.125243	0.0534644	0.122606	0.0687352	0.0646506	0.0692387	0.05077	0.0268133	0.108523	0.0619795	0.0411106	0.0523862	0.129289	0.0576493	0.0592526	0.0981152	0.141276	0.0971153	0.0253689	0.0338335	0.133578	0.0012632	0.057772	0.131083	0.0420933	0.134473	0.0692001	1	0.0398947	0.00980392	0.0905207	0.0342177	0.0040362	0.207403	0.0272572
Howardella	0	0	0	0	0	0	0.00119617	0	0	0	0	0	0	0	0	0	0	0	4.84637e-05	0	0	0	0	0	0	0	0.000238629	0	0.000358744	0	0	8.84877e-05	0.00011054	0	0	0	0	0	0.00046313	0	0	0	0	0.000346603	0	0	0	0	0.000131044
Johnsonella	0	0	0	0	0	0.000290204	0.00326954	0	0.000618777	0.000392465	0	0	0	0.000430346	0	0.000556277	0.000212213	0.00414271	0	0	0	0	0	0.00138805	0.000179522	0	0.000286355	0.000609508	0.000358744	0.000129099	0	0.00296434	0.00027635	0.00161812	0.00147872	0	0.000654022	0.00107739	0	0	0.00377955	0	0	0.00153496	0	0	0	0	0.00229328
Kingella	0.000426561	0.000463177	0.000475568	0.00117096	0.000103274	0.000373119	0.000478469	0.000141163	0.000281262	0.00289443	0.00027866	0.0100407	9.71487e-05	0.000553301	0.00112509	6.18085e-05	0.000106106	0	0.000872347	0.00046608	0.00108277	0.000926727	0	0.00078455	0.000658249	0	0.000381807	0.000304754	0	0.00400207	0.000614912	4.42439e-05	0.00359255	0.000588408	0.00481954	0	0.00261609	0.00179565	0.000617506	0.00140565	0.000137438	0	0.000270015	0.00584274	0.000870391	0.0001156	0.000305773	0	0.00248984
Klebsiella	0	0	0	0	0	0	0	0	0	0	0	0	0	0	0	0	0	0	0	0	0	0	0	0	0	0	0	0	0	0	0	0	0	0	0	0	0	0	0	0	0	0	0	0	0	0	0	0	0
Kocuria	0	0	0	0	0	0	0	0	0	0	0	0	0	0	0	0	0	0	0	0	0	0	0	0	0	0	0	0	0	0	0	0	0	0	0	0	0	0	0	0	0	0	0	0	0	0	0	0.00322087	0
Lachnoanaerobaculum	0.00149296	0.00115794	0.00499346	0.00610936	0.000550793	0.00397993	0.00135566	0.0015528	0.00315014	0.00328689	0.00523881	0.00177936	0.000534318	0.000614779	0.00465378	0.00259596	0.00323625	0.00498816	0.00281089	0.00616261	0.0075794	0.00327443	0.00371966	0.0032589	0.00269284	0.01017	0.0027681	0.0110727	0.00759342	0.00253894	0.00184473	0.00557473	0.00447687	0.00073551	0.00230024	0.00175945	0.00261609	0	0.00483713	0.00181563	0.00749038	0	0.00236263	0.00415924	0.000633012	0.000462401	0.00293542	0	0.0142183
Lachnoclostridium	0	0	0	0	0	0	0	0	0	0	0	0	0	0	0	0	0	0	0	0	0	0	0	0	0	0	0	0	0	0	0	0	0	0	0	0	0	0	0	0	0	0	0	0	0	0	0	0	0
Lactobacillus	0	0	0	0	0	0.000414577	0.0015949	0	0	0	0	0.00101678	0	0.000430346	0	0	0	0	0	0	0	0	0	0	0	0	0	0	0	0	0	0	0	0	0	0	0	0	0	0	0	0	0	0	0	0	0	0	0
Lactococcus	0	0	0.000118892	0	0	0	0	0	0	0	0	0	0	0	0	0	0	0	0	0	0	0	0	0	0	0	0	0	0	0	0	0	0	0	0	0	0	0	0.000257294	0	0	0	0.000202511	9.90295e-05	0.000237379	0	0	0	0
Lautropia	0.000284374	7.71962e-05	0.000535014	0.00646574	0	0.00165831	0.00143541	0.000211745	0.000506272	0.0159929	0.000613052	0.000254194	0.0238014	0.0856388	0.00163649	6.18085e-05	0.000795798	0.000422726	0	0.00108752	0.000481232	0.000494254	0	0.00271575	0.000478727	0.000794534	0.00501122	0.000304754	0	0	0.000102485	0.00995487	0.00149229	0.0111798	0.0229476	4.51141e-05	0	0.00215479	0.000926259	0.000878529	0.000137438	0	0.0105306	0.00158447	0.00553885	0	0	0.00290406	0.00268641
Lentimicrobium	0	0	0	0	0	0	0.00143541	0	0	0	0	0	0	0.00215173	0	0	0.000318319	0	0.000193855	0.00031072	0	0	0	0	0	0	0.000238629	0	0	0	0	0	0	0	0.000547675	0	0	0	0	0	0	0	0	0.00480293	0	0	0	0	0.000327611
Leptotrichia	0.000284374	0	0.00600404	0.00040729	0	0.00124373	0	0	0.00191258	0.00191327	0.00105891	0.00190646	0.00194297	0.00184434	0.000153421	0.00247234	0.00127328	0.000929997	0.00101774	0.00326256	0.000240616	0.00599283	0.000978857	0.0007242	0.0029322	0.00164204	0.00272037	0.00147298	0.00221226	0.000602461	0.000307456	0.000398195	0.00491903	0.00102971	0.00153349	0	0	0	0.00411671	0.00310413	0.0017867	0	0.00054003	0.00277283	0.000316506	5.78001e-05	0.000428082	0	0.010287
Leuconostoc	0	0	0	0	0	0	0	0	0	0	0	0	0	0.000122956	0	0	0	0	0	0	0.000721848	0	0	0	0	0	0	0	0	0	0	0	0	0	0	0	0	0	0	0	0	0	0	0	0	0	0	0	0
Ligilactobacillus	0	0	0	0	0	0	0	0	0	0	0	0	0	0	0	0	0	0	0	0	0	0	0	0	0	0	0	0	0	0	0	0	0	0	0	0	0	0	0	0	0	0	0	0	0	0	0	0	0
Limosilactobacillus	0	0	0	0	0	0	0	0	0	0	0	0.00114387	0	0	0	0	0	0	0	0	0	0	0	0	0	0	0	0	0	0	0	0	0	0	0	0	0	0	0	0	0	0	0	0	0	0	0	0	0
Lutimaribacter	0	0	0	0	0	0	0	0	0	0	0	0	0	0	0	0	0	0	0	0	0	0	0	0	0	0	0	0	0	0	0	0	0	0	0	0	0	0	0	0	0	0	0.000405022	0	0	0	0	0	0
Massilia	0.000782028	0	0	0	0	0	0	0	0	0	0	0.000635486	0	0	0	0	0	0	0	0	0	0	0	0	0	0	0	0	0	0	0	0.000265463	0	0.00132392	0.000492908	0	0	0	0	0	0	0	0	0	0	0	0	0	0
Megasphaera	0.013721	0.000540374	0.015991	0.0336524	0.000481944	0.00501638	0.00223285	0.00585827	0.00163132	0.0111852	0.00183916	0.000381291	0.00155438	0.00239764	0.00271044	0.00531553	0	0.000929997	0.0212756	0.0182289	0.0137151	0.00988509	0.00117463	0.0018105	0.00945485	0.00683299	0.00524984	0.00726331	0.0238565	0.00262501	0.00184473	0	0.00685348	0.00264784	0.00087628	0	0	0.000179565	0.0120414	0	0.00192413	0	0.00290266	0.0191622	0.0038772	0.00479741	0.0200587	5.28011e-05	0.0248329
Microbacterium	0	0	0	0	0	0	0	0	0	0	0	0	0	0	0	0	0	0	0	0	0	0	0	0	0	0	0	0	0	0	0	0	0	0	0	0	0	0	0	0	0	0	0	0	0	0	0	0.000316807	0
Mobiluncus	0	0	0	0	0	0	0	0	0	0	0.000111464	0	0	0	0	0	0	0.000338181	0	0.00181253	0	0	0	0	0	0	0	0	0.000717489	0.000129099	0	0	0	0.000294204	0	0	0	0	0	0	0	0	0.000405022	0	0	0	0	0	0
Mogibacterium	0.00149296	0	0.00148615	0.00249465	6.88492e-05	0.00339953	0.00239234	0.000705816	0.00067503	0.00103022	0.00100318	0.000381291	0.00155438	0.000430346	0.000102281	0.00117436	0.000530532	0.000253635	0.000290782	0.00445365	0.00216554	0.00444829	0.000587314	0.00066385	0.000957453	0.000105938	0.000715888	0.000558716	0.00077728	0.000559429	0.000153728	0	0.00121594	0	0.00153349	4.51141e-05	0	0	0.00257294	0.000117137	0.000481034	0	0.000472526	0.00227768	0.000158253	0.000289001	0.000428082	0	0.00288298
Moraxella	0	0	0.00499346	0	0	0	0	0	0	0	0	0	0	0	0	0	0.00122022	0	0	0	0	0	0	0	0	0	0	0	0	0	0	0	0	0	0	0	0	0	0	0	0	0	0	0	0	0	0	0	0
Moryella	0	0	0	0	0	0	0	0	0	0	0	0	0	0	0	0	0	0	0	0	0	0	0	0	0	0	0	0	0	0	0	0	0	0	0	0	0	0	0	0	0	0	0	0	0	0	0	0	0
Muribaculaceae	0	0	0	0	0	0	0	0	0	0	0	0	0	0	0	0	0	0	0	0	0	0	0	0	0	0	0	0	0	0	0	0	0	0	0	0	0	0	0	0	0	0	0	0	0	0	0	0	0
Mycoplasma	0	0	0	0	0	0	0.0030303	0	0	0.000392465	0	0	0	0.00141399	5.11404e-05	0	0	0	0	0.000103573	0	0.000123564	0.000261028	0	0	0	0	0	0	0	0	0	0.00016581	0.000294204	0.000164303	0	0	0	0	0	0	0	0	0.000445633	0	0	0	0	0
Neisseria	0.00184843	0.264088	0.18137	0.00549842	0.00891597	0.0299739	0.0085327	0.127329	0.327952	0.0424352	0.141504	0.0245297	0.215476	0.0893274	0.121765	0.0780642	0.333439	0.181941	0.0270427	0.100052	0.00782002	0.0698134	0.0740016	0.16892	0.137873	0.244557	0.0125042	0.27626	0.00233184	0.144376	0.278145	0.318025	0.0494666	0.00456016	0.0325867	0	0.230652	0.109176	0.124839	0.084573	0.111943	0	0.258404	0.0279758	0.345862	0.002023	0.00574853	0.00195364	0.0225396
Nevskia	0	0	0	0	0	0	0	0	0	0	0	0	0	0	0	0	0	0	0	0	0	0	0	0	0	0	0	0	0	0	0	0	0	0	0	0	0	0	0	0	0	0	0	0	0.000237379	0	0	0	0
Odoribacter	0	0	0	0	0	0	0	0	0	0	0	0	0	0	0	0	0	0	0	0	0	0	0	0	0	0	0	0	0	0	0	0	0	0	0	0	0	0	0	0	0	0	0	0	0	0	0	0	0
Olsenella	0.000142187	0	0	0.000661847	0	0.000331661	0.00119617	0	0	0.000343407	0	0	0	0.000983647	0	0	0	0	0	0.00031072	0	0	0	0	0.00071809	0	0	0	0.000298954	0	0	0	0.00027635	0	0.00021907	0	0	0	0.000514589	0	0	0	0	9.90295e-05	0	0	0	0	0
Oribacterium	0.0434381	0.00926355	0.0309713	0.0333469	0.00044752	0.00808424	0.00837321	0.0124929	0.0556899	0.0492053	0.0128741	0.0200813	0.0291446	0.0266199	0.00787563	0.017121	0.0522044	0.0670443	0.00993506	0.0356292	0.0276708	0.0120474	0.082224	0.0158721	0.0716295	0.0224588	0.0360808	0.0254978	0.0446637	0.052242	0.0186523	0.0282718	0.0123805	0.101206	0.0163755	0.00604529	0.0279049	0.00251392	0.0496578	0.0281129	0.027144	0	0.026394	0.0162904	0.00941605	0.0133518	0.0367539	0.000422409	0.0311231
Paenibacillus	0	0	0	0	0	0	0	0	0	0	0	0	0	0	0	0	0	0	0	0	0	0	0	0	0	0	0	0	0	0	0	0	0	0	0	0	0	0	0	0	0	0	0	0	0	0	0	0	0
Parascardovia	0	0	0	0	0	0	0	0	0	0	0	0	0	0	0	0	0	0	0	0	0	0	0	0	0.000299204	0	0	0	0	0	0	0	0	0	0	0	0	0	0	0	0	0	0	0	0	0	0	0	0
Parvimonas	0.000142187	0.000231589	0	0.00274921	0.000309821	0.0046018	0.00829346	0	0.00281262	0.0129023	0.00339965	0.00216065	0.0017001	0.0016599	0.000204562	0.00111255	0.00259961	0.00743997	0	0.00253755	0.00998556	0.00463363	0.000130514	0.0112855	0.00305188	0.000105938	0.00338854	0.00259041	0.00275037	0.000172132	0.00799385	0.00482258	0.00491903	0.00411886	0.0102963	0.000406027	0.00479616	0.000179565	0.00128647	0.00128851	0.00274876	0	0.000810045	0.00351555	0.00261117	5.78001e-05	0.00079501	0	0.00484864
Pelomonas	0	0	0	0.000152734	0	0	0.00015949	0	0	9.81162e-05	0	0.000381291	4.85743e-05	0	5.11404e-05	0	0	8.45451e-05	4.84637e-05	0	0	0	0	0.0001207	0	0	0	5.07924e-05	0	0.000172132	0	4.42439e-05	0	0	0.000164303	0	0	0	5.14589e-05	0	0	0	0	0	7.91264e-05	0	0	5.28011e-05	6.55222e-05
Peptoanaerobacter	0	0	0	0	0	0.00207288	0.00015949	0	0	0	0	0	0	0.00030739	0	0	0	0	0.000290782	0.000207147	0	0	0	0	0.000359045	0	0	0	0	0	0	0.00057517	0.00071851	0.00102971	0	0	0	0	0	0	0	0	0	0.00138641	0	0	0	0	6.55222e-05
Peptococcus	0	0	0	0	0	0	0.00103668	0	0	0.000196232	0	0	0	0	0	0	0.000371372	0.000929997	0	0.000258933	0.000360924	0	0	0	0.000299204	0	0.000238629	0	0.000358744	0	0	0.000132732	0	0	0	0	0	0	0	0	0	0	0	0.000544662	0	0	0	0	6.55222e-05
Peptoniphilus	0	0	0	0	0	0	0	0	0	0	0	0	0	0	0	0	0.00015916	0	0	0	0	0	0	0	0	0	0	0	0	0	0	0	0	0	0	0	0	0	0	0	0	0	0	0	0	0	0	0	0
Peptostreptococcaceae	0	0	0	0	0	0	0	0	0	0	0	0	0	0	0	0	0	0	0	0	0	0	0	0	0	0	0	0	0	0	0	0	0	0	0	0	0	0	0	0	0	0	0	0	0	0	0	0	0
Peptostreptococcus	0.000710934	0.00146673	0.0014267	0	0	0.000538949	0.00143541	0.00367024	0.011363	0.00156986	0.00423564	0	0	0.00387311	0	0.00383213	0.000477479	0.00464998	0	0.00497152	0.00433109	0.00488076	0.00724354	0.00271575	0.00394949	0	0.00219539	0.00386022	0.005142	0.00253894	0.000922367	0.0025219	0.0027635	0.00147102	0.00547675	0.00166922	0.00218007	0.00107739	0.00380796	0.000468549	0.00206157	0	0.00162009	0.00212913	0.00134515	0.000346801	0.000122309	0.00195364	0.00307954
Phocaeicola	0	0	0	0	0	0	0.000239234	0	0	0	0	0	0	0	0	0	0	0	0	0	0	0	0	0	0	0	0	0	0	0	0	0	0	0	0	0	0	0	0	0	0	0	0	0	0	0	0	0	0
Porphyromonas	7.10934e-05	0.0176779	0.0134942	0.00341106	0.00158353	0.0499565	0.14697	0.0170102	0.023176	0.0113324	0	0.000254194	0.0338563	0.03203	0.0245985	0.0542061	0.0643005	0.0307744	0.00508869	0.00471258	0.0229788	0.00939083	0.0552075	0.0474351	0.0157381	0.00418454	0.00906791	0.0393133	0.00233184	0.00176435	0.0304381	0.0257057	0.0105566	0.0152986	0.0271647	0	0.0804447	0.0517149	0.00591777	0.0135293	0.0126443	0	0.0120832	0.0382749	0.0223137	0.00884342	0.000305773	0	0.00642118
Prevotella	0.0223233	0.00277906	0.0310902	0.0337033	0.000963889	0.0324613	0.062201	0.0372671	0.0435957	0.048175	0.0332163	0.00330452	0.0156409	0.0346121	0.00450036	0.0388157	0.0231312	0.0278999	0.0469129	0.0353185	0.0525746	0.0664772	0.0982772	0.0323476	0.039854	0.0413687	0.0502076	0.0313897	0.0508221	0.0123074	0.0146554	0.0186709	0.0760515	0.0323625	0.123391	0.00676712	0.0682363	0.0181361	0.0506355	0.020089	0.0260445	0	0.045565	0.0981382	0.00870391	0.0258945	0.0808464	0.000633613	0.0583148
Prevotella_7	0.154415	0.0138953	0.10516	0.159556	0.00588661	0.141951	0.0819777	0.153091	0.0469708	0.0909046	0.131639	0.0086426	0.0323019	0.0625231	0.22154	0.24402	0.0282243	0.0221508	0.338422	0.089332	0.125241	0.201594	0.0771339	0.0243211	0.153252	0.192171	0.0948313	0.113673	0.11701	0.110078	0.0890597	0.0208389	0.167247	0.0401589	0.0613944	0.0371289	0.0531938	0.017777	0.0780631	0.0357854	0.0645272	0	0.026799	0.117697	0.0135306	0.0869892	0.168848	0.000792016	0.246101
Propionivibrio	0	0	0	0	0	0	0	0	0	0	0	0	0	0	0	0	0	0	0	0	0	0	0	0	0	0	0	0	0	0	0	0	0	0	0	0	0	0	0	0	0	0	0	0	0	0	0	0	0
Pseudomonas	0	0	0	0	0.0234776	0	0	0	0	0	0	0.000254194	0	0	0	0	0	0	0	0	0	0	0	0	0	0	0	0	0	0	0	0	0	0.000588408	0	0.236263	0	0	0	0	0	0	0	0	0	0	0	0	0
Pseudopropionibacterium	0	0	0	0	0	0	0	0	5.62525e-05	9.81162e-05	0	0	0	0	0	0	0	0	0	0	0	0	0	0	0	0	0	0	0	0	0	0	0	0	0.000383373	0	0	0	0	0	0	0	0	0	0	0	0	0	0
RF39	0	0	0	0	0	0	0	0	0	0	0	0	0	0	0	0	0	0	0	0.00145003	0	0	0	0	0	0	0	0	0	0	0	4.42439e-05	0.00066324	0	0	0	0	0	0	0	0	0	0	0	0	0	0	0	6.55222e-05
Rikenellaceae_RC9_gut_group	0	0	0	0	0	0	0.0212121	0	0	0.000343407	0	0	0	0.00454937	0	0	0.000265266	0	0.000436173	0.00165717	0.00324832	0.000123564	0	0	0	0	0.000381807	0	0	0	0.000563669	0	0.00259769	0.00647249	0.000328605	0	0.00174406	0.00215479	0	0	0	0	0.000202511	0.0070311	0	0	0	0	0.000393133
Roseburia	0	0	0	0	0	0	0.00175439	0	0	0	0	0	0	0	0	0	0	0	0	0	0	0	0	0	0	0	0	0	0	0	0	0	0	0	0.000328605	0	0	0	0	0	0	0	0	0	0	0	0	0	0.000327611
Rothia	0.0368264	0.0311101	0.0300797	0.0187354	0.0018245	0.0183243	0.0175439	0.0432665	0.00534398	0.0175137	0.000780249	0.0415608	0.0949143	0.059818	0.0348266	0.0166883	0.0300812	0.0149645	0.00348939	0.0154842	0.0101059	0.0208205	0.0541634	0.0395896	0.043983	0.0470364	0.0505894	0.0104632	0.00920777	0.0314571	0.00307456	0.070569	0.0103908	0.130627	0.0451284	0.00054137	0.00196207	0.0093374	0.037565	0.0227246	0.0090022	0	0.0924126	0.0230244	0.02627	0.0621351	0.0306385	0.00359047	0.0150701
Saccharimonadaceae	0	0	0.000535014	0.00040729	0	0.00070478	0	0	0	0.000196232	0	0	0.00286589	0.000430346	0	0	0.000212213	0	0.000145391	0	0	0.000803163	0	0.00042245	0.000119682	0	0.000334081	0	0	0	0	0	0.00022108	0.00073551	0.000328605	0	0	0	0.000205835	0.000117137	0	0	0	4.95148e-05	0	0.0001156	0	0	6.55222e-05
Saccharimonadales	7.10934e-05	0	0	0	0	0	0.000637959	0	0	0.00024529	0	0	0.00859766	6.14779e-05	0	6.18085e-05	0.000212213	0.000338181	0.000193855	5.17866e-05	0.000962464	0	0.000391543	0	0.0013165	0	0	0.000253962	0.000239163	0	0.000307456	0.000530926	0.00066324	0.000441306	0	0	0	0	0.0017496	0.000644254	0.00103079	0	0	0.000198059	0.000316506	5.78001e-05	0	0	0
Scardovia	0	0	0	0.000560024	0	0	0.000877193	0	0	0	0	0.00139807	0.00145723	0.00030739	0	0	0	0	0	0	0	0	0	0.00042245	0	0	0.000143178	0	0	0.000129099	0	0	0	0	0	0	0	0	0	0	0	0	0	0	0	0	0.000672701	0	0.000393133
Sediminibacterium	0	0	0	0	3.44246e-05	4.14577e-05	7.97448e-05	0	0	0	0	0	0.000437169	0	0	0	0.00015916	0	0	5.17866e-05	0	0	0	0	0	0	0	0	0	4.3033e-05	0	0	0	0	5.47675e-05	0	0	0	0	0	0	0	0.000135007	0	7.91264e-05	0.0001156	0	0	6.55222e-05
Selenomonas	0.0402389	0.000385981	0.0313875	0.021841	0	0.00555533	0.0188198	0.0100932	0.00720032	0.0201629	0.00953018	0.0102949	0.00869481	0.00411902	0.00117623	0.00333766	0.00206908	0.0109063	0.0320345	0.0124288	0.00890279	0.02774	0.0349778	0.00476765	0.0179522	0.00609142	0.0187085	0.00355547	0.0112407	0.000387297	0.00256213	0.00207946	0.0768806	0.0070609	0.00766745	0	0.00109004	0	0.0619565	0.00374839	0.006116	0	0.0103281	0.0644682	0.000316506	0.0010982	0.00489237	0	0.0251605
Serratia	0	0	0	0	0	0	0	0	0	0	0	0	0	0	0	0	0	0	0	0	0	0	0	0	0	0	0	0	0	0	0	0	0	0	0	0.563882	0	0	0	0	0	0	0	0	0	0	0	0	0
Shuttleworthia	0	0	0	0.000305468	0	0	0.00215311	0	0	0	0	0	0	0.000430346	0	0	0	0	0	0	0	0	0	0.00114665	0	0	0.000238629	0	0	0	0	0	0.00038689	0.00485437	0	0	0	0	0.000771883	0	0	0	0	0.000396118	0	0	0	0	0
Simonsiella	0	0	0	0	0	0	0	0	0	0	0	0	0	0	0	0.000927128	0.000424426	0	0	0.000414293	0	0	0	0	0.00107713	0	0	0.000558716	0	0	0	0.000486683	0	0	0.00240977	0	0	0	0	0	0	0	0	0	0	0	0	0	0
Slackia	0	0	0	0	0	0	0	0	0	0	0	0	0	0	0	0	0	0	0	0	0	0	0	0	0	0	0	0	0	0	0	0	0	0	0	0	0	0	0	0	0	0	0	0	0	0	0	0	0
Solobacterium	0.000497654	0	0.000178338	0.000305468	0	0.000994984	0	0.000494071	0.0022501	0.000343407	0.000501588	0	0	0.00030739	0.000357983	0.00179245	0.000106106	0.000507271	0.000533101	0.00295184	0.00192493	0.00111207	0	0.0002414	0.000478727	0.000370782	0.000381807	0.00238724	0.000717489	0.000473363	0.000512426	0.00079639	0.00071851	0	0.000492908	0.000135342	0	0.000179565	0.0017496	0.000117137	0.000206157	0	0	0.000495148	0.000158253	0.0001734	0.000489237	0	0.000786267
Sphingobacterium	0	0	0	0	0	0	0	0	0	0	0	0	0	0	0	0	0	0	0	0	0	0	0	0	0	0	0	0	0	0	0	0	0	0	0	0	0	0	0	0	0	0	0	0	0	0	0	0	0
Staphylococcus	0.0022039	0	0	0.000560024	0	0	0	0	0	0	0	0	0	0.00030739	0	0	0	0	0	0	0.00060154	0	0	0	0	0	0	0	0	0	0	0	0	0	0	0	0	0	0	0	0	0	0	0	0	0	0	0.517609	0
Stenotrophomonas	0	0	0	0	0	0	0	0	0	0.000883046	0	0	0	0	0	0	0	0	0	0	0	0	0	0	0	0	0	0	0	0	0	0	0	0	0	0	0	0	0	0	0	0	0	0	0	0	0	0	0
Stomatobaculum	0.0398834	0.0020843	0.0518369	0.00626209	0	0.00700634	0.00135566	0.00183512	0.00067503	0.0024529	0.000613052	0.000762583	0.00145723	0.00147547	0	0.00228692	0.00307709	0.00836997	0.00261704	0.0054376	0.00252647	0.00518967	0.00143566	0.0061557	0.00269284	0.000317813	0.00324536	0.00284437	0.00203288	0.00434633	0.00317704	0.00261039	0.00967225	0.00353045	0.00952955	0.0028873	0.00130804	0	0.00370504	0.000644254	0.00927708	0	0.000472526	0.00351555	0.00174078	0.00254321	0.0052593	0	0.00904207
Streptobacillus	0	0	0	0	0	0	0	0	0	0	0	0	0	0	0	0	0	0	0	0	0	0	0	0	0	0	0	0	0	0	0	0.000132732	0	0	0	0	0	0	0	5.85686e-05	0	0	0	0	0	0	0	0	0
Streptococcus	0.354401	0.318589	0.165081	0.279859	0.0202072	0.257867	0.174083	0.21965	0.115205	0.232388	0.243326	0.618327	0.171662	0.274315	0.242508	0.249954	0.100695	0.198512	0.140448	0.152822	0.189726	0.0881008	0.0969721	0.283404	0.119861	0.121617	0.21343	0.0967087	0.15133	0.231173	0.198514	0.179188	0.111866	0.350691	0.18725	0.110575	0.170918	0.217095	0.177636	0.331205	0.344489	0	0.227488	0.208705	0.231287	0.443096	0.216915	0.0179524	0.0826235
TM7a	0	0	0	5.09113e-05	0	0.000497492	0	0	0	0	0	0	0.00126293	0	0	0	0.00015916	8.45451e-05	0	0	0	0.000432473	0	0	0	0	0	0	0.000119581	0	0	0.000132732	0	0	0	0	0	0	0	0	0	0	0	0	0	0	0	0	0
TM7x	0	0	0.00101058	5.09113e-05	0	0.000373119	0	0.00183512	0.00202509	0.000392465	0	0	0.00213727	0	0	0.00420298	0.000795798	0.00338181	0.000823883	0.00383221	0.00192493	0.00420116	0.00535108	0.001207	0.00382981	0.00121828	0	0.00259041	0.00496263	0.00426026	0.000512426	0	0.00105013	0.000294204	0.00476477	0.000225571	0.00370613	0	0.00648382	0	0.0017867	0	0	0.000891266	0.000553885	0.0013872	0.00140656	0	0.00248984
Tannerella	0	0.000308785	0.000535014	0.00106914	0	0.000663322	0.0103668	0.000211745	0.00478146	0.00132457	0.000334392	0	0.00252587	0.00209025	0	0.00173064	0.000636639	0.000760906	0.000145391	0.00248576	0.000962464	0.0103176	0.00371966	0.00187085	0.00562504	0	0.00190903	0.00101585	0.00227205	0	0.00112734	0.000752146	0.00066324	0.00161812	0.00158826	0	0.000436015	0.000179565	0.00205835	0.000644254	0.00329852	0	0.000135007	0.00297089	0.00102864	0	0	0	0.00209671
Treponema	0.000284374	0	0	0.000814581	3.44246e-05	0.0013681	0.0250399	0.000141163	0	0.000833987	0	0	0	0.0129104	0	0	0.00212213	0	0.000290782	0.000414293	0.00421078	0.000432473	0.00163143	0.00042245	0.00227395	0	0.000524984	0.000609508	0.00101644	0	0	0.00115034	0.00326093	0.00176523	0.0020264	0	0.000654022	0	0.0017496	0	0	0	6.75037e-05	0.00851654	0.000316506	0	0	0	0.000786267
Unassigned	0	0	0	0.000305468	0.918551	0.000829153	0.0030303	0.00127047	0	0.00220761	5.5732e-05	0	4.85743e-05	0.000184434	0	0	0.000689692	0.000507271	0	0	0	0.00111207	0.0004568	0.0001207	0.00329125	0	0.000668162	0.000507924	0.00077728	0	0	0.000353951	0.0038689	0.00102971	0.000766745	0	0.00327011	0	0	0.000292843	0	0	0	0.00183205	0.000553885	0	0	5.28011e-05	0.000917311
Variovorax	0	0	0	0	3.44246e-05	0	0	0	0	0	0	0	0	0	0	0	0	0	0	0	0	0	0	0	0	0	0	0	0	0	0	0	0.00022108	0	0	0	0	0	0	0	0	0	0	0	0	0	0	0	0
Veillonella	0.194512	0.0394473	0.0844133	0.237399	0.010052	0.121056	0.0308612	0.0866036	0.0666592	0.12186	0.103383	0.131164	0.059795	0.0471536	0.124118	0.0561839	0.0731604	0.109486	0.225841	0.163024	0.22281	0.179847	0.0810493	0.0926976	0.081204	0.139838	0.164797	0.0629317	0.264096	0.197521	0.071586	0.0711441	0.122478	0.0517799	0.0597514	0.00902283	0.030303	0.0420183	0.120156	0.0804147	0.0960005	0	0.0789118	0.112696	0.0591866	0.192012	0.223092	0.0363272	0.186673
W5053	0	0	0	0	0	0	0	0	0	0	0	0	0	0	0	0	0	0	0	0	0	0	0	0	0	0	0	0	0	0	0	0	0	0	0	0	0	0	0	0	0	0	0	0	0	0	0	0	0
Wolinella	0	0	0	0	0	0	0.000717703	0	0	0	0	0	0	0	0	0	0	0	0	0	0	0	0	0	0	0	0	0	0	0	0	0	0	0	0	0	0	0	0	0	0	0	0	0	0	0	0	0	0
[Eubacterium]_brachy_group	0	0.000385981	0	0.00234192	6.88492e-05	0.000787695	0.00526316	0	0.000168757	0.00358124	0	0	0	0	0.000204562	0	0.000106106	0.000338181	0	0.000414293	0.00168431	0.000370691	0	0.00042245	0.000598408	5.29689e-05	0.00124087	5.07924e-05	0.000298954	0.000215165	0	0	0.00138175	0	0.00662687	4.51141e-05	0	0	0.000514589	0.000527117	0	0	0	0.00306991	0.000474759	0	6.11546e-05	0	0.000196567
[Eubacterium]_nodatum_group	0.00255936	0.000463177	0.0257995	0.00203645	0.000206548	0.00932797	0.00255183	0.00677583	0.0237385	0.0110381	0.0105891	0	0.0015058	0.00190582	0.000153421	0.00550096	0.00663165	0	0.000242319	0.0323149	0.0392204	0.0264426	0.0120726	0.00416415	0.0117886	0	0.00763614	0.00685697	0.0517788	0.0103279	0.00881373	0.00592868	0.0510142	0.00514857	0.0136371	0.00121808	0.00523218	0.000718262	0.00735862	0.000234274	0.00542881	0	0	0.00326797	0.00126602	0.0001156	0.00177348	0	0.0254881
[Eubacterium]_saphenum_group	0	0	0	0	0	0	0.00789474	0	0	0	0	0	0	0.000368868	0	0	0	0	0	0	0	0	0	0	0.000359045	0	0	0	0	0	0	0	0	0.00147102	0	0	0	0	0.000566047	0	0	0	0	0.0020301	0	0	0	0	0
[Eubacterium]_yurii_group	0	0	0	0	0	0.000414577	0	0	0.0046127	0.000735871	0	0	0	0.00104512	0	0	0	0.0043118	0	0.00093216	0.000842156	0	0	0	0.000897612	0.000105938	0	0.000660301	0	0	0	0.00225644	0.00182391	0.00191233	0.00175256	0	0.00218007	0	0.00283024	0	0.000687191	0	0.00384771	0.000693207	0.000553885	0	0	0	0.000393133
[Ruminococcus]_gauvreauii_group	0	0	0	0	0	0	0	0	0	0	0	0	0	0	0	0	0	0	0	0	0	0	0	0	0	0	0	0	0	0	0	0	0	0	0	0	0	0	0	0	0	0	0	0	0	0	0	0	0
[Ruminococcus]_torques_group	0	0	0	0	0	0	0	0	0	0	0	0	0	0	0	0	0	0	0	0	0	0	0	0	0	0	0	0	0	0	0	0	0	0	0	0	0	0	0	0	0	0	0	0	0	0	0	0	0
uncultured	0.00682497	0.000231589	0.0160504	0.00840037	0	0.000290204	0.00972887	0.000564653	0	0.0160911	0.000891713	0.00101678	0.000242872	0.000368868	5.11404e-05	0	0	0.000338181	0.00305321	0.00181253	0.00192493	0	0.000717828	0.0028968	0.000359045	0	0.000143178	0.000558716	0	0	0.000153728	0.00154854	0.00596916	0.00117682	0.000383373	0	0	0.000359131	0.00319045	0.00128851	0	0	6.75037e-05	0.00807091	0.00174078	0	0	0	0.00556939
[truncated: 78 more columns]

## Sheet: Genus_RelAbundance_Long
Genus	SampleID	RelAbundance	HPV_status
0319-6G20	2001.fastq	7.10934e-05	HPV_Pos
Abiotrophia	2001.fastq	0	HPV_Pos
Acidibacter	2001.fastq	0	HPV_Pos
Acidovorax	2001.fastq	0	HPV_Pos
Acinetobacter	2001.fastq	0	HPV_Pos
Actinobacillus	2001.fastq	0	HPV_Pos
Actinomyces	2001.fastq	0.00924214	HPV_Pos
Agathobacter	2001.fastq	0	HPV_Pos
Aggregatibacter	2001.fastq	0.000426561	HPV_Pos
Alloprevotella	2001.fastq	0.00447889	HPV_Pos
Alloscardovia	2001.fastq	0.000995308	HPV_Pos
Alysiella	2001.fastq	0	HPV_Pos
Amnipila	2001.fastq	0	HPV_Pos
Anaerococcus	2001.fastq	0	HPV_Pos
Anaeroglobus	2001.fastq	0	HPV_Pos
Atopobium	2001.fastq	0.0171335	HPV_Pos
Bacillus	2001.fastq	0	HPV_Pos
Bacteroides	2001.fastq	0	HPV_Pos
Bergeyella	2001.fastq	0	HPV_Pos
Bifidobacterium	2001.fastq	0.00113749	HPV_Pos
Blautia	2001.fastq	0	HPV_Pos
Brachymonas	2001.fastq	0	HPV_Pos
Bradyrhizobium	2001.fastq	0	HPV_Pos
Bulleidia	2001.fastq	0	HPV_Pos
Butyrivibrio	2001.fastq	0.00142187	HPV_Pos
CAG-56	2001.fastq	0	HPV_Pos
Campylobacter	2001.fastq	0.029646	HPV_Pos
Candidatus_Saccharimonas	2001.fastq	0	HPV_Pos
Capnocytophaga	2001.fastq	0.000710934	HPV_Pos
Cardiobacterium	2001.fastq	0.000284374	HPV_Pos
Catenibacterium	2001.fastq	0	HPV_Pos
Catonella	2001.fastq	0.00135077	HPV_Pos
Centipeda	2001.fastq	0	HPV_Pos
Chloroplast	2001.fastq	0	HPV_Pos
Chryseobacterium	2001.fastq	0	HPV_Pos
Clostridia_UCG-014	2001.fastq	0.000639841	HPV_Pos
Clostridia_vadinBB60_group	2001.fastq	0	HPV_Pos
Collinsella	2001.fastq	0	HPV_Pos
Comamonas	2001.fastq	0	HPV_Pos
Coprococcus	2001.fastq	0	HPV_Pos
Corynebacterium	2001.fastq	0	HPV_Pos
Coxiella	2001.fastq	0	HPV_Pos
Cryptobacterium	2001.fastq	0	HPV_Pos
Cupriavidus	2001.fastq	0	HPV_Pos
Cutibacterium	2001.fastq	0	HPV_Pos
Defluviitaleaceae_UCG-011	2001.fastq	0	HPV_Pos
Delftia	2001.fastq	0	HPV_Pos
Desulfobulbus	2001.fastq	0	HPV_Pos
Dialister	2001.fastq	0.000782028	HPV_Pos
Dorea	2001.fastq	0	HPV_Pos
Eggerthia	2001.fastq	0	HPV_Pos
Eikenella	2001.fastq	0	HPV_Pos
Erysipelotrichaceae_UCG-006	2001.fastq	0	HPV_Pos
F0058	2001.fastq	0.00021328	HPV_Pos
F0332	2001.fastq	7.10934e-05	HPV_Pos
Faecalibacterium	2001.fastq	0	HPV_Pos
Family_XIII_UCG-001	2001.fastq	0	HPV_Pos
Faucicola	2001.fastq	0	HPV_Pos
Filifactor	2001.fastq	0	HPV_Pos
Finegoldia	2001.fastq	0	HPV_Pos
Flavobacterium	2001.fastq	0	HPV_Pos
Fretibacterium	2001.fastq	0	HPV_Pos
Fusicatenibacter	2001.fastq	0	HPV_Pos
Fusobacterium	2001.fastq	7.10934e-05	HPV_Pos
Gemella	2001.fastq	0.00248827	HPV_Pos
Gordonia	2001.fastq	0	HPV_Pos
Granulicatella	2001.fastq	0.00469217	HPV_Pos
Haemophilus	2001.fastq	0.00426561	HPV_Pos
Howardella	2001.fastq	0	HPV_Pos
Johnsonella	2001.fastq	0	HPV_Pos
Kingella	2001.fastq	0.000426561	HPV_Pos
Klebsiella	2001.fastq	0	HPV_Pos
Kocuria	2001.fastq	0	HPV_Pos
Lachnoanaerobaculum	2001.fastq	0.00149296	HPV_Pos
Lachnoclostridium	2001.fastq	0	HPV_Pos
Lactobacillus	2001.fastq	0	HPV_Pos
Lactococcus	2001.fastq	0	HPV_Pos
Lautropia	2001.fastq	0.000284374	HPV_Pos
Lentimicrobium	2001.fastq	0	HPV_Pos
Leptotrichia	2001.fastq	0.000284374	HPV_Pos
Leuconostoc	2001.fastq	0	HPV_Pos
Ligilactobacillus	2001.fastq	0	HPV_Pos
Limosilactobacillus	2001.fastq	0	HPV_Pos
Lutimaribacter	2001.fastq	0	HPV_Pos
Massilia	2001.fastq	0.000782028	HPV_Pos
Megasphaera	2001.fastq	0.013721	HPV_Pos
Microbacterium	2001.fastq	0	HPV_Pos
Mobiluncus	2001.fastq	0	HPV_Pos
Mogibacterium	2001.fastq	0.00149296	HPV_Pos
Moraxella	2001.fastq	0	HPV_Pos
Moryella	2001.fastq	0	HPV_Pos
Muribaculaceae	2001.fastq	0	HPV_Pos
Mycoplasma	2001.fastq	0	HPV_Pos
Neisseria	2001.fastq	0.00184843	HPV_Pos
Nevskia	2001.fastq	0	HPV_Pos
Odoribacter	2001.fastq	0	HPV_Pos
Olsenella	2001.fastq	0.000142187	HPV_Pos
Oribacterium	2001.fastq	0.0434381	HPV_Pos
Paenibacillus	2001.fastq	0	HPV_Pos
Parascardovia	2001.fastq	0	HPV_Pos
Parvimonas	2001.fastq	0.000142187	HPV_Pos
Pelomonas	2001.fastq	0	HPV_Pos
Peptoanaerobacter	2001.fastq	0	HPV_Pos
Peptococcus	2001.fastq	0	HPV_Pos
Peptoniphilus	2001.fastq	0	HPV_Pos
Peptostreptococcaceae	2001.fastq	0	HPV_Pos
Peptostreptococcus	2001.fastq	0.000710934	HPV_Pos
Phocaeicola	2001.fastq	0	HPV_Pos
Porphyromonas	2001.fastq	7.10934e-05	HPV_Pos
Prevotella	2001.fastq	0.0223233	HPV_Pos
Prevotella_7	2001.fastq	0.154415	HPV_Pos
Propionivibrio	2001.fastq	0	HPV_Pos
Pseudomonas	2001.fastq	0	HPV_Pos
Pseudopropionibacterium	2001.fastq	0	HPV_Pos
RF39	2001.fastq	0	HPV_Pos
Rikenellaceae_RC9_gut_group	2001.fastq	0	HPV_Pos
Roseburia	2001.fastq	0	HPV_Pos
Rothia	2001.fastq	0.0368264	HPV_Pos
Saccharimonadaceae	2001.fastq	0	HPV_Pos
Saccharimonadales	2001.fastq	7.10934e-05	HPV_Pos
Scardovia	2001.fastq	0	HPV_Pos
Sediminibacterium	2001.fastq	0	HPV_Pos
Selenomonas	2001.fastq	0.0402389	HPV_Pos
Serratia	2001.fastq	0	HPV_Pos
Shuttleworthia	2001.fastq	0	HPV_Pos
Simonsiella	2001.fastq	0	HPV_Pos
Slackia	2001.fastq	0	HPV_Pos
Solobacterium	2001.fastq	0.000497654	HPV_Pos
Sphingobacterium	2001.fastq	0	HPV_Pos
Staphylococcus	2001.fastq	0.0022039	HPV_Pos
Stenotrophomonas	2001.fastq	0	HPV_Pos
Stomatobaculum	2001.fastq	0.0398834	HPV_Pos
Streptobacillus	2001.fastq	0	HPV_Pos
Streptococcus	2001.fastq	0.354401	HPV_Pos
TM7a	2001.fastq	0	HPV_Pos
TM7x	2001.fastq	0	HPV_Pos
Tannerella	2001.fastq	0	HPV_Pos
Treponema	2001.fastq	0.000284374	HPV_Pos
Unassigned	2001.fastq	0	HPV_Pos
Variovorax	2001.fastq	0	HPV_Pos
Veillonella	2001.fastq	0.194512	HPV_Pos
W5053	2001.fastq	0	HPV_Pos
Wolinella	2001.fastq	0	HPV_Pos
[Eubacterium]_brachy_group	2001.fastq	0	HPV_Pos
[Eubacterium]_nodatum_group	2001.fastq	0.00255936	HPV_Pos
[Eubacterium]_saphenum_group	2001.fastq	0	HPV_Pos
[Eubacterium]_yurii_group	2001.fastq	0	HPV_Pos
[Ruminococcus]_gauvreauii_group	2001.fastq	0	HPV_Pos
[Ruminococcus]_torques_group	2001.fastq	0	HPV_Pos
uncultured	2001.fastq	0.00682497	HPV_Pos
0319-6G20	2025.fastq	0	HPV_Pos
Abiotrophia	2025.fastq	0	HPV_Pos
Acidibacter	2025.fastq	0	HPV_Pos
Acidovorax	2025.fastq	0	HPV_Pos
Acinetobacter	2025.fastq	0	HPV_Pos
Actinobacillus	2025.fastq	0.00880037	HPV_Pos
Actinomyces	2025.fastq	0.00123514	HPV_Pos
Agathobacter	2025.fastq	0	HPV_Pos
Aggregatibacter	2025.fastq	0.00239308	HPV_Pos
Alloprevotella	2025.fastq	0.00378262	HPV_Pos
Alloscardovia	2025.fastq	0	HPV_Pos
Alysiella	2025.fastq	0.00100355	HPV_Pos
Amnipila	2025.fastq	0	HPV_Pos
Anaerococcus	2025.fastq	0	HPV_Pos
Anaeroglobus	2025.fastq	0	HPV_Pos
Atopobium	2025.fastq	0.000154392	HPV_Pos
Bacillus	2025.fastq	0	HPV_Pos
Bacteroides	2025.fastq	0	HPV_Pos
Bergeyella	2025.fastq	0.00108075	HPV_Pos
Bifidobacterium	2025.fastq	0	HPV_Pos
Blautia	2025.fastq	0	HPV_Pos
Brachymonas	2025.fastq	0	HPV_Pos
Bradyrhizobium	2025.fastq	0	HPV_Pos
Bulleidia	2025.fastq	0	HPV_Pos
Butyrivibrio	2025.fastq	0.000385981	HPV_Pos
CAG-56	2025.fastq	0	HPV_Pos
Campylobacter	2025.fastq	0.00671607	HPV_Pos
Candidatus_Saccharimonas	2025.fastq	0	HPV_Pos
Capnocytophaga	2025.fastq	0.0041686	HPV_Pos
Cardiobacterium	2025.fastq	7.71962e-05	HPV_Pos
Catenibacterium	2025.fastq	0	HPV_Pos
Catonella	2025.fastq	0.000771962	HPV_Pos
Centipeda	2025.fastq	0	HPV_Pos
Chloroplast	2025.fastq	0	HPV_Pos
Chryseobacterium	2025.fastq	0	HPV_Pos
Clostridia_UCG-014	2025.fastq	0	HPV_Pos
Clostridia_vadinBB60_group	2025.fastq	0	HPV_Pos
Collinsella	2025.fastq	0	HPV_Pos
Comamonas	2025.fastq	0	HPV_Pos
Coprococcus	2025.fastq	0	HPV_Pos
Corynebacterium	2025.fastq	0	HPV_Pos
Coxiella	2025.fastq	0	HPV_Pos
Cryptobacterium	2025.fastq	0	HPV_Pos
Cupriavidus	2025.fastq	0	HPV_Pos
Cutibacterium	2025.fastq	0	HPV_Pos
Defluviitaleaceae_UCG-011	2025.fastq	7.71962e-05	HPV_Pos
Delftia	2025.fastq	0	HPV_Pos
Desulfobulbus	2025.fastq	0	HPV_Pos
Dialister	2025.fastq	0.00061757	HPV_Pos
Dorea	2025.fastq	0	HPV_Pos
Eggerthia	2025.fastq	0	HPV_Pos
Eikenella	2025.fastq	0	HPV_Pos
Erysipelotrichaceae_UCG-006	2025.fastq	0	HPV_Pos
F0058	2025.fastq	7.71962e-05	HPV_Pos
F0332	2025.fastq	0	HPV_Pos
Faecalibacterium	2025.fastq	0	HPV_Pos
Family_XIII_UCG-001	2025.fastq	0	HPV_Pos
Faucicola	2025.fastq	0	HPV_Pos
Filifactor	2025.fastq	0.000154392	HPV_Pos
Finegoldia	2025.fastq	0	HPV_Pos
Flavobacterium	2025.fastq	0	HPV_Pos
Fretibacterium	2025.fastq	0	HPV_Pos
Fusicatenibacter	2025.fastq	0	HPV_Pos
Fusobacterium	2025.fastq	0	HPV_Pos
Gemella	2025.fastq	0.057048	HPV_Pos
Gordonia	2025.fastq	0	HPV_Pos
Granulicatella	2025.fastq	0.0230045	HPV_Pos
Haemophilus	2025.fastq	0.183804	HPV_Pos
Howardella	2025.fastq	0	HPV_Pos
Johnsonella	2025.fastq	0	HPV_Pos
Kingella	2025.fastq	0.000463177	HPV_Pos
Klebsiella	2025.fastq	0	HPV_Pos
Kocuria	2025.fastq	0	HPV_Pos
Lachnoanaerobaculum	2025.fastq	0.00115794	HPV_Pos
Lachnoclostridium	2025.fastq	0	HPV_Pos
Lactobacillus	2025.fastq	0	HPV_Pos
Lactococcus	2025.fastq	0	HPV_Pos
Lautropia	2025.fastq	7.71962e-05	HPV_Pos
Lentimicrobium	2025.fastq	0	HPV_Pos
Leptotrichia	2025.fastq	0	HPV_Pos
Leuconostoc	2025.fastq	0	HPV_Pos
Ligilactobacillus	2025.fastq	0	HPV_Pos
Limosilactobacillus	2025.fastq	0	HPV_Pos
Lutimaribacter	2025.fastq	0	HPV_Pos
Massilia	2025.fastq	0	HPV_Pos
Megasphaera	2025.fastq	0.000540374	HPV_Pos
Microbacterium	2025.fastq	0	HPV_Pos
Mobiluncus	2025.fastq	0	HPV_Pos
Mogibacterium	2025.fastq	0	HPV_Pos
Moraxella	2025.fastq	0	HPV_Pos
Moryella	2025.fastq	0	HPV_Pos
Muribaculaceae	2025.fastq	0	HPV_Pos
Mycoplasma	2025.fastq	0	HPV_Pos
Neisseria	2025.fastq	0.264088	HPV_Pos
Nevskia	2025.fastq	0	HPV_Pos
Odoribacter	2025.fastq	0	HPV_Pos
Olsenella	2025.fastq	0	HPV_Pos
Oribacterium	2025.fastq	0.00926355	HPV_Pos
Paenibacillus	2025.fastq	0	HPV_Pos
Parascardovia	2025.fastq	0	HPV_Pos
Parvimonas	2025.fastq	0.000231589	HPV_Pos
Pelomonas	2025.fastq	0	HPV_Pos
Peptoanaerobacter	2025.fastq	0	HPV_Pos
Peptococcus	2025.fastq	0	HPV_Pos
Peptoniphilus	2025.fastq	0	HPV_Pos
Peptostreptococcaceae	2025.fastq	0	HPV_Pos
Peptostreptococcus	2025.fastq	0.00146673	HPV_Pos
Phocaeicola	2025.fastq	0	HPV_Pos
Porphyromonas	2025.fastq	0.0176779	HPV_Pos
Prevotella	2025.fastq	0.00277906	HPV_Pos
Prevotella_7	2025.fastq	0.0138953	HPV_Pos
Propionivibrio	2025.fastq	0	HPV_Pos
Pseudomonas	2025.fastq	0	HPV_Pos
Pseudopropionibacterium	2025.fastq	0	HPV_Pos
RF39	2025.fastq	0	HPV_Pos
Rikenellaceae_RC9_gut_group	2025.fastq	0	HPV_Pos
Roseburia	2025.fastq	0	HPV_Pos
Rothia	2025.fastq	0.0311101	HPV_Pos
Saccharimonadaceae	2025.fastq	0	HPV_Pos
Saccharimonadales	2025.fastq	0	HPV_Pos
Scardovia	2025.fastq	0	HPV_Pos
Sediminibacterium	2025.fastq	0	HPV_Pos
Selenomonas	2025.fastq	0.000385981	HPV_Pos
Serratia	2025.fastq	0	HPV_Pos
Shuttleworthia	2025.fastq	0	HPV_Pos
Simonsiella	2025.fastq	0	HPV_Pos
Slackia	2025.fastq	0	HPV_Pos
Solobacterium	2025.fastq	0	HPV_Pos
Sphingobacterium	2025.fastq	0	HPV_Pos
Staphylococcus	2025.fastq	0	HPV_Pos
Stenotrophomonas	2025.fastq	0	HPV_Pos
Stomatobaculum	2025.fastq	0.0020843	HPV_Pos
Streptobacillus	2025.fastq	0	HPV_Pos
Streptococcus	2025.fastq	0.318589	HPV_Pos
TM7a	2025.fastq	0	HPV_Pos
TM7x	2025.fastq	0	HPV_Pos
Tannerella	2025.fastq	0.000308785	HPV_Pos
Treponema	2025.fastq	0	HPV_Pos
Unassigned	2025.fastq	0	HPV_Pos
Variovorax	2025.fastq	0	HPV_Pos
Veillonella	2025.fastq	0.0394473	HPV_Pos
W5053	2025.fastq	0	HPV_Pos
Wolinella	2025.fastq	0	HPV_Pos
[Eubacterium]_brachy_group	2025.fastq	0.000385981	HPV_Pos
[Eubacterium]_nodatum_group	2025.fastq	0.000463177	HPV_Pos
[Eubacterium]_saphenum_group	2025.fastq	0	HPV_Pos
[Eubacterium]_yurii_group	2025.fastq	0	HPV_Pos
[Ruminococcus]_gauvreauii_group	2025.fastq	0	HPV_Pos
[Ruminococcus]_torques_group	2025.fastq	0	HPV_Pos
uncultured	2025.fastq	0.000231589	HPV_Pos
0319-6G20	2026.fastq	0	HPV_Pos
Abiotrophia	2026.fastq	0.000713352	HPV_Pos
Acidibacter	2026.fastq	0	HPV_Pos
Acidovorax	2026.fastq	0	HPV_Pos
Acinetobacter	2026.fastq	0	HPV_Pos
Actinobacillus	2026.fastq	0.000475568	HPV_Pos
Actinomyces	2026.fastq	0.0134348	HPV_Pos
Agathobacter	2026.fastq	0	HPV_Pos
Aggregatibacter	2026.fastq	0.00136726	HPV_Pos
Alloprevotella	2026.fastq	0.0123648	HPV_Pos
Alloscardovia	2026.fastq	0.000178338	HPV_Pos
Alysiella	2026.fastq	0	HPV_Pos
Amnipila	2026.fastq	0	HPV_Pos
Anaerococcus	2026.fastq	0	HPV_Pos
Anaeroglobus	2026.fastq	0	HPV_Pos
Atopobium	2026.fastq	0.00968969	HPV_Pos
Bacillus	2026.fastq	0	HPV_Pos
Bacteroides	2026.fastq	0	HPV_Pos
Bergeyella	2026.fastq	0.000416122	HPV_Pos
Bifidobacterium	2026.fastq	0	HPV_Pos
Blautia	2026.fastq	0	HPV_Pos
Brachymonas	2026.fastq	0	HPV_Pos
Bradyrhizobium	2026.fastq	0	HPV_Pos
Bulleidia	2026.fastq	0	HPV_Pos
Butyrivibrio	2026.fastq	0.0178338	HPV_Pos
CAG-56	2026.fastq	0	HPV_Pos
Campylobacter	2026.fastq	0.0386993	HPV_Pos
Candidatus_Saccharimonas	2026.fastq	0	HPV_Pos
Capnocytophaga	2026.fastq	0.0285935	HPV_Pos
Cardiobacterium	2026.fastq	0.000535014	HPV_Pos
Catenibacterium	2026.fastq	0	HPV_Pos
Catonella	2026.fastq	0.00422066	HPV_Pos
Centipeda	2026.fastq	0	HPV_Pos
Chloroplast	2026.fastq	0.000118892	HPV_Pos
Chryseobacterium	2026.fastq	0	HPV_Pos
Clostridia_UCG-014	2026.fastq	0.0051718	HPV_Pos
Clostridia_vadinBB60_group	2026.fastq	0	HPV_Pos
Collinsella	2026.fastq	0	HPV_Pos
Comamonas	2026.fastq	0.00457734	HPV_Pos
Coprococcus	2026.fastq	0	HPV_Pos
Corynebacterium	2026.fastq	0.00059446	HPV_Pos
Coxiella	2026.fastq	0	HPV_Pos
Cryptobacterium	2026.fastq	0	HPV_Pos
Cupriavidus	2026.fastq	0	HPV_Pos
Cutibacterium	2026.fastq	0	HPV_Pos
Defluviitaleaceae_UCG-011	2026.fastq	0	HPV_Pos
Delftia	2026.fastq	0	HPV_Pos
Desulfobulbus	2026.fastq	0	HPV_Pos
Dialister	2026.fastq	0.000237784	HPV_Pos
Dorea	2026.fastq	0	HPV_Pos
Eggerthia	2026.fastq	0	HPV_Pos
Eikenella	2026.fastq	0.000416122	HPV_Pos
Erysipelotrichaceae_UCG-006	2026.fastq	0	HPV_Pos
F0058	2026.fastq	0	HPV_Pos
F0332	2026.fastq	0	HPV_Pos
Faecalibacterium	2026.fastq	0	HPV_Pos
Family_XIII_UCG-001	2026.fastq	0	HPV_Pos
Faucicola	2026.fastq	0	HPV_Pos
Filifactor	2026.fastq	0	HPV_Pos
Finegoldia	2026.fastq	0	HPV_Pos
Flavobacterium	2026.fastq	0	HPV_Pos
Fretibacterium	2026.fastq	0	HPV_Pos
Fusicatenibacter	2026.fastq	0	HPV_Pos
Fusobacterium	2026.fastq	0.00356676	HPV_Pos
Gemella	2026.fastq	0.0102247	HPV_Pos
Gordonia	2026.fastq	0	HPV_Pos
Granulicatella	2026.fastq	0.0137915	HPV_Pos
Haemophilus	2026.fastq	0.0277613	HPV_Pos
Howardella	2026.fastq	0	HPV_Pos
Johnsonella	2026.fastq	0	HPV_Pos
Kingella	2026.fastq	0.000475568	HPV_Pos
Klebsiella	2026.fastq	0	HPV_Pos
Kocuria	2026.fastq	0	HPV_Pos
Lachnoanaerobaculum	2026.fastq	0.00499346	HPV_Pos
Lachnoclostridium	2026.fastq	0	HPV_Pos
Lactobacillus	2026.fastq	0	HPV_Pos
Lactococcus	2026.fastq	0.000118892	HPV_Pos
Lautropia	2026.fastq	0.000535014	HPV_Pos
Lentimicrobium	2026.fastq	0	HPV_Pos
Leptotrichia	2026.fastq	0.00600404	HPV_Pos
Leuconostoc	2026.fastq	0	HPV_Pos
Ligilactobacillus	2026.fastq	0	HPV_Pos
Limosilactobacillus	2026.fastq	0	HPV_Pos
Lutimaribacter	2026.fastq	0	HPV_Pos
Massilia	2026.fastq	0	HPV_Pos
Megasphaera	2026.fastq	0.015991	HPV_Pos
Microbacterium	2026.fastq	0	HPV_Pos
Mobiluncus	2026.fastq	0	HPV_Pos
Mogibacterium	2026.fastq	0.00148615	HPV_Pos
Moraxella	2026.fastq	0.00499346	HPV_Pos
Moryella	2026.fastq	0	HPV_Pos
Muribaculaceae	2026.fastq	0	HPV_Pos
Mycoplasma	2026.fastq	0	HPV_Pos
Neisseria	2026.fastq	0.18137	HPV_Pos
Nevskia	2026.fastq	0	HPV_Pos
Odoribacter	2026.fastq	0	HPV_Pos
Olsenella	2026.fastq	0	HPV_Pos
Oribacterium	2026.fastq	0.0309713	HPV_Pos
Paenibacillus	2026.fastq	0	HPV_Pos
Parascardovia	2026.fastq	0	HPV_Pos
Parvimonas	2026.fastq	0	HPV_Pos
Pelomonas	2026.fastq	0	HPV_Pos
Peptoanaerobacter	2026.fastq	0	HPV_Pos
Peptococcus	2026.fastq	0	HPV_Pos
Peptoniphilus	2026.fastq	0	HPV_Pos
Peptostreptococcaceae	2026.fastq	0	HPV_Pos
Peptostreptococcus	2026.fastq	0.0014267	HPV_Pos
Phocaeicola	2026.fastq	0	HPV_Pos
Porphyromonas	2026.fastq	0.0134942	HPV_Pos
Prevotella	2026.fastq	0.0310902	HPV_Pos
Prevotella_7	2026.fastq	0.10516	HPV_Pos
Propionivibrio	2026.fastq	0	HPV_Pos
Pseudomonas	2026.fastq	0	HPV_Pos
Pseudopropionibacterium	2026.fastq	0	HPV_Pos
RF39	2026.fastq	0	HPV_Pos
Rikenellaceae_RC9_gut_group	2026.fastq	0	HPV_Pos
Roseburia	2026.fastq	0	HPV_Pos
Rothia	2026.fastq	0.0300797	HPV_Pos
Saccharimonadaceae	2026.fastq	0.000535014	HPV_Pos
Saccharimonadales	2026.fastq	0	HPV_Pos
Scardovia	2026.fastq	0	HPV_Pos
Sediminibacterium	2026.fastq	0	HPV_Pos
Selenomonas	2026.fastq	0.0313875	HPV_Pos
Serratia	2026.fastq	0	HPV_Pos
Shuttleworthia	2026.fastq	0	HPV_Pos
Simonsiella	2026.fastq	0	HPV_Pos
Slackia	2026.fastq	0	HPV_Pos
Solobacterium	2026.fastq	0.000178338	HPV_Pos
Sphingobacterium	2026.fastq	0	HPV_Pos
Staphylococcus	2026.fastq	0	HPV_Pos
Stenotrophomonas	2026.fastq	0	HPV_Pos
Stomatobaculum	2026.fastq	0.0518369	HPV_Pos
Streptobacillus	2026.fastq	0	HPV_Pos
Streptococcus	2026.fastq	0.165081	HPV_Pos
TM7a	2026.fastq	0	HPV_Pos
TM7x	2026.fastq	0.00101058	HPV_Pos
Tannerella	2026.fastq	0.000535014	HPV_Pos
Treponema	2026.fastq	0	HPV_Pos
Unassigned	2026.fastq	0	HPV_Pos
Variovorax	2026.fastq	0	HPV_Pos
Veillonella	2026.fastq	0.0844133	HPV_Pos
W5053	2026.fastq	0	HPV_Pos
Wolinella	2026.fastq	0	HPV_Pos
[Eubacterium]_brachy_group	2026.fastq	0	HPV_Pos
[Eubacterium]_nodatum_group	2026.fastq	0.0257995	HPV_Pos
[Eubacterium]_saphenum_group	2026.fastq	0	HPV_Pos
[Eubacterium]_yurii_group	2026.fastq	0	HPV_Pos
[Ruminococcus]_gauvreauii_group	2026.fastq	0	HPV_Pos
[Ruminococcus]_torques_group	2026.fastq	0	HPV_Pos
uncultured	2026.fastq	0.0160504	HPV_Pos
0319-6G20	2030.fastq	0	HPV_Pos
Abiotrophia	2030.fastq	0	HPV_Pos
Acidibacter	2030.fastq	0	HPV_Pos
Acidovorax	2030.fastq	0	HPV_Pos
Acinetobacter	2030.fastq	0	HPV_Pos
Actinobacillus	2030.fastq	0.000152734	HPV_Pos
Actinomyces	2030.fastq	0.0219937	HPV_Pos
Agathobacter	2030.fastq	0	HPV_Pos
Aggregatibacter	2030.fastq	0.00300377	HPV_Pos
Alloprevotella	2030.fastq	0.0031565	HPV_Pos
Alloscardovia	2030.fastq	0.00147643	HPV_Pos
Alysiella	2030.fastq	5.09113e-05	HPV_Pos
Amnipila	2030.fastq	0	HPV_Pos
Anaerococcus	2030.fastq	0	HPV_Pos
Anaeroglobus	2030.fastq	0	HPV_Pos
Atopobium	2030.fastq	0.033856	HPV_Pos
Bacillus	2030.fastq	0	HPV_Pos
Bacteroides	2030.fastq	0	HPV_Pos
Bergeyella	2030.fastq	0.000254557	HPV_Pos
Bifidobacterium	2030.fastq	0	HPV_Pos
Blautia	2030.fastq	0	HPV_Pos
Brachymonas	2030.fastq	0	HPV_Pos
Bradyrhizobium	2030.fastq	0	HPV_Pos
Bulleidia	2030.fastq	0	HPV_Pos
Butyrivibrio	2030.fastq	0.00702576	HPV_Pos
CAG-56	2030.fastq	0	HPV_Pos
Campylobacter	2030.fastq	0.017768	HPV_Pos
Candidatus_Saccharimonas	2030.fastq	0	HPV_Pos
Capnocytophaga	2030.fastq	0.00432746	HPV_Pos
Cardiobacterium	2030.fastq	0.000916404	HPV_Pos
Catenibacterium	2030.fastq	0	HPV_Pos
Catonella	2030.fastq	0.000661847	HPV_Pos
Centipeda	2030.fastq	0.000152734	HPV_Pos
Chloroplast	2030.fastq	0.000661847	HPV_Pos
Chryseobacterium	2030.fastq	0	HPV_Pos
Clostridia_UCG-014	2030.fastq	0.00600753	HPV_Pos
Clostridia_vadinBB60_group	2030.fastq	0	HPV_Pos
Collinsella	2030.fastq	0	HPV_Pos
Comamonas	2030.fastq	0	HPV_Pos
Coprococcus	2030.fastq	0	HPV_Pos
Corynebacterium	2030.fastq	0.000865492	HPV_Pos
Coxiella	2030.fastq	0	HPV_Pos
Cryptobacterium	2030.fastq	0	HPV_Pos
Cupriavidus	2030.fastq	0	HPV_Pos
Cutibacterium	2030.fastq	0	HPV_Pos
Defluviitaleaceae_UCG-011	2030.fastq	0	HPV_Pos
Delftia	2030.fastq	0	HPV_Pos
Desulfobulbus	2030.fastq	0	HPV_Pos
Dialister	2030.fastq	0.00076367	HPV_Pos
Dorea	2030.fastq	0	HPV_Pos
Eggerthia	2030.fastq	0	HPV_Pos
Eikenella	2030.fastq	0.000101823	HPV_Pos
Erysipelotrichaceae_UCG-006	2030.fastq	0	HPV_Pos
F0058	2030.fastq	0.000305468	HPV_Pos
F0332	2030.fastq	0.000152734	HPV_Pos
Faecalibacterium	2030.fastq	0	HPV_Pos
Family_XIII_UCG-001	2030.fastq	0	HPV_Pos
Faucicola	2030.fastq	0	HPV_Pos
Filifactor	2030.fastq	0.000560024	HPV_Pos
Finegoldia	2030.fastq	0	HPV_Pos
Flavobacterium	2030.fastq	0	HPV_Pos
Fretibacterium	2030.fastq	0.000814581	HPV_Pos
Fusicatenibacter	2030.fastq	0	HPV_Pos
Fusobacterium	2030.fastq	0.00218919	HPV_Pos
Gemella	2030.fastq	0.00290194	HPV_Pos
Gordonia	2030.fastq	0	HPV_Pos
Granulicatella	2030.fastq	0.0036147	HPV_Pos
Haemophilus	2030.fastq	0.0155789	HPV_Pos
Howardella	2030.fastq	0	HPV_Pos
Johnsonella	2030.fastq	0	HPV_Pos
Kingella	2030.fastq	0.00117096	HPV_Pos
Klebsiella	2030.fastq	0	HPV_Pos
Kocuria	2030.fastq	0	HPV_Pos
Lachnoanaerobaculum	2030.fastq	0.00610936	HPV_Pos
Lachnoclostridium	2030.fastq	0	HPV_Pos
Lactobacillus	2030.fastq	0	HPV_Pos
Lactococcus	2030.fastq	0	HPV_Pos
Lautropia	2030.fastq	0.00646574	HPV_Pos
Lentimicrobium	2030.fastq	0	HPV_Pos
Leptotrichia	2030.fastq	0.00040729	HPV_Pos
Leuconostoc	2030.fastq	0	HPV_Pos
Ligilactobacillus	2030.fastq	0	HPV_Pos
Limosilactobacillus	2030.fastq	0	HPV_Pos
Lutimaribacter	2030.fastq	0	HPV_Pos
Massilia	2030.fastq	0	HPV_Pos
Megasphaera	2030.fastq	0.0336524	HPV_Pos
Microbacterium	2030.fastq	0	HPV_Pos
Mobiluncus	2030.fastq	0	HPV_Pos
Mogibacterium	2030.fastq	0.00249465	HPV_Pos
Moraxella	2030.fastq	0	HPV_Pos
Moryella	2030.fastq	0	HPV_Pos
Muribaculaceae	2030.fastq	0	HPV_Pos
Mycoplasma	2030.fastq	0	HPV_Pos
Neisseria	2030.fastq	0.00549842	HPV_Pos
Nevskia	2030.fastq	0	HPV_Pos
Odoribacter	2030.fastq	0	HPV_Pos
Olsenella	2030.fastq	0.000661847	HPV_Pos
Oribacterium	2030.fastq	0.0333469	HPV_Pos
Paenibacillus	2030.fastq	0	HPV_Pos
Parascardovia	2030.fastq	0	HPV_Pos
Parvimonas	2030.fastq	0.00274921	HPV_Pos
Pelomonas	2030.fastq	0.000152734	HPV_Pos
Peptoanaerobacter	2030.fastq	0	HPV_Pos
Peptococcus	2030.fastq	0	HPV_Pos
Peptoniphilus	2030.fastq	0	HPV_Pos
Peptostreptococcaceae	2030.fastq	0	HPV_Pos
Peptostreptococcus	2030.fastq	0	HPV_Pos
Phocaeicola	2030.fastq	0	HPV_Pos
Porphyromonas	2030.fastq	0.00341106	HPV_Pos
Prevotella	2030.fastq	0.0337033	HPV_Pos
Prevotella_7	2030.fastq	0.159556	HPV_Pos
Propionivibrio	2030.fastq	0	HPV_Pos
Pseudomonas	2030.fastq	0	HPV_Pos
Pseudopropionibacterium	2030.fastq	0	HPV_Pos
RF39	2030.fastq	0	HPV_Pos
Rikenellaceae_RC9_gut_group	2030.fastq	0	HPV_Pos
Roseburia	2030.fastq	0	HPV_Pos
Rothia	2030.fastq	0.0187354	HPV_Pos
Saccharimonadaceae	2030.fastq	0.00040729	HPV_Pos
Saccharimonadales	2030.fastq	0	HPV_Pos
Scardovia	2030.fastq	0.000560024	HPV_Pos
Sediminibacterium	2030.fastq	0	HPV_Pos
Selenomonas	2030.fastq	0.021841	HPV_Pos
Serratia	2030.fastq	0	HPV_Pos
Shuttleworthia	2030.fastq	0.000305468	HPV_Pos
Simonsiella	2030.fastq	0	HPV_Pos
Slackia	2030.fastq	0	HPV_Pos
Solobacterium	2030.fastq	0.000305468	HPV_Pos
Sphingobacterium	2030.fastq	0	HPV_Pos
Staphylococcus	2030.fastq	0.000560024	HPV_Pos
Stenotrophomonas	2030.fastq	0	HPV_Pos
Stomatobaculum	2030.fastq	0.00626209	HPV_Pos
Streptobacillus	2030.fastq	0	HPV_Pos
Streptococcus	2030.fastq	0.279859	HPV_Pos
TM7a	2030.fastq	5.09113e-05	HPV_Pos
TM7x	2030.fastq	5.09113e-05	HPV_Pos
Tannerella	2030.fastq	0.00106914	HPV_Pos
Treponema	2030.fastq	0.000814581	HPV_Pos
Unassigned	2030.fastq	0.000305468	HPV_Pos
Variovorax	2030.fastq	0	HPV_Pos
Veillonella	2030.fastq	0.237399	HPV_Pos
W5053	2030.fastq	0	HPV_Pos
Wolinella	2030.fastq	0	HPV_Pos
[Eubacterium]_brachy_group	2030.fastq	0.00234192	HPV_Pos
[Eubacterium]_nodatum_group	2030.fastq	0.00203645	HPV_Pos
[Eubacterium]_saphenum_group	2030.fastq	0	HPV_Pos
[Eubacterium]_yurii_group	2030.fastq	0	HPV_Pos
[Ruminococcus]_gauvreauii_group	2030.fastq	0	HPV_Pos
[Ruminococcus]_torques_group	2030.fastq	0	HPV_Pos
uncultured	2030.fastq	0.00840037	HPV_Pos
0319-6G20	2041.fastq	0	HPV_Pos
Abiotrophia	2041.fastq	0	HPV_Pos
Acidibacter	2041.fastq	3.44246e-05	HPV_Pos
Acidovorax	2041.fastq	0	HPV_Pos
Acinetobacter	2041.fastq	0	HPV_Pos
Actinobacillus	2041.fastq	0	HPV_Pos
Actinomyces	2041.fastq	0.000206548	HPV_Pos
Agathobacter	2041.fastq	0	HPV_Pos
Aggregatibacter	2041.fastq	0.000344246	HPV_Pos
Alloprevotella	2041.fastq	0.000309821	HPV_Pos
Alloscardovia	2041.fastq	0	HPV_Pos
Alysiella	2041.fastq	0	HPV_Pos
Amnipila	2041.fastq	0	HPV_Pos
Anaerococcus	2041.fastq	0	HPV_Pos
Anaeroglobus	2041.fastq	0	HPV_Pos
Atopobium	2041.fastq	0.000240972	HPV_Pos
Bacillus	2041.fastq	0	HPV_Pos
Bacteroides	2041.fastq	0	HPV_Pos
Bergeyella	2041.fastq	0	HPV_Pos
Bifidobacterium	2041.fastq	0	HPV_Pos
Blautia	2041.fastq	0	HPV_Pos
Brachymonas	2041.fastq	0	HPV_Pos
Bradyrhizobium	2041.fastq	0	HPV_Pos
Bulleidia	2041.fastq	0	HPV_Pos
Butyrivibrio	2041.fastq	0	HPV_Pos
CAG-56	2041.fastq	0	HPV_Pos
Campylobacter	2041.fastq	0.000137698	HPV_Pos
Candidatus_Saccharimonas	2041.fastq	0	HPV_Pos
Capnocytophaga	2041.fastq	3.44246e-05	HPV_Pos
Cardiobacterium	2041.fastq	0	HPV_Pos
Catenibacterium	2041.fastq	0	HPV_Pos
Catonella	2041.fastq	0	HPV_Pos
Centipeda	2041.fastq	0	HPV_Pos
Chloroplast	2041.fastq	0	HPV_Pos
Chryseobacterium	2041.fastq	0	HPV_Pos
Clostridia_UCG-014	2041.fastq	0.000275397	HPV_Pos
Clostridia_vadinBB60_group	2041.fastq	0	HPV_Pos
Collinsella	2041.fastq	0	HPV_Pos
Comamonas	2041.fastq	0	HPV_Pos
Coprococcus	2041.fastq	0	HPV_Pos
Corynebacterium	2041.fastq	0	HPV_Pos
Coxiella	2041.fastq	0	HPV_Pos
Cryptobacterium	2041.fastq	6.88492e-05	HPV_Pos
Cupriavidus	2041.fastq	0	HPV_Pos
Cutibacterium	2041.fastq	0	HPV_Pos
Defluviitaleaceae_UCG-011	2041.fastq	0	HPV_Pos
Delftia	2041.fastq	0	HPV_Pos
Desulfobulbus	2041.fastq	0	HPV_Pos
Dialister	2041.fastq	0.000137698	HPV_Pos
Dorea	2041.fastq	0	HPV_Pos
Eggerthia	2041.fastq	0	HPV_Pos
Eikenella	2041.fastq	0	HPV_Pos
Erysipelotrichaceae_UCG-006	2041.fastq	0	HPV_Pos
F0058	2041.fastq	0.000103274	HPV_Pos
F0332	2041.fastq	0	HPV_Pos
Faecalibacterium	2041.fastq	0	HPV_Pos
Family_XIII_UCG-001	2041.fastq	0	HPV_Pos
Faucicola	2041.fastq	0	HPV_Pos
Filifactor	2041.fastq	0	HPV_Pos
Finegoldia	2041.fastq	0	HPV_Pos
Flavobacterium	2041.fastq	0	HPV_Pos
Fretibacterium	2041.fastq	0	HPV_Pos
Fusicatenibacter	2041.fastq	0	HPV_Pos
Fusobacterium	2041.fastq	0.000137698	HPV_Pos
Gemella	2041.fastq	0.000757341	HPV_Pos
Gordonia	2041.fastq	0	HPV_Pos
Granulicatella	2041.fastq	0.0019622	HPV_Pos
Haemophilus	2041.fastq	0.00144583	HPV_Pos
Howardella	2041.fastq	0	HPV_Pos
Johnsonella	2041.fastq	0	HPV_Pos
Kingella	2041.fastq	0.000103274	HPV_Pos
Klebsiella	2041.fastq	0	HPV_Pos
Kocuria	2041.fastq	0	HPV_Pos
Lachnoanaerobaculum	2041.fastq	0.000550793	HPV_Pos
Lachnoclostridium	2041.fastq	0	HPV_Pos
Lactobacillus	2041.fastq	0	HPV_Pos
Lactococcus	2041.fastq	0	HPV_Pos
Lautropia	2041.fastq	0	HPV_Pos
Lentimicrobium	2041.fastq	0	HPV_Pos
Leptotrichia	2041.fastq	0	HPV_Pos
Leuconostoc	2041.fastq	0	HPV_Pos
Ligilactobacillus	2041.fastq	0	HPV_Pos
Limosilactobacillus	2041.fastq	0	HPV_Pos
Lutimaribacter	2041.fastq	0	HPV_Pos
Massilia	2041.fastq	0	HPV_Pos
Megasphaera	2041.fastq	0.000481944	HPV_Pos
Microbacterium	2041.fastq	0	HPV_Pos
Mobiluncus	2041.fastq	0	HPV_Pos
Mogibacterium	2041.fastq	6.88492e-05	HPV_Pos
Moraxella	2041.fastq	0	HPV_Pos
Moryella	2041.fastq	0	HPV_Pos
Muribaculaceae	2041.fastq	0	HPV_Pos
Mycoplasma	2041.fastq	0	HPV_Pos
Neisseria	2041.fastq	0.00891597	HPV_Pos
Nevskia	2041.fastq	0	HPV_Pos
Odoribacter	2041.fastq	0	HPV_Pos
Olsenella	2041.fastq	0	HPV_Pos
Oribacterium	2041.fastq	0.00044752	HPV_Pos
Paenibacillus	2041.fastq	0	HPV_Pos
Parascardovia	2041.fastq	0	HPV_Pos
Parvimonas	2041.fastq	0.000309821	HPV_Pos
Pelomonas	2041.fastq	0	HPV_Pos
Peptoanaerobacter	2041.fastq	0	HPV_Pos
Peptococcus	2041.fastq	0	HPV_Pos
Peptoniphilus	2041.fastq	0	HPV_Pos
Peptostreptococcaceae	2041.fastq	0	HPV_Pos
Peptostreptococcus	2041.fastq	0	HPV_Pos
Phocaeicola	2041.fastq	0	HPV_Pos
Porphyromonas	2041.fastq	0.00158353	HPV_Pos
Prevotella	2041.fastq	0.000963889	HPV_Pos
Prevotella_7	2041.fastq	0.00588661	HPV_Pos
Propionivibrio	2041.fastq	0	HPV_Pos
Pseudomonas	2041.fastq	0.0234776	HPV_Pos
Pseudopropionibacterium	2041.fastq	0	HPV_Pos
RF39	2041.fastq	0	HPV_Pos
Rikenellaceae_RC9_gut_group	2041.fastq	0	HPV_Pos
Roseburia	2041.fastq	0	HPV_Pos
Rothia	2041.fastq	0.0018245	HPV_Pos
Saccharimonadaceae	2041.fastq	0	HPV_Pos
Saccharimonadales	2041.fastq	0	HPV_Pos
Scardovia	2041.fastq	0	HPV_Pos
Sediminibacterium	2041.fastq	3.44246e-05	HPV_Pos
Selenomonas	2041.fastq	0	HPV_Pos
Serratia	2041.fastq	0	HPV_Pos
Shuttleworthia	2041.fastq	0	HPV_Pos
Simonsiella	2041.fastq	0	HPV_Pos
Slackia	2041.fastq	0	HPV_Pos
Solobacterium	2041.fastq	0	HPV_Pos
Sphingobacterium	2041.fastq	0	HPV_Pos
Staphylococcus	2041.fastq	0	HPV_Pos
Stenotrophomonas	2041.fastq	0	HPV_Pos
Stomatobaculum	2041.fastq	0	HPV_Pos
Streptobacillus	2041.fastq	0	HPV_Pos
Streptococcus	2041.fastq	0.0202072	HPV_Pos
TM7a	2041.fastq	0	HPV_Pos
TM7x	2041.fastq	0	HPV_Pos
Tannerella	2041.fastq	0	HPV_Pos
Treponema	2041.fastq	3.44246e-05	HPV_Pos
Unassigned	2041.fastq	0.918551	HPV_Pos
Variovorax	2041.fastq	3.44246e-05	HPV_Pos
Veillonella	2041.fastq	0.010052	HPV_Pos
W5053	2041.fastq	0	HPV_Pos
Wolinella	2041.fastq	0	HPV_Pos
[Eubacterium]_brachy_group	2041.fastq	6.88492e-05	HPV_Pos
[Eubacterium]_nodatum_group	2041.fastq	0.000206548	HPV_Pos
[Eubacterium]_saphenum_group	2041.fastq	0	HPV_Pos
[Eubacterium]_yurii_group	2041.fastq	0	HPV_Pos
[Ruminococcus]_gauvreauii_group	2041.fastq	0	HPV_Pos
[Ruminococcus]_torques_group	2041.fastq	0	HPV_Pos
uncultured	2041.fastq	0	HPV_Pos
0319-6G20	2042.fastq	4.14577e-05	HPV_Pos
Abiotrophia	2042.fastq	0.00236309	HPV_Pos
Acidibacter	2042.fastq	8.29153e-05	HPV_Pos
Acidovorax	2042.fastq	0	HPV_Pos
Acinetobacter	2042.fastq	0.000746238	HPV_Pos
Actinobacillus	2042.fastq	0	HPV_Pos
Actinomyces	2042.fastq	0.00936943	HPV_Pos
Agathobacter	2042.fastq	0	HPV_Pos
Aggregatibacter	2042.fastq	4.14577e-05	HPV_Pos
Alloprevotella	2042.fastq	0.0264914	HPV_Pos
Alloscardovia	2042.fastq	0	HPV_Pos
Alysiella	2042.fastq	0	HPV_Pos
Amnipila	2042.fastq	0	HPV_Pos
Anaerococcus	2042.fastq	0	HPV_Pos
Anaeroglobus	2042.fastq	0.000912068	HPV_Pos
Atopobium	2042.fastq	0.00655031	HPV_Pos
Bacillus	2042.fastq	0	HPV_Pos
Bacteroides	2042.fastq	0	HPV_Pos
Bergeyella	2042.fastq	0.00261183	HPV_Pos
Bifidobacterium	2042.fastq	0	HPV_Pos
Blautia	2042.fastq	0	HPV_Pos
Brachymonas	2042.fastq	0	HPV_Pos
Bradyrhizobium	2042.fastq	0	HPV_Pos
Bulleidia	2042.fastq	0.000331661	HPV_Pos
Butyrivibrio	2042.fastq	0	HPV_Pos
CAG-56	2042.fastq	0	HPV_Pos
Campylobacter	2042.fastq	0.0302226	HPV_Pos
Candidatus_Saccharimonas	2042.fastq	0	HPV_Pos
Capnocytophaga	2042.fastq	0.0141371	HPV_Pos
Cardiobacterium	2042.fastq	0.00439451	HPV_Pos
Catenibacterium	2042.fastq	0	HPV_Pos
Catonella	2042.fastq	0.00377265	HPV_Pos
Centipeda	2042.fastq	0	HPV_Pos
Chloroplast	2042.fastq	0.000165831	HPV_Pos
Chryseobacterium	2042.fastq	0	HPV_Pos
Clostridia_UCG-014	2042.fastq	0.000580407	HPV_Pos
Clostridia_vadinBB60_group	2042.fastq	0.000373119	HPV_Pos
Collinsella	2042.fastq	0	HPV_Pos
Comamonas	2042.fastq	0	HPV_Pos
Coprococcus	2042.fastq	0	HPV_Pos
Corynebacterium	2042.fastq	0.0021558	HPV_Pos
Coxiella	2042.fastq	0	HPV_Pos
Cryptobacterium	2042.fastq	0	HPV_Pos
Cupriavidus	2042.fastq	0	HPV_Pos
Cutibacterium	2042.fastq	0	HPV_Pos
Defluviitaleaceae_UCG-011	2042.fastq	0	HPV_Pos
Delftia	2042.fastq	0	HPV_Pos
Desulfobulbus	2042.fastq	0	HPV_Pos
Dialister	2042.fastq	0.00443597	HPV_Pos
Dorea	2042.fastq	0	HPV_Pos
Eggerthia	2042.fastq	0	HPV_Pos
Eikenella	2042.fastq	0.00145102	HPV_Pos
Erysipelotrichaceae_UCG-006	2042.fastq	0.00070478	HPV_Pos
F0058	2042.fastq	0	HPV_Pos
F0332	2042.fastq	0.000373119	HPV_Pos
Faecalibacterium	2042.fastq	0	HPV_Pos
Family_XIII_UCG-001	2042.fastq	0	HPV_Pos
Faucicola	2042.fastq	0	HPV_Pos
Filifactor	2042.fastq	0	HPV_Pos
Finegoldia	2042.fastq	0	HPV_Pos
Flavobacterium	2042.fastq	0	HPV_Pos
Fretibacterium	2042.fastq	0.000994984	HPV_Pos
Fusicatenibacter	2042.fastq	0	HPV_Pos
Fusobacterium	2042.fastq	0.00700634	HPV_Pos
Gemella	2042.fastq	0.0901704	HPV_Pos
Gordonia	2042.fastq	0	HPV_Pos
Granulicatella	2042.fastq	0.0226359	HPV_Pos
Haemophilus	2042.fastq	0.0544339	HPV_Pos
Howardella	2042.fastq	0	HPV_Pos
Johnsonella	2042.fastq	0.000290204	HPV_Pos
Kingella	2042.fastq	0.000373119	HPV_Pos
Klebsiella	2042.fastq	0	HPV_Pos
Kocuria	2042.fastq	0	HPV_Pos
Lachnoanaerobaculum	2042.fastq	0.00397993	HPV_Pos
Lachnoclostridium	2042.fastq	0	HPV_Pos
Lactobacillus	2042.fastq	0.000414577	HPV_Pos
Lactococcus	2042.fastq	0	HPV_Pos
Lautropia	2042.fastq	0.00165831	HPV_Pos
Lentimicrobium	2042.fastq	0	HPV_Pos
Leptotrichia	2042.fastq	0.00124373	HPV_Pos
Leuconostoc	2042.fastq	0	HPV_Pos
Ligilactobacillus	2042.fastq	0	HPV_Pos
Limosilactobacillus	2042.fastq	0	HPV_Pos
Lutimaribacter	2042.fastq	0	HPV_Pos
Massilia	2042.fastq	0	HPV_Pos
Megasphaera	2042.fastq	0.00501638	HPV_Pos
Microbacterium	2042.fastq	0	HPV_Pos
Mobiluncus	2042.fastq	0	HPV_Pos
Mogibacterium	2042.fastq	0.00339953	HPV_Pos
Moraxella	2042.fastq	0	HPV_Pos
Moryella	2042.fastq	0	HPV_Pos
Muribaculaceae	2042.fastq	0	HPV_Pos
Mycoplasma	2042.fastq	0	HPV_Pos
Neisseria	2042.fastq	0.0299739	HPV_Pos
Nevskia	2042.fastq	0	HPV_Pos
Odoribacter	2042.fastq	0	HPV_Pos
Olsenella	2042.fastq	0.000331661	HPV_Pos
Oribacterium	2042.fastq	0.00808424	HPV_Pos
Paenibacillus	2042.fastq	0	HPV_Pos
Parascardovia	2042.fastq	0	HPV_Pos
Parvimonas	2042.fastq	0.0046018	HPV_Pos
Pelomonas	2042.fastq	0	HPV_Pos
Peptoanaerobacter	2042.fastq	0.00207288	HPV_Pos
Peptococcus	2042.fastq	0	HPV_Pos
Peptoniphilus	2042.fastq	0	HPV_Pos
Peptostreptococcaceae	2042.fastq	0	HPV_Pos
Peptostreptococcus	2042.fastq	0.000538949	HPV_Pos
Phocaeicola	2042.fastq	0	HPV_Pos
Porphyromonas	2042.fastq	0.0499565	HPV_Pos
Prevotella	2042.fastq	0.0324613	HPV_Pos
Prevotella_7	2042.fastq	0.141951	HPV_Pos
Propionivibrio	2042.fastq	0	HPV_Pos
Pseudomonas	2042.fastq	0	HPV_Pos
Pseudopropionibacterium	2042.fastq	0	HPV_Pos
RF39	2042.fastq	0	HPV_Pos
Rikenellaceae_RC9_gut_group	2042.fastq	0	HPV_Pos
Roseburia	2042.fastq	0	HPV_Pos
Rothia	2042.fastq	0.0183243	HPV_Pos
Saccharimonadaceae	2042.fastq	0.00070478	HPV_Pos
Saccharimonadales	2042.fastq	0	HPV_Pos
Scardovia	2042.fastq	0	HPV_Pos
Sediminibacterium	2042.fastq	4.14577e-05	HPV_Pos
Selenomonas	2042.fastq	0.00555533	HPV_Pos
Serratia	2042.fastq	0	HPV_Pos
Shuttleworthia	2042.fastq	0	HPV_Pos
Simonsiella	2042.fastq	0	HPV_Pos
Slackia	2042.fastq	0	HPV_Pos
Solobacterium	2042.fastq	0.000994984	HPV_Pos
Sphingobacterium	2042.fastq	0	HPV_Pos
Staphylococcus	2042.fastq	0	HPV_Pos
Stenotrophomonas	2042.fastq	0	HPV_Pos
Stomatobaculum	2042.fastq	0.00700634	HPV_Pos
Streptobacillus	2042.fastq	0	HPV_Pos
Streptococcus	2042.fastq	0.257867	HPV_Pos
TM7a	2042.fastq	0.000497492	HPV_Pos
TM7x	2042.fastq	0.000373119	HPV_Pos
Tannerella	2042.fastq	0.000663322	HPV_Pos
Treponema	2042.fastq	0.0013681	HPV_Pos
Unassigned	2042.fastq	0.000829153	HPV_Pos
Variovorax	2042.fastq	0	HPV_Pos
Veillonella	2042.fastq	0.121056	HPV_Pos
W5053	2042.fastq	0	HPV_Pos
Wolinella	2042.fastq	0	HPV_Pos
[Eubacterium]_brachy_group	2042.fastq	0.000787695	HPV_Pos
[Eubacterium]_nodatum_group	2042.fastq	0.00932797	HPV_Pos
[Eubacterium]_saphenum_group	2042.fastq	0	HPV_Pos
[Eubacterium]_yurii_group	2042.fastq	0.000414577	HPV_Pos
[Ruminococcus]_gauvreauii_group	2042.fastq	0	HPV_Pos
[Ruminococcus]_torques_group	2042.fastq	0	HPV_Pos
uncultured	2042.fastq	0.000290204	HPV_Pos
0319-6G20	2047.fastq	0.000877193	HPV_Pos
Abiotrophia	2047.fastq	0.000797448	HPV_Pos
Acidibacter	2047.fastq	0.000478469	HPV_Pos
Acidovorax	2047.fastq	0	HPV_Pos
Acinetobacter	2047.fastq	0	HPV_Pos
Actinobacillus	2047.fastq	0.0100478	HPV_Pos
Actinomyces	2047.fastq	0.00183413	HPV_Pos
Agathobacter	2047.fastq	0	HPV_Pos
Aggregatibacter	2047.fastq	0.0137161	HPV_Pos
Alloprevotella	2047.fastq	0.0247209	HPV_Pos
Alloscardovia	2047.fastq	0	HPV_Pos
Alysiella	2047.fastq	0	HPV_Pos
Amnipila	2047.fastq	0	HPV_Pos
Anaerococcus	2047.fastq	0	HPV_Pos
Anaeroglobus	2047.fastq	0.00191388	HPV_Pos
Atopobium	2047.fastq	0.0119617	HPV_Pos
Bacillus	2047.fastq	0	HPV_Pos
Bacteroides	2047.fastq	0	HPV_Pos
Bergeyella	2047.fastq	0.00175439	HPV_Pos
Bifidobacterium	2047.fastq	0.000877193	HPV_Pos
Blautia	2047.fastq	0	HPV_Pos
Brachymonas	2047.fastq	0.000398724	HPV_Pos
Bradyrhizobium	2047.fastq	0	HPV_Pos
Bulleidia	2047.fastq	0	HPV_Pos
Butyrivibrio	2047.fastq	0	HPV_Pos
CAG-56	2047.fastq	0	HPV_Pos
Campylobacter	2047.fastq	0.0417863	HPV_Pos
Candidatus_Saccharimonas	2047.fastq	0	HPV_Pos
Capnocytophaga	2047.fastq	0.00933014	HPV_Pos
Cardiobacterium	2047.fastq	0.000318979	HPV_Pos
Catenibacterium	2047.fastq	0	HPV_Pos
Catonella	2047.fastq	0.0106858	HPV_Pos
Centipeda	2047.fastq	0	HPV_Pos
Chloroplast	2047.fastq	0	HPV_Pos
Chryseobacterium	2047.fastq	0	HPV_Pos
Clostridia_UCG-014	2047.fastq	0.00199362	HPV_Pos
Clostridia_vadinBB60_group	2047.fastq	0.00518341	HPV_Pos
Collinsella	2047.fastq	0	HPV_Pos
Comamonas	2047.fastq	0	HPV_Pos
Coprococcus	2047.fastq	0	HPV_Pos
Corynebacterium	2047.fastq	0.00167464	HPV_Pos
Coxiella	2047.fastq	0	HPV_Pos
Cryptobacterium	2047.fastq	7.97448e-05	HPV_Pos
Cupriavidus	2047.fastq	0	HPV_Pos
Cutibacterium	2047.fastq	0	HPV_Pos
Defluviitaleaceae_UCG-011	2047.fastq	0.00781499	HPV_Pos
Delftia	2047.fastq	0	HPV_Pos
Desulfobulbus	2047.fastq	0.000478469	HPV_Pos
Dialister	2047.fastq	0.0228868	HPV_Pos
Dorea	2047.fastq	0	HPV_Pos
Eggerthia	2047.fastq	0	HPV_Pos
Eikenella	2047.fastq	0.000398724	HPV_Pos
Erysipelotrichaceae_UCG-006	2047.fastq	0	HPV_Pos
F0058	2047.fastq	0	HPV_Pos
F0332	2047.fastq	0.00015949	HPV_Pos
Faecalibacterium	2047.fastq	0	HPV_Pos
Family_XIII_UCG-001	2047.fastq	0.000478469	HPV_Pos
Faucicola	2047.fastq	0	HPV_Pos
Filifactor	2047.fastq	0.00701754	HPV_Pos
Finegoldia	2047.fastq	0	HPV_Pos
Flavobacterium	2047.fastq	0	HPV_Pos
Fretibacterium	2047.fastq	0.00837321	HPV_Pos
Fusicatenibacter	2047.fastq	0	HPV_Pos
Fusobacterium	2047.fastq	0.0110845	HPV_Pos
Gemella	2047.fastq	0.0901116	HPV_Pos
Gordonia	2047.fastq	0	HPV_Pos
Granulicatella	2047.fastq	0.00438596	HPV_Pos
Haemophilus	2047.fastq	0.0334131	HPV_Pos
Howardella	2047.fastq	0.00119617	HPV_Pos
Johnsonella	2047.fastq	0.00326954	HPV_Pos
Kingella	2047.fastq	0.000478469	HPV_Pos
Klebsiella	2047.fastq	0	HPV_Pos
Kocuria	2047.fastq	0	HPV_Pos
Lachnoanaerobaculum	2047.fastq	0.00135566	HPV_Pos
Lachnoclostridium	2047.fastq	0	HPV_Pos
Lactobacillus	2047.fastq	0.0015949	HPV_Pos
Lactococcus	2047.fastq	0	HPV_Pos
Lautropia	2047.fastq	0.00143541	HPV_Pos
Lentimicrobium	2047.fastq	0.00143541	HPV_Pos
Leptotrichia	2047.fastq	0	HPV_Pos
Leuconostoc	2047.fastq	0	HPV_Pos
Ligilactobacillus	2047.fastq	0	HPV_Pos
Limosilactobacillus	2047.fastq	0	HPV_Pos
Lutimaribacter	2047.fastq	0	HPV_Pos
Massilia	2047.fastq	0	HPV_Pos
Megasphaera	2047.fastq	0.00223285	HPV_Pos
Microbacterium	2047.fastq	0	HPV_Pos
Mobiluncus	2047.fastq	0	HPV_Pos
Mogibacterium	2047.fastq	0.00239234	HPV_Pos
Moraxella	2047.fastq	0	HPV_Pos
Moryella	2047.fastq	0	HPV_Pos
Muribaculaceae	2047.fastq	0	HPV_Pos
Mycoplasma	2047.fastq	0.0030303	HPV_Pos
Neisseria	2047.fastq	0.0085327	HPV_Pos
Nevskia	2047.fastq	0	HPV_Pos
Odoribacter	2047.fastq	0	HPV_Pos
Olsenella	2047.fastq	0.00119617	HPV_Pos
Oribacterium	2047.fastq	0.00837321	HPV_Pos
Paenibacillus	2047.fastq	0	HPV_Pos
Parascardovia	2047.fastq	0	HPV_Pos
Parvimonas	2047.fastq	0.00829346	HPV_Pos
Pelomonas	2047.fastq	0.00015949	HPV_Pos
Peptoanaerobacter	2047.fastq	0.00015949	HPV_Pos
Peptococcus	2047.fastq	0.00103668	HPV_Pos
Peptoniphilus	2047.fastq	0	HPV_Pos
Peptostreptococcaceae	2047.fastq	0	HPV_Pos
Peptostreptococcus	2047.fastq	0.00143541	HPV_Pos
Phocaeicola	2047.fastq	0.000239234	HPV_Pos
Porphyromonas	2047.fastq	0.14697	HPV_Pos
Prevotella	2047.fastq	0.062201	HPV_Pos
Prevotella_7	2047.fastq	0.0819777	HPV_Pos
Propionivibrio	2047.fastq	0	HPV_Pos
Pseudomonas	2047.fastq	0	HPV_Pos
Pseudopropionibacterium	2047.fastq	0	HPV_Pos
RF39	2047.fastq	0	HPV_Pos
Rikenellaceae_RC9_gut_group	2047.fastq	0.0212121	HPV_Pos
Roseburia	2047.fastq	0.00175439	HPV_Pos
Rothia	2047.fastq	0.0175439	HPV_Pos
Saccharimonadaceae	2047.fastq	0	HPV_Pos
Saccharimonadales	2047.fastq	0.000637959	HPV_Pos
Scardovia	2047.fastq	0.000877193	HPV_Pos
Sediminibacterium	2047.fastq	7.97448e-05	HPV_Pos
Selenomonas	2047.fastq	0.0188198	HPV_Pos
Serratia	2047.fastq	0	HPV_Pos
Shuttleworthia	2047.fastq	0.00215311	HPV_Pos
Simonsiella	2047.fastq	0	HPV_Pos
Slackia	2047.fastq	0	HPV_Pos
Solobacterium	2047.fastq	0	HPV_Pos
Sphingobacterium	2047.fastq	0	HPV_Pos
Staphylococcus	2047.fastq	0	HPV_Pos
Stenotrophomonas	2047.fastq	0	HPV_Pos
Stomatobaculum	2047.fastq	0.00135566	HPV_Pos
Streptobacillus	2047.fastq	0	HPV_Pos
Streptococcus	2047.fastq	0.174083	HPV_Pos
TM7a	2047.fastq	0	HPV_Pos
TM7x	2047.fastq	0	HPV_Pos
Tannerella	2047.fastq	0.0103668	HPV_Pos
Treponema	2047.fastq	0.0250399	HPV_Pos
Unassigned	2047.fastq	0.0030303	HPV_Pos
Variovorax	2047.fastq	0	HPV_Pos
Veillonella	2047.fastq	0.0308612	HPV_Pos
W5053	2047.fastq	0	HPV_Pos
Wolinella	2047.fastq	0.000717703	HPV_Pos
[Eubacterium]_brachy_group	2047.fastq	0.00526316	HPV_Pos
[Eubacterium]_nodatum_group	2047.fastq	0.00255183	HPV_Pos
[Eubacterium]_saphenum_group	2047.fastq	0.00789474	HPV_Pos
[Eubacterium]_yurii_group	2047.fastq	0	HPV_Pos
[Ruminococcus]_gauvreauii_group	2047.fastq	0	HPV_Pos
[Ruminococcus]_torques_group	2047.fastq	0	HPV_Pos
uncultured	2047.fastq	0.00972887	HPV_Pos
0319-6G20	2049.fastq	0	HPV_Pos
Abiotrophia	2049.fastq	0	HPV_Pos
Acidibacter	2049.fastq	0	HPV_Pos
Acidovorax	2049.fastq	0	HPV_Pos
Acinetobacter	2049.fastq	0	HPV_Pos
Actinobacillus	2049.fastq	0	HPV_Pos
Actinomyces	2049.fastq	0.0231508	HPV_Pos
Agathobacter	2049.fastq	0	HPV_Pos
Aggregatibacter	2049.fastq	0.00169396	HPV_Pos
Alloprevotella	2049.fastq	0.0866036	HPV_Pos
Alloscardovia	2049.fastq	0	HPV_Pos
Alysiella	2049.fastq	0.000635234	HPV_Pos
Amnipila	2049.fastq	0	HPV_Pos
Anaerococcus	2049.fastq	0	HPV_Pos
Anaeroglobus	2049.fastq	0	HPV_Pos
Atopobium	2049.fastq	0.00854037	HPV_Pos
Bacillus	2049.fastq	0	HPV_Pos
Bacteroides	2049.fastq	0	HPV_Pos
Bergeyella	2049.fastq	0.00127047	HPV_Pos
Bifidobacterium	2049.fastq	0	HPV_Pos
Blautia	2049.fastq	0	HPV_Pos
Brachymonas	2049.fastq	0	HPV_Pos
Bradyrhizobium	2049.fastq	0	HPV_Pos
Bulleidia	2049.fastq	0	HPV_Pos
Butyrivibrio	2049.fastq	0.00042349	HPV_Pos
CAG-56	2049.fastq	0	HPV_Pos
Campylobacter	2049.fastq	0.0329616	HPV_Pos
Candidatus_Saccharimonas	2049.fastq	0	HPV_Pos
Capnocytophaga	2049.fastq	0.000494071	HPV_Pos
Cardiobacterium	2049.fastq	0	HPV_Pos
Catenibacterium	2049.fastq	0	HPV_Pos
Catonella	2049.fastq	0.00684641	HPV_Pos
Centipeda	2049.fastq	0	HPV_Pos
Chloroplast	2049.fastq	0	HPV_Pos
Chryseobacterium	2049.fastq	0	HPV_Pos
Clostridia_UCG-014	2049.fastq	0.0053642	HPV_Pos
Clostridia_vadinBB60_group	2049.fastq	0	HPV_Pos
Collinsella	2049.fastq	0	HPV_Pos
Comamonas	2049.fastq	0	HPV_Pos
Coprococcus	2049.fastq	0	HPV_Pos
Corynebacterium	2049.fastq	0	HPV_Pos
Coxiella	2049.fastq	0	HPV_Pos
Cryptobacterium	2049.fastq	0	HPV_Pos
Cupriavidus	2049.fastq	0	HPV_Pos
Cutibacterium	2049.fastq	0	HPV_Pos
Defluviitaleaceae_UCG-011	2049.fastq	0	HPV_Pos
Delftia	2049.fastq	0	HPV_Pos
Desulfobulbus	2049.fastq	0	HPV_Pos
Dialister	2049.fastq	0.000141163	HPV_Pos
Dorea	2049.fastq	0	HPV_Pos
Eggerthia	2049.fastq	0	HPV_Pos
Eikenella	2049.fastq	0	HPV_Pos
Erysipelotrichaceae_UCG-006	2049.fastq	0	HPV_Pos
F0058	2049.fastq	0	HPV_Pos
F0332	2049.fastq	0	HPV_Pos
Faecalibacterium	2049.fastq	0	HPV_Pos
Family_XIII_UCG-001	2049.fastq	7.05816e-05	HPV_Pos
Faucicola	2049.fastq	0	HPV_Pos
Filifactor	2049.fastq	0	HPV_Pos
Finegoldia	2049.fastq	0	HPV_Pos
Flavobacterium	2049.fastq	0	HPV_Pos
Fretibacterium	2049.fastq	0	HPV_Pos
Fusicatenibacter	2049.fastq	0	HPV_Pos
Fusobacterium	2049.fastq	0.000776398	HPV_Pos
Gemella	2049.fastq	0.0045878	HPV_Pos
Gordonia	2049.fastq	0	HPV_Pos
Granulicatella	2049.fastq	0.0100932	HPV_Pos
Haemophilus	2049.fastq	0.0842744	HPV_Pos
Howardella	2049.fastq	0	HPV_Pos
Johnsonella	2049.fastq	0	HPV_Pos
Kingella	2049.fastq	0.000141163	HPV_Pos
Klebsiella	2049.fastq	0	HPV_Pos
Kocuria	2049.fastq	0	HPV_Pos
Lachnoanaerobaculum	2049.fastq	0.0015528	HPV_Pos
Lachnoclostridium	2049.fastq	0	HPV_Pos
Lactobacillus	2049.fastq	0	HPV_Pos
Lactococcus	2049.fastq	0	HPV_Pos
Lautropia	2049.fastq	0.000211745	HPV_Pos
Lentimicrobium	2049.fastq	0	HPV_Pos
Leptotrichia	2049.fastq	0	HPV_Pos
Leuconostoc	2049.fastq	0	HPV_Pos
Ligilactobacillus	2049.fastq	0	HPV_Pos
Limosilactobacillus	2049.fastq	0	HPV_Pos
Lutimaribacter	2049.fastq	0	HPV_Pos
Massilia	2049.fastq	0	HPV_Pos
Megasphaera	2049.fastq	0.00585827	HPV_Pos
Microbacterium	2049.fastq	0	HPV_Pos
Mobiluncus	2049.fastq	0	HPV_Pos
Mogibacterium	2049.fastq	0.000705816	HPV_Pos
Moraxella	2049.fastq	0	HPV_Pos
Moryella	2049.fastq	0	HPV_Pos
Muribaculaceae	2049.fastq	0	HPV_Pos
Mycoplasma	2049.fastq	0	HPV_Pos
Neisseria	2049.fastq	0.127329	HPV_Pos
Nevskia	2049.fastq	0	HPV_Pos
Odoribacter	2049.fastq	0	HPV_Pos
Olsenella	2049.fastq	0	HPV_Pos
Oribacterium	2049.fastq	0.0124929	HPV_Pos
Paenibacillus	2049.fastq	0	HPV_Pos
Parascardovia	2049.fastq	0	HPV_Pos
Parvimonas	2049.fastq	0	HPV_Pos
Pelomonas	2049.fastq	0	HPV_Pos
Peptoanaerobacter	2049.fastq	0	HPV_Pos
Peptococcus	2049.fastq	0	HPV_Pos
Peptoniphilus	2049.fastq	0	HPV_Pos
Peptostreptococcaceae	2049.fastq	0	HPV_Pos
Peptostreptococcus	2049.fastq	0.00367024	HPV_Pos
Phocaeicola	2049.fastq	0	HPV_Pos
Porphyromonas	2049.fastq	0.0170102	HPV_Pos
Prevotella	2049.fastq	0.0372671	HPV_Pos
Prevotella_7	2049.fastq	0.153091	HPV_Pos
Propionivibrio	2049.fastq	0	HPV_Pos
Pseudomonas	2049.fastq	0	HPV_Pos
Pseudopropionibacterium	2049.fastq	0	HPV_Pos
RF39	2049.fastq	0	HPV_Pos
Rikenellaceae_RC9_gut_group	2049.fastq	0	HPV_Pos
Roseburia	2049.fastq	0	HPV_Pos
Rothia	2049.fastq	0.0432665	HPV_Pos
Saccharimonadaceae	2049.fastq	0	HPV_Pos
Saccharimonadales	2049.fastq	0	HPV_Pos
Scardovia	2049.fastq	0	HPV_Pos
Sediminibacterium	2049.fastq	0	HPV_Pos
Selenomonas	2049.fastq	0.0100932	HPV_Pos
Serratia	2049.fastq	0	HPV_Pos
Shuttleworthia	2049.fastq	0	HPV_Pos
Simonsiella	2049.fastq	0	HPV_Pos
Slackia	2049.fastq	0	HPV_Pos
Solobacterium	2049.fastq	0.000494071	HPV_Pos
Sphingobacterium	2049.fastq	0	HPV_Pos
Staphylococcus	2049.fastq	0	HPV_Pos
Stenotrophomonas	2049.fastq	0	HPV_Pos
Stomatobaculum	2049.fastq	0.00183512	HPV_Pos
Streptobacillus	2049.fastq	0	HPV_Pos
Streptococcus	2049.fastq	0.21965	HPV_Pos
TM7a	2049.fastq	0	HPV_Pos
TM7x	2049.fastq	0.00183512	HPV_Pos
Tannerella	2049.fastq	0.000211745	HPV_Pos
Treponema	2049.fastq	0.000141163	HPV_Pos
Unassigned	2049.fastq	0.00127047	HPV_Pos
Variovorax	2049.fastq	0	HPV_Pos
Veillonella	2049.fastq	0.0866036	HPV_Pos
W5053	2049.fastq	0	HPV_Pos
Wolinella	2049.fastq	0	HPV_Pos
[Eubacterium]_brachy_group	2049.fastq	0	HPV_Pos
[Eubacterium]_nodatum_group	2049.fastq	0.00677583	HPV_Pos
[Eubacterium]_saphenum_group	2049.fastq	0	HPV_Pos
[Eubacterium]_yurii_group	2049.fastq	0	HPV_Pos
[Ruminococcus]_gauvreauii_group	2049.fastq	0	HPV_Pos
[Ruminococcus]_torques_group	2049.fastq	0	HPV_Pos
uncultured	2049.fastq	0.000564653	HPV_Pos
0319-6G20	2055.fastq	0	HPV_Pos
Abiotrophia	2055.fastq	0	HPV_Pos
Acidibacter	2055.fastq	0	HPV_Pos
Acidovorax	2055.fastq	0	HPV_Pos
Acinetobacter	2055.fastq	0	HPV_Pos
Actinobacillus	2055.fastq	0.000618777	HPV_Pos
Actinomyces	2055.fastq	0.0270574	HPV_Pos
Agathobacter	2055.fastq	0	HPV_Pos
Aggregatibacter	2055.fastq	0.000393767	HPV_Pos
Alloprevotella	2055.fastq	0.0622152	HPV_Pos
Alloscardovia	2055.fastq	0	HPV_Pos
Alysiella	2055.fastq	0.00067503	HPV_Pos
Amnipila	2055.fastq	0	HPV_Pos
Anaerococcus	2055.fastq	0	HPV_Pos
Anaeroglobus	2055.fastq	0	HPV_Pos
Atopobium	2055.fastq	0.00247511	HPV_Pos
Bacillus	2055.fastq	0	HPV_Pos
Bacteroides	2055.fastq	0	HPV_Pos
Bergeyella	2055.fastq	0.000731282	HPV_Pos
Bifidobacterium	2055.fastq	0	HPV_Pos
Blautia	2055.fastq	0	HPV_Pos
Brachymonas	2055.fastq	0	HPV_Pos
Bradyrhizobium	2055.fastq	0	HPV_Pos
Bulleidia	2055.fastq	0	HPV_Pos
Butyrivibrio	2055.fastq	0.0105755	HPV_Pos
CAG-56	2055.fastq	0	HPV_Pos
Campylobacter	2055.fastq	0.0297576	HPV_Pos
Candidatus_Saccharimonas	2055.fastq	0	HPV_Pos
Capnocytophaga	2055.fastq	0.0259886	HPV_Pos
Cardiobacterium	2055.fastq	0.00174383	HPV_Pos
Catenibacterium	2055.fastq	0	HPV_Pos
Catonella	2055.fastq	0.00489396	HPV_Pos
Centipeda	2055.fastq	0	HPV_Pos
Chloroplast	2055.fastq	0	HPV_Pos
Chryseobacterium	2055.fastq	0	HPV_Pos
Clostridia_UCG-014	2055.fastq	0.00410643	HPV_Pos
Clostridia_vadinBB60_group	2055.fastq	0	HPV_Pos
Collinsella	2055.fastq	0	HPV_Pos
Comamonas	2055.fastq	0.00123755	HPV_Pos
Coprococcus	2055.fastq	0	HPV_Pos
Corynebacterium	2055.fastq	0	HPV_Pos
Coxiella	2055.fastq	0	HPV_Pos
Cryptobacterium	2055.fastq	0	HPV_Pos
Cupriavidus	2055.fastq	0	HPV_Pos
Cutibacterium	2055.fastq	0	HPV_Pos
Defluviitaleaceae_UCG-011	2055.fastq	0.00101254	HPV_Pos
Delftia	2055.fastq	0	HPV_Pos
Desulfobulbus	2055.fastq	0	HPV_Pos
Dialister	2055.fastq	0	HPV_Pos
Dorea	2055.fastq	0	HPV_Pos
Eggerthia	2055.fastq	0	HPV_Pos
Eikenella	2055.fastq	0.00045002	HPV_Pos
Erysipelotrichaceae_UCG-006	2055.fastq	0	HPV_Pos
F0058	2055.fastq	0	HPV_Pos
F0332	2055.fastq	0	HPV_Pos
Faecalibacterium	2055.fastq	0	HPV_Pos
Family_XIII_UCG-001	2055.fastq	0.000618777	HPV_Pos
Faucicola	2055.fastq	0	HPV_Pos
Filifactor	2055.fastq	0	HPV_Pos
Finegoldia	2055.fastq	0	HPV_Pos
Flavobacterium	2055.fastq	0	HPV_Pos
Fretibacterium	2055.fastq	0	HPV_Pos
Fusicatenibacter	2055.fastq	0	HPV_Pos
Fusobacterium	2055.fastq	0.0133318	HPV_Pos
Gemella	2055.fastq	0.0163695	HPV_Pos
Gordonia	2055.fastq	0	HPV_Pos
Granulicatella	2055.fastq	0.00860663	HPV_Pos
Haemophilus	2055.fastq	0.034089	HPV_Pos
Howardella	2055.fastq	0	HPV_Pos
Johnsonella	2055.fastq	0.000618777	HPV_Pos
Kingella	2055.fastq	0.000281262	HPV_Pos
Klebsiella	2055.fastq	0	HPV_Pos
Kocuria	2055.fastq	0	HPV_Pos
Lachnoanaerobaculum	2055.fastq	0.00315014	HPV_Pos
Lachnoclostridium	2055.fastq	0	HPV_Pos
Lactobacillus	2055.fastq	0	HPV_Pos
Lactococcus	2055.fastq	0	HPV_Pos
Lautropia	2055.fastq	0.000506272	HPV_Pos
Lentimicrobium	2055.fastq	0	HPV_Pos
Leptotrichia	2055.fastq	0.00191258	HPV_Pos
Leuconostoc	2055.fastq	0	HPV_Pos
Ligilactobacillus	2055.fastq	0	HPV_Pos
Limosilactobacillus	2055.fastq	0	HPV_Pos
Lutimaribacter	2055.fastq	0	HPV_Pos
Massilia	2055.fastq	0	HPV_Pos
Megasphaera	2055.fastq	0.00163132	HPV_Pos
Microbacterium	2055.fastq	0	HPV_Pos
Mobiluncus	2055.fastq	0	HPV_Pos
Mogibacterium	2055.fastq	0.00067503	HPV_Pos
Moraxella	2055.fastq	0	HPV_Pos
Moryella	2055.fastq	0	HPV_Pos
Muribaculaceae	2055.fastq	0	HPV_Pos
Mycoplasma	2055.fastq	0	HPV_Pos
Neisseria	2055.fastq	0.327952	HPV_Pos
Nevskia	2055.fastq	0	HPV_Pos
Odoribacter	2055.fastq	0	HPV_Pos
Olsenella	2055.fastq	0	HPV_Pos
Oribacterium	2055.fastq	0.0556899	HPV_Pos
Paenibacillus	2055.fastq	0	HPV_Pos
Parascardovia	2055.fastq	0	HPV_Pos
Parvimonas	2055.fastq	0.00281262	HPV_Pos
Pelomonas	2055.fastq	0	HPV_Pos
Peptoanaerobacter	2055.fastq	0	HPV_Pos
Peptococcus	2055.fastq	0	HPV_Pos
Peptoniphilus	2055.fastq	0	HPV_Pos
Peptostreptococcaceae	2055.fastq	0	HPV_Pos
Peptostreptococcus	2055.fastq	0.011363	HPV_Pos
Phocaeicola	2055.fastq	0	HPV_Pos
Porphyromonas	2055.fastq	0.023176	HPV_Pos
Prevotella	2055.fastq	0.0435957	HPV_Pos
Prevotella_7	2055.fastq	0.0469708	HPV_Pos
Propionivibrio	2055.fastq	0	HPV_Pos
Pseudomonas	2055.fastq	0	HPV_Pos
Pseudopropionibacterium	2055.fastq	5.62525e-05	HPV_Pos
RF39	2055.fastq	0	HPV_Pos
Rikenellaceae_RC9_gut_group	2055.fastq	0	HPV_Pos
Roseburia	2055.fastq	0	HPV_Pos
Rothia	2055.fastq	0.00534398	HPV_Pos
Saccharimonadaceae	2055.fastq	0	HPV_Pos
Saccharimonadales	2055.fastq	0	HPV_Pos
Scardovia	2055.fastq	0	HPV_Pos
Sediminibacterium	2055.fastq	0	HPV_Pos
Selenomonas	2055.fastq	0.00720032	HPV_Pos
Serratia	2055.fastq	0	HPV_Pos
Shuttleworthia	2055.fastq	0	HPV_Pos
Simonsiella	2055.fastq	0	HPV_Pos
Slackia	2055.fastq	0	HPV_Pos
Solobacterium	2055.fastq	0.0022501	HPV_Pos
Sphingobacterium	2055.fastq	0	HPV_Pos
Staphylococcus	2055.fastq	0	HPV_Pos
Stenotrophomonas	2055.fastq	0	HPV_Pos
Stomatobaculum	2055.fastq	0.00067503	HPV_Pos
Streptobacillus	2055.fastq	0	HPV_Pos
Streptococcus	2055.fastq	0.115205	HPV_Pos
TM7a	2055.fastq	0	HPV_Pos
TM7x	2055.fastq	0.00202509	HPV_Pos
Tannerella	2055.fastq	0.00478146	HPV_Pos
Treponema	2055.fastq	0	HPV_Pos
Unassigned	2055.fastq	0	HPV_Pos
Variovorax	2055.fastq	0	HPV_Pos
Veillonella	2055.fastq	0.0666592	HPV_Pos
W5053	2055.fastq	0	HPV_Pos
Wolinella	2055.fastq	0	HPV_Pos
[Eubacterium]_brachy_group	2055.fastq	0.000168757	HPV_Pos
[Eubacterium]_nodatum_group	2055.fastq	0.0237385	HPV_Pos
[Eubacterium]_saphenum_group	2055.fastq	0	HPV_Pos
[Eubacterium]_yurii_group	2055.fastq	0.0046127	HPV_Pos
[Ruminococcus]_gauvreauii_group	2055.fastq	0	HPV_Pos
[Ruminococcus]_torques_group	2055.fastq	0	HPV_Pos
uncultured	2055.fastq	0	HPV_Pos
0319-6G20	2076.fastq	4.90581e-05	HPV_Pos
Abiotrophia	2076.fastq	0	HPV_Pos
Acidibacter	2076.fastq	4.90581e-05	HPV_Pos
Acidovorax	2076.fastq	0	HPV_Pos
Acinetobacter	2076.fastq	0	HPV_Pos
Actinobacillus	2076.fastq	0.000637755	HPV_Pos
Actinomyces	2076.fastq	0.0141287	HPV_Pos
Agathobacter	2076.fastq	0	HPV_Pos
Aggregatibacter	2076.fastq	0.0288952	HPV_Pos
Alloprevotella	2076.fastq	0.0039737	HPV_Pos
Alloscardovia	2076.fastq	0	HPV_Pos
Alysiella	2076.fastq	0	HPV_Pos
Amnipila	2076.fastq	0	HPV_Pos
Anaerococcus	2076.fastq	0	HPV_Pos
Anaeroglobus	2076.fastq	0.000588697	HPV_Pos
Atopobium	2076.fastq	0.00829082	HPV_Pos
Bacillus	2076.fastq	0	HPV_Pos
Bacteroides	2076.fastq	0	HPV_Pos
Bergeyella	2076.fastq	0.00117739	HPV_Pos
Bifidobacterium	2076.fastq	0	HPV_Pos
Blautia	2076.fastq	0	HPV_Pos
Brachymonas	2076.fastq	0	HPV_Pos
Bradyrhizobium	2076.fastq	0	HPV_Pos
Bulleidia	2076.fastq	0	HPV_Pos
Butyrivibrio	2076.fastq	0.00358124	HPV_Pos
CAG-56	2076.fastq	0	HPV_Pos
Campylobacter	2076.fastq	0.0335067	HPV_Pos
Candidatus_Saccharimonas	2076.fastq	0	HPV_Pos
Capnocytophaga	2076.fastq	0.00873234	HPV_Pos
Cardiobacterium	2076.fastq	0.00745683	HPV_Pos
Catenibacterium	2076.fastq	0	HPV_Pos
Catonella	2076.fastq	0.00353218	HPV_Pos
Centipeda	2076.fastq	0	HPV_Pos
Chloroplast	2076.fastq	0.000294349	HPV_Pos
Chryseobacterium	2076.fastq	0	HPV_Pos
Clostridia_UCG-014	2076.fastq	0.000833987	HPV_Pos
Clostridia_vadinBB60_group	2076.fastq	0	HPV_Pos
Collinsella	2076.fastq	0	HPV_Pos
Comamonas	2076.fastq	0	HPV_Pos
Coprococcus	2076.fastq	0	HPV_Pos
Corynebacterium	2076.fastq	0.00181515	HPV_Pos
Coxiella	2076.fastq	0	HPV_Pos
Cryptobacterium	2076.fastq	0	HPV_Pos
Cupriavidus	2076.fastq	0	HPV_Pos
Cutibacterium	2076.fastq	0	HPV_Pos
Defluviitaleaceae_UCG-011	2076.fastq	0	HPV_Pos
Delftia	2076.fastq	0	HPV_Pos
Desulfobulbus	2076.fastq	0	HPV_Pos
Dialister	2076.fastq	0.00976256	HPV_Pos
Dorea	2076.fastq	0	HPV_Pos
Eggerthia	2076.fastq	0	HPV_Pos
Eikenella	2076.fastq	0.000883046	HPV_Pos
Erysipelotrichaceae_UCG-006	2076.fastq	0	HPV_Pos
F0058	2076.fastq	0.00284537	HPV_Pos
F0332	2076.fastq	0	HPV_Pos
Faecalibacterium	2076.fastq	0	HPV_Pos
Family_XIII_UCG-001	2076.fastq	0	HPV_Pos
Faucicola	2076.fastq	0	HPV_Pos
Filifactor	2076.fastq	0	HPV_Pos
Finegoldia	2076.fastq	0	HPV_Pos
Flavobacterium	2076.fastq	0	HPV_Pos
Fretibacterium	2076.fastq	0.000441523	HPV_Pos
Fusicatenibacter	2076.fastq	0	HPV_Pos
Fusobacterium	2076.fastq	0.00946821	HPV_Pos
Gemella	2076.fastq	0.0100078	HPV_Pos
Gordonia	2076.fastq	0	HPV_Pos
Granulicatella	2076.fastq	0.00382653	HPV_Pos
Haemophilus	2076.fastq	0.118279	HPV_Pos
Howardella	2076.fastq	0	HPV_Pos
Johnsonella	2076.fastq	0.000392465	HPV_Pos
Kingella	2076.fastq	0.00289443	HPV_Pos
Klebsiella	2076.fastq	0	HPV_Pos
Kocuria	2076.fastq	0	HPV_Pos
Lachnoanaerobaculum	2076.fastq	0.00328689	HPV_Pos
Lachnoclostridium	2076.fastq	0	HPV_Pos
Lactobacillus	2076.fastq	0	HPV_Pos
Lactococcus	2076.fastq	0	HPV_Pos
Lautropia	2076.fastq	0.0159929	HPV_Pos
Lentimicrobium	2076.fastq	0	HPV_Pos
Leptotrichia	2076.fastq	0.00191327	HPV_Pos
Leuconostoc	2076.fastq	0	HPV_Pos
Ligilactobacillus	2076.fastq	0	HPV_Pos
Limosilactobacillus	2076.fastq	0	HPV_Pos
Lutimaribacter	2076.fastq	0	HPV_Pos
Massilia	2076.fastq	0	HPV_Pos
Megasphaera	2076.fastq	0.0111852	HPV_Pos
Microbacterium	2076.fastq	0	HPV_Pos
Mobiluncus	2076.fastq	0	HPV_Pos
Mogibacterium	2076.fastq	0.00103022	HPV_Pos
Moraxella	2076.fastq	0	HPV_Pos
Moryella	2076.fastq	0	HPV_Pos
Muribaculaceae	2076.fastq	0	HPV_Pos
Mycoplasma	2076.fastq	0.000392465	HPV_Pos
Neisseria	2076.fastq	0.0424352	HPV_Pos
Nevskia	2076.fastq	0	HPV_Pos
Odoribacter	2076.fastq	0	HPV_Pos
Olsenella	2076.fastq	0.000343407	HPV_Pos
Oribacterium	2076.fastq	0.0492053	HPV_Pos
Paenibacillus	2076.fastq	0	HPV_Pos
Parascardovia	2076.fastq	0	HPV_Pos
Parvimonas	2076.fastq	0.0129023	HPV_Pos
Pelomonas	2076.fastq	9.81162e-05	HPV_Pos
Peptoanaerobacter	2076.fastq	0	HPV_Pos
Peptococcus	2076.fastq	0.000196232	HPV_Pos
Peptoniphilus	2076.fastq	0	HPV_Pos
Peptostreptococcaceae	2076.fastq	0	HPV_Pos
Peptostreptococcus	2076.fastq	0.00156986	HPV_Pos
Phocaeicola	2076.fastq	0	HPV_Pos
Porphyromonas	2076.fastq	0.0113324	HPV_Pos
Prevotella	2076.fastq	0.048175	HPV_Pos
Prevotella_7	2076.fastq	0.0909046	HPV_Pos
Propionivibrio	2076.fastq	0	HPV_Pos
Pseudomonas	2076.fastq	0	HPV_Pos
Pseudopropionibacterium	2076.fastq	9.81162e-05	HPV_Pos
RF39	2076.fastq	0	HPV_Pos
Rikenellaceae_RC9_gut_group	2076.fastq	0.000343407	HPV_Pos
Roseburia	2076.fastq	0	HPV_Pos
Rothia	2076.fastq	0.0175137	HPV_Pos
Saccharimonadaceae	2076.fastq	0.000196232	HPV_Pos
Saccharimonadales	2076.fastq	0.00024529	HPV_Pos
Scardovia	2076.fastq	0	HPV_Pos
Sediminibacterium	2076.fastq	0	HPV_Pos
Selenomonas	2076.fastq	0.0201629	HPV_Pos
Serratia	2076.fastq	0	HPV_Pos
Shuttleworthia	2076.fastq	0	HPV_Pos
Simonsiella	2076.fastq	0	HPV_Pos
Slackia	2076.fastq	0	HPV_Pos
Solobacterium	2076.fastq	0.000343407	HPV_Pos
Sphingobacterium	2076.fastq	0	HPV_Pos
Staphylococcus	2076.fastq	0	HPV_Pos
Stenotrophomonas	2076.fastq	0.000883046	HPV_Pos
Stomatobaculum	2076.fastq	0.0024529	HPV_Pos
Streptobacillus	2076.fastq	0	HPV_Pos
Streptococcus	2076.fastq	0.232388	HPV_Pos
TM7a	2076.fastq	0	HPV_Pos
TM7x	2076.fastq	0.000392465	HPV_Pos
Tannerella	2076.fastq	0.00132457	HPV_Pos
Treponema	2076.fastq	0.000833987	HPV_Pos
Unassigned	2076.fastq	0.00220761	HPV_Pos
Variovorax	2076.fastq	0	HPV_Pos
Veillonella	2076.fastq	0.12186	HPV_Pos
W5053	2076.fastq	0	HPV_Pos
Wolinella	2076.fastq	0	HPV_Pos
[Eubacterium]_brachy_group	2076.fastq	0.00358124	HPV_Pos
[Eubacterium]_nodatum_group	2076.fastq	0.0110381	HPV_Pos
[Eubacterium]_saphenum_group	2076.fastq	0	HPV_Pos
[Eubacterium]_yurii_group	2076.fastq	0.000735871	HPV_Pos
[Ruminococcus]_gauvreauii_group	2076.fastq	0	HPV_Pos
[Ruminococcus]_torques_group	2076.fastq	0	HPV_Pos
uncultured	2076.fastq	0.0160911	HPV_Pos
0319-6G20	2077.fastq	0	HPV_Pos
Abiotrophia	2077.fastq	0	HPV_Pos
Acidibacter	2077.fastq	0	HPV_Pos
Acidovorax	2077.fastq	0	HPV_Pos
Acinetobacter	2077.fastq	0	HPV_Pos
Actinobacillus	2077.fastq	0.0134314	HPV_Pos
Actinomyces	2077.fastq	0.0057404	HPV_Pos
Agathobacter	2077.fastq	0	HPV_Pos
Aggregatibacter	2077.fastq	0	HPV_Pos
Alloprevotella	2077.fastq	0.0339965	HPV_Pos
Alloscardovia	2077.fastq	0	HPV_Pos
Alysiella	2077.fastq	0	HPV_Pos
Amnipila	2077.fastq	0	HPV_Pos
Anaerococcus	2077.fastq	0	HPV_Pos
Anaeroglobus	2077.fastq	0	HPV_Pos
Atopobium	2077.fastq	0.00183916	HPV_Pos
Bacillus	2077.fastq	0	HPV_Pos
Bacteroides	2077.fastq	0	HPV_Pos
Bergeyella	2077.fastq	0.00189489	HPV_Pos
Bifidobacterium	2077.fastq	0	HPV_Pos
Blautia	2077.fastq	0	HPV_Pos
Brachymonas	2077.fastq	0	HPV_Pos
Bradyrhizobium	2077.fastq	0	HPV_Pos
Bulleidia	2077.fastq	0	HPV_Pos
Butyrivibrio	2077.fastq	0.00306526	HPV_Pos
CAG-56	2077.fastq	0	HPV_Pos
Campylobacter	2077.fastq	0.0236861	HPV_Pos
Candidatus_Saccharimonas	2077.fastq	0	HPV_Pos
Capnocytophaga	2077.fastq	0.0029538	HPV_Pos
Cardiobacterium	2077.fastq	0.000167196	HPV_Pos
Catenibacterium	2077.fastq	0	HPV_Pos
Catonella	2077.fastq	0.00133757	HPV_Pos
Centipeda	2077.fastq	0	HPV_Pos
Chloroplast	2077.fastq	0	HPV_Pos
Chryseobacterium	2077.fastq	0	HPV_Pos
Clostridia_UCG-014	2077.fastq	0.00189489	HPV_Pos
Clostridia_vadinBB60_group	2077.fastq	0	HPV_Pos
Collinsella	2077.fastq	0	HPV_Pos
Comamonas	2077.fastq	0	HPV_Pos
Coprococcus	2077.fastq	0	HPV_Pos
Corynebacterium	2077.fastq	0	HPV_Pos
Coxiella	2077.fastq	0	HPV_Pos
Cryptobacterium	2077.fastq	0	HPV_Pos
Cupriavidus	2077.fastq	0	HPV_Pos
Cutibacterium	2077.fastq	0	HPV_Pos
Defluviitaleaceae_UCG-011	2077.fastq	0	HPV_Pos
Delftia	2077.fastq	0	HPV_Pos
Desulfobulbus	2077.fastq	0	HPV_Pos
Dialister	2077.fastq	0.000111464	HPV_Pos
Dorea	2077.fastq	0	HPV_Pos
Eggerthia	2077.fastq	0	HPV_Pos
Eikenella	2077.fastq	0	HPV_Pos
Erysipelotrichaceae_UCG-006	2077.fastq	0	HPV_Pos
F0058	2077.fastq	0.000111464	HPV_Pos
F0332	2077.fastq	0	HPV_Pos
Faecalibacterium	2077.fastq	0	HPV_Pos
Family_XIII_UCG-001	2077.fastq	0	HPV_Pos
Faucicola	2077.fastq	0	HPV_Pos
Filifactor	2077.fastq	0	HPV_Pos
Finegoldia	2077.fastq	0	HPV_Pos
Flavobacterium	2077.fastq	0	HPV_Pos
Fretibacterium	2077.fastq	0	HPV_Pos
Fusicatenibacter	2077.fastq	0	HPV_Pos
Fusobacterium	2077.fastq	0.00824834	HPV_Pos
Gemella	2077.fastq	0.00635345	HPV_Pos
Gordonia	2077.fastq	0	HPV_Pos
Granulicatella	2077.fastq	0.0603578	HPV_Pos
Haemophilus	2077.fastq	0.127794	HPV_Pos
Howardella	2077.fastq	0	HPV_Pos
Johnsonella	2077.fastq	0	HPV_Pos
Kingella	2077.fastq	0.00027866	HPV_Pos
Klebsiella	2077.fastq	0	HPV_Pos
Kocuria	2077.fastq	0	HPV_Pos
Lachnoanaerobaculum	2077.fastq	0.00523881	HPV_Pos
Lachnoclostridium	2077.fastq	0	HPV_Pos
Lactobacillus	2077.fastq	0	HPV_Pos
Lactococcus	2077.fastq	0	HPV_Pos
Lautropia	2077.fastq	0.000613052	HPV_Pos
Lentimicrobium	2077.fastq	0	HPV_Pos
Leptotrichia	2077.fastq	0.00105891	HPV_Pos
Leuconostoc	2077.fastq	0	HPV_Pos
Ligilactobacillus	2077.fastq	0	HPV_Pos
Limosilactobacillus	2077.fastq	0	HPV_Pos
Lutimaribacter	2077.fastq	0	HPV_Pos
Massilia	2077.fastq	0	HPV_Pos
Megasphaera	2077.fastq	0.00183916	HPV_Pos
Microbacterium	2077.fastq	0	HPV_Pos
Mobiluncus	2077.fastq	0.000111464	HPV_Pos
Mogibacterium	2077.fastq	0.00100318	HPV_Pos
Moraxella	2077.fastq	0	HPV_Pos
Moryella	2077.fastq	0	HPV_Pos
Muribaculaceae	2077.fastq	0	HPV_Pos
Mycoplasma	2077.fastq	0	HPV_Pos
Neisseria	2077.fastq	0.141504	HPV_Pos
Nevskia	2077.fastq	0	HPV_Pos
Odoribacter	2077.fastq	0	HPV_Pos
Olsenella	2077.fastq	0	HPV_Pos
Oribacterium	2077.fastq	0.0128741	HPV_Pos
Paenibacillus	2077.fastq	0	HPV_Pos
Parascardovia	2077.fastq	0	HPV_Pos
Parvimonas	2077.fastq	0.00339965	HPV_Pos
Pelomonas	2077.fastq	0	HPV_Pos
Peptoanaerobacter	2077.fastq	0	HPV_Pos
Peptococcus	2077.fastq	0	HPV_Pos
Peptoniphilus	2077.fastq	0	HPV_Pos
Peptostreptococcaceae	2077.fastq	0	HPV_Pos
Peptostreptococcus	2077.fastq	0.00423564	HPV_Pos
Phocaeicola	2077.fastq	0	HPV_Pos
Porphyromonas	2077.fastq	0	HPV_Pos
Prevotella	2077.fastq	0.0332163	HPV_Pos
Prevotella_7	2077.fastq	0.131639	HPV_Pos
Propionivibrio	2077.fastq	0	HPV_Pos
Pseudomonas	2077.fastq	0	HPV_Pos
Pseudopropionibacterium	2077.fastq	0	HPV_Pos
RF39	2077.fastq	0	HPV_Pos
Rikenellaceae_RC9_gut_group	2077.fastq	0	HPV_Pos
Roseburia	2077.fastq	0	HPV_Pos
Rothia	2077.fastq	0.000780249	HPV_Pos
Saccharimonadaceae	2077.fastq	0	HPV_Pos
Saccharimonadales	2077.fastq	0	HPV_Pos
Scardovia	2077.fastq	0	HPV_Pos
Sediminibacterium	2077.fastq	0	HPV_Pos
Selenomonas	2077.fastq	0.00953018	HPV_Pos
Serratia	2077.fastq	0	HPV_Pos
Shuttleworthia	2077.fastq	0	HPV_Pos
Simonsiella	2077.fastq	0	HPV_Pos
Slackia	2077.fastq	0	HPV_Pos
Solobacterium	2077.fastq	0.000501588	HPV_Pos
Sphingobacterium	2077.fastq	0	HPV_Pos
Staphylococcus	2077.fastq	0	HPV_Pos
Stenotrophomonas	2077.fastq	0	HPV_Pos
Stomatobaculum	2077.fastq	0.000613052	HPV_Pos
Streptobacillus	2077.fastq	0	HPV_Pos
Streptococcus	2077.fastq	0.243326	HPV_Pos
TM7a	2077.fastq	0	HPV_Pos
TM7x	2077.fastq	0	HPV_Pos
Tannerella	2077.fastq	0.000334392	HPV_Pos
Treponema	2077.fastq	0	HPV_Pos
Unassigned	2077.fastq	5.5732e-05	HPV_Pos
Variovorax	2077.fastq	0	HPV_Pos
Veillonella	2077.fastq	0.103383	HPV_Pos
W5053	2077.fastq	0	HPV_Pos
Wolinella	2077.fastq	0	HPV_Pos
[Eubacterium]_brachy_group	2077.fastq	0	HPV_Pos
[Eubacterium]_nodatum_group	2077.fastq	0.0105891	HPV_Pos
[Eubacterium]_saphenum_group	2077.fastq	0	HPV_Pos
[Eubacterium]_yurii_group	2077.fastq	0	HPV_Pos
[Ruminococcus]_gauvreauii_group	2077.fastq	0	HPV_Pos
[Ruminococcus]_torques_group	2077.fastq	0	HPV_Pos
uncultured	2077.fastq	0.000891713	HPV_Pos
0319-6G20	2086.fastq	0	HPV_Pos
Abiotrophia	2086.fastq	0	HPV_Pos
Acidibacter	2086.fastq	0.000508388	HPV_Pos
Acidovorax	2086.fastq	0	HPV_Pos
Acinetobacter	2086.fastq	0	HPV_Pos
Actinobacillus	2086.fastq	0	HPV_Pos
Actinomyces	2086.fastq	0.0043213	HPV_Pos
Agathobacter	2086.fastq	0	HPV_Pos
Aggregatibacter	2086.fastq	0.0045755	HPV_Pos
Alloprevotella	2086.fastq	0	HPV_Pos
Alloscardovia	2086.fastq	0	HPV_Pos
Alysiella	2086.fastq	0	HPV_Pos
Amnipila	2086.fastq	0	HPV_Pos
Anaerococcus	2086.fastq	0	HPV_Pos
Anaeroglobus	2086.fastq	0	HPV_Pos
Atopobium	2086.fastq	0.000381291	HPV_Pos
Bacillus	2086.fastq	0	HPV_Pos
Bacteroides	2086.fastq	0	HPV_Pos
Bergeyella	2086.fastq	0.000254194	HPV_Pos
Bifidobacterium	2086.fastq	0	HPV_Pos
Blautia	2086.fastq	0	HPV_Pos
Brachymonas	2086.fastq	0	HPV_Pos
Bradyrhizobium	2086.fastq	0	HPV_Pos
Bulleidia	2086.fastq	0	HPV_Pos
Butyrivibrio	2086.fastq	0	HPV_Pos
CAG-56	2086.fastq	0	HPV_Pos
Campylobacter	2086.fastq	0.0160142	HPV_Pos
Candidatus_Saccharimonas	2086.fastq	0	HPV_Pos
Capnocytophaga	2086.fastq	0.0260549	HPV_Pos
Cardiobacterium	2086.fastq	0.000635486	HPV_Pos
Catenibacterium	2086.fastq	0	HPV_Pos
Catonella	2086.fastq	0.000254194	HPV_Pos
Centipeda	2086.fastq	0	HPV_Pos
Chloroplast	2086.fastq	0	HPV_Pos
Chryseobacterium	2086.fastq	0	HPV_Pos
Clostridia_UCG-014	2086.fastq	0	HPV_Pos
Clostridia_vadinBB60_group	2086.fastq	0	HPV_Pos
Collinsella	2086.fastq	0	HPV_Pos
Comamonas	2086.fastq	0	HPV_Pos
Coprococcus	2086.fastq	0	HPV_Pos
Corynebacterium	2086.fastq	0.0044484	HPV_Pos
Coxiella	2086.fastq	0	HPV_Pos
Cryptobacterium	2086.fastq	0	HPV_Pos
Cupriavidus	2086.fastq	0	HPV_Pos
Cutibacterium	2086.fastq	0.000381291	HPV_Pos
Defluviitaleaceae_UCG-011	2086.fastq	0	HPV_Pos
Delftia	2086.fastq	0	HPV_Pos
Desulfobulbus	2086.fastq	0	HPV_Pos
Dialister	2086.fastq	0.00152517	HPV_Pos
Dorea	2086.fastq	0	HPV_Pos
Eggerthia	2086.fastq	0	HPV_Pos
Eikenella	2086.fastq	0.000381291	HPV_Pos
Erysipelotrichaceae_UCG-006	2086.fastq	0	HPV_Pos
F0058	2086.fastq	0.00088968	HPV_Pos
F0332	2086.fastq	0	HPV_Pos
Faecalibacterium	2086.fastq	0	HPV_Pos
Family_XIII_UCG-001	2086.fastq	0	HPV_Pos
Faucicola	2086.fastq	0	HPV_Pos
Filifactor	2086.fastq	0	HPV_Pos
Finegoldia	2086.fastq	0	HPV_Pos
Flavobacterium	2086.fastq	0	HPV_Pos
Fretibacterium	2086.fastq	0	HPV_Pos
Fusicatenibacter	2086.fastq	0	HPV_Pos
Fusobacterium	2086.fastq	0.00279614	HPV_Pos
Gemella	2086.fastq	0.0132181	HPV_Pos
Gordonia	2086.fastq	0	HPV_Pos
Granulicatella	2086.fastq	0.00749873	HPV_Pos
Haemophilus	2086.fastq	0.0341891	HPV_Pos
Howardella	2086.fastq	0	HPV_Pos
Johnsonella	2086.fastq	0	HPV_Pos
Kingella	2086.fastq	0.0100407	HPV_Pos
Klebsiella	2086.fastq	0	HPV_Pos
Kocuria	2086.fastq	0	HPV_Pos
Lachnoanaerobaculum	2086.fastq	0.00177936	HPV_Pos
Lachnoclostridium	2086.fastq	0	HPV_Pos
Lactobacillus	2086.fastq	0.00101678	HPV_Pos
Lactococcus	2086.fastq	0	HPV_Pos
Lautropia	2086.fastq	0.000254194	HPV_Pos
Lentimicrobium	2086.fastq	0	HPV_Pos
Leptotrichia	2086.fastq	0.00190646	HPV_Pos
Leuconostoc	2086.fastq	0	HPV_Pos
Ligilactobacillus	2086.fastq	0	HPV_Pos
Limosilactobacillus	2086.fastq	0.00114387	HPV_Pos
Lutimaribacter	2086.fastq	0	HPV_Pos
Massilia	2086.fastq	0.000635486	HPV_Pos
Megasphaera	2086.fastq	0.000381291	HPV_Pos
Microbacterium	2086.fastq	0	HPV_Pos
Mobiluncus	2086.fastq	0	HPV_Pos
Mogibacterium	2086.fastq	0.000381291	HPV_Pos
Moraxella	2086.fastq	0	HPV_Pos
Moryella	2086.fastq	0	HPV_Pos
Muribaculaceae	2086.fastq	0	HPV_Pos
Mycoplasma	2086.fastq	0	HPV_Pos
Neisseria	2086.fastq	0.0245297	HPV_Pos
Nevskia	2086.fastq	0	HPV_Pos
Odoribacter	2086.fastq	0	HPV_Pos
Olsenella	2086.fastq	0	HPV_Pos
Oribacterium	2086.fastq	0.0200813	HPV_Pos
Paenibacillus	2086.fastq	0	HPV_Pos
Parascardovia	2086.fastq	0	HPV_Pos
Parvimonas	2086.fastq	0.00216065	HPV_Pos
Pelomonas	2086.fastq	0.000381291	HPV_Pos
Peptoanaerobacter	2086.fastq	0	HPV_Pos
Peptococcus	2086.fastq	0	HPV_Pos
Peptoniphilus	2086.fastq	0	HPV_Pos
Peptostreptococcaceae	2086.fastq	0	HPV_Pos
Peptostreptococcus	2086.fastq	0	HPV_Pos
Phocaeicola	2086.fastq	0	HPV_Pos
Porphyromonas	2086.fastq	0.000254194	HPV_Pos
Prevotella	2086.fastq	0.00330452	HPV_Pos
Prevotella_7	2086.fastq	0.0086426	HPV_Pos
Propionivibrio	2086.fastq	0	HPV_Pos
Pseudomonas	2086.fastq	0.000254194	HPV_Pos
Pseudopropionibacterium	2086.fastq	0	HPV_Pos
RF39	2086.fastq	0	HPV_Pos
Rikenellaceae_RC9_gut_group	2086.fastq	0	HPV_Pos
Roseburia	2086.fastq	0	HPV_Pos
Rothia	2086.fastq	0.0415608	HPV_Pos
Saccharimonadaceae	2086.fastq	0	HPV_Pos
Saccharimonadales	2086.fastq	0	HPV_Pos
Scardovia	2086.fastq	0.00139807	HPV_Pos
Sediminibacterium	2086.fastq	0	HPV_Pos
Selenomonas	2086.fastq	0.0102949	HPV_Pos
Serratia	2086.fastq	0	HPV_Pos
Shuttleworthia	2086.fastq	0	HPV_Pos
Simonsiella	2086.fastq	0	HPV_Pos
Slackia	2086.fastq	0	HPV_Pos
Solobacterium	2086.fastq	0	HPV_Pos
Sphingobacterium	2086.fastq	0	HPV_Pos
Staphylococcus	2086.fastq	0	HPV_Pos
Stenotrophomonas	2086.fastq	0	HPV_Pos
Stomatobaculum	2086.fastq	0.000762583	HPV_Pos
Streptobacillus	2086.fastq	0	HPV_Pos
Streptococcus	2086.fastq	0.618327	HPV_Pos
TM7a	2086.fastq	0	HPV_Pos
TM7x	2086.fastq	0	HPV_Pos
Tannerella	2086.fastq	0	HPV_Pos
Treponema	2086.fastq	0	HPV_Pos
Unassigned	2086.fastq	0	HPV_Pos
Variovorax	2086.fastq	0	HPV_Pos
Veillonella	2086.fastq	0.131164	HPV_Pos
W5053	2086.fastq	0	HPV_Pos
Wolinella	2086.fastq	0	HPV_Pos
[Eubacterium]_brachy_group	2086.fastq	0	HPV_Pos
[Eubacterium]_nodatum_group	2086.fastq	0	HPV_Pos
[Eubacterium]_saphenum_group	2086.fastq	0	HPV_Pos
[Eubacterium]_yurii_group	2086.fastq	0	HPV_Pos
[Ruminococcus]_gauvreauii_group	2086.fastq	0	HPV_Pos
[Ruminococcus]_torques_group	2086.fastq	0	HPV_Pos
uncultured	2086.fastq	0.00101678	HPV_Pos
0319-6G20	2101.fastq	0	HPV_Pos
Abiotrophia	2101.fastq	0.000825764	HPV_Pos
Acidibacter	2101.fastq	0.000194297	HPV_Pos
Acidovorax	2101.fastq	0	HPV_Pos
Acinetobacter	2101.fastq	0	HPV_Pos
Actinobacillus	2101.fastq	0.00194297	HPV_Pos
Actinomyces	2101.fastq	0.00801477	HPV_Pos
Agathobacter	2101.fastq	0	HPV_Pos
Aggregatibacter	2101.fastq	0.00354593	HPV_Pos
Alloprevotella	2101.fastq	0.00320591	HPV_Pos
Alloscardovia	2101.fastq	0	HPV_Pos
Alysiella	2101.fastq	0	HPV_Pos
Amnipila	2101.fastq	0	HPV_Pos
Anaerococcus	2101.fastq	0	HPV_Pos
Anaeroglobus	2101.fastq	0	HPV_Pos
Atopobium	2101.fastq	0.0020887	HPV_Pos
Bacillus	2101.fastq	0	HPV_Pos
Bacteroides	2101.fastq	0	HPV_Pos
Bergeyella	2101.fastq	0.00233157	HPV_Pos
Bifidobacterium	2101.fastq	0.000242872	HPV_Pos
Blautia	2101.fastq	0	HPV_Pos
Brachymonas	2101.fastq	0	HPV_Pos
Bradyrhizobium	2101.fastq	0	HPV_Pos
Bulleidia	2101.fastq	0	HPV_Pos
Butyrivibrio	2101.fastq	0	HPV_Pos
CAG-56	2101.fastq	0	HPV_Pos
Campylobacter	2101.fastq	0.0153981	HPV_Pos
Candidatus_Saccharimonas	2101.fastq	0.000534318	HPV_Pos
Capnocytophaga	2101.fastq	0.0105406	HPV_Pos
Cardiobacterium	2101.fastq	0	HPV_Pos
Catenibacterium	2101.fastq	0	HPV_Pos
Catonella	2101.fastq	0.00238014	HPV_Pos
Centipeda	2101.fastq	0	HPV_Pos
Chloroplast	2101.fastq	0.0267159	HPV_Pos
Chryseobacterium	2101.fastq	0	HPV_Pos
Clostridia_UCG-014	2101.fastq	0.013698	HPV_Pos
Clostridia_vadinBB60_group	2101.fastq	0	HPV_Pos
Collinsella	2101.fastq	0	HPV_Pos
Comamonas	2101.fastq	0	HPV_Pos
Coprococcus	2101.fastq	0	HPV_Pos
Corynebacterium	2101.fastq	0.00165153	HPV_Pos
Coxiella	2101.fastq	0	HPV_Pos
Cryptobacterium	2101.fastq	0	HPV_Pos
Cupriavidus	2101.fastq	0	HPV_Pos
Cutibacterium	2101.fastq	0	HPV_Pos
Defluviitaleaceae_UCG-011	2101.fastq	0	HPV_Pos
Delftia	2101.fastq	0	HPV_Pos
Desulfobulbus	2101.fastq	0	HPV_Pos
Dialister	2101.fastq	0.000582892	HPV_Pos
Dorea	2101.fastq	0	HPV_Pos
Eggerthia	2101.fastq	0	HPV_Pos
Eikenella	2101.fastq	0	HPV_Pos
Erysipelotrichaceae_UCG-006	2101.fastq	0	HPV_Pos
F0058	2101.fastq	0	HPV_Pos
F0332	2101.fastq	0	HPV_Pos
Faecalibacterium	2101.fastq	0	HPV_Pos
Family_XIII_UCG-001	2101.fastq	0	HPV_Pos
Faucicola	2101.fastq	0	HPV_Pos
Filifactor	2101.fastq	0	HPV_Pos
Finegoldia	2101.fastq	0	HPV_Pos
Flavobacterium	2101.fastq	0	HPV_Pos
Fretibacterium	2101.fastq	0	HPV_Pos
Fusicatenibacter	2101.fastq	0	HPV_Pos
Fusobacterium	2101.fastq	0.00820906	HPV_Pos
Gemella	2101.fastq	0.0907854	HPV_Pos
Gordonia	2101.fastq	0	HPV_Pos
Granulicatella	2101.fastq	0.0397824	HPV_Pos
Haemophilus	2101.fastq	0.0520717	HPV_Pos
Howardella	2101.fastq	0	HPV_Pos
Johnsonella	2101.fastq	0	HPV_Pos
Kingella	2101.fastq	9.71487e-05	HPV_Pos
Klebsiella	2101.fastq	0	HPV_Pos
Kocuria	2101.fastq	0	HPV_Pos
Lachnoanaerobaculum	2101.fastq	0.000534318	HPV_Pos
Lachnoclostridium	2101.fastq	0	HPV_Pos
Lactobacillus	2101.fastq	0	HPV_Pos
Lactococcus	2101.fastq	0	HPV_Pos
Lautropia	2101.fastq	0.0238014	HPV_Pos
Lentimicrobium	2101.fastq	0	HPV_Pos
Leptotrichia	2101.fastq	0.00194297	HPV_Pos
Leuconostoc	2101.fastq	0	HPV_Pos
Ligilactobacillus	2101.fastq	0	HPV_Pos
Limosilactobacillus	2101.fastq	0	HPV_Pos
Lutimaribacter	2101.fastq	0	HPV_Pos
Massilia	2101.fastq	0	HPV_Pos
Megasphaera	2101.fastq	0.00155438	HPV_Pos
Microbacterium	2101.fastq	0	HPV_Pos
Mobiluncus	2101.fastq	0	HPV_Pos
Mogibacterium	2101.fastq	0.00155438	HPV_Pos
Moraxella	2101.fastq	0	HPV_Pos
Moryella	2101.fastq	0	HPV_Pos
Muribaculaceae	2101.fastq	0	HPV_Pos
Mycoplasma	2101.fastq	0	HPV_Pos
Neisseria	2101.fastq	0.215476	HPV_Pos
Nevskia	2101.fastq	0	HPV_Pos
Odoribacter	2101.fastq	0	HPV_Pos
Olsenella	2101.fastq	0	HPV_Pos
Oribacterium	2101.fastq	0.0291446	HPV_Pos
Paenibacillus	2101.fastq	0	HPV_Pos
Parascardovia	2101.fastq	0	HPV_Pos
Parvimonas	2101.fastq	0.0017001	HPV_Pos
Pelomonas	2101.fastq	4.85743e-05	HPV_Pos
Peptoanaerobacter	2101.fastq	0	HPV_Pos
Peptococcus	2101.fastq	0	HPV_Pos
Peptoniphilus	2101.fastq	0	HPV_Pos
Peptostreptococcaceae	2101.fastq	0	HPV_Pos
Peptostreptococcus	2101.fastq	0	HPV_Pos
Phocaeicola	2101.fastq	0	HPV_Pos
Porphyromonas	2101.fastq	0.0338563	HPV_Pos
Prevotella	2101.fastq	0.0156409	HPV_Pos
Prevotella_7	2101.fastq	0.0323019	HPV_Pos
Propionivibrio	2101.fastq	0	HPV_Pos
Pseudomonas	2101.fastq	0	HPV_Pos
Pseudopropionibacterium	2101.fastq	0	HPV_Pos
RF39	2101.fastq	0	HPV_Pos
Rikenellaceae_RC9_gut_group	2101.fastq	0	HPV_Pos
Roseburia	2101.fastq	0	HPV_Pos
Rothia	2101.fastq	0.0949143	HPV_Pos
Saccharimonadaceae	2101.fastq	0.00286589	HPV_Pos
Saccharimonadales	2101.fastq	0.00859766	HPV_Pos
Scardovia	2101.fastq	0.00145723	HPV_Pos
Sediminibacterium	2101.fastq	0.000437169	HPV_Pos
Selenomonas	2101.fastq	0.00869481	HPV_Pos
Serratia	2101.fastq	0	HPV_Pos
Shuttleworthia	2101.fastq	0	HPV_Pos
Simonsiella	2101.fastq	0	HPV_Pos
Slackia	2101.fastq	0	HPV_Pos
Solobacterium	2101.fastq	0	HPV_Pos
Sphingobacterium	2101.fastq	0	HPV_Pos
Staphylococcus	2101.fastq	0	HPV_Pos
Stenotrophomonas	2101.fastq	0	HPV_Pos
Stomatobaculum	2101.fastq	0.00145723	HPV_Pos
Streptobacillus	2101.fastq	0	HPV_Pos
Streptococcus	2101.fastq	0.171662	HPV_Pos
TM7a	2101.fastq	0.00126293	HPV_Pos
TM7x	2101.fastq	0.00213727	HPV_Pos
Tannerella	2101.fastq	0.00252587	HPV_Pos
Treponema	2101.fastq	0	HPV_Pos
Unassigned	2101.fastq	4.85743e-05	HPV_Pos
Variovorax	2101.fastq	0	HPV_Pos
Veillonella	2101.fastq	0.059795	HPV_Pos
W5053	2101.fastq	0	HPV_Pos
Wolinella	2101.fastq	0	HPV_Pos
[Eubacterium]_brachy_group	2101.fastq	0	HPV_Pos
[Eubacterium]_nodatum_group	2101.fastq	0.0015058	HPV_Pos
[Eubacterium]_saphenum_group	2101.fastq	0	HPV_Pos
[Eubacterium]_yurii_group	2101.fastq	0	HPV_Pos
[Ruminococcus]_gauvreauii_group	2101.fastq	0	HPV_Pos
[Ruminococcus]_torques_group	2101.fastq	0	HPV_Pos
uncultured	2101.fastq	0.000242872	HPV_Pos
0319-6G20	2106.fastq	0	HPV_Pos
Abiotrophia	2106.fastq	0.00202877	HPV_Pos
Acidibacter	2106.fastq	6.14779e-05	HPV_Pos
Acidovorax	2106.fastq	0	HPV_Pos
Acinetobacter	2106.fastq	0	HPV_Pos
Actinobacillus	2106.fastq	0.000860691	HPV_Pos
Actinomyces	2106.fastq	0.00436493	HPV_Pos
Agathobacter	2106.fastq	0	HPV_Pos
Aggregatibacter	2106.fastq	0.0103898	HPV_Pos
Alloprevotella	2106.fastq	0.00571745	HPV_Pos
Alloscardovia	2106.fastq	0	HPV_Pos
Alysiella	2106.fastq	0	HPV_Pos
Amnipila	2106.fastq	0	HPV_Pos
Anaerococcus	2106.fastq	0	HPV_Pos
Anaeroglobus	2106.fastq	0.000430346	HPV_Pos
Atopobium	2106.fastq	0.00276651	HPV_Pos
Bacillus	2106.fastq	0	HPV_Pos
Bacteroides	2106.fastq	0	HPV_Pos
Bergeyella	2106.fastq	0.00141399	HPV_Pos
Bifidobacterium	2106.fastq	0	HPV_Pos
Blautia	2106.fastq	0	HPV_Pos
Brachymonas	2106.fastq	0	HPV_Pos
Bradyrhizobium	2106.fastq	0	HPV_Pos
Bulleidia	2106.fastq	0	HPV_Pos
Butyrivibrio	2106.fastq	6.14779e-05	HPV_Pos
CAG-56	2106.fastq	0	HPV_Pos
Campylobacter	2106.fastq	0.015308	HPV_Pos
Candidatus_Saccharimonas	2106.fastq	0	HPV_Pos
Capnocytophaga	2106.fastq	0.00860691	HPV_Pos
Cardiobacterium	2106.fastq	0.00104512	HPV_Pos
Catenibacterium	2106.fastq	0	HPV_Pos
Catonella	2106.fastq	0.0047338	HPV_Pos
Centipeda	2106.fastq	6.14779e-05	HPV_Pos
Chloroplast	2106.fastq	0	HPV_Pos
Chryseobacterium	2106.fastq	0	HPV_Pos
Clostridia_UCG-014	2106.fastq	0.00338129	HPV_Pos
Clostridia_vadinBB60_group	2106.fastq	0.000983647	HPV_Pos
Collinsella	2106.fastq	0	HPV_Pos
Comamonas	2106.fastq	0	HPV_Pos
Coprococcus	2106.fastq	0	HPV_Pos
Corynebacterium	2106.fastq	0.0025206	HPV_Pos
Coxiella	2106.fastq	0	HPV_Pos
Cryptobacterium	2106.fastq	0	HPV_Pos
Cupriavidus	2106.fastq	0	HPV_Pos
Cutibacterium	2106.fastq	0	HPV_Pos
Defluviitaleaceae_UCG-011	2106.fastq	0.000676257	HPV_Pos
Delftia	2106.fastq	0	HPV_Pos
Desulfobulbus	2106.fastq	0	HPV_Pos
Dialister	2106.fastq	0.00338129	HPV_Pos
[truncated: 17,051 more rows]

## Sheet: Level2_Table_SRR
index	d__Bacteria;p__Firmicutes	d__Bacteria;__	d__Bacteria;p__Bacteroidota	d__Bacteria;p__Spirochaetota	d__Bacteria;p__Campilobacterota	d__Bacteria;p__Proteobacteria	d__Bacteria;p__Actinobacteriota	d__Bacteria;p__Fusobacteriota	d__Bacteria;p__Patescibacteria	d__Bacteria;p__Synergistota	d__Bacteria;p__Cyanobacteria	d__Bacteria;p__Desulfobacterota	Unassigned;__	d__Bacteria;p__Deinococcota	d__Eukaryota;__	d__Bacteria;p__Bdellovibrionota
SRR31143308	3265	17	1723	0	255	3247	552	44	20	0	0	0	10112	0	1615	3
SRR31143309	5919	0	1121	0	0	350	726	0	12	0	64	0	8351	0	1862	0
SRR31143310	2665	0	444	0	50	1679	200	65	4	0	0	0	5501	0	1381	0
SRR31143311	5101	240	3100	110	129	714	472	118	0	19	0	0	8791	0	2437	0
SRR31143312	5105	0	2894	28	340	785	523	46	0	14	0	0	8505	0	2149	0
SRR31143313	5663	41	1879	6	261	804	257	82	0	0	0	0	7552	0	2143	0
SRR31143314	4129	219	2522	29	192	1482	190	79	0	0	0	0	8640	0	1697	0
SRR31143315	3142	0	799	0	209	1543	657	35	0	0	0	0	6492	0	1274	0
SRR31143316	1	0	0	0	0	0	0	0	0	0	0	0	0	0	0	0
SRR31143317	9	0	0	0	0	0	0	0	0	0	0	0	19	0	7	0
SRR31143318	0	0	0	0	0	0	0	0	0	0	0	0	13	0	0	0
SRR31143319	4154	15	1180	0	173	502	173	65	63	0	0	0	4974	0	1654	0
SRR31143320	3083	0	787	0	94	515	153	28	0	0	0	0	3881	0	1044	0
SRR31143321	4620	0	948	0	210	1942	217	130	0	0	0	0	7567	0	2010	0
SRR31143322	4033	0	978	0	60	3082	370	0	0	0	0	0	10433	0	1928	0
SRR31143323	2397	30	882	26	217	1382	172	105	0	11	0	0	5991	0	1250	0
SRR31143324	5155	12	1067	0	313	1166	138	68	28	0	0	0	7074	0	1495	0
SRR31143325	5404	0	953	0	263	1772	281	80	0	0	0	0	6845	0	2530	0
SRR31143326	5016	59	1929	0	325	1237	535	120	75	0	58	0	8103	0	2165	0
SRR31143327	1819	3	455	0	6	802	30	0	0	0	0	0	2086	0	1608	0
SRR31143328	987	5	890	0	107	559	20	46	17	0	0	0	3253	0	450	0
SRR31143329	4030	27	976	0	261	1173	395	46	15	0	63	0	6342	0	1572	0
SRR31143330	2177	0	749	0	0	2265	99	0	0	0	0	0	4338	0	11153	0
SRR31143331	4053	18	2143	15	77	1627	516	183	57	0	0	0	7966	0	2315	0
SRR31143332	1006	0	305	0	119	26	102	0	0	0	0	0	2060	0	484	0
SRR31143333	1786	34	373	0	143	210	569	45	0	0	0	0	3429	0	560	0
SRR31143334	5062	357	2929	45	487	755	221	208	13	0	0	0	8297	0	2437	0
SRR31143335	4529	0	918	0	101	1882	300	40	0	0	0	0	6669	0	2303	0
SRR31143336	3727	13	750	0	225	2406	391	19	11	0	0	0	5193	0	3114	0
SRR31143337	3988	23	1841	3	142	1998	605	119	42	0	0	0	8861	0	2436	0
SRR31143338	4170	0	1299	9	221	3046	684	54	0	0	2	0	9062	0	1845	0
SRR31143339	4803	17	1882	3	578	1072	570	139	14	0	51	0	8956	0	2176	0
SRR31143340	4896	7	649	0	216	676	306	23	0	0	0	0	5476	0	1377	0
SRR31143341	3629	19	1310	0	14	2483	137	102	0	0	0	0	9076	0	2496	0
SRR31143342	911	0	215	0	44	98	56	0	0	0	0	0	1376	0	536	0
SRR31143343	2142	0	1462	0	202	1092	329	128	8	0	0	0	6139	0	1083	0
SRR31143344	5704	3	1036	0	195	1853	532	29	48	0	29	0	9808	0	2274	0
SRR31143345	4994	18	2498	0	405	1105	305	0	0	0	0	0	11369	0	2090	0
SRR31143346	4248	106	1787	0	668	966	514	98	18	0	0	0	8875	0	2396	0
SRR31143347	6012	19	1881	0	181	1532	670	15	7	0	0	0	9036	0	2443	0
SRR31143348	5446	18	1923	5	492	412	381	64	60	0	0	0	7545	0	2215	0
SRR31143349	5374	18	1715	0	225	862	43	0	0	0	0	0	9519	0	1498	0
SRR31143350	5917	0	1244	0	88	539	573	49	0	0	15	0	8404	0	1776	0
SRR31143351	5782	104	1574	0	220	354	751	38	0	0	10	0	9240	0	2420	0
SRR31143352	2487	45	1047	57	281	562	413	160	0	55	6	0	4261	0	1244	0
SRR31143353	3508	0	2676	0	664	2110	231	163	24	0	0	0	10875	0	1738	0
SRR31143354	4262	0	2780	0	116	833	369	46	47	0	0	0	11168	0	2566	0
SRR31143355	4924	336	2444	6	94	440	904	85	40	0	0	0	9056	0	3381	0
SRR31143356	5071	0	2423	0	373	1118	418	43	36	0	0	0	10297	0	1779	0
SRR31143357	5054	7	1934	0	627	1699	599	129	0	0	0	0	7966	0	3652	0
SRR31143358	4479	13	1923	0	583	1633	799	51	18	0	0	0	11902	0	2019	0
SRR31143359	4100	22	2422	18	442	895	618	176	38	9	0	0	9933	0	1859	0
SRR31143360	5277	16	1507	6	191	1474	1171	471	0	0	0	0	8382	0	2446	0
SRR31143361	4859	0	1235	0	50	1367	559	176	0	0	0	0	7498	0	1653	0
SRR31143362	4364	26	1532	0	267	1027	484	90	4	0	0	0	8205	0	1148	0
SRR31143363	4195	30	2681	10	412	1380	544	85	59	0	0	0	8118	0	3006	0
SRR31143364	4491	53	2729	0	366	948	610	228	60	0	10	0	9386	0	2305	0
SRR31143365	2722	17	821	16	182	287	154	44	12	11	0	0	3699	0	1149	0
SRR31143366	6300	0	1155	0	56	196	433	118	35	0	0	0	7747	0	2757	0
SRR31143367	4705	33	1726	0	369	1268	354	91	38	0	0	0	8608	0	2315	0
SRR31143368	4904	118	3372	0	178	969	359	13	10	0	0	0	9331	0	2893	0
SRR31143369	6196	25	1354	0	19	474	350	48	10	0	0	0	6880	0	1648	0
SRR31143370	6097	192	2148	0	206	554	353	0	35	0	0	0	8082	0	2417	0
SRR31143371	1272	8	321	0	114	125	230	106	10	14	0	0	2433	0	513	0
SRR31143372	4863	0	571	0	135	478	224	0	14	0	0	0	6406	0	1786	0
SRR31143373	3023	0	244	0	43	1595	97	0	0	0	0	0	5132	0	1684	0
SRR31143374	3407	0	2070	0	327	410	183	151	0	0	0	0	6834	0	1733	0
SRR31143375	6285	0	475	0	38	29	1311	0	0	0	48	0	8755	0	739	0
SRR31143376	3366	20	2434	7	330	1599	691	185	125	5	0	0	10306	0	1941	0
SRR31143377	6222	0	1666	0	283	973	473	0	51	0	0	0	8637	0	2376	0
SRR31143378	3435	27	593	0	274	1162	160	50	22	0	0	0	5260	0	1361	0
SRR31143379	2534	3	1394	0	371	2507	256	77	10	0	0	0	8508	0	2122	0
SRR31143380	4100	19	2907	0	98	810	384	175	46	0	0	0	10851	0	1464	0
SRR31143381	5382	17	3296	9	101	1525	214	140	114	0	0	0	11099	0	2395	0
SRR31143382	4916	0	2863	11	344	2332	355	281	46	0	0	0	11482	0	2591	0
SRR31143383	4167	0	1641	0	144	994	92	60	14	0	0	0	10717	0	1503	0
SRR31143384	5208	31	3163	0	339	2210	227	89	22	0	0	0	9755	0	4039	0
SRR31143385	4860	12	1982	0	142	2261	696	59	0	0	75	0	10590	0	2836	0
SRR31143386	4032	49	1283	108	165	2123	515	126	2	8	0	0	7734	0	1964	0
SRR31143387	4600	17	2089	0	423	1057	882	215	6	0	0	0	10120	0	1498	0
SRR31143388	4287	0	995	0	183	2102	1116	128	175	0	407	0	8259	0	2377	0
SRR31143389	5338	31	2529	20	326	1132	205	626	19	0	0	0	8199	0	2255	0
SRR31143390	4009	0	1009	8	208	673	727	49	0	0	0	0	7074	0	2454	0
SRR31143391	5043	0	1669	0	165	2111	343	35	14	0	0	0	9275	0	2223	0
SRR31143392	6950	25	1428	5	77	205	609	0	0	0	0	0	9687	0	2589	0
SRR31143393	2529	0	124	0	49	294	208	0	0	0	0	0	3368	0	636	0
SRR31143394	6823	98	1389	0	388	673	282	58	106	0	3	0	8696	0	2161	0
SRR31143395	3667	0	1862	12	67	2338	329	29	0	0	0	0	7381	0	3821	0
SRR31143396	4405	26	1441	0	238	1854	93	99	0	0	0	0	7925	0	2881	0
SRR31143397	5741	5	1528	0	78	1923	399	122	0	0	0	0	8172	0	3124	0
SRR31143398	3838	12	2150	0	321	1324	280	178	20	0	0	0	10237	0	1359	0
SRR31143399	1931	0	185	0	75	1952	101	19	0	0	0	0	2788	0	5375	0
SRR31143400	4288	48	1789	0	513	888	221	179	47	0	0	0	7148	0	3137	0
SRR31143401	3372	13	2438	0	325	1253	586	0	21	0	0	0	7848	0	1738	0
SRR31143402	2911	744	1657	141	400	441	224	106	0	62	0	0	5446	0	1555	0
SRR31143403	5021	21	1101	0	312	491	981	39	0	0	62	0	8024	0	1813	0
SRR31143404	2047	20	1098	0	186	784	149	20	19	0	0	0	4259	0	1308	0
SRR31143405	4121	6	1660	0	531	1689	196	139	44	0	0	0	7097	0	3258	0
SRR31143406	0	0	0	0	0	0	0	0	0	0	0	0	0	0	0	0
SRR31143407	4197	0	2337	5	160	2448	168	42	0	0	0	0	9313	0	2652	0
SRR31143408	4262	11	376	0	239	1161	230	54	20	0	4	0	6425	0	1570	0
SRR31143409	4959	0	1478	0	220	1726	176	90	13	0	0	0	6192	0	3564	0
SRR31143410	2754	69	1251	42	88	20	292	11	9	0	0	0	4664	0	1176	0
SRR31143411	4177	21	1401	41	414	631	581	80	57	0	0	5	7046	0	1716	0
SRR31143412	4655	6	1587	0	342	752	228	56	22	0	0	0	6571	0	2249	0
SRR31143413	5194	32	1153	0	372	751	194	105	18	0	0	0	6281	0	1741	0
SRR31143414	2583	149	474	0	402	1724	119	63	0	0	80	0	5008	0	1995	0
SRR31143415	6065	0	913	0	125	1304	269	174	0	0	0	0	7992	0	2576	0
SRR31143416	5242	155	1652	0	409	656	418	166	27	0	0	0	9291	0	2635	0
SRR31143417	5689	65	945	0	400	1612	300	112	43	0	0	0	9432	3	2775	0
SRR31143418	5273	34	2215	0	590	1956	302	108	42	0	0	0	9872	0	3886	0
SRR31143419	5203	17	1633	0	313	457	198	83	0	0	0	0	7875	0	1555	0
SRR31143420	5052	35	450	0	192	1654	148	0	14	0	0	0	5495	0	3932	0
SRR31143421	3193	0	196	0	20	1584	618	3	0	0	0	0	4461	0	2098	0
SRR31143422	6280	0	2385	0	268	1031	427	122	13	6	4	0	10250	0	3237	0
SRR31143423	3673	16	691	0	247	1627	184	65	0	0	0	0	7821	0	1465	0
SRR31143424	4219	0	1988	0	127	918	402	59	77	0	0	0	8498	0	2643	0
SRR31143425	2080	98	1502	0	134	2380	46	42	0	0	2968	0	8195	0	1913	0
SRR31143426	4457	29	2736	0	76	2006	416	88	47	0	0	0	9642	0	2435	0
SRR31143427	5970	0	2660	0	48	440	566	0	14	0	0	0	9385	0	1671	0
SRR31143428	4915	0	1198	0	82	3317	342	46	0	0	0	0	7751	0	2395	0
SRR31143429	4845	40	2830	4	346	357	607	179	24	0	0	0	9011	0	2342	0
SRR31143430	3169	0	0	0	21	1591	173	72	0	0	0	0	3001	0	7815	0
SRR31143431	2613	57	1512	0	232	2197	340	63	0	0	0	0	6611	0	2329	0
SRR31143432	5079	0	2290	0	51	113	1017	0	11	0	289	0	8486	0	1484	0
SRR31143433	593	0	108	0	0	4716	0	0	0	0	0	0	1205	0	15299	0
SRR31143434	1038	6	87	9	47	113	38	0	0	5	0	0	1445	0	283	0
SRR31143435	4855	49	1170	0	264	33	536	0	0	0	0	0	6746	0	1163	0

## Sheet: AlphaDiversity_FaithPD_Unmerged
SampleID	Faith_PD
0012C011Ca	11.4113
0012C012Ca	9.16437
0103C166Ca	9.99606
0103C167Ca	95.2102
0108C163Cg	11.2364
0108C164Cg	90.7774
0108C165Ca	14.3661
0108C166Ca	11.5718
0110C006Ca	43.6469
0110C007Ca	61.8792
3030134A1	79.716
3030134B1	62.4421
3031142A1	8.50877
3031142C1	6.54965
3040028A1	52.0771
3040028B1	12.582
3040085A1	10.3113
3040085B1	10.4689
3040358A1	8.99381
3040358B1	129.887
3040385A1	46.3263
3040385B1	10.9963
3040482A1	12.3892
3040482B1	9.33331
3040594A1	10.0746
3040594B1	10.5335
3040731A1	9.84445
3040731A1-SIC	9.44687
3040828C1	11.4433
3040828D1	10.3722
3040910A1	11.5427
3041080A1	12.9825
3041080B1	11.3921
3041121A1	13.0258
3041121B1	9.89644
3041196A1	8.15192
3041196B1	8.78819
3041308A1	10.5717
3041308B1	9.09002
3041629A1	8.62665
3041629B1	9.78905
3050129A1	12.7061
3050129B1	9.81208
3050694A1	10.8772
3050694B1	43.3625
3050768A1	8.4328
3050768B1	11.4526
3050968A1	67.1435
3050968B1	42.714
3051062A3	10.948
3051062D2	10.8747
3051176A2	10.7611
3051176C2	8.27669
3062140A2	9.211
3070470A2	13.319
3070470B2	11.1523
3070582A2	11.5297
3070582D2	5.05825
3070611A2	11.5962
3070611D2	10.5867
3070686A2	8.41518
3070686D2	8.66071
3070731A1	8.56457
3070731B1	16.0299
3070851A1	8.95727
3070851D1	9.93184
3070963A1	9.93907
3070963B1	10.2189
3071144A2	9.39256
3071144D2	23.7666
3071216A2	8.82085
3071216D2	9.09578
3071243A2	8.60617
3071243D2	9.41516
3071340A1	8.64067
3071340B1	10.5531
3071425A2	8.77904
3071425B1	33.3451
3071517A1	8.93585
3071517B1	9.79441
3071540A2	9.65895
3071540B1	9.85569
3071556A2	9.7077
3071556B2	27.1278
30716016A1	8.65307
30716016B1	11.2286
3071620A1	11.5596
3071620B1	10.3108
3071661A1	8.14739
3071661B1	8.62985
3071973A1	9.02893
3071973B1	8.57405
3080115-B1	14.3075
3080636-B1	13.9674
3080636-C1	42.8258
3081492-A1	50.3223
3081492-B1	8.00892
3090479-A1	26.7791
3090479-B1	12.4502
3090601-A2	9.52519
3090601-B1	8.65856
3091083-A1	16.6347
3091083-B1	56.1002
3091085-A2	10.0502
3091085-B2	12.2861
3091319-A1	8.83729
3091319-B1	10.1944
3091356-A1	11.7799
3091356-B1	10.1744
3091549-A1	10.5101
3091549-B1	17.6106
3100087-A1	60.2995
3100087-B1	13.2292
3100143-A1	12.3343
3100143-B1	9.93732
3100257-A1	11.5227
3100257-B1	52.9714
3100941-A1	9.88856
3100941-B1	58.3582
3101032-B1	11.9649
3101090-A1	12.2098
3101090-B1	13.185
3101184-B2	10.8044
3101184-D3	70.0632
3101190-B6	12.6628
3101317-A1	103.323
3101317-B1	15.4125
3101512-C1	31.906
3101512-D1	11.7721
3101639-A1	45.3401
3101639-B1	58.1247
3101671-A4	9.58047
3101671-B2	11.8283
3101843-A1	59.5624
3101843-B1	11.8335
3112511-A1	12.1384
3112511-B1	12.8189
3112937-A1	73.9038
3112937-B1	13.5931
3123682-A3	7.50652
3123682-B3	16.0241
3123687-A1	10.1496
3123687-B1	11.6711
3123955-A1	60.5877
3123995-B1	12.5607
3124075-A1	9.80859
3124075-B1	12.6682
3124115-A1	9.01256
3124115-B1	15.5834
3124161-A2	15.3347
3124161-B1	12.2415
3124168-A1	11.1672
3124168-B1	56.7083
3124244-A2	16.7812
3124244-B1	13.7628
3124309-A1	12.6372
3124309-B1	13.9372
3124362-A1	10.583
3124362-B1	76.1047
3124428-A1	11.435
3124428-B1	12.821
3124506-A1	68.2914
3124506-B1	12.9531
DNA-Extraction-Ctrl	4.12898
PCR-1-NegCtrl	0.880512
S-180417-00060	8.56072
S-1804170-0059	7.57085
S-180430-00045	9.15055
S-180430-00046	11.0641
S-180508-00046	9.20138
S-180508-00047	11.6026
S-180514-00069	8.51349
S-180514-00070	9.62356
S-180525-00023	11.372
S-180525-00024	8.52874
S-180619-00141	10.1026
S-180619-00142	9.66092
S-180815-00059	12.1066
S-180815-00060	10.6773
S-180913-00073	10.0232
S-180913-00074	10.0567
S-180921-00050	10.2585
S-180921-00052	10.2753
S-181220-00010	9.75182
S-181220-00011	9.00149
S-190205-00016	12.8171
S-190205-00017	92.6339
S-190220-00025	8.561
S-190220-00026	8.48871
S-190412-00405	13.7662
S-190412-00406	49.8626
S-190422-00013	10.3168
S-190422-00014	10.9052
S-190425-00032	9.21983
S-190425-00033	10.5273
S-190617-00036	11.2225
S-190617-00037	9.81976
S-190618-00093	9.49664
S-190618-00095	8.41505
S-190717-00073	13.1561
S-190717-00074	8.29011
S-190724-00241	8.86653
S-190724-00242	8.1782
S-190730-00007	10.0074
S-190730-00008	8.06233
S-190806-00101	9.68843
S-190806-00102	13.647
S-190806-00112	7.20666
S-190806-00114	11.1885
S-190819-00011	13.8325
S-190819-00012	11.7487
S-190819-00041	11.2559
S-190819-00042	11.928
S-190822-00027	8.55583
S-190822-00028	10.3207
S-190827-00054	9.78612
S-190827-00055	14.1103
S-190903-00010	10.5512
S-190903-00011	10.4786
S-190917-00001	10.2476
S-190917-00002	9.45218
S-190923-00023	74.5626
S-190923-00025	9.68454
S-191003-00020	28.4737
S-191003-00022	12.6676
S-191003-00036	8.36771
S-191003-00038	12.5915
S-191226-00011	14.1566
S-191226-00013	11.3057
S-191231-00133	11.4445
S-191231-00134	11.0989
S-200130-00084	10.3103
S-200130-00085	50.4057
S-200131-00016	8.17601
S-200131-00017	10.165
S-200210-00029	10.3163
Sterile-Ultra-Pure-H2O-PCR1-NegCtrl	2.72881
SX0150177B	55.6627
SX0150177D	12.0993
SX0150191F	14.4459
SX01501920	13.6408
SX01501DA3	13.3633
SX01501DA4	13.0856
SX015022F4	12.883
SX015022F5	68.1887
SX01502954	87.1161
SX01502955	13.7516
SX01502BDA	10.7176
SX01502BDB	13.21
SX01502C7C	12.5241
SX01502C7D	12.7077
SX01502E41	8.93733
SX01502E42	9.52444
SX01502E47	13.2967
SX01502E48	8.8871
SX01502E71	10.3496
SX01502E72	10.1865
SX01503001	8.74432
SX01503002	67.9982
SX015033FC	9.13872
SX015033FD	8.64973
SX015037F4	10.0375
SX015037F5	10.2396
SX01503ABF	10.5066
SX01503AC0	8.37693
SX01503B2D	11.8697
SX01503B2E	23.5051
SX01503C71	10.2976
SX01503C72	14.8858
SX01503D10	9.65393
SX01503D11	9.03324
SX01503E64	9.47985
SX01503E65	9.41179
SX01503FB6	10.7601
SX01503FB6-A	10.0301
SX01503FB6-B	13.3089
SX01503FB7	11.8511
SX01504033	8.20308
SX01504034	11.2081
SX0150414E	8.63327
SX0150414F	8.66145
SX01504179	8.10288
SX0150417A	11.2957
SX0150419C	9.97316
SX0150419D	9.18227
SX015045C7	12.2599
SX015045C8	12.6049
SX0150476E	60.9442
SX0150476F	10.8978
SX0150479D	12.1624
SX0150479E	10.9423
SX015047D9	9.74931
SX015047DA	9.45739
SX015048AB	8.97995
SX015048AC	9.53553
SX0150493C	9.63607
SX0150493D	10.5795
SX01504B11	10.7782
SX01504B12	9.42854
SX01504D0D	9.88644
SX01504D0E	53.6597
SX01504D80	9.18479
SX01504D81	15.8566
SX01505059	9.7722
SX0150505A	8.7669
SX0150532B	11.1948
SX0150532C	10.279
SX01505436	12.5049
SX01505437	12.4986
SX0150596A	11.0552
SX0150596B	8.41386
SX015059C1	11.9667
SX015059C2	14.2778
SX01505D8D	9.5862
SX01505D8E	9.79654
SX01505F13_2	9.54641
SX01505F13	9.09617
SX01505F14_2	10.0083
SX01505F14	14.2634
SX015061F7	9.93797
SX015061F8	9.09382
SX01506211	8.70906
SX01506212	109.088
SX01506301	10.4606
SX01506302	12.4674
SX0150640A	9.5922
SX0150640B	8.15375
SX0150669F	10.3453
SX015066A0	9.91982
SX01506855	57.2197
SX01506856	12.8952
SX015068FF	12.2814
SX01506900	15.2103
SX01506D0A	7.08922
SX01506D0B	8.65666
SX01506D8E	9.5046
SX01506D8F	68.8601
SX01506F74	9.4201
SX01506F75	9.99688
SX01506FE9	11.4966
SX01506FEA	9.84108
SX01507246	9.98954
SX01507247	14.2769
SX0150726B	9.64028
SX0150726C	11.5425
SX0150770E	8.18177
SX0150770F	8.01055
SX01507714	10.8865
SX01507715	9.6987
SX0150773E	8.71672
SX0150773F	9.97677
SX0150793D	10.7768
SX0150793E	8.64765
SX01507963	9.052
SX01507964	8.6924
SX01507D23	10.5175
SX01507D24	8.10393
SX01508AA9	6.85996
SX01508AAA	9.828
Zymo-Stnd	6.63566
