# Supplementary material for: Oral human papillomavirus infection aligns with a coordinated bacterial microbiome inferred virulence ecology
Source: Front Cell Infect Microbiol. 2026 Jun 5;16:1821266. doi: 10.3389/fcimb.2026.1821266 (PMC13279419; doi:10.3389/fcimb.2026.1821266)
Supplement: Supplementary file 20 [file Table5.xlsx]

## Sheet: Supplementary Table S1
Study virulence domain	VFDB 2022 basal category	Representative VFDB subcategories	Biological meaning in oral microbiome context	Interpretive scope
Epithelial adhesion / colonisation	Adherence	Fimbrial adhesins; Non-fimbrial adhesins	Initial attachment to oral epithelial surfaces, salivary pellicle, and extracellular matrix components	Indicates potential for epithelial association; does not imply invasion
Epithelial invasion / tissue access	Invasion	Invasion-associated factors (pathogen-specific)	Capacity to breach epithelial barriers or enter host cells, relevant for interface disruption	Represents invasive potential at community level
Immune-interface modulation	Immune modulation	Antiphagocytosis; complement evasion; inflammatory signalling; antigen variation	Modulation of innate immune recognition, inflammatory tone, and mucosal tolerance	Reflects immune interaction potential, not immune suppression
Effector delivery systems	Effector delivery system	Type II, III, IV, V, VI, VII secretion systems	Delivery of enzymes or effectors that alter host signalling, adhesion, or tissue structure	Functional capacity only; not effector expression
Toxin-mediated epithelial stress	Exotoxin	Membrane-acting toxins; intracellular toxins	Induction of epithelial stress or inflammatory signalling	Captures stress potential, not cytotoxicity
Proteolysis / extracellular degradation	Exoenzyme	Proteases; lipases; nucleases; glycosidases	Degradation of host proteins, mucus, or extracellular matrix	Indicates interface remodelling capacity
Biofilm persistence	Biofilm	Biofilm formation; quorum sensing	Structured community persistence and antimicrobial tolerance	Persistence strategy rather than virulence per se
Metabolic stress tolerance	Nutritional / metabolic factor	Metal uptake; oxidative stress response	Survival under nutrient limitation and host-imposed stress	Supports long-term colonisation
Motility-associated positioning	Motility	Flagella-mediated motility	Spatial positioning within biofilms or mucosal niches	Context-dependent in oral cavity
Virulence program regulation	Regulation	Global virulence regulators	Coordinated control of multiple virulence pathways	Explains network-level coordination

## Sheet: Genus_VFDB_Virulence
Genus	Virulence domain(s)	VFDB-aligned category	Evidence tier	Primary evidence basis	Key references
Porphyromonas	Adhesion; Invasion; Immune-interface modulation; Exoenzyme	Adherence; Invasion; Immune modulation; Exoenzyme	Strong	Well-characterised oral pathobiont with conserved adhesins, proteases and immune-modulatory capacity	VFDB 2022; Victors; Yost et al., Int J Oral Sci 2018
Prevotella	Immune-interface modulation; Exoenzyme; Biofilm	Immune modulation; Exoenzyme; Biofilm	Moderate	Genus-wide enrichment of inflammatory and proteolytic programs across oral species	VFDB 2022; Oral microbiome functional studies
Fusobacterium	Adhesion; Invasion; Immune-interface modulation	Adherence; Invasion; Immune modulation	Strong	Extensively validated epithelial adhesion and invasion capacity	Fusobacterium nucleatum literature; VFDB 2022
Aggregatibacter	Adhesion; Exotoxin; Immune-interface modulation	Adherence; Exotoxin; Immune modulation	Strong	Leukotoxin and adhesion systems conserved within genus	VFDB 2022; BV-BRC
Tannerella	Adhesion; Immune-interface modulation; Exoenzyme	Adherence; Immune modulation; Exoenzyme	Moderate	Periodontal pathobiont with host-interactive proteolytic capacity	VFDB 2022; Oral periodontitis genomics
Campylobacter	Motility; Immune-interface modulation	Motility; Immune modulation	Moderate	Flagellar motility and immune signalling interactions	VFDB 2022
Capnocytophaga	Immune-interface modulation; Biofilm	Immune modulation; Biofilm	Context-dependent	Commensal-pathobiont spectrum; immune interaction evidence	VFDB 2022; Oral ecology literature
Treponema	Motility; Invasion; Immune-interface modulation	Motility; Invasion; Immune modulation	Moderate	Spirochete motility and tissue penetration capacity	VFDB 2022
Streptococcus	Adhesion; Biofilm	Adherence; Biofilm	Strong (context-specific)	Adhesion and biofilm conserved; virulence context-dependent	VFDB 2022; Oral biofilm literature
Veillonella	Biofilm; Metabolic stress tolerance	Biofilm; Nutritional/metabolic factor	Context-dependent	Cross-feeding and biofilm participation; limited invasive capacity	Oral microbiome ecology studies
Neisseria	Adhesion; Immune-interface modulation	Adherence; Immune modulation	Moderate	Mucosal adhesion and immune interaction conserved	VFDB 2022
Haemophilus	Adhesion; Immune-interface modulation	Adherence; Immune modulation	Moderate	Mucosal colonisation and immune signalling capacity	VFDB 2022
Actinomyces	Adhesion; Biofilm	Adherence; Biofilm	Moderate	Early coloniser with strong biofilm integration	Oral biofilm genomics
Rothia	Biofilm; Metabolic stress tolerance	Biofilm; Nutritional/metabolic factor	Context-dependent	Commensal with persistence capacity; limited virulence	Oral microbiome functional surveys
