# Supplementary material for: Oral human papillomavirus infection aligns with a coordinated bacterial microbiome inferred virulence ecology
Source: Front Cell Infect Microbiol. 2026 Jun 5;16:1821266. doi: 10.3389/fcimb.2026.1821266 (PMC13279419; doi:10.3389/fcimb.2026.1821266)
Supplement: Supplementary file 21 [file Table6.xlsx]

## Sheet: Sheet 1 - HPV_Terrain_SampleLev
HPV_Terrain_SampleLevel_QuadrantAssignments
SampleID	Observed	Shannon	TotalReads	HPV	VEI	HPV_bin	Quadrant
2002.fastq	100	3.713021872665976	2600	HPV_Neg	5.874207135280755	0	Q1
2044.fastq	110	3.232934071509044	15002	HPV_Neg	5.712214826205847	0	Q1
2050.fastq	147	3.898371129837319	17550	HPV_Neg	6.071453020550446	0	Q1
2079.fastq	91	3.276855590589096	20422	HPV_Neg	5.489750958914773	0	Q1
2093.fastq	133	3.249052053876628	19836	HPV_Neg	5.865920036538877	0	Q1
2160.fastq	107	3.291617704136149	18923	HPV_Neg	4.961805983899254	0	Q1
4037.fastq	161	4.212397919777423	4428	HPV_Neg	5.74595206263641	0	Q1
4043.fastq	134	3.521002681501263	17005	HPV_Neg	5.139478491857642	0	Q1
4100.fastq	106	3.213161693374698	19182	HPV_Neg	6.00032226592107	0	Q1
4101.fastq	130	3.522873259347841	21037	HPV_Neg	5.83979797944981	0	Q1
4107.fastq	163	4.240140590088286	9486	HPV_Neg	5.933317808254415	0	Q1
4155.fastq	138	3.622568624478604	19645	HPV_Neg	6.0515895734891965	0	Q1
4275.fastq	137	3.57296000588299	12217	HPV_Neg	5.967694419844933	0	Q1
4344.fastq	140	3.642527886278959	16132	HPV_Neg	5.6272458780212675	0	Q1
4363.fastq	104	3.278383640568215	15425	HPV_Neg	5.825263899282412	0	Q1
4393.fastq	124	3.240308837504004	20640	HPV_Neg	5.717011030423433	0	Q1
4461.fastq	106	3.28938104497924	19739	HPV_Neg	5.709774487367647	0	Q1
2026.fastq	91	3.468538962725867	16822	HPV_Pos	5.47456334981154	1	Q1
2047.fastq	167	4.024038078965158	12540	HPV_Pos	6.111822963327267	1	Q1
4184.fastq	120	3.537697054054937	6798	HPV_Pos	6.107081791547562	1	Q1
4322.fastq	172	3.918736454145053	20196	HPV_Pos	6.004622345890966	1	Q1
4455.fastq	136	3.192293217959628	21453	HPV_Pos	5.728894776772054	1	Q1
4519.fastq	111	3.308136513285265	13899	HPV_Pos	5.956801191743303	1	Q1
2014.fastq	116	3.310001440777788	19731	HPV_Neg	6.566328452464792	0	Q2
2034.fastq	140	3.567922594226179	14386	HPV_Neg	6.397923825359945	0	Q2
2099.fastq	117	3.605550592291225	16420	HPV_Neg	6.95225111758112	0	Q2
2102.fastq	132	3.534994708785253	19628	HPV_Neg	6.593154713433289	0	Q2
2118.fastq	144	3.514698578021685	24361	HPV_Neg	6.5498104132191735	0	Q2
2127.fastq	131	3.313884277131775	21682	HPV_Neg	6.502006794645902	0	Q2
4011.fastq	126	3.494655494132739	18459	HPV_Neg	6.8400319898207655	0	Q2
4027.fastq	85	3.252413145656054	12026	HPV_Neg	6.247620400102936	0	Q2
4082.fastq	125	3.543790751310829	20589	HPV_Neg	6.644374865347641	0	Q2
4130.fastq	126	3.451657667334448	16822	HPV_Neg	6.463507359493598	0	Q2
4146.fastq	120	3.833077484802759	2934	HPV_Neg	6.1381438460484405	0	Q2
4266.fastq	130	3.367185566186687	12881	HPV_Neg	7.001053489812975	0	Q2
4271.fastq	131	3.318162644133468	18214	HPV_Neg	6.371432223042327	0	Q2
4301.fastq	164	3.47720044001628	18609	HPV_Neg	6.230963289533245	0	Q2
4313.fastq	130	3.527947374200032	17205	HPV_Neg	6.733569532042328	0	Q2
4320.fastq	132	3.580439211865146	20234	HPV_Neg	6.325080218639638	0	Q2
4340.fastq	130	3.502989146985509	21739	HPV_Neg	6.168409782020551	0	Q2
4493.fastq	128	3.286112973756922	18182	HPV_Neg	6.673448542787568	0	Q2
2042.fastq	144	3.571139282883682	24121	HPV_Pos	6.322239887856278	1	Q2
2076.fastq	150	3.779930507032342	20384	HPV_Pos	6.458414060601288	1	Q2
2106.fastq	159	3.702998552547962	16266	HPV_Pos	6.381265610282025	1	Q2
2156.fastq	115	3.356705116975743	11828	HPV_Pos	6.341303028607218	1	Q2
4059.fastq	151	3.636011897319045	19310	HPV_Pos	6.243391514812561	1	Q2
4074.fastq	116	3.555656452188614	8312	HPV_Pos	6.825574328156943	1	Q2
4077.fastq	118	3.341567229047471	16186	HPV_Pos	6.976243649652667	1	Q2
4079.fastq	90	3.328030780930447	15324	HPV_Pos	7.380735643361944	1	Q2
4086.fastq	138	3.644298588248371	16711	HPV_Pos	6.492756894112553	1	Q2
4095.fastq	141	3.540307895428146	20953	HPV_Pos	6.522374943429206	1	Q2
4106.fastq	118	3.245961743306687	19688	HPV_Pos	6.930279699320178	1	Q2
4123.fastq	128	3.337189001139291	16725	HPV_Pos	6.4141828442614255	1	Q2
4182.fastq	147	3.717439242372442	18093	HPV_Pos	6.325305744986264	1	Q2
4198.fastq	170	3.902324027077868	18259	HPV_Pos	6.3746581947942955	1	Q2
4231.fastq	132	3.590240104124343	19433	HPV_Pos	6.263892650833774	1	Q2
4235.fastq	117	3.254857912178539	17074	HPV_Pos	6.121750870940983	1	Q2
4243.fastq	89	3.195527416872075	14552	HPV_Pos	6.71791583349341	1	Q2
4296.fastq	115	3.426363490537466	14814	HPV_Pos	6.410478008875274	1	Q2
4358.fastq	144	3.60781568193837	15262	HPV_Pos	6.1619044677888555	1	Q2
4413.fastq	109	3.311630445476566	14269	HPV_Pos	6.117105339092645	1	Q2
4420.fastq	118	3.467545650464124	24956	HPV_Pos	6.890002806251566	1	Q2
4482.fastq	99	3.361328157182068	14187	HPV_Pos	6.549232837157603	1	Q2
4545.fastq	113	3.360216946918244	16867	HPV_Pos	6.767114960685337	1	Q2
2031.fastq	109	2.977187026114872	13069	HPV_Neg	6.032250571335155	0	Q3
2036.fastq	5	1.389681191983905	11	HPV_Neg	2.5708590562218707	0	Q3
2091.fastq	96	2.699448696937503	18161	HPV_Neg	5.714501967972665	0	Q3
2095.fastq	111	2.90540727386036	17464	HPV_Neg	6.031237052545612	0	Q3
4015.fastq	79	2.308738148504642	14062	HPV_Neg	3.7845058258828153	0	Q3
4032.fastq	94	2.78439421908432	15155	HPV_Neg	5.179983593537111	0	Q3
4068.fastq	83	3.150821212265654	14695	HPV_Neg	5.3190636612083475	0	Q3
4104.fastq	83	2.64183798633983	19828	HPV_Neg	5.398347520570383	0	Q3
4118.fastq	70	2.432561795876667	19415	HPV_Neg	4.765622299264896	0	Q3
4128.fastq	110	3.105091843471913	17542	HPV_Neg	5.1171584678903	0	Q3
4139.fastq	77	2.734099355641226	20799	HPV_Neg	5.383659997239075	0	Q3
4159.fastq	107	3.080442124443021	15992	HPV_Neg	5.917472273696347	0	Q3
4167.fastq	97	3.001172035484082	15877	HPV_Neg	5.778651719289736	0	Q3
4191.fastq	67	3.073882963285105	3200	HPV_Neg	5.89259941225887	0	Q3
4269.fastq	58	2.397781885774376	19708	HPV_Neg	5.837211301588513	0	Q3
4273.fastq	99	3.139116805004534	8160	HPV_Neg	5.791567842405755	0	Q3
4278.fastq	16	2.433570135006843	42	HPV_Neg	1.9635474888455422	0	Q3
4404.fastq	74	2.796168882607275	12460	HPV_Neg	4.389476822080883	0	Q3
4476.fastq	84	3.173919351403117	13319	HPV_Neg	5.50705720698546	0	Q3
2001.fastq	99	2.737458317952106	14066	HPV_Pos	4.930628467453165	1	Q3
2025.fastq	71	2.548926490657974	12954	HPV_Pos	5.7747390521186075	1	Q3
2030.fastq	138	3.08324614274992	19642	HPV_Pos	5.4191824906955155	1	Q3
2041.fastq	53	0.4855519389167167	29049	HPV_Pos	4.300729550161446	1	Q3
2086.fastq	81	2.663561343040721	7868	HPV_Pos	4.868159535462987	1	Q3
2101.fastq	100	3.174723490364073	20587	HPV_Pos	5.669132248159847	1	Q3
2111.fastq	77	2.661028267597511	19554	HPV_Pos	5.3825270357762305	1	Q3
4048.fastq	107	2.908483090159834	20634	HPV_Pos	5.141010143962759	1	Q3
4088.fastq	68	2.716819385617016	18879	HPV_Pos	5.516141822938171	1	Q3
4142.fastq	91	2.795032866111022	23238	HPV_Pos	5.477894963019277	1	Q3
4204.fastq	51	1.600951114660068	22166	HPV_Pos	2.8475413351865755	1	Q3
4213.fastq	75	2.754304003887788	5569	HPV_Pos	5.8160457453454555	1	Q3
4282.fastq	1	0.0	2	HPV_Pos	1.0591892194438857	1	Q3
4338.fastq	68	2.487241301824017	17301	HPV_Pos	5.4460065135228355	1	Q3
4343.fastq	96	3.168282330224565	16352	HPV_Pos	4.882798763049453	1	Q3
4346.fastq	49	1.413287719418658	18939	HPV_Pos	4.305779320122415	1	Q3
4360.fastq	79	2.622822711065419	18532	HPV_Pos	5.984307470790015	1	Q3
4405.fastq	86	2.776660946318565	16655	HPV_Pos	4.90886217222472	1	Q3
4485.fastq	91	3.185893394537002	8880	HPV_Pos	5.289156266623283	1	Q3
6006.fastq	87	3.192261705923097	6693	HPV_Pos	5.953576426334082	1	Q3
6010.fastq	100	3.015258123659875	15101	HPV_Pos	5.67830738802695	1	Q3
2006.fastq	117	3.023179890611094	18644	HPV_Neg	6.846561243969536	0	Q4
2052.fastq	67	2.243306329771978	11765	HPV_Neg	6.3269206281561035	0	Q4
2117.fastq	58	2.581061546639222	16815	HPV_Neg	6.322006123986782	0	Q4
4045.fastq	121	3.063552874086922	15348	HPV_Neg	6.14905693067356	0	Q4
4111.fastq	88	2.803969406595757	18093	HPV_Neg	6.219511098888513	0	Q4
4143.fastq	73	2.867101895392672	10843	HPV_Neg	6.676411535283203	0	Q4
4158.fastq	116	3.120736951417456	20406	HPV_Neg	6.7744298540070185	0	Q4
4368.fastq	98	2.897383463293317	21125	HPV_Neg	6.615697591010833	0	Q4
4394.fastq	80	2.844203669073993	17240	HPV_Neg	6.166990009533349	0	Q4
4470.fastq	106	3.185382301218328	12361	HPV_Neg	6.442243266254926	0	Q4
2049.fastq	81	3.168753542294703	14168	HPV_Pos	6.362150000699924	1	Q4
2055.fastq	97	3.085660363256204	17777	HPV_Pos	6.733107888321719	1	Q4
2077.fastq	82	2.909295533930581	17943	HPV_Pos	6.116027606650477	1	Q4
2142.fastq	74	2.952898346207001	16179	HPV_Pos	6.828928799930335	1	Q4
2155.fastq	112	2.840025177730507	18849	HPV_Pos	6.749288325614465	1	Q4
4081.fastq	121	2.979322050495218	16570	HPV_Pos	6.928486288526514	1	Q4
4147.fastq	107	2.762820502774709	19515	HPV_Pos	6.52625827117978	1	Q4
4156.fastq	121	2.964283793887144	22602	HPV_Pos	6.5936455128099425	1	Q4
4207.fastq	87	3.126891482446595	4587	HPV_Pos	7.291680890692472	1	Q4
4337.fastq	119	2.928148798185831	12638	HPV_Pos	6.4417854568450865	1	Q4
4398.fastq	75	3.055967854667359	16013	HPV_Pos	6.484446696313675	1	Q4
4469.fastq	102	3.103251790795177	14352	HPV_Pos	6.236260282661674	1	Q4
4539.fastq	105	2.97061921226415	21181	HPV_Pos	6.746836784909892	1	Q4
