# Supplementary material for: Oral human papillomavirus infection aligns with a coordinated bacterial microbiome inferred virulence ecology
Source: Front Cell Infect Microbiol. 2026 Jun 5;16:1821266. doi: 10.3389/fcimb.2026.1821266 (PMC13279419; doi:10.3389/fcimb.2026.1821266)
Supplement: Supplementary file 22 [file Table7.xlsx]

## Sheet: Supp Table 1
Supplementary Table 1: Subject metadata
SampleID	Well	SampleName	Volume	Concentration	Samplegroup	Agetoday	Sex	Recruit_from	AUSborn	SEIFA_Q4	bminowcat_3cat	visitdentist_g	Smokestat	alcoholpweek_g	Illicitdrug_g	SexInGender	STIdoc	HPV_pos	HighRisk_HPV	Incidence	clearance	Persistence	alcohol_2cat	dentist_2cat	Tonsilremove	PrevCancer	ORAL_HPV_EVER	Lifekisspass_g	kiss_2cat	GOralS_2cat	ROralS_2cat	SexInt_2cat	Chlamydia	Gonorrhoea	Syphilis	HumanPapill	HerpesSimplex	HIVAIDS
#q2:types	categorical	categorical	numeric	numeric	categorical	numeric	categorical	categorical	categorical	categorical	categorical	categorical	categorical	categorical	categorical	categorical	categorical	categorical	categorical	categorical	categorical	categorical	categorical	categorical	categorical	categorical	categorical	categorical	categorical	categorical	categorical	categorical	categorical	categorical	categorical	categorical	categorical	categorical
2001.fastq	A01	2001	20	3	1	22	Female	2	Yes	3	2	2	Never smoker	1	0	3	2	1	1	0	0	1	1	2	Yes	No	1	7	2	2	1	2	Yes	No	No	No	No	No
2002.fastq	B01	2002	20	3	0	56	Male	2	Yes	3	2	4	Ex-smoker	3	0	2	1	0	0	0	0	0	1	2	Yes	No	0	1	1	1	1	1	No	No	No	No	No	No
2006.fastq	C05	2006	20	3	0	48	Female	2	Yes	3	3	4	Never smoker	2	0	2	1	0	0	0	0	0	1	2	No	No	0	1	1	1	1	1	No	No	No	No	No	No
2014.fastq	D05	2014	20	3	0	51	Female	2	No	4	2	1	Never smoker	4	0	2	1	0	0	0	0	0	2	1	No	No	0	1	1	1	1	1	No	No	No	No	No	No
2025.fastq	C01	2025	20	3	1	46	Male	2	No	3	2	4	Ex-smoker	3	0	2	1	1	0	0	1	0	1	2	No	No	1	7	2	1	1	2	No	No	No	No	No	No
2026.fastq	D01	2026	20	3	1	51	Male	2	Yes	4	1	2	Ex-smoker	4	0	2	1	1	0	0	1	0	2	2	Yes	No	1	4	1	1	1	1	No	No	No	No	No	No
2030.fastq	E05	2030	20	3	1	55	Male	2	Yes	1	2	2	Current smoker	2	0	2	1	1	0	1	0	0	1	2	No	No	1	5	2	2	2	2	No	No	No	No	No	No
2031.fastq	E01	2031	20	3	0	46	Male	2	No	4	2	1	Never smoker	3	0	2	2	0	0	0	0	0	1	1	No	No	0	6	2	2	2	2	Yes	No	No	No	No	No
2034.fastq	F01	2034	20	3	0	33	Female	2	Yes	4	1	1	Never smoker	3	0	2	2	0	0	0	0	0	1	1	No	No	0	7	2	2	2	2	No	No	No	Yes	No	No
2036.fastq	F05	2036	20	3	0	58	Male	2	No	4	2	2	Never smoker	4	0	2	1	0	0	0	0	0	2	2	Yes	No	0	6	2	2	2	2	No	No	No	No	No	No
2041.fastq	G01	2041	20	3	1	52	Female	2	No	3	1	1	Never smoker	3	0	2	1	1	1	0	1	0	1	1	No	Yes	1	4	1	1	1	2	No	No	No	No	No	No
2042.fastq	G05	2042	20	3	1	50	Female	2	Yes	3	1	2	Never smoker	2	0	2	1	1	0	1	0	0	1	2	No	No	1	1	1	1	1	2	No	No	No	No	No	No
2044.fastq	H01	2044	20	3	0	55	Male	2	Yes	3	3	1	Ex-smoker	5	1	2	1	0	0	0	0	0	2	1	Yes	Yes	0	4	1	2	2	2	No	No	No	No	No	No
2047.fastq	H05	2047	20	3	1	47	Male	2	Yes	3	1	1	Ex-smoker	5	0	0	1	1	0	1	0	0	2	1	No	No	1	1	1	na	na	na	No	No	No	No	No	No
2049.fastq	A02	2049	20	3	1	33	Female	2	Yes	3	2	2	Ex-smoker	3	1	3	2	1	1	0	1	0	1	2	No	No	1	7	2	2	2	2	Yes	Yes	No	Yes	No	No
2050.fastq	B02	2050	20	3	0	52	Female	2	Yes	4	3	1	Ex-smoker	2	0	2	1	0	0	0	0	0	1	1	No	No	0	1	1	1	1	1	No	No	No	No	No	No
2052.fastq	C02	2052	20	3	0	63	Male	2	Yes	3	2	1	Never smoker	2	0	2	1	0	0	0	0	0	1	1	Yes	Yes	0	7	2	1	1	2	No	No	No	No	No	No
2055.fastq	A06	2055	20	3	1	28	Female	2	Yes	4	2	2	Never smoker	2	0	2	2	1	0	1	0	1	1	2	No	No	1	6	2	2	1	2	Yes	No	No	No	No	No
2076.fastq	B06	2076	20	3	1	51	Male	2	Yes	3	2	1	Never smoker	3	0	2	2	1	0	1	0	0	1	1	Yes	No	1	7	2	2	2	2	No	No	No	No	Yes	No
2077.fastq	C06	2077	20	3	1	34	Female	2	No	4	1	1	Ex-smoker	2	0	2	2	1	0	1	0	0	1	1	Yes	No	1	7	2	2	2	2	No	No	No	Yes	No	No
2079.fastq	D06	2079	20	3	0	48	Female	2	Yes	4	1	1	Never smoker	4	0	2	2	0	0	0	0	0	2	1	No	No	0	5	2	2	2	2	No	No	No	Yes	No	No
2086.fastq	E06	2086	20	3	1	55	Female	2	No	3	1	1	Ex-smoker	2	0	2	1	1	1	1	0	0	1	1	Yes	No	1	6	2	1	1	2	No	No	No	No	No	No
2091.fastq	F06	2091	20	3	0	51	Male	2	No	1	2	1	Current smoker	4	0	2	1	0	0	0	0	0	2	1	No	No	0	5	2	2	2	2	No	No	No	No	No	No
2093.fastq	G06	2093	20	3	0	42	Female	2	Yes	4	2	1	Never smoker	2	0	2	1	0	0	0	0	0	1	1	No	No	0	1	1	1	1	1	No	No	No	No	No	No
2095.fastq	H06	2095	20	3	0	51	Female	2	Yes	4	1	1	Never smoker	4	0	2	1	0	0	0	0	0	2	1	Yes	No	0	5	2	2	2	2	No	No	No	No	No	No
2099.fastq	A07	2099	20	3	0	66	Male	2	No	4	1	1	Ex-smoker	2	0	2	1	0	0	0	0	0	1	1	Yes	Yes	0	4	1	2	1	2	No	No	No	No	No	No
2101.fastq	B07	2101	20	3	1	60	Male	2	Yes	1	3	4	Ex-smoker	2	0	2	1	1	0	1	0	0	1	2	Yes	No	1	5	2	1	2	2	No	No	No	No	No	No
2102.fastq	D02	2102	20	3	0	31	Female	2	Yes	4	3	4	Never smoker	3	0	2	1	0	0	0	0	0	1	2	No	No	0	1	1	1	1	1	No	No	No	No	No	No
2106.fastq	C07	2106	20	3	1	36	Male	2	Yes	3	3	1	Ex-smoker	5	0	2	1	1	1	1	0	0	2	1	No	No	1	5	2	2	2	2	No	No	No	No	No	No
2111.fastq	D07	2111	20	3	1	52	Female	2	Yes	1	1	2	Ex-smoker	3	0	2	1	1	0	1	0	0	1	2	No	No	1	4	1	na	1	2	No	No	No	No	No	No
2117.fastq	E07	2117	20	3	0	50	Female	2	No	1	1	2	Never smoker	4	0	2	1	0	0	0	0	0	2	2	No	No	0	5	2	1	1	2	No	No	No	No	No	No
2118.fastq	F07	2118	20	3	0	32	Female	2	Yes	1	3	2	Never smoker	4	1	3	1	0	0	0	0	0	2	2	No	No	0	1	1	1	1	1	No	No	No	No	No	No
2127.fastq	G07	2127	20	3	0	53	Female	2	Yes	3	3	2	Never smoker	2	0	2	1	0	0	0	0	0	1	2	Yes	No	0	1	1	1	1	2	No	No	No	No	No	No
2142.fastq	H07	2142	20	3	1	32	Female	2	Yes	1	2	2	Never smoker	1	0	2	1	1	0	1	0	0	1	2	No	No	1	1	1	1	1	1	No	No	No	No	No	No
2155.fastq	E02	2155	20	3	1	35	Female	2	Yes	4	2	1	Ex-smoker	3	0	2	1	1	1	0	1	0	1	1	No	No	1	1	1	1	1	1	No	No	No	No	No	No
2156.fastq	A08	2156	20	3	1	44	Female	2	No	3	1	2	Never smoker	2	0	2	1	1	0	1	0	0	1	2	No	No	1	1	1	na	na	2	No	No	No	No	No	No
2160.fastq	B08	2160	20	3	0	63	Male	2	Yes	4	2	1	Ex-smoker	5	0	2	1	0	0	0	0	0	2	1	No	Yes	0	7	2	2	2	2	No	No	No	No	No	No
4011.fastq	F02	4011	20	3	0	33	Female	8	Yes	3	3	1	Never smoker	3	1	3	1	0	0	0	0	0	1	1	No	No	0	6	2	1	1	1	No	No	No	No	No	No
4015.fastq	G02	4015	20	3	0	43	Male	8	Yes	4	2	1	Current smoker	4	1	1	1	0	0	0	0	0	2	1	Yes	No	0	1	1	na	na	na	No	No	No	No	No	No
4027.fastq	H02	4027	20	3	0	36	Male	8	Yes	3	2	1	Ex-smoker	3	1	3	2	0	0	0	0	0	1	1	No	No	0	7	2	2	2	2	Yes	No	No	No	No	No
4032.fastq	C08	4032	20	3	0	52	Male	8	No	4	3	2	Never smoker	5	0	1	2	0	0	0	0	0	2	2	Yes	No	0	7	2	2	2	2	Yes	No	No	No	No	No
4037.fastq	A03	4037	20	3	0	33	Female	8	Yes	4	2	1	Never smoker	2	0	2	2	0	0	0	0	0	1	1	Yes	No	0	5	2	2	2	2	No	No	No	No	Yes	No
4043.fastq	D08	4043	20	3	0	37	Male	8	Yes	3	1	1	Current smoker	2	0	1	1	0	0	0	0	0	1	1	No	No	0	7	2	2	2	2	No	No	No	No	No	No
4045.fastq	B03	4045	20	3	0	30	Female	8	Yes	4	2	4	Ex-smoker	2	0	3	1	0	0	0	0	0	1	2	No	No	0	6	2	2	2	2	No	No	No	No	No	No
4048.fastq	E08	4048	20	3	1	33	Male	8	Yes	3	2	1	Current smoker	4	0	2	1	1	1	0	0	1	2	1	No	No	1	7	2	na	na	na	No	No	No	No	No	No
4059.fastq	F08	4059	20	3	1	43	Female	4	Yes	1	1	1	Never smoker	2	0	2	2	1	0	1	0	0	1	1	No	No	1	5	2	2	2	2	Yes	No	No	No	No	No
4068.fastq	G08	4068	20	3	0	33	Male	4	Yes	4	1	4	Ex-smoker	4	0	2	1	0	0	0	0	0	2	2	No	No	0	4	1	1	1	1	No	No	No	No	No	No
4074.fastq	H08	4074	20	3	1	53	Male	4	Yes	4	3	1	Ex-smoker	4	1	2	1	1	0	1	0	0	2	1	No	No	1	7	2	2	2	2	No	No	No	No	No	No
4077.fastq	A09	4077	20	3	1	58	Male	4	Yes	4	1	2	Never smoker	4	0	2	2	1	0	1	0	0	2	2	Yes	No	1	6	2	1	1	2	No	Yes	No	No	No	No
4079.fastq	B09	4079	20	3	1	54	Male	4	No	4	2	1	Ex-smoker	4	0	2	1	1	0	1	0	0	2	1	Yes	No	1	7	2	1	1	1	No	No	No	No	No	No
4081.fastq	C03	4081	20	3	1	52	Female	4	Yes	4	3	2	Never smoker	5	0	2	2	1	1	0	0	1	2	2	Yes	No	1	5	2	1	1	2	No	No	No	No	Yes	No
4082.fastq	D03	4082	20	3	0	56	Male	4	No	4	1	1	Never smoker	2	0	2	1	0	0	0	0	0	1	1	No	No	0	4	1	1	1	1	No	No	No	No	No	No
4086.fastq	C09	4086	20	3	1	45	Male	4	Yes	4	3	1	Never smoker	3	0	2	1	1	1	1	0	0	1	1	No	No	1	5	2	1	2	2	No	No	No	No	No	No
4088.fastq	D09	4088	20	3	1	27	Male	4	Yes	3	1	2	Ex-smoker	3	0	2	1	1	1	1	0	1	1	2	No	No	1	7	2	2	2	2	No	No	No	No	No	No
4095.fastq	E09	4095	20	3	1	49	Male	4	Yes	4	2	1	Ex-smoker	1	0	2	2	1	1	1	0	1	1	1	No	No	1	7	2	2	2	2	No	No	No	Yes	No	No
4100.fastq	F09	4100	20	3	0	53	Male	4	Yes	4	3	1	Never smoker	3	0	2	1	0	0	0	0	0	1	1	No	No	0	5	2	2	2	2	No	No	No	No	No	No
4101.fastq	G09	4101	20	3	0	35	Female	4	Yes	3	2	4	Never smoker	4	0	3	2	0	0	0	0	0	2	2	Yes	No	0	5	2	2	2	1	No	No	No	Yes	No	No
4104.fastq	H09	4104	20	3	0	43	Male	4	Yes	3	3	2	Never smoker	4	0	0	1	0	0	0	0	0	2	2	No	No	0	7	2	2	2	2	No	No	No	No	No	No
4106.fastq	A10	4106	20	3	1	57	Male	4	Yes	4	1	1	Never smoker	1	0	2	2	1	1	1	0	0	1	1	No	No	1	5	2	2	1	2	No	No	No	No	Yes	No
4107.fastq	E03	4107	20	3	0	41	Female	4	No	1	1	1	Ex-smoker	3	0	2	1	0	0	0	0	0	1	1	No	No	0	5	2	2	1	2	No	No	No	No	No	No
4111.fastq	F03	4111	20	3	0	63	Female	4	Yes	4	3	1	Never smoker	1	0	2	2	0	0	0	0	0	1	1	Yes	Yes	0	4	1	1	1	2	No	No	No	No	No	No
4118.fastq	B10	4118	20	3	0	51	Female	4	Yes	3	2	1	Never smoker	2	0	2	1	0	0	0	0	0	1	1	No	No	0	1	1	na	na	1	No	No	No	No	No	No
4123.fastq	C10	4123	20	3	1	45	Female	4	Yes	4	3	1	Never smoker	2	0	2	2	1	1	1	0	0	1	1	No	Yes	1	5	2	1	1	2	No	No	No	No	Yes	No
4128.fastq	D10	4128	20	3	0	53	Male	4	Yes	4	0	2	Never smoker	4	0	2	1	0	0	0	0	0	2	2	Yes	No	0	4	1	1	1	2	No	No	No	No	No	No
4130.fastq	E10	4130	20	3	0	32	Male	4	No	4	1	2	Never smoker	3	0	2	1	0	0	0	0	0	1	2	Yes	No	0	4	1	1	1	1	No	No	No	No	No	No
4139.fastq	F10	4139	20	3	0	24	Female	6	Yes	3	1	1	Never smoker	2	0	2	1	0	0	0	0	0	1	1	No	No	0	5	2	2	1	2	No	No	No	No	No	No
4142.fastq	G10	4142	20	3	1	25	Female	6	Yes	4	1	2	Never smoker	4	0	3	2	1	0	1	0	0	2	2		No	1	4	1	1	1	1	No	No	No	No	No	No
4143.fastq	G03	4143	20	3	0	25	Male	6	No	4	1	4	Never smoker	3	0	2	1	0	0	0	0	0	1	2	No	No	0	4	1	1	1	1	No	No	No	No	No	No
4146.fastq	H03	4146	20	3	0	29	Female	6	Yes	3	1	4	Ex-smoker	4	2	2	1	0	0	0	0	0	2	2	No	No	0	6	2	2	2	2	No	No	No	No	No	No
4147.fastq	H10	4147	20	3	1	29	Male	6	Yes	2	2	1	Ex-smoker	4	1	2	1	1	0	1	1	1	2	1	No	No	1	7	2	2	2	2	No	No	No	No	No	No
4155.fastq	A11	4155	20	3	0	29	Female	6	No	3	1	1	Never smoker	3	0	2	2	0	0	0	0	0	1	1	No	No	0	1	1	1	1	1	No	No	No	Yes	No	No
4156.fastq	B11	4156	20	3	1	25	Female	6	No	4	1	1	Never smoker	3	1	2	1	1	0	1	0	0	1	1	No	No	1	4	1	1	1	1	No	No	No	No	No	No
4158.fastq	A04	4158	20	3	0	31	Female	6	No	4	1	2	Ex-smoker	4	1	2	2	0	0	0	0	0	2	2	No	No	0	5	2	1	1	2	No	No	No	Yes	No	No
4159.fastq	B04	4159	20	3	0	24	Female	6	No	4	1	1	Never smoker	4	1	3	1	0	0	0	0	0	2	1	No	No	0	6	2	2	2	2	No	No	No	No	No	No
4167.fastq	C04	4167	20	3	0	21	Female	6	Yes	4	1	1	Never smoker	2	0	2	1	0	0	0	0	0	1	1	No	No	0	1	1	1	1	1	No	No	No	No	No	No
4182.fastq	D04	4182	20	3	1	42	Male	6	Yes	3	3	1	Ex-smoker	1	0	3	2	1	1	0	0	1	1	1	Yes	No	1	7	2	2	2	2	No	No	No	No	No	No
4184.fastq	C11	4184	20	3	1	26	Male	6	Yes	4	1	1	Ex-smoker	4	0	1	2	1	0	1	0	0	2	1	No	No	1	6	2	2	2	2	No	Yes	Yes	No	No	No
4191.fastq	D11	4191	20	3	0	45	Female	4	Yes	4	2	1	Ex-smoker	3	0	2	1	0	0	0	0	0	1	1	No	No	0	5	2	1	1	1	No	No	No	No	No	No
4198.fastq	E11	4198	20	3	1	31	Female	4	Yes	0	0	1	Never smoker	2	0	2	1	1	1	1	0	1	1	1	No	No	1	4	1	1	1	1	No	No	No	No	No	No
4204.fastq	F11	4204	20	3	1	20	Male	4	Yes	4	1	1	Current smoker	5	1	2	1	1	0	1	0	0	2	1	No	No	1	6	2	2	2	2	No	No	No	No	No	No
4207.fastq	G11	4207	20	3	1	31	Male	4	Yes	4	1	4	Ex-smoker	2	0	3	1	1	1	1	0	0	1	2		No	1	6	2	2	2	2	No	No	No	No	No	No
4213.fastq	H11	4213	20	3	1	24	Female	4	No	4	2	1	Ex-smoker	5	2	3	1	1	1	1	0	0	2	1	No	No	1	6	2	2	2	2	No	No	No	No	No	No
4231.fastq	A12	4231	20	3	1	66	Male	4	Yes	4	1	1	Never smoker	1	0	2	1	1	1	1	0	0	1	1	No	No	1	1	1	1	1	1	No	No	No	No	No	No
4235.fastq	B12	4235	20	3	1	29	Male	4	Yes	3	2	2	Never smoker	2	0	2	1	1	0	1	0	0	1	2	No	No	1	4	1	1	1	1	No	No	No	No	No	No
4243.fastq	C12	4243	20	3	1	57	Male	4	Yes	4	2	1	Never smoker	4	0	2	1	1	0	1	0	0	2	1	Yes	Yes	1	7	2	2	2	2	No	No	No	No	No	No
4266.fastq	E04	4266	20	3	0	55	Female	4	Yes	1	3	0	Never smoker	2	0	0	1	0	0	0	0	0	1				0	1	1	na	na	na	No	No	No	No	No	No
4269.fastq	D12	4269	20	3	0	35	Female	4	Yes	3	3	2	Never smoker	4	0	2	2	0	0	0	0	0	2	2	Yes	No	0	7	2	1	1	2	No	No	No	No	Yes	No
4271.fastq	E12	4271	20	3	0	48	Female	4	Yes	4	1	1	Never smoker	1	0	2	1	0	0	0	0	0	1	1	No	Yes	0	4	1	2	2	1	No	No	No	No	No	No
4273.fastq	F12	4273	20	3	0	53	Male	4	Yes	4	1	1	Ex-smoker	5	0	2	1	0	0	0	0	0	2	1	No	No	0	7	2	1	1	2	No	No	No	No	No	No
4275.fastq	G12	4275	20	3	0	22	Female	6	Yes	3	1	1	Never smoker	4	1	2	1	0	0	0	0	0	2	1	No	No	0	7	2	2	2	2	No	No	No	No	No	No
4278.fastq	H12	4278	20	3	0	24	Male	6	No	4	1	4	Never smoker	2	0	2	1	0	0	0	0	0	1	2	No	No	0	1	1	1	1	1	No	No	No	No	No	No
4282.fastq	A01	4282	20	3	1	33	Female	6	No	4	1	2	Never smoker	2	0	2	1	1	1	1	0	0	1	2	No	No	1	5	2	1	1	1	No	No	No	No	No	No
4296.fastq	B01	4296	20	3	1	29	Female	6	No	4	1	2	Never smoker	1	0	2	1	1	0	1	0	0	1	2	No	No	1	1	1	1	1	na	No	No	No	No	No	No
4301.fastq	C01	4301	20	3	0	36	Male	4	No	4	1	1	Ex-smoker	3	0	2	1	0	0	0	0	0	1	1	No	No	0	5	2	1	1	2	No	No	No	No	No	No
4313.fastq	D01	4313	20	3	0	29	Male	4	Yes	4	1	1	Never smoker	4	0	2	1	0	0	0	0	0	2	1	No	No	0	7	2	2	2	2	No	No	No	No	No	No
4320.fastq	E01	4320	20	3	0	35	Female	6	Yes	4	1	2	Never smoker	2	0	2	1	0	0	0	0	0	1	2	No	No	0	1	1	1	1	1	No	No	No	No	No	No
4322.fastq	F01	4322	20	3	1	52	Female	6	Yes	3	3	2	Ex-smoker	2	0	2	1	1	1	1	0	1	1	2	No	No	1	5	2	2	2	2	No	No	No	No	No	No
4337.fastq	F04	4337	20	3	1	26	Male	6	Yes	3	1	2	Current smoker	5	1	2	2	1	1	0	1	0	2	2	No	No	1	7	2	2	2	2	Yes	No	No	Yes	No	No
4338.fastq	G04	4338	20	3	1	21	Female	6	Yes	3	1	4		2	1	2	1	1	0	0	1	0	1	2	No	No	1	1	1	1	1	1	No	No	No	No	No	No
4340.fastq	G01	4340	20	3	0	24	Female	6	No	3	1	1	Never smoker	1	0	2	1	0	0	0	0	0	1	1	No	No	0	1	1	1	1	1	No	No	No	No	No	No
4343.fastq	H01	4343	20	3	1	33	Female	6	No	3	1	2	Never smoker	4	0	3	2	1	0	0	0	1	2	2	No	No	1	4	1	2	2	2	No	No	No	Yes	No	No
4344.fastq	A02	4344	20	3	0	32	Male	6	Yes	3	1	1	Never smoker	2	0	2	1	0	0	0	0	0	1	1	No	No	0	5	2	2	2	2	No	No	No	No	No	No
4346.fastq	B02	4346	20	3	1	22	Female	6	Yes	4	1	1	Never smoker	2	0	2	1	1	0	1	0	0	1	1	Yes	No	1	5	2	1	1	2	No	No	No	No	No	No
4358.fastq	C02	4358	20	3	1	23	Male	4	Yes	4	1	1	Current smoker	4	2	2	1	1	0	0	0	1	2	1	No	No	1	7	2	2	2	2	No	No	No	No	No	No
4360.fastq	D02	4360	20	3	1	32	Male	8	Yes	3	2	2	Never smoker	4	1	2	1	1	1	1	0	1	2	2	Yes	No	1	4	1	1	1	1	No	No	No	No	No	No
4363.fastq	E02	4363	20	3	0	36	Male	4	Yes	4	1	2	Ex-smoker	2	1	2	2	0	0	0	0	0	1	2	No	No	0	7	2	2	2	2	Yes	No	No	No	No	No
4368.fastq	F02	4368	20	3	0	30	Male	4	Yes	3	2	1	Never smoker	3	0	1	1	0	0	0	0	0	1	1	Yes	Yes	0	6	2	2	2	1	No	No	No	No	No	No
4393.fastq	G02	4393	20	3	0	47	Female	4	Yes	4	1	1	Never smoker	2	0	2	1	0	0	0	0	0	1	1	No	Yes	0	5	2	2	2	2	No	No	No	No	No	No
4394.fastq	H02	4394	20	3	0	22	Female	4	Yes	3	1	1	Never smoker	4	0	2	1	0	0	0	0	0	2	1	Yes	No	0	5	2	1	1	1	No	No	No	No	No	No
4398.fastq	A03	4398	20	3	1	53	Female	4	Yes	3	3	1	Ex-smoker	2	0	2	2	1	1	0	0	1	1	1	No	No	1	6	2	2	1	2	No	No	No	Yes	No	No
4404.fastq	B03	4404	20	3	0	31	Female	4	Yes	4	1	1	Ex-smoker	3	1	2	2	0	0	0	0	0	1	1	No	No	0	7	2	2	2	2	No	No	No	Yes	No	No
4405.fastq	C03	4405	20	3	1	21	Female	6	Yes	3	1	1	Never smoker	2	0	2	1	1	1	1	0	0	1	1	No	No	1	1	1	1	1	1	No	No	No	No	No	No
4413.fastq	D03	4413	20	3	1	18	Female	6	Yes	3	1	1	Never smoker	3	0	2	1	1	0	1	0	0	1	1	No	No	1	1	1	1	1	1	No	No	No	No	No	No
4420.fastq	E03	4420	20	3	1	35	Female	4	Yes	4	1	1	Never smoker	4	0	2	1	1	0	1	0	0	2	1	No	No	1	4	1	1	1	1	No	No	No	No	No	No
4455.fastq	F03	4455	20	3	1	39	Male	4	No	4	2	2	Never smoker	4	0	2	2	1	0	0	0	1	2	2	Yes	No	1	5	2	1	1	2	No	No	No	No	Yes	No
4461.fastq	G03	4461	20	3	0	52	Male	4	Yes	4	3	1	Never smoker	4	0	2	1	0	0	0	0	0	2	1	Yes	No	0	6	2	2	2	2	No	No	No	No	No	No
4469.fastq	H03	4469	20	3	1	24	Female	4	Yes	4	1	1	Never smoker	4	0	2	2	1	1	1	0	1	2	1	No	No	1	7	2	2	2	2	No	Yes	No	Yes	Yes	No
4470.fastq	A04	4470	20	3	0	23	Female	4	No	4	0	1	Current smoker	3	1	2	2	0	0	0	0	0	1	1	No	No	0	7	2	2	2	2	No	No	No	No	No	No
4476.fastq	B04	4476	20	3	0	33	Female	4	Yes	3	2	2	Never smoker	3	0	2	1	0	0	0	0	0	1	2	No	No	0	7	2	2	2	2	No	No	No	No	No	No
4482.fastq	C04	4482	20	3	1	25	Male	6	Yes	4	1	1	Never smoker	4	1	2	1	1	0	1	0	0	2	1	Yes	No	1	6	2	2	2	2	No	No	No	No	No	No
4485.fastq	H04	4485	20	3	1	47	Female	6	No	4	1	2	Current smoker	5	0	3	1	1	0	0	0	1	2	2	No	No	1	6	2	na	na	na	No	No	No	No	No	No
4493.fastq	D04	4493	20	3	0	31	Female	6	Yes	0	3	4	Ex-smoker	3	0	2	1	0	0	0	0	0	1	2	No	No	0	6	2	2	2	2	No	No	No	No	No	No
4519.fastq	E04	4519	20	3	1	66	Female	4	No	4	1	1	Ex-smoker	5	0	2	2	1	0	1	0	0	2	1	Yes	No	1	5	2	1	1	2	Yes	No	No	No	No	No
4539.fastq	B05	4539	20	3	1	22	Female	4	Yes	4	2	2	Never smoker	2	0	2	1	1	0	1	1	0	1	2	No	No	1	5	2	1	2	2	No	No	No	No	No	No
4544.fastq	F04	4544	20	3	1	36	Male	8	Yes	2	1	1	Ex-smoker	4	2	3	2	1	0	1	0	0	2	1	No	No	1	7	2	2	2	2	Yes	Yes	No	Yes	No	No
4545.fastq	G04	4545	20	3	1	40	Male	8	Yes	3	2	1	Never smoker	3	1	2	2	1	0	1	0	0	1	1	No	No	1	6	2	2	2	2	Yes	No	No	No	No	No
6006.fastq	H04	6006	20	3	1	24	Male	6	Yes	4	1	4	Never smoker	5	2	2	1	1	1	1	0	1	2	2	No	No	1	5	2	1	1	2	No	No	No	No	No	No
6010.fastq	A05	6010	20	3	1	29	Male	6	No	4	1	2	Ex-smoker	4	0	2	1	1	1	0	1	0	2	2	No	No	1	6	2	2	2	2	No	No	No	No	No	No

## Sheet: Supp Table 2
Supplementary Table 2: Raw taxon counts
#OTU ID	2001.fastq	2025.fastq	2026.fastq	2030.fastq	2041.fastq	2042.fastq	2047.fastq	2049.fastq	2055.fastq	2076.fastq	2077.fastq	2086.fastq	2101.fastq	2106.fastq	2111.fastq	2142.fastq	2155.fastq	2156.fastq	4048.fastq	4059.fastq	4074.fastq	4077.fastq	4079.fastq	4081.fastq	4086.fastq	4088.fastq	4095.fastq	4106.fastq	4123.fastq	4142.fastq	4147.fastq	4156.fastq	4182.fastq	4184.fastq	4198.fastq	4204.fastq	4207.fastq	4213.fastq	4231.fastq	4235.fastq	4243.fastq	4282.fastq	4296.fastq	4322.fastq	4337.fastq	4338.fastq	4343.fastq	4346.fastq	4358.fastq
d__Bacteria;p__Firmicutes;c__Bacilli;o__Lactobacillales;f__Streptococcaceae;g__Streptococcus;s__Streptococcus_parasanguinis	2570	1410	1367	1216	129	1589	108	1094	234	919	453	1135	1313	792	3252	128	140	464	1627	994	487	463	324	161	396	870	1640	338	1494	1667	1018	497	1361	480	273	431	127	26	2079	1214	817	0	193	683	428	5640	1327	39	573
d__Bacteria;p__Bacteroidota;c__Bacteroidia;o__Bacteroidales;f__Porphyromonadaceae;g__Porphyromonas;s__Porphyromonas_pasteri	0	215	216	20	46	793	39	241	371	145	0	2	697	171	452	877	1189	364	74	69	85	110	837	781	198	66	83	703	7	41	540	572	103	20	359	0	347	243	90	199	184	0	111	155	247	153	1	0	66
d__Bacteria;p__Bacteroidota;c__Bacteroidia;o__Flavobacteriales;f__Flavobacteriaceae;g__Capnocytophaga;s__Capnocytophaga_gingivalis	1	10	338	5	1	143	24	4	299	18	18	15	53	0	25	31	93	79	18	41	0	138	59	62	47	7	43	667	11	26	65	104	17	13	97	0	37	12	19	156	130	0	91	22	85	0	22	0	19
d__Bacteria;p__Bacteroidota;c__Bacteroidia;o__Bacteroidales;f__Tannerellaceae;g__Tannerella;s__Tannerella_forsythia	0	4	0	9	0	16	114	0	0	16	2	0	0	7	0	0	4	1	3	3	2	0	1	0	10	0	1	1	23	0	3	5	0	0	15	0	1	1	7	0	5	0	0	53	1	0	0	0	0
d__Bacteria;p__Proteobacteria;c__Gammaproteobacteria;o__Burkholderiales;f__Neisseriaceae;g__Kingella;s__uncultured_bacterium	6	6	4	23	3	9	6	2	5	54	5	56	2	0	22	1	2	0	18	9	3	11	0	9	11	0	8	0	0	93	4	0	8	4	68	0	1	10	10	24	2	0	4	57	0	2	5	0	25
d__Bacteria;p__Bacteroidota;c__Bacteroidia;o__Bacteroidales;f__Prevotellaceae;g__Prevotella;s__Prevotella_intermedia	0	0	0	26	0	0	411	0	0	0	0	0	0	157	0	0	0	0	11	0	0	0	0	0	0	0	41	75	0	0	0	10	0	119	921	0	2	7	25	99	0	0	0	916	0	0	17	0	43
d__Bacteria;p__Firmicutes;c__Clostridia;o__Lachnospirales;f__Lachnospiraceae;g__Oribacterium;s__uncultured_organism	602	120	476	620	13	100	68	169	980	870	181	158	573	430	154	220	947	716	205	414	186	152	1094	147	1180	424	588	431	712	1115	342	627	202	630	287	130	88	12	841	475	367	0	354	306	119	151	593	8	465
d__Bacteria;p__Firmicutes;c__Bacilli;o__Lactobacillales;f__Streptococcaceae;g__Streptococcus;s__Streptococcus_infantis	116	1913	603	317	426	3072	1141	1356	1346	1093	3298	461	1762	1543	720	1991	1244	910	463	1283	591	833	624	4384	611	469	1495	1412	695	2880	2609	1708	289	741	1496	1670	628	1075	632	2609	2720	0	1145	2591	2050	953	1136	69	448
d__Bacteria;p__Firmicutes;c__Negativicutes;o__Veillonellales-Selenomonadales;f__Selenomonadaceae;g__Selenomonas;__	7	0	0	8	0	25	57	0	0	26	0	20	0	16	0	0	0	0	0	14	0	7	0	12	15	0	8	7	0	0	8	0	53	0	2	0	0	0	13	9	0	0	6	14	0	0	0	0	17
d__Bacteria;p__Bacteroidota;c__Bacteroidia;o__Bacteroidales;f__Prevotellaceae;g__Prevotella_7;s__Prevotella_melaninogenica	174	111	249	383	95	1817	129	272	263	724	2008	13	539	511	4329	3606	507	217	658	1026	690	2876	1071	208	1344	1069	685	1835	938	2462	1304	379	560	148	1013	417	203	71	683	560	289	0	297	520	32	1350	286	13	828
d__Bacteria;p__Bacteroidota;c__Bacteroidia;o__Sphingobacteriales;f__Lentimicrobiaceae;g__Lentimicrobium;s__unidentified	0	0	0	0	0	0	6	0	0	0	0	0	0	35	0	0	6	0	4	6	0	0	0	0	0	0	5	0	0	0	0	0	0	0	10	0	0	0	0	0	0	0	0	97	0	0	0	0	0
d__Bacteria;p__Bacteroidota;c__Bacteroidia;o__Bacteroidales;f__Prevotellaceae;g__Alloprevotella;s__Alloprevotella_rava	7	11	0	17	0	39	42	193	10	8	0	0	0	68	0	0	0	0	18	166	57	8	10	0	48	6	12	44	53	0	91	60	132	0	69	5	0	0	132	0	0	0	0	98	0	0	0	0	121
d__Bacteria;p__Firmicutes;c__Negativicutes;o__Veillonellales-Selenomonadales;f__Veillonellaceae;g__Dialister;s__Dialister_invisus	6	4	0	11	4	36	138	2	0	126	2	12	12	19	3	7	22	67	8	36	11	8	8	70	51	0	0	0	42	2	1	2	55	19	196	0	1	0	95	45	3	0	1	34	18	10	0	0	5
d__Bacteria;p__Firmicutes;c__Clostridia;o__Lachnospirales;f__Lachnospiraceae;g__Stomatobaculum;__	0	0	47	18	0	140	0	3	0	36	0	6	5	18	0	32	31	45	10	34	11	12	13	71	36	0	43	22	34	20	33	51	117	14	159	38	6	0	31	11	92	0	0	2	8	27	0	0	48
d__Bacteria;p__Proteobacteria;c__Gammaproteobacteria;o__Enterobacterales;f__Pasteurellaceae;g__Haemophilus;s__Haemophilus_parainfluenzae	59	1926	460	296	42	1212	328	1168	449	2319	2065	251	901	542	2173	849	2225	785	1289	1051	418	434	1644	935	661	982	2689	993	908	2274	2557	2073	457	204	2417	28	214	537	759	2169	835	2	581	135	950	567	65	3928	322
d__Bacteria;p__Firmicutes;c__Bacilli;o__Lactobacillales;f__Streptococcaceae;g__Streptococcus;s__Streptococcus_anginosus	9	1	2	11	0	18	79	2	0	47	0	26	24	33	0	0	0	4	0	13	10	0	3	0	28	0	5	2	3	4	0	2	1	13	21	0	1	1	13	9	0	0	5	62	0	0	0	0	5
d__Bacteria;p__Firmicutes;c__Clostridia;o__Clostridia_UCG-014;f__Clostridia_UCG-014;g__Clostridia_UCG-014;s__Clostridiales_bacterium	3	0	66	15	2	14	25	8	28	17	34	0	120	38	0	24	69	37	3	178	11	133	139	37	221	0	0	222	11	64	123	144	152	34	41	1	52	2	184	82	89	0	8	55	64	0	8	5	68
d__Bacteria;p__Firmicutes;c__Clostridia;o__Lachnospirales;f__Lachnospiraceae;g__Butyrivibrio;s__unidentified	20	5	300	138	0	0	0	6	188	73	55	0	0	1	0	0	130	5	47	20	8	86	42	13	77	0	142	5	209	1	0	9	200	5	19	0	1	0	288	0	0	0	46	14	0	4	0	2	63
d__Bacteria;p__Firmicutes;c__Negativicutes;o__Veillonellales-Selenomonadales;f__Veillonellaceae;g__Veillonella;s__Veillonella_dispar	2576	111	920	4166	216	2021	73	1059	678	1236	984	743	755	514	1150	519	164	798	4159	2665	1171	2687	380	243	938	2583	1771	889	2946	4201	1048	116	1984	170	134	169	67	57	1900	330	736	0	933	2063	504	2838	2848	10	2366
d__Bacteria;p__Bacteroidota;c__Bacteroidia;o__Bacteroidales;f__Prevotellaceae;g__Prevotella;s__Prevotella_salivae	136	0	117	201	11	76	30	163	22	135	125	0	34	15	0	59	27	16	445	178	106	207	347	51	80	373	169	70	95	65	29	8	138	0	23	28	5	0	249	13	145	0	61	292	0	188	416	0	276
d__Bacteria;p__Actinobacteriota;c__Actinobacteria;o__Actinomycetales;f__Actinomycetaceae;g__Actinomyces;s__Schaalia_odontolytica	101	4	189	283	6	159	0	312	448	140	94	2	79	59	82	97	49	60	125	97	17	277	49	154	84	83	200	46	177	79	51	68	45	91	101	56	6	0	119	58	49	0	84	347	11	213	297	68	282
d__Bacteria;p__Bacteroidota;c__Bacteroidia;o__Bacteroidales;f__Prevotellaceae;g__Prevotella_7;__	123	22	423	165	0	614	68	714	156	137	167	0	0	135	0	0	0	0	323	97	54	0	0	16	233	117	71	96	0	0	4	33	25	0	0	26	7	0	200	0	0	0	0	159	0	0	14	0	129
d__Bacteria;p__Campylobacterota;c__Campylobacteria;o__Campylobacterales;f__Campylobacteraceae;g__Campylobacter;s__Campylobacter_gracilis	13	0	0	39	2	75	98	3	9	50	4	17	51	25	2	0	11	18	9	9	13	38	3	30	37	2	74	3	37	12	4	12	31	4	72	0	2	0	15	26	3	0	11	19	10	1	19	0	20
d__Bacteria;p__Firmicutes;c__Negativicutes;o__Veillonellales-Selenomonadales;f__Selenomonadaceae;g__Selenomonas;s__Selenomonas_artemidis	0	0	0	0	0	0	2	0	4	25	0	0	9	0	5	0	2	0	0	8	10	13	1	0	2	0	16	0	19	0	1	0	0	0	27	0	0	0	0	0	2	0	42	10	0	0	19	0	0
d__Bacteria;p__Firmicutes;c__Negativicutes;o__Veillonellales-Selenomonadales;f__Selenomonadaceae;g__Selenomonas;s__Selenomonas_sp.	554	5	518	353	0	20	19	124	114	307	160	12	17	24	15	54	21	78	630	145	34	260	465	16	150	114	237	52	119	7	41	27	783	6	31	0	0	0	902	8	83	0	84	1036	0	11	59	0	301
d__Bacteria;p__Bacteroidota;c__Bacteroidia;o__Bacteroidales;f__Prevotellaceae;g__Prevotella;s__Prevotella_loescheii	5	0	0	17	0	0	6	0	7	48	0	0	166	27	0	0	0	6	0	18	6	32	0	5	0	0	19	0	29	12	0	0	29	5	59	0	6	19	22	6	4	0	47	159	17	0	39	0	0
d__Bacteria;p__Firmicutes;c__Negativicutes;o__Veillonellales-Selenomonadales;f__Selenomonadaceae;g__Selenomonas;s__Selenomonas_sputigena	0	0	3	49	0	83	90	19	0	22	11	12	3	20	3	0	16	7	25	49	16	13	66	21	76	1	42	11	35	0	0	10	502	33	49	0	5	0	266	9	4	0	11	190	1	0	0	0	56
d__Bacteria;p__Firmicutes;c__Clostridia;o__Peptostreptococcales-Tissierellales;f__Anaerovoracaceae;g__Mogibacterium;s__Mogibacterium_diversum	20	0	25	46	2	45	0	10	12	15	18	3	32	5	0	19	10	0	6	75	9	72	0	11	14	2	15	10	13	10	3	0	17	0	17	1	0	0	48	2	7	0	7	19	2	5	7	0	44
d__Bacteria;p__Bacteroidota;c__Bacteroidia;o__Flavobacteriales;f__Flavobacteriaceae;g__Capnocytophaga;s__Capnocytophaga_ochracea	0	0	0	30	0	75	17	0	0	12	5	7	93	15	8	1	0	3	0	0	0	5	0	0	7	0	18	0	5	3	0	21	2	0	14	0	0	0	0	39	0	0	0	1	13	0	1	0	0
d__Bacteria;p__Bacteroidota;c__Bacteroidia;o__Bacteroidales;f__Prevotellaceae;g__Alloprevotella;s__uncultured_Bacteroidetes	47	35	207	5	6	282	20	990	1083	56	610	0	66	0	389	617	300	115	136	336	73	656	298	207	368	42	323	336	269	253	71	225	264	27	171	240	313	169	256	59	50	0	151	139	73	377	300	46	426
d__Bacteria;p__Campylobacterota;c__Campylobacteria;o__Campylobacterales;f__Campylobacteraceae;g__Campylobacter;s__Campylobacter_concisus	402	79	631	294	2	588	66	462	249	550	302	99	254	224	195	142	468	389	284	466	173	693	1438	57	681	1123	1127	815	518	325	186	286	923	132	281	0	29	9	591	406	211	0	238	111	87	517	207	14	430
d__Bacteria;p__Bacteroidota;c__Bacteroidia;o__Bacteroidales;f__Prevotellaceae;g__Prevotella;__	0	0	0	0	0	71	22	0	9	28	5	0	0	40	0	0	0	7	0	18	0	0	0	32	34	0	8	8	10	0	8	0	8	0	73	0	0	0	0	15	0	0	17	62	0	0	0	0	12
d__Bacteria;p__Actinobacteriota;c__Actinobacteria;o__Micrococcales;f__Micrococcaceae;g__Rothia;__	502	358	481	346	39	374	67	604	86	194	8	105	1835	825	235	246	379	167	25	271	80	291	298	515	707	863	701	194	105	622	31	1495	169	142	355	11	8	41	678	300	110	0	440	412	283	1058	484	67	219
d__Bacteria;p__Campylobacterota;c__Campylobacteria;o__Campylobacterales;f__Campylobacteraceae;g__Campylobacter;s__unidentified	1	1	0	0	0	0	356	2	141	0	100	0	0	0	0	0	0	21	0	406	126	0	5	0	294	24	0	30	390	0	29	7	33	98	24	0	0	12	1	0	0	0	103	11	0	0	0	0	41
d__Bacteria;p__Fusobacteriota;c__Fusobacteriia;o__Fusobacteriales;f__Fusobacteriaceae;g__Fusobacterium;s__Fusobacterium_nucleatum	0	0	0	37	0	81	133	2	14	158	15	22	65	177	10	1	14	9	13	28	37	33	1	51	50	4	62	3	30	13	0	0	90	43	114	0	0	0	15	30	5	0	17	126	35	0	3	55	7
d__Bacteria;p__Firmicutes;c__Clostridia;o__Lachnospirales;f__Lachnospiraceae;g__Catonella;__	7	0	19	8	0	32	37	36	41	54	13	0	35	49	13	55	17	49	0	37	63	12	11	7	38	10	24	26	22	74	11	111	64	25	113	2	9	0	75	41	17	0	58	22	13	21	8	0	0
d__Bacteria;p__Bacteroidota;c__Bacteroidia;o__Bacteroidales;f__Paludibacteraceae;g__F0058;s__uncultured_bacterium	3	1	0	6	3	0	0	0	0	58	2	7	0	17	0	0	13	0	0	7	6	10	0	9	14	0	0	0	15	0	12	22	31	8	12	0	0	0	7	8	7	0	10	6	3	0	3	0	0
d__Bacteria;p__Bacteroidota;c__Bacteroidia;o__Bacteroidales;f__Prevotellaceae;g__Alloprevotella;s__Alloprevotella_tannerae	9	3	1	40	3	318	248	44	13	17	0	0	0	25	9	322	37	16	34	802	53	50	0	11	573	14	104	108	435	0	0	61	732	24	168	0	0	7	677	0	21	0	0	284	20	0	2	0	29
d__Bacteria;p__Proteobacteria;c__Gammaproteobacteria;o__Burkholderiales;f__Burkholderiaceae;g__Lautropia;s__Lautropia_sp.	4	1	9	127	0	40	18	1	7	290	11	2	490	793	30	1	15	5	0	11	4	8	0	43	7	8	104	6	0	0	2	225	12	34	383	1	0	12	18	15	0	0	114	27	36	0	0	55	37
d__Bacteria;p__Proteobacteria;c__Gammaproteobacteria;o__Enterobacterales;f__Yersiniaceae;g__Serratia;s__Serratia_nematodiphila	0	0	0	0	0	0	0	0	0	0	0	0	0	0	0	0	0	0	0	0	0	0	0	0	0	0	0	0	0	0	0	0	0	0	0	0	0	0	0	0	0	0	0	0	0	0	0	0	0
d__Bacteria;p__Bacteroidota;c__Bacteroidia;o__Bacteroidales;f__Prevotellaceae;g__Prevotella_7;s__Prevotella_sp.	37	0	49	54	0	5	129	30	21	25	36	0	29	102	0	47	18	17	109	42	30	24	81	8	31	10	69	39	45	12	48	48	77	25	32	9	8	0	49	9	23	0	13	212	4	2	32	0	24
d__Bacteria;p__Firmicutes;c__Clostridia;o__Lachnospirales;f__Lachnospiraceae;g__Lachnoanaerobaculum;s__uncultured_organism	21	15	84	91	16	96	0	22	56	58	94	5	10	10	91	42	61	49	58	119	54	53	57	54	45	192	58	218	115	59	36	97	81	5	36	39	12	0	89	31	98	0	35	71	8	8	48	0	217
d__Bacteria;p__Bacteroidota;c__Bacteroidia;o__Bacteroidales;f__Prevotellaceae;g__Alloprevotella;s__uncultured_Prevotellaceae	0	0	0	0	0	0	0	0	0	0	0	0	0	0	0	0	0	0	0	0	0	8	0	0	0	0	0	0	0	0	0	0	0	0	21	0	14	0	0	0	0	0	0	215	0	0	0	0	0
d__Bacteria;p__Bacteroidota;c__Bacteroidia;o__Bacteroidales;f__Prevotellaceae;g__Prevotella;s__Prevotella_oris	3	0	0	53	11	117	36	0	0	202	7	15	0	91	30	0	53	0	21	38	21	47	11	86	41	0	187	7	45	0	0	0	30	47	377	11	7	6	86	37	12	0	55	191	0	9	17	0	41
d__Bacteria;p__Bacteroidota;c__Bacteroidia;o__Flavobacteriales;f__Flavobacteriaceae;g__Capnocytophaga;s__Capnocytophaga_haemolytica	0	0	0	0	0	0	0	0	0	7	0	0	0	5	0	0	0	6	0	0	0	0	0	0	0	0	0	0	0	0	0	0	0	0	0	0	0	0	0	0	0	0	0	0	0	0	0	0	0
d__Bacteria;p__Firmicutes;c__Bacilli;o__Lactobacillales;f__Streptococcaceae;g__Streptococcus;__	17	185	2	59	0	136	273	254	93	68	58	235	100	145	49	69	75	286	43	105	84	48	168	31	155	3	227	45	108	369	123	257	46	10	333	136	0	21	141	114	111	0	106	152	65	133	162	0	23
d__Bacteria;p__Firmicutes;c__Clostridia;o__Lachnospirales;f__Lachnospiraceae;g__Catonella;s__uncultured_bacterium	12	10	52	0	0	59	7	61	46	18	11	2	14	28	11	0	74	69	21	84	0	25	44	0	54	11	25	47	45	22	3	14	96	34	41	1	0	0	89	33	18	0	56	71	0	17	2	1	81
d__Bacteria;p__Firmicutes;c__Clostridia;o__Peptostreptococcales-Tissierellales;f__Family_XI;g__Parvimonas;s__Parvimonas_micra	2	3	0	54	5	94	80	0	1	71	3	17	0	27	4	0	6	19	0	36	38	30	0	9	29	2	34	3	28	4	0	4	89	26	119	9	0	1	25	5	0	0	0	71	0	1	13	0	10
d__Bacteria;p__Proteobacteria;c__Gammaproteobacteria;o__Burkholderiales;f__Neisseriaceae;g__Alysiella;s__uncultured_bacterium	0	8	0	1	0	0	0	9	12	0	0	0	0	0	0	0	4	57	0	32	5	0	0	0	22	1	0	5	43	0	30	14	21	0	4	0	0	0	2	9	5	0	0	0	2	0	0	0	0
d__Bacteria;p__Bacteroidota;c__Bacteroidia;o__Bacteroidales;f__Porphyromonadaceae;g__Porphyromonas;s__unidentified	1	14	0	47	0	368	324	0	0	86	0	0	0	327	0	0	0	0	31	20	106	5	4	0	57	13	94	14	27	0	12	0	72	79	107	0	11	12	25	0	0	0	39	565	25	0	4	0	28
d__Bacteria;p__Bacteroidota;c__Bacteroidia;o__Bacteroidales;f__Prevotellaceae;g__Prevotella_7;s__Prevotella_jejuni	743	0	822	1551	76	685	0	588	278	291	151	0	2	25	0	0	7	1	3318	34	32	117	12	25	552	242	345	4	659	0	276	0	1788	8	0	122	10	0	136	0	627	0	2	677	80	6	426	2	899
d__Bacteria;p__Firmicutes;c__Negativicutes;o__Veillonellales-Selenomonadales;f__Veillonellaceae;g__Veillonella;__	154	400	486	232	54	686	261	143	507	1216	791	289	376	189	1230	390	1204	497	386	474	655	217	855	1260	419	57	1627	307	1456	389	349	1484	232	169	943	31	72	116	416	979	659	0	236	157	225	484	628	678	404
d__Bacteria;p__Fusobacteriota;c__Fusobacteriia;o__Fusobacteriales;f__Fusobacteriaceae;g__Fusobacterium;s__Fusobacterium_periodonticum	1	0	60	6	4	74	0	9	223	30	133	0	104	53	67	214	127	77	7	82	29	217	81	375	181	33	119	239	51	35	157	90	150	29	192	0	63	0	109	77	109	0	28	9	72	4	3	50	67
d__Bacteria;p__Firmicutes;c__Negativicutes;o__Veillonellales-Selenomonadales;f__Selenomonadaceae;__;__	0	0	0	6	0	20	38	0	0	22	0	0	0	3	0	0	5	0	0	0	0	13	0	2	46	0	13	0	0	0	0	0	24	3	7	0	0	0	0	0	0	0	0	24	7	0	0	0	14
d__Bacteria;p__Firmicutes;c__Negativicutes;o__Veillonellales-Selenomonadales;f__Veillonellaceae;g__Megasphaera;s__Megasphaera_micronuciformis	193	7	269	661	14	113	28	83	29	228	33	3	32	39	53	86	0	11	439	352	114	160	18	30	158	129	110	143	399	61	36	0	124	18	16	0	0	1	234	0	28	0	43	387	49	83	328	1	379
d__Bacteria;p__Bacteroidota;c__Bacteroidia;o__Bacteroidales;f__Porphyromonadaceae;g__Porphyromonas;s__uncultured_bacterium	0	0	0	0	0	44	0	0	7	0	0	0	0	0	0	0	23	0	0	0	0	0	0	0	0	0	0	37	0	0	6	4	0	0	0	0	0	25	0	1	0	0	4	6	7	0	0	0	4
d__Bacteria;p__Firmicutes;c__Clostridia;o__Lachnospirales;f__Lachnospiraceae;g__Oribacterium;s__Oribacterium_sp.	0	0	0	0	0	0	19	0	0	7	0	0	0	3	0	0	0	0	0	0	0	0	0	10	0	0	0	0	0	0	0	0	0	0	2	0	0	0	0	5	0	0	0	0	0	0	0	0	0
d__Bacteria;p__Fusobacteriota;c__Fusobacteriia;o__Fusobacteriales;f__Leptotrichiaceae;g__Leptotrichia;s__uncultured_bacterium	0	0	0	1	0	30	0	0	21	7	8	7	31	0	3	29	5	9	2	1	2	37	7	6	13	0	17	18	1	13	1	4	12	7	18	0	0	0	7	32	20	0	3	0	0	0	0	0	7
d__Bacteria;p__Bacteroidota;c__Bacteroidia;o__Bacteroidales;f__Porphyromonadaceae;g__Porphyromonas;__	0	0	11	0	0	0	0	0	0	0	0	0	0	23	29	0	0	0	0	2	0	18	5	5	8	0	8	20	5	0	16	5	16	5	26	0	11	8	0	18	0	0	25	41	3	0	0	0	0
d__Bacteria;p__Proteobacteria;c__Gammaproteobacteria;o__Pseudomonadales;f__Pseudomonadaceae;g__Pseudomonas;s__Pseudomonas_reactans	0	0	0	0	682	0	0	0	0	0	0	0	0	0	0	0	0	0	0	0	0	0	0	0	0	0	0	0	0	0	0	0	0	0	0	4262	0	0	0	0	0	0	0	0	0	0	0	0	0
d__Bacteria;p__Firmicutes;c__Clostridia;o__Peptostreptococcales-Tissierellales;f__Peptostreptococcaceae;g__Peptostreptococcus;s__Peptostreptococcus_stomatis	10	19	24	0	0	13	18	52	202	32	76	0	0	63	0	62	9	55	0	96	36	79	111	45	66	0	46	76	86	59	18	57	50	10	100	37	10	6	74	8	30	0	24	43	17	6	2	37	47
d__Bacteria;p__Firmicutes;c__Bacilli;o__Lactobacillales;f__Lactobacillaceae;g__Ligilactobacillus;s__Lactobacillus_phage	0	0	0	0	0	0	0	0	0	0	0	0	0	0	0	0	0	0	0	0	0	0	0	0	0	0	0	0	0	0	0	0	0	0	0	0	0	0	0	0	0	0	0	0	0	0	0	0	0
d__Bacteria;p__Proteobacteria;c__Gammaproteobacteria;o__Enterobacterales;f__Pasteurellaceae;g__Aggregatibacter;s__uncultured_bacterium	6	31	23	58	10	1	147	24	7	247	0	36	73	115	0	7	194	59	23	143	31	11	19	21	121	0	84	83	21	125	44	66	108	0	131	0	20	69	42	49	13	0	0	263	122	0	7	10	35
d__Bacteria;p__Firmicutes;c__Negativicutes;o__Veillonellales-Selenomonadales;f__Selenomonadaceae;g__Selenomonas;s__Schwartzia_sp.	0	0	0	0	0	6	38	0	0	6	0	0	0	0	0	0	0	7	0	0	0	4	0	10	6	0	15	0	0	2	0	0	18	5	1	0	0	0	15	0	0	0	2	0	3	0	0	0	0
d__Bacteria;p__Bacteroidota;c__Bacteroidia;o__Bacteroidales;f__Prevotellaceae;g__Prevotella_7;s__Prevotella_histicola	987	35	226	913	0	76	0	551	113	557	0	46	74	39	0	290	0	0	2535	456	87	206	0	16	254	2190	538	202	187	32	81	11	29	25	4	243	0	3	149	0	0	0	70	531	28	146	1801	0	1765
d__Bacteria;p__Firmicutes;c__Negativicutes;o__Veillonellales-Selenomonadales;f__Selenomonadaceae;g__Selenomonas;s__Selenomonas_noxia	3	0	7	19	0	0	17	0	10	16	0	37	150	0	0	0	0	37	6	14	14	146	4	11	36	0	60	0	7	0	0	10	29	4	15	0	0	0	8	38	0	0	0	11	0	8	2	0	10
d__Bacteria;p__Proteobacteria;c__Gammaproteobacteria;o__Burkholderiales;f__Neisseriaceae;g__Neisseria;__	1	0	53	0	0	71	0	0	54	0	0	0	0	315	0	0	8	0	0	4	1	0	0	5	0	0	13	19	0	0	10	15	0	0	1	0	10	50	0	34	15	0	554	0	241	0	0	0	0
d__Bacteria;p__Bacteroidota;c__Bacteroidia;o__Bacteroidales;f__Prevotellaceae;g__Prevotella;s__Prevotella_pallens	119	3	254	184	0	0	3	183	299	115	212	0	34	16	0	308	39	68	343	256	227	615	756	35	217	372	233	208	352	124	71	210	494	9	169	83	37	0	290	6	171	0	125	234	18	123	791	6	357
d__Bacteria;p__Firmicutes;c__Clostridia;o__Clostridia_UCG-014;f__Clostridia_UCG-014;g__Clostridia_UCG-014;s__uncultured_bacterium	6	0	21	103	6	0	0	68	45	0	0	0	162	17	0	65	56	49	120	167	53	0	76	14	74	60	38	41	5	57	22	116	231	53	102	0	8	0	67	33	145	0	56	24	28	0	47	2	79
d__Bacteria;p__Firmicutes;c__Clostridia;o__Lachnospirales;f__Lachnospiraceae;g__Stomatobaculum;s__uncultured_bacterium	561	27	825	105	0	0	17	23	12	14	11	0	25	6	0	5	27	54	44	71	10	72	2	31	9	6	25	34	0	81	29	8	58	10	15	26	0	0	41	0	43	0	7	69	14	17	86	0	90
d__Bacteria;p__Firmicutes;c__Clostridia;o__Peptostreptococcales-Tissierellales;f__Family_XI;g__Parvimonas;__	0	0	0	0	0	0	0	0	49	117	58	0	35	0	0	18	43	69	0	0	29	0	2	112	0	0	0	44	7	0	156	105	0	2	50	0	22	0	0	0	40	0	0	0	31	0	0	0	15
d__Bacteria;p__Patescibacteria;c__Saccharimonadia;o__Saccharimonadales;f__Saccharimonadaceae;g__Saccharimonadaceae;s__uncultured_bacterium	0	0	9	8	0	17	0	0	0	4	0	0	59	7	0	0	4	0	3	0	0	13	0	7	2	0	7	0	0	0	0	0	4	5	6	0	0	0	4	2	0	0	0	1	0	2	0	0	1
d__Bacteria;p__Proteobacteria;c__Gammaproteobacteria;o__Burkholderiales;f__Neisseriaceae;g__Neisseria;s__Neisseria_perflava	16	3302	2455	19	259	539	63	1796	5654	673	2536	5	4146	257	2306	1201	6101	2035	526	1735	40	953	1071	2750	2185	4479	175	4893	36	3320	5391	6950	97	30	357	0	998	410	2328	877	1555	0	1574	267	3614	35	54	34	258
d__Bacteria;p__Firmicutes;c__Clostridia;o__Peptostreptococcales-Tissierellales;f__Peptostreptococcaceae;g__Filifactor;s__Filifactor_alocis	0	2	0	11	0	0	88	0	0	0	0	0	0	21	0	0	0	5	12	6	0	0	0	0	5	0	6	0	8	9	0	0	18	23	21	0	0	0	14	0	0	0	0	82	0	0	0	0	7
d__Bacteria;p__Firmicutes;c__Bacilli;o__Erysipelotrichales;f__Erysipelotrichaceae;g__Solobacterium;s__Solobacterium_moorei	7	0	3	6	0	24	0	7	40	7	9	0	0	5	7	29	2	6	11	57	16	18	0	4	8	7	8	47	12	11	10	18	13	0	9	3	0	1	34	2	3	0	0	10	2	3	8	0	12
d__Bacteria;p__Bacteroidota;c__Bacteroidia;o__Flavobacteriales;f__Flavobacteriaceae;g__Capnocytophaga;__	0	0	0	0	0	0	25	0	0	29	7	0	0	25	0	0	0	9	0	7	1	3	0	0	15	0	0	0	3	0	5	0	0	0	0	0	0	0	0	0	0	0	0	0	0	0	1	1	3
d__Bacteria;p__Bacteroidota;c__Bacteroidia;o__Flavobacteriales;f__Flavobacteriaceae;g__Capnocytophaga;s__Capnocytophaga_granulosa	3	18	88	33	0	0	35	3	25	17	0	156	6	39	12	0	14	56	8	32	16	234	61	35	34	4	41	195	20	95	96	128	68	2	95	0	42	12	8	189	0	0	9	110	54	0	29	3	59
d__Bacteria;p__Firmicutes;c__Negativicutes;o__Veillonellales-Selenomonadales;f__Veillonellaceae;g__Veillonella;s__Veillonella_sp.	0	0	0	0	0	105	0	0	0	0	80	0	0	64	0	0	11	0	0	9	20	0	0	0	0	0	42	30	0	0	0	8	0	0	0	0	0	61	0	0	0	0	0	0	14	0	0	0	20
d__Bacteria;p__Firmicutes;c__Bacilli;o__Paenibacillales;f__Paenibacillaceae;g__Paenibacillus;s__Paenibacillus_tylopili	0	0	0	0	0	0	0	0	0	0	0	0	0	0	0	0	0	0	0	0	0	0	0	0	0	0	0	0	0	0	0	0	0	0	0	0	0	0	0	0	0	0	0	0	0	0	0	0	0
d__Bacteria;p__Firmicutes;c__Bacilli;o__Lactobacillales;f__Carnobacteriaceae;g__Granulicatella;__	2	11	21	0	2	243	0	0	39	0	175	0	714	133	36	62	189	56	2	10	18	51	4	89	3	39	79	163	0	64	168	51	0	0	33	0	24	90	0	154	180	0	49	58	192	0	12	0	44
d__Bacteria;p__Firmicutes;c__Clostridia;o__Peptostreptococcales-Tissierellales;f__Family_XI;g__Peptoniphilus;s__Peptoniphilus_lacrimalis	0	0	0	0	0	0	0	0	0	0	0	0	0	0	0	0	3	0	0	0	0	0	0	0	0	0	0	0	0	0	0	0	0	0	0	0	0	0	0	0	0	0	0	0	0	0	0	0	0
d__Bacteria;p__Firmicutes;c__Clostridia;o__Lachnospirales;f__Lachnospiraceae;g__Dorea;s__uncultured_organism	0	0	0	0	0	0	0	0	0	0	0	0	0	0	0	0	0	0	0	0	0	0	0	0	0	0	0	0	0	0	0	0	0	0	0	0	0	0	0	0	0	0	0	0	0	0	0	0	0
d__Bacteria;p__Firmicutes;c__Bacilli;o__Lactobacillales;f__Lactobacillaceae;g__Limosilactobacillus;s__Lactobacillus_vaginalis	0	0	0	0	0	0	0	0	0	0	0	9	0	0	0	0	0	0	0	0	0	0	0	0	0	0	0	0	0	0	0	0	0	0	0	0	0	0	0	0	0	0	0	0	0	0	0	0	0
d__Bacteria;p__Firmicutes;c__Negativicutes;o__Veillonellales-Selenomonadales;f__Selenomonadaceae;g__uncultured;__	0	3	0	0	0	0	7	0	0	100	0	0	0	0	0	0	0	0	15	0	0	0	0	0	0	0	0	0	0	0	0	0	6	0	0	0	0	0	0	0	0	0	0	50	19	0	0	0	45
d__Bacteria;p__Firmicutes;c__Clostridia;o__Lachnospirales;f__Lachnospiraceae;g__Oribacterium;__	0	0	45	12	0	63	7	4	0	126	50	0	27	0	0	57	26	77	0	260	44	43	154	106	17	0	168	71	33	99	22	12	22	58	10	0	40	2	124	0	9	0	37	23	0	76	8	0	10
d__Bacteria;p__Firmicutes;c__Clostridia;o__Peptostreptococcales-Tissierellales;f__Peptostreptococcaceae;g__[Eubacterium]_yurii_group;s__uncultured_bacterium	0	0	0	0	0	10	0	0	82	15	0	0	0	17	0	0	0	51	0	18	7	0	0	0	15	2	0	13	0	0	0	51	33	13	32	0	10	0	55	0	10	0	57	14	7	0	0	0	6
d__Bacteria;p__Bacteroidota;c__Bacteroidia;o__Flavobacteriales;f__Flavobacteriaceae;g__Capnocytophaga;s__Capnocytophaga_sputigena	0	0	0	7	0	15	0	0	26	0	8	0	15	19	30	0	0	0	12	4	0	0	61	28	6	0	10	25	0	15	6	78	21	0	37	0	10	3	0	61	245	0	154	61	40	0	2	0	17
d__Bacteria;p__Firmicutes;c__Bacilli;o__Staphylococcales;f__Gemellaceae;g__Gemella;s__uncultured_organism	35	739	172	57	22	2175	1130	65	291	204	114	104	1869	1604	93	294	247	752	37	407	250	74	365	749	117	16	173	689	66	146	615	252	196	300	629	18	141	1412	259	1140	529	0	598	498	714	102	68	2	107
d__Bacteria;p__Firmicutes;c__Bacilli;o__Lactobacillales;f__Aerococcaceae;g__Abiotrophia;s__uncultured_bacterium	0	0	12	0	0	57	10	0	0	0	0	0	17	33	0	0	0	10	0	0	3	0	0	0	5	0	0	6	0	0	3	0	0	0	34	0	0	17	6	45	0	0	0	11	15	0	0	0	6
d__Bacteria;p__Spirochaetota;c__Spirochaetia;o__Spirochaetales;f__Spirochaetaceae;g__Treponema;s__Treponema_denticola	0	0	0	1	0	0	64	0	0	0	0	0	0	23	0	0	0	0	5	0	22	0	0	0	2	0	0	4	1	0	0	0	0	6	4	0	0	0	13	0	0	0	0	37	0	0	0	0	6
d__Bacteria;p__Bacteroidota;c__Bacteroidia;o__Flavobacteriales;f__Weeksellaceae;g__Bergeyella;s__uncultured_bacterium	0	14	7	5	0	56	22	18	13	24	34	2	48	18	30	26	38	36	0	7	0	10	9	22	11	5	6	21	7	24	64	99	0	12	18	0	35	258	16	35	23	0	42	15	16	11	8	0	4
d__Bacteria;p__Proteobacteria;c__Gammaproteobacteria;o__Burkholderiales;f__Neisseriaceae;g__Neisseria;s__Neisseria_sicca	9	108	472	44	0	49	37	8	80	0	0	180	75	664	0	58	48	43	12	126	19	102	44	30	48	91	0	397	3	9	21	158	740	0	117	0	29	91	61	226	36	0	70	172	80	0	4	0	57
d__Bacteria;p__Proteobacteria;c__Gammaproteobacteria;o__Enterobacterales;f__Pasteurellaceae;g__Haemophilus;s__Haemophilus_sp.	0	13	7	0	0	101	91	21	2	11	22	18	171	87	146	1	0	2	8	7	0	0	19	42	4	7	5	136	13	0	173	34	0	14	0	0	11	77	0	29	55	0	10	3	132	0	0	0	83
d__Bacteria;p__Firmicutes;c__Clostridia;o__Lachnospirales;f__Lachnospiraceae;g__Johnsonella;s__uncultured_bacterium	0	0	0	0	0	7	21	0	11	8	0	0	0	0	0	9	0	49	0	0	0	0	0	23	3	0	0	12	6	0	0	48	0	5	20	0	3	0	0	0	55	0	0	8	0	0	0	0	0
d__Bacteria;p__Firmicutes;c__Bacilli;o__Lactobacillales;f__Streptococcaceae;g__Streptococcus;s__Streptococcus_gordonii	0	78	27	14	3	0	75	7	4	53	0	40	18	70	0	15	0	14	22	23	113	0	3	0	0	0	0	26	2	50	5	0	11	2	79	27	2	31	0	26	0	0	0	22	6	1	130	4	24
d__Bacteria;p__Fusobacteriota;c__Fusobacteriia;o__Fusobacteriales;f__Fusobacteriaceae;g__Fusobacterium;__	0	0	0	0	0	14	6	0	0	5	0	0	0	5	3	0	0	0	9	10	0	0	0	6	0	0	2	0	2	0	0	10	0	0	13	0	0	0	0	0	0	0	6	0	7	0	0	0	8
d__Bacteria;p__Bacteroidota;c__Bacteroidia;o__Bacteroidales;f__Prevotellaceae;g__Prevotella;s__Prevotella_oulorum	40	0	94	33	0	23	24	20	7	7	20	0	30	7	0	0	15	7	27	0	6	98	0	9	78	9	37	0	19	4	2	0	10	6	11	0	0	0	20	15	0	0	8	32	5	10	5	0	75
d__Bacteria;p__Proteobacteria;c__Gammaproteobacteria;o__Burkholderiales;f__Neisseriaceae;g__Neisseria;s__Neisseria_elongata	0	11	36	10	0	39	1	0	42	191	3	1	3	12	15	4	0	30	8	21	5	0	19	11	71	32	55	96	0	18	6	31	19	0	100	0	11	57	25	291	23	0	86	70	28	0	29	3	28
d__Bacteria;p__Bacteroidota;c__Bacteroidia;o__Bacteroidales;f__Porphyromonadaceae;g__Porphyromonas;s__Porphyromonas_catoniae	0	0	0	0	0	0	0	0	34	0	0	0	0	0	0	0	0	0	0	0	0	19	0	0	0	0	5	0	0	0	0	0	0	0	4	0	0	0	0	13	0	0	0	6	0	0	0	0	0
d__Bacteria;p__Actinobacteriota;c__Actinobacteria;o__Actinomycetales;f__Actinomycetaceae;g__Actinomyces;__	4	0	0	58	0	9	0	0	0	4	0	0	34	2	56	0	0	1	0	3	0	22	0	2	0	0	6	0	6	0	0	2	6	0	1	0	0	0	2	2	0	0	0	0	3	10	36	7	14
d__Bacteria;p__Firmicutes;c__Negativicutes;o__Veillonellales-Selenomonadales;f__Selenomonadaceae;g__Selenomonas;s__Selenomonas_infelix	0	0	0	0	0	0	0	0	0	0	0	0	0	0	0	0	0	0	0	10	0	0	0	0	15	0	5	0	8	0	0	0	6	0	15	0	0	0	0	0	0	0	8	41	0	0	0	0	0
d__Bacteria;p__Bacteroidota;c__Bacteroidia;o__Bacteroidales;f__Prevotellaceae;g__Prevotella;s__unidentified_eubacterium	0	4	0	0	0	0	0	0	0	0	14	0	0	23	0	0	0	0	0	0	5	0	0	0	0	0	0	0	0	0	0	0	0	0	178	0	0	5	0	0	0	0	0	68	0	0	0	0	0
d__Bacteria;p__Firmicutes;c__Negativicutes;o__Veillonellales-Selenomonadales;f__Selenomonadaceae;g__Centipeda;s__uncultured_bacterium	0	0	0	3	0	0	0	0	0	0	0	0	0	1	0	0	0	5	0	0	0	21	0	5	13	0	6	0	0	0	0	0	11	0	7	0	0	0	0	0	0	0	0	5	0	0	0	0	0
d__Bacteria;p__Firmicutes;c__Clostridia;o__Lachnospirales;f__Lachnospiraceae;g__uncultured;s__Eubacterium_sp.	96	0	269	20	0	0	0	8	0	0	15	0	0	0	0	0	0	4	0	15	4	0	11	46	6	0	0	11	0	0	2	30	64	0	0	0	0	0	55	4	0	0	0	45	3	0	0	0	16
d__Bacteria;p__Bacteroidota;c__Bacteroidia;o__Bacteroidales;f__Prevotellaceae;g__Prevotella_7;s__Prevotella_fusca	5	0	0	0	0	0	24	0	0	0	0	0	0	0	0	5	0	0	11	0	0	0	0	0	0	0	0	0	0	0	0	0	0	0	0	0	10	3	0	0	0	0	0	0	0	0	12	0	0
d__Bacteria;p__Proteobacteria;c__Alphaproteobacteria;o__Caulobacterales;f__Caulobacteraceae;g__uncultured;__	0	0	1	0	0	3	0	0	0	0	1	0	5	0	1	0	0	0	0	4	0	0	0	2	0	0	3	0	0	0	1	5	1	8	2	0	0	2	2	2	0	0	1	0	0	0	0	0	0
d__Bacteria;p__Proteobacteria;c__Gammaproteobacteria;o__Enterobacterales;f__Pasteurellaceae;g__Haemophilus;s__Haemophilus_sputorum	1	442	0	4	0	0	0	5	90	76	206	0	0	0	130	0	86	26	31	257	4	0	0	50	22	0	0	6	70	6	4	17	2	12	22	0	37	0	59	98	81	0	0	49	56	25	1	0	11
d__Bacteria;p__Bacteroidota;c__Bacteroidia;o__Bacteroidales;f__Prevotellaceae;g__Prevotella_7;s__Prevotella_denticola	0	0	0	36	0	53	331	8	0	46	0	6	12	57	0	0	0	9	15	29	0	0	9	102	58	0	82	2	42	0	0	0	48	8	19	6	0	8	71	42	0	0	6	92	1	1	24	0	16
d__Bacteria;p__Firmicutes;c__Negativicutes;o__Veillonellales-Selenomonadales;f__Selenomonadaceae;g__uncultured;s__uncultured_Selenomonas	0	0	0	143	0	0	30	0	0	228	0	0	0	6	0	0	0	0	29	10	10	0	0	0	0	0	0	0	0	0	0	0	37	0	0	0	0	0	0	16	0	0	0	61	0	0	0	0	24
d__Bacteria;p__Firmicutes;c__Clostridia;o__Peptostreptococcales-Tissierellales;f__Anaerovoracaceae;g__uncultured;s__uncultured_bacterium	0	0	0	2	0	4	11	0	0	0	0	0	0	0	0	0	0	0	0	6	2	0	0	0	0	0	0	0	0	0	0	0	0	0	5	0	0	0	0	0	0	0	0	7	0	0	0	0	0
d__Bacteria;p__Firmicutes;c__Clostridia;o__Peptostreptococcales-Tissierellales;f__Anaerovoracaceae;g__[Eubacterium]_nodatum_group;s__Eubacterium_sulci	31	6	434	20	1	210	0	96	422	148	187	0	31	20	0	89	119	0	5	607	325	413	185	41	183	0	149	132	856	240	169	134	846	12	221	27	21	4	108	4	79	0	0	38	8	0	29	0	381
d__Bacteria;p__Spirochaetota;c__Spirochaetia;o__Spirochaetales;f__Spirochaetaceae;g__Treponema;s__uncultured_bacterium	0	0	0	0	0	0	74	0	0	0	0	0	0	93	0	0	0	0	0	0	0	0	0	0	0	0	0	0	0	0	0	6	19	0	0	0	0	0	0	0	0	0	0	34	0	0	0	0	0
d__Bacteria;p__Firmicutes;c__Bacilli;o__Lactobacillales;f__Carnobacteriaceae;g__Granulicatella;s__uncultured_organism	64	287	211	71	55	303	55	143	114	78	908	59	105	109	200	212	162	347	48	301	82	253	114	746	48	317	177	235	96	252	374	196	61	42	145	68	70	54	251	597	254	0	51	153	209	538	325	10	101
d__Bacteria;p__Firmicutes;c__Clostridia;o__Peptostreptococcales-Tissierellales;f__Family_XI;g__Parvimonas;s__Peptostreptococcus_sp.	0	0	0	0	4	17	24	0	0	75	0	0	0	0	0	0	0	0	0	13	16	45	0	66	22	0	37	4	11	0	0	0	0	0	19	0	0	0	0	17	0	0	12	0	2	0	0	0	49
d__Bacteria;p__Bacteroidota;c__Bacteroidia;o__Flavobacteriales;f__Flavobacteriaceae;g__Capnocytophaga;s__Capnocytophaga_sp.	0	0	0	0	0	0	13	0	0	7	7	7	0	0	0	0	0	0	0	12	0	39	0	0	0	0	9	5	0	0	0	0	0	12	10	0	0	0	0	3	0	0	0	7	0	0	2	0	6
d__Bacteria;p__Bacteroidota;c__Bacteroidia;o__Bacteroidales;f__Tannerellaceae;g__Tannerella;s__Tannerella_sp.	0	0	9	9	0	0	10	3	85	6	4	0	52	14	0	28	8	8	0	45	6	167	56	19	84	0	39	19	15	0	19	12	9	4	14	0	1	0	33	11	39	0	2	7	12	0	0	0	32
d__Bacteria;p__Proteobacteria;c__Gammaproteobacteria;o__Burkholderiales;f__Neisseriaceae;g__Neisseria;s__uncultured_bacterium	0	0	20	0	0	0	6	0	0	0	0	0	0	116	55	0	0	19	0	0	0	0	0	0	0	0	0	0	0	8	0	0	0	0	4	0	10	0	0	0	0	0	0	5	0	0	0	0	0
d__Bacteria;p__Fusobacteriota;c__Fusobacteriia;o__Fusobacteriales;f__Leptotrichiaceae;g__Leptotrichia;__	4	0	46	7	0	0	0	0	0	13	0	0	0	10	0	0	5	0	17	33	0	60	3	6	20	31	20	11	13	0	5	5	38	0	10	0	0	0	65	7	6	0	0	39	0	0	3	0	77
d__Bacteria;p__Proteobacteria;c__Gammaproteobacteria;o__Enterobacterales;f__Pasteurellaceae;g__Haemophilus;s__Haemophilus_pittmaniae	0	0	0	6	0	0	0	0	0	0	0	0	0	0	0	0	0	0	0	4	0	0	0	0	0	0	15	0	0	0	0	71	0	0	0	0	0	0	0	0	0	0	0	0	0	0	0	0	0
d__Bacteria;p__Bacteroidota;c__Bacteroidia;o__Bacteroidales;f__Prevotellaceae;g__Prevotella_7;s__Prevotella_genomosp.	7	0	0	22	0	17	32	0	0	18	0	1	9	32	3	0	0	7	0	5	0	4	9	23	34	0	115	0	9	3	0	0	13	0	16	0	0	9	19	0	0	0	0	6	5	0	0	0	0
d__Bacteria;p__Firmicutes;c__Bacilli;o__Lactobacillales;f__Streptococcaceae;g__Streptococcus;s__Streptococcus_salivarius	2254	398	764	3730	19	801	326	385	311	1322	503	2525	263	1598	666	1818	392	609	684	388	238	38	359	14	785	938	999	64	214	344	88	1128	266	704	526	151	19	9	513	1450	1324	0	496	654	248	900	704	71	131
d__Bacteria;p__Actinobacteriota;c__Actinobacteria;o__Actinomycetales;f__Actinomycetaceae;g__Actinomyces;s__Actinomyces_lingnae	11	0	13	1	0	6	0	13	0	0	8	0	28	4	0	17	0	7	0	6	4	5	6	4	10	0	5	3	21	12	3	0	9	0	0	0	0	0	8	0	8	0	2	3	0	13	22	9	20
d__Bacteria;p__Actinobacteriota;c__Actinobacteria;o__Micrococcales;f__Micrococcaceae;g__Rothia;s__Rothia_aeria	4	24	0	7	0	22	42	4	6	33	5	7	84	113	10	3	24	1	0	15	0	11	0	5	21	16	37	8	3	2	3	81	1	351	358	0	0	0	21	13	9	0	912	23	23	2	0	1	3
d__Bacteria;p__Actinobacteriota;c__Actinobacteria;o__Corynebacteriales;f__Corynebacteriaceae;g__Corynebacterium;s__Corynebacterium_matruchotii	0	0	0	17	0	27	21	0	0	28	0	19	34	36	5	0	0	10	0	0	0	22	0	13	12	0	25	0	0	5	0	11	11	14	16	0	0	0	0	38	0	0	0	37	5	0	0	0	5
d__Bacteria;p__Proteobacteria;c__Gammaproteobacteria;o__Enterobacterales;f__Enterobacteriaceae;g__Klebsiella;s__Klebsiella_oxytoca	0	0	0	0	0	0	0	0	0	0	0	0	0	0	0	0	0	0	0	0	0	0	0	0	0	0	0	0	0	0	0	0	0	0	0	0	0	0	0	0	0	0	0	0	0	0	0	0	0
d__Bacteria;p__Bacteroidota;c__Bacteroidia;o__Bacteroidales;f__Prevotellaceae;g__Prevotella;s__Prevotella_nanceiensis	0	16	58	9	0	254	1	153	117	41	198	0	58	13	22	198	152	127	110	44	7	7	194	47	8	22	196	76	36	0	137	136	61	7	80	9	24	18	81	84	43	0	23	4	41	104	0	6	12
d__Bacteria;p__Firmicutes;c__Clostridia;o__Lachnospirales;f__Lachnospiraceae;g__Howardella;s__Eubacterium_sp.	0	0	0	0	0	0	15	0	0	0	0	0	0	0	0	0	0	0	0	0	0	0	0	0	0	0	5	0	0	0	0	2	0	0	0	0	0	0	0	0	0	0	0	7	0	0	0	0	2
d__Bacteria;p__Fusobacteriota;c__Fusobacteriia;o__Fusobacteriales;f__Leptotrichiaceae;g__Leptotrichia;s__Leptotrichia_sp.	0	0	55	0	0	0	0	0	13	15	11	0	0	0	0	11	14	2	0	29	0	0	5	0	16	0	20	0	18	0	0	0	38	0	0	0	0	0	8	7	0	0	5	17	4	1	0	0	67
d__Bacteria;p__Campylobacterota;c__Campylobacteria;o__Campylobacterales;f__Campylobacteraceae;g__Campylobacter;s__Campylobacter_showae	1	6	20	10	0	59	4	0	129	74	19	10	12	0	15	85	105	27	2	52	12	13	42	19	59	0	41	141	38	21	16	99	34	5	94	0	108	6	6	57	448	0	60	37	8	0	11	7	52
d__Bacteria;p__Actinobacteriota;c__Actinobacteria;o__Actinomycetales;f__Actinomycetaceae;g__Actinomyces;s__Actinomyces_johnsonii	0	0	0	0	0	3	2	1	0	0	0	0	0	4	0	0	0	0	0	0	0	2	0	0	0	0	0	0	0	0	0	0	0	0	4	0	0	0	0	3	0	0	0	3	0	0	0	0	0
d__Bacteria;p__Proteobacteria;c__Gammaproteobacteria;o__Cardiobacteriales;f__Cardiobacteriaceae;g__Cardiobacterium;s__uncultured_bacterium	2	0	9	4	0	71	4	0	27	149	3	5	0	4	2	0	0	17	2	12	0	21	0	2	3	0	29	0	9	8	2	2	9	15	31	0	0	4	6	98	4	0	18	18	6	1	0	2	18
d__Bacteria;p__Bacteroidota;c__Bacteroidia;o__Bacteroidales;f__Prevotellaceae;g__Prevotella_7;s__Prevotella_buccae	0	0	0	0	0	26	13	0	0	8	0	0	0	35	0	0	0	0	0	0	0	0	0	5	0	0	5	0	0	0	0	0	0	0	8	0	0	0	6	0	0	0	0	0	0	0	0	0	0
d__Bacteria;p__Proteobacteria;c__Gammaproteobacteria;o__Burkholderiales;f__Neisseriaceae;g__Neisseria;s__Neisseria_oralis	0	0	15	35	0	25	0	0	0	0	0	0	212	89	5	0	121	25	0	26	0	0	0	3	0	0	19	34	0	0	0	34	23	0	9	0	0	0	12	8	0	0	1538	42	408	0	0	0	1
d__Bacteria;p__Actinobacteriota;c__Coriobacteriia;o__Coriobacteriales;f__Atopobiaceae;g__Atopobium;s__Lancefieldella_parvula	239	0	163	649	7	155	34	121	44	117	33	1	42	28	52	166	19	20	136	171	168	116	40	42	147	150	82	64	259	98	89	12	85	31	39	33	23	0	83	12	32	0	40	188	9	112	703	3	371
d__Bacteria;p__Bacteroidota;c__Bacteroidia;o__Flavobacteriales;f__Flavobacteriaceae;g__Capnocytophaga;s__Capnocytophaga_leadbetteri	3	26	47	5	0	108	0	0	112	27	8	20	50	8	37	12	18	43	0	12	2	42	22	7	12	2	23	103	0	9	0	122	19	7	28	0	76	11	0	85	38	0	79	79	12	0	5	6	27
d__Bacteria;p__Proteobacteria;c__Gammaproteobacteria;o__Burkholderiales;f__Comamonadaceae;g__Comamonas;s__Ottowia_sp.	0	0	77	0	0	0	0	0	22	0	0	0	0	0	0	0	0	13	0	7	0	0	0	0	0	0	0	15	5	0	2	0	0	0	4	0	6	0	0	1	0	0	27	0	12	0	3	0	0
d__Bacteria;p__Bacteroidota;c__Bacteroidia;o__Bacteroidales;f__Tannerellaceae;g__Tannerella;s__Bacteroides_sp.	0	0	0	3	0	0	6	0	0	5	0	0	0	7	0	0	0	0	0	0	0	0	0	12	0	0	0	0	0	0	0	0	3	7	0	0	0	0	0	0	4	0	0	0	0	0	0	0	0
d__Bacteria;p__Bacteroidota;c__Bacteroidia;o__Flavobacteriales;f__Weeksellaceae;g__Bergeyella;s__uncultured_Bergeyella	0	0	0	0	0	7	0	0	0	0	0	0	0	5	0	0	0	0	0	0	0	0	0	0	0	0	0	0	0	0	0	0	0	0	2	0	0	0	0	0	0	0	14	3	0	0	0	0	10
d__Bacteria;p__Proteobacteria;c__Gammaproteobacteria;o__Enterobacterales;f__Enterobacteriaceae;__;__	0	0	0	0	26683	0	0	0	0	0	0	0	0	0	0	0	0	0	0	0	0	0	0	0	0	0	0	0	0	0	0	0	0	0	0	0	0	0	0	0	0	0	0	0	0	0	0	0	0
d__Bacteria;p__Actinobacteriota;c__Actinobacteria;o__Actinomycetales;f__Actinomycetaceae;g__Actinomyces;s__uncultured_Actinomyces	4	0	0	2	0	5	0	2	0	0	0	0	10	2	0	0	0	0	0	0	0	2	0	4	5	0	4	0	0	0	0	0	0	0	0	0	0	0	0	0	0	0	0	0	0	0	0	0	2
d__Bacteria;p__Firmicutes;c__Bacilli;o__Bacillales;f__Bacillaceae;g__Bacillus;s__Bacillus_kochii	0	0	0	0	0	0	0	0	0	0	0	0	0	0	0	0	0	0	0	0	0	0	0	0	0	0	0	0	0	0	0	0	0	0	0	0	0	0	0	0	0	0	0	0	0	0	0	0	0
d__Bacteria;p__Firmicutes;c__Bacilli;o__Staphylococcales;f__Staphylococcaceae;g__Staphylococcus;__	6	0	0	11	0	0	0	0	0	0	0	0	0	5	0	0	0	0	0	0	5	0	0	0	0	0	0	0	0	0	0	0	0	0	0	0	0	0	0	0	0	0	0	0	0	0	0	0	0
d__Bacteria;p__Firmicutes;c__Bacilli;o__Lactobacillales;f__Streptococcaceae;g__Streptococcus;s__Streptococcus_sanguinis	13	142	9	142	2	511	47	9	60	1069	49	399	33	228	55	16	13	58	42	109	44	39	5	59	28	16	64	17	11	57	18	458	39	410	551	36	7	39	74	212	37	0	1394	45	125	37	13	157	41
d__Bacteria;p__Bacteroidota;c__Bacteroidia;o__Bacteroidales;f__Prevotellaceae;g__Prevotella_7;s__Prevotella_pleuritidis	0	9	0	0	0	112	112	0	4	47	0	0	0	30	0	0	0	0	0	0	143	0	0	0	30	0	56	22	0	49	12	0	74	29	0	0	0	0	0	0	0	0	4	0	19	0	13	0	43
d__Bacteria;p__Actinobacteriota;c__Coriobacteriia;o__Coriobacteriales;f__Atopobiaceae;g__Atopobium;s__Lancefieldella_rimae	2	2	0	16	0	3	116	0	0	52	0	2	1	17	5	2	10	0	4	14	0	5	0	61	12	0	48	0	8	0	0	0	19	14	53	3	0	0	55	1	0	0	1	32	0	3	0	0	9
d__Bacteria;p__Actinobacteriota;c__Actinobacteria;o__Actinomycetales;f__Actinomycetaceae;g__Actinomyces;s__Actinomyces_graevenitzii	10	0	18	85	0	10	0	0	28	108	0	0	9	0	82	39	7	0	192	11	0	43	0	6	0	31	17	0	9	5	0	0	0	0	0	13	0	0	6	2	7	0	0	38	0	9	330	0	46
d__Bacteria;p__Bacteroidota;c__Bacteroidia;o__Bacteroidales;f__Prevotellaceae;g__Prevotella;s__Prevotella_saccharolytica	0	0	0	3	0	5	0	0	0	0	0	0	0	0	0	0	0	0	0	0	0	6	0	0	0	0	0	0	0	0	0	0	6	0	8	0	0	0	0	6	0	0	0	4	0	0	0	0	0
d__Bacteria;p__Bacteroidota;c__Bacteroidia;o__Bacteroidales;f__Prevotellaceae;g__Prevotella;s__Prevotella_sp.	0	0	0	0	0	0	0	0	0	0	0	0	0	3	0	0	0	0	0	0	0	10	0	0	0	0	15	0	1	0	0	0	7	0	0	0	6	0	0	0	0	0	7	5	0	0	0	0	0
d__Bacteria;p__Firmicutes;c__Clostridia;o__Lachnospirales;f__Lachnospiraceae;g__Roseburia;s__Lachnospiraceae_bacterium	0	0	0	0	0	0	22	0	0	0	0	0	0	0	0	0	0	0	0	0	0	0	0	0	0	0	0	0	0	0	0	0	0	0	6	0	0	0	0	0	0	0	0	0	0	0	0	0	5
d__Bacteria;p__Actinobacteriota;c__Actinobacteria;o__Actinomycetales;f__Actinomycetaceae;g__Actinomyces;s__Actinomyces_viscosus	0	12	6	3	0	30	21	0	5	19	0	32	0	0	15	0	7	0	14	0	5	5	0	10	0	0	9	0	10	35	3	7	6	20	5	0	0	4	3	0	0	0	5	23	2	2	39	0	0
d__Bacteria;p__Firmicutes;c__Clostridia;o__Lachnospirales;f__Lachnospiraceae;g__Stomatobaculum;s__Eubacterium_sp.	0	0	0	0	0	29	0	0	0	0	0	0	0	0	0	0	0	0	0	0	0	0	7	0	0	0	0	0	0	0	0	0	0	0	0	0	0	0	0	0	0	0	0	0	0	0	0	0	0
d__Bacteria;p__Campylobacterota;c__Campylobacteria;o__Campylobacterales;f__Campylobacteraceae;g__Campylobacter;s__Campylobacter_rectus	0	1	0	4	0	7	0	0	0	0	0	0	0	0	0	0	0	5	16	4	4	0	0	0	0	0	0	2	0	0	0	0	0	6	16	0	0	0	0	1	22	0	7	0	0	0	0	0	0
d__Bacteria;p__Firmicutes;c__Bacilli;o__Staphylococcales;f__Staphylococcaceae;g__Staphylococcus;s__Staphylococcus_sp.	0	0	0	0	0	0	0	0	0	0	0	0	0	0	0	0	0	0	0	0	0	0	0	0	0	0	0	0	0	0	0	0	0	0	0	0	0	0	0	0	0	0	0	0	0	0	0	9796	0
d__Bacteria;p__Proteobacteria;c__Gammaproteobacteria;o__Salinisphaerales;f__Solimonadaceae;g__Nevskia;s__uncultured_bacterium	0	0	0	0	0	0	0	0	0	0	0	0	0	0	0	0	0	0	0	0	0	0	0	0	0	0	0	0	0	0	0	0	0	0	0	0	0	0	0	0	0	0	0	0	3	0	0	0	0
d__Bacteria;p__Bacteroidota;c__Bacteroidia;o__Bacteroidales;f__Rikenellaceae;g__Rikenellaceae_RC9_gut_group;s__Bacteroidales_oral	0	0	0	0	0	0	30	0	0	0	0	0	0	64	0	0	5	0	9	0	27	2	0	0	0	0	8	0	0	0	0	0	18	44	6	0	8	5	0	0	0	0	3	136	0	0	0	0	0
d__Bacteria;p__Actinobacteriota;c__Actinobacteria;o__Bifidobacteriales;f__Bifidobacteriaceae;g__Scardovia;s__Scardovia_wiggsiae	0	0	0	11	0	0	11	0	0	0	0	3	30	5	0	0	0	0	0	0	0	0	0	7	0	0	3	0	0	3	0	0	0	0	0	0	0	0	0	0	0	0	0	0	0	0	11	0	6
d__Bacteria;p__Patescibacteria;c__Saccharimonadia;o__Saccharimonadales;f__Saccharimonadales;g__Saccharimonadales;s__TM7_phylum	0	0	0	0	0	0	0	0	0	5	0	0	177	1	0	1	4	4	0	0	8	0	6	0	0	0	0	5	4	0	6	12	0	3	0	0	0	0	22	11	15	0	0	4	4	1	0	0	0
d__Bacteria;p__Bacteroidota;c__Bacteroidia;o__Bacteroidales;f__Prevotellaceae;g__Prevotella;s__Prevotella_nigrescens	10	13	0	119	5	201	244	9	0	403	15	10	0	158	36	10	107	24	11	39	59	43	27	155	137	5	143	20	118	81	15	0	136	27	234	19	5	46	137	60	0	0	77	0	15	14	37	0	70
d__Bacteria;p__Actinobacteriota;c__Actinobacteria;o__Corynebacteriales;f__Corynebacteriaceae;g__Corynebacterium;s__Corynebacterium_durum	0	0	0	0	0	25	0	0	0	9	0	16	0	0	0	0	0	4	5	0	0	0	0	0	0	0	0	0	0	22	4	0	0	0	10	0	0	0	0	8	6	0	0	0	6	0	0	0	0
d__Bacteria;p__Firmicutes;c__Clostridia;o__Lachnospirales;f__Lachnospiraceae;g__Shuttleworthia;s__Shuttleworthia_satelles	0	0	0	6	0	0	27	0	0	0	0	0	0	7	0	0	0	0	0	0	0	0	0	19	0	0	5	0	0	0	0	0	7	33	0	0	0	0	15	0	0	0	0	8	0	0	0	0	0
d__Bacteria;p__Proteobacteria;c__Gammaproteobacteria;o__Enterobacterales;f__Pasteurellaceae;g__Actinobacillus;s__Haemophilus_parahaemolyticus	0	114	8	3	0	0	126	0	11	13	241	0	40	14	25	0	178	0	23	0	28	0	10	35	0	6	461	130	1	71	37	208	2	12	106	0	16	0	16	195	95	0	36	269	62	0	0	0	17
d__Bacteria;p__Bacteroidota;c__Bacteroidia;o__Bacteroidales;f__Prevotellaceae;g__Prevotella_7;s__Prevotella_enoeca	0	0	0	0	0	11	6	0	0	0	0	0	0	0	0	0	0	0	0	0	0	29	0	0	0	0	0	0	0	0	0	0	0	0	0	0	0	0	0	0	0	0	0	40	0	0	0	0	0
d__Bacteria;p__Spirochaetota;c__Spirochaetia;o__Spirochaetales;f__Spirochaetaceae;g__Treponema;s__Treponema_medium	0	0	0	5	0	20	43	2	0	0	0	0	0	66	0	0	35	0	0	0	2	0	16	0	10	0	0	8	7	0	0	6	21	6	19	0	0	0	8	0	0	0	0	68	0	0	0	0	3
d__Bacteria;p__Bacteroidota;c__Bacteroidia;o__Bacteroidales;f__Prevotellaceae;g__Prevotella;s__Prevotella_shahii	0	0	0	0	0	0	0	0	90	0	0	0	0	0	0	52	33	47	0	82	0	0	171	116	53	0	0	154	141	0	24	58	450	0	38	0	221	0	74	0	0	0	255	4	14	0	0	0	0
d__Bacteria;p__Firmicutes;c__Negativicutes;o__Veillonellales-Selenomonadales;f__Veillonellaceae;g__Veillonella;s__uncultured_methanogenic	6	0	0	256	0	0	0	25	0	26	0	0	0	0	0	0	0	0	115	0	0	0	0	0	0	0	0	0	0	0	0	0	0	0	0	0	0	0	0	0	0	0	0	0	0	0	0	0	49
d__Bacteria;p__Actinobacteriota;c__Actinobacteria;o__Actinomycetales;f__Actinomycetaceae;g__F0332;s__unidentified	0	0	0	0	0	5	2	0	0	0	0	0	0	0	0	0	0	0	0	0	0	0	0	0	0	0	0	0	0	0	0	0	0	0	0	0	0	0	0	0	0	0	0	0	0	0	0	0	0
d__Bacteria;p__Firmicutes;c__Clostridia;o__Peptostreptococcales-Tissierellales;f__Anaerovoracaceae;g__[Eubacterium]_saphenum_group;s__Eubacterium_saphenum	0	0	0	0	0	0	99	0	0	0	0	0	0	6	0	0	0	0	0	0	0	0	0	0	6	0	0	0	0	0	0	0	0	10	0	0	0	0	11	0	0	0	0	41	0	0	0	0	0
d__Bacteria;p__Spirochaetota;c__Spirochaetia;o__Spirochaetales;f__Spirochaetaceae;g__Treponema;s__Treponema_vincentii	0	0	0	0	0	0	0	0	0	0	0	0	0	0	0	0	0	0	0	0	0	0	0	0	0	0	0	0	0	0	0	0	0	0	0	0	0	0	0	0	0	0	0	4	0	0	0	0	0
d__Bacteria;p__Firmicutes;c__Clostridia;o__Lachnospirales;f__Lachnospiraceae;g__Lachnoanaerobaculum;s__Lachnoanaerobaculum_saburreum	0	0	0	18	0	0	17	0	0	9	0	9	1	0	0	0	0	0	0	0	9	0	0	0	0	0	0	0	12	0	0	0	0	0	0	0	0	0	0	0	0	0	0	13	0	0	0	0	0
d__Bacteria;p__Proteobacteria;c__Gammaproteobacteria;o__Cardiobacteriales;f__Cardiobacteriaceae;g__Cardiobacterium;s__Cardiobacterium_valvarum	2	1	0	14	0	35	0	0	4	3	0	0	0	5	3	0	4	10	2	2	0	6	0	7	0	0	5	8	6	0	0	5	0	0	19	0	0	0	0	0	0	0	9	10	10	0	0	0	0
d__Bacteria;p__Proteobacteria;c__Gammaproteobacteria;o__Burkholderiales;f__Neisseriaceae;g__Kingella;s__Neisseria_sp.	0	0	4	0	0	0	0	0	0	0	0	18	0	2	0	0	0	0	0	0	0	0	0	0	0	0	0	0	0	0	0	0	0	0	0	0	0	0	0	0	0	0	0	0	0	0	0	0	0
d__Bacteria;p__Firmicutes;c__Clostridia;o__Lachnospirales;f__Defluviitaleaceae;g__Defluviitaleaceae_UCG-011;s__Lachnospiraceae_bacterium	0	1	0	0	0	0	98	0	18	0	0	0	0	11	0	0	0	0	4	0	0	0	0	0	2	0	0	0	0	0	0	11	19	9	7	0	5	0	5	0	0	0	0	46	0	0	0	0	0
d__Bacteria;p__Bacteroidota;c__Bacteroidia;o__Flavobacteriales;f__Flavobacteriaceae;g__Capnocytophaga;s__uncultured_Capnocytophaga	3	0	8	5	0	0	3	0	0	61	0	0	0	29	0	0	0	9	0	8	0	0	0	0	0	0	0	82	0	0	7	8	6	0	44	0	7	8	0	36	0	0	33	2	48	0	0	0	0
d__Bacteria;p__Proteobacteria;c__Gammaproteobacteria;o__Enterobacterales;f__Pasteurellaceae;g__Haemophilus;__	0	0	0	0	0	0	0	0	65	5	0	0	0	11	0	15	0	0	6	18	0	0	0	0	0	0	0	0	0	0	23	0	0	0	0	0	3	116	0	0	36	0	0	11	6	0	0	0	0
d__Bacteria;p__Proteobacteria;c__Gammaproteobacteria;o__Burkholderiales;f__Neisseriaceae;g__Eikenella;s__Eikenella_corrodens	0	0	7	2	0	25	0	0	8	14	0	3	0	3	3	0	0	3	0	2	0	2	8	0	5	0	5	0	0	4	2	2	0	2	12	0	0	4	0	4	0	0	2	0	0	0	2	0	0
d__Bacteria;p__Bacteroidota;c__Bacteroidia;o__Bacteroidales;f__Prevotellaceae;g__Prevotella_7;s__Prevotella_veroralis	80	3	0	0	0	0	27	6	0	0	0	2	0	0	0	0	0	0	9	28	5	7	0	0	7	0	13	0	0	0	0	0	389	30	0	0	0	5	198	0	0	0	0	98	0	0	148	0	27
d__Bacteria;p__Proteobacteria;c__Gammaproteobacteria;o__Burkholderiales;f__Oxalobacteraceae;g__Massilia;s__Massilia_timonae	11	0	0	0	0	0	0	0	0	0	0	5	0	0	0	0	0	0	0	0	0	0	0	0	0	0	0	0	0	0	0	6	0	9	9	0	0	0	0	0	0	0	0	0	0	0	0	0	0
d__Bacteria;p__Bacteroidota;c__Bacteroidia;o__Bacteroidales;f__Prevotellaceae;g__Prevotella_7;s__Prevotella_multiformis	0	0	0	5	0	0	102	0	0	0	0	0	0	13	0	0	0	0	5	8	0	0	0	0	0	0	0	0	0	0	0	0	18	0	0	0	6	0	0	0	0	0	0	0	0	0	0	0	0
d__Bacteria;p__Firmicutes;c__Bacilli;o__Lactobacillales;f__Lactobacillaceae;g__Lactobacillus;__	0	0	0	0	0	0	10	0	0	0	0	0	0	0	0	0	0	0	0	0	0	0	0	0	0	0	0	0	0	0	0	0	0	0	0	0	0	0	0	0	0	0	0	0	0	0	0	0	0
d__Bacteria;p__Firmicutes;c__Negativicutes;o__Veillonellales-Selenomonadales;f__Veillonellaceae;g__Veillonella;s__Veillonella_parvula	0	0	14	9	22	108	53	0	0	6	0	0	100	0	47	0	0	0	0	0	6	7	7	33	0	0	13	13	15	0	0	0	0	13	14	0	0	0	19	64	2	0	0	56	5	0	172	0	10
d__Bacteria;p__Synergistota;c__Synergistia;o__Synergistales;f__Synergistaceae;g__Fretibacterium;s__Synergistales_bacterium	0	0	0	6	0	15	38	0	0	0	0	0	0	6	0	0	0	0	0	0	0	0	0	0	0	0	0	0	0	0	0	0	0	0	0	0	0	0	0	0	0	0	0	13	0	0	0	0	0
d__Bacteria;p__Firmicutes;c__Negativicutes;o__Veillonellales-Selenomonadales;f__Veillonellaceae;g__Anaeroglobus;s__Anaeroglobus_geminatus	0	0	0	0	0	6	0	0	0	12	0	0	0	7	0	0	0	0	0	5	0	0	0	27	7	0	3	0	0	0	0	0	0	0	0	0	0	0	0	0	0	0	0	12	0	0	0	0	6
d__Bacteria;p__Firmicutes;c__Clostridia;o__Peptococcales;f__Peptococcaceae;g__Peptococcus;s__uncultured_Peptococcus	0	0	0	0	0	0	13	0	0	4	0	0	0	0	0	0	7	11	0	5	3	0	0	0	5	0	5	0	6	0	0	3	0	0	0	0	0	0	0	0	0	0	0	11	0	0	0	0	1
d__Bacteria;p__Firmicutes;c__Clostridia;o__Lachnospirales;f__Lachnospiraceae;g__Johnsonella;s__uncultured_Lachnospiraceae	0	0	0	0	0	0	0	0	0	0	0	0	0	0	0	0	0	0	0	0	0	0	0	0	0	0	6	0	0	0	0	9	0	0	0	0	0	6	0	0	0	0	0	0	0	0	0	0	25
d__Bacteria;p__Proteobacteria;c__Gammaproteobacteria;o__Enterobacterales;f__Enterobacteriaceae;g__Klebsiella;__	0	0	0	0	0	0	0	0	0	0	0	0	0	0	0	0	0	0	0	0	0	0	0	0	0	0	0	0	0	0	0	0	0	0	0	0	0	0	0	0	0	0	0	0	0	0	0	0	0
d__Bacteria;p__Bacteroidota;c__Bacteroidia;o__Bacteroidales;f__Prevotellaceae;g__Prevotella;s__Prevotella_maculosa	0	0	0	15	0	21	0	0	0	0	0	0	0	13	0	0	3	0	0	0	0	5	0	0	9	0	0	0	2	0	0	0	7	0	20	0	0	0	0	0	0	0	0	0	0	0	0	0	4
d__Bacteria;p__Actinobacteriota;c__Actinobacteria;o__Bifidobacteriales;f__Bifidobacteriaceae;g__Parascardovia;s__Parascardovia_denticolens	0	0	0	0	0	0	0	0	0	0	0	0	0	0	0	0	0	0	0	0	0	0	0	0	5	0	0	0	0	0	0	0	0	0	0	0	0	0	0	0	0	0	0	0	0	0	0	0	0
d__Bacteria;p__Spirochaetota;c__Spirochaetia;o__Spirochaetales;f__Spirochaetaceae;g__Treponema;s__Treponema_socranskii	0	0	0	10	0	8	12	0	0	11	0	0	0	6	0	0	0	0	0	0	7	7	0	0	15	0	11	0	0	0	0	0	17	0	9	0	0	0	4	0	0	0	0	13	0	0	0	0	0
d__Bacteria;p__Actinobacteriota;c__Coriobacteriia;o__Coriobacteriales;f__Eggerthellaceae;g__Cryptobacterium;s__Cryptobacterium_curtum	0	0	0	0	2	0	1	0	0	0	0	0	0	0	0	0	0	0	0	0	2	0	0	3	0	0	0	0	0	0	0	0	0	1	0	0	0	0	0	0	0	0	0	0	0	0	0	0	0
d__Bacteria;p__Firmicutes;c__Clostridia;o__Peptostreptococcales-Tissierellales;f__Anaerovoracaceae;g__[Eubacterium]_nodatum_group;__	5	0	0	12	5	0	2	0	0	77	3	0	0	11	3	0	6	0	0	17	1	15	0	28	14	0	11	3	10	0	3	0	77	23	28	0	3	0	35	0	0	0	0	13	3	2	0	0	8
d__Bacteria;p__Actinobacteriota;c__Actinobacteria;o__Actinomycetales;f__Actinomycetaceae;g__Actinomyces;s__Actinomyces_naeslundii	0	0	0	0	0	0	0	0	0	12	0	0	0	0	0	0	0	0	0	0	0	0	0	0	0	0	0	0	0	0	0	0	0	0	0	0	0	0	0	7	0	0	14	0	0	0	0	0	0
d__Bacteria;p__Firmicutes;c__Negativicutes;o__Veillonellales-Selenomonadales;f__Selenomonadaceae;g__uncultured;s__Mitsuokella_sp.	0	0	0	0	0	0	19	0	0	0	0	8	0	0	0	0	0	0	0	0	0	0	0	0	0	0	0	0	0	0	0	0	0	0	0	0	0	0	0	0	0	0	0	0	0	0	0	0	0
d__Bacteria;p__Synergistota;c__Synergistia;o__Synergistales;f__Synergistaceae;g__Fretibacterium;s__Fretibacterium_fastidiosum	0	0	0	8	0	0	40	0	0	9	0	0	0	0	0	0	0	0	0	0	11	0	0	0	10	0	1	0	3	0	0	0	0	4	0	0	0	0	10	0	0	0	0	30	0	0	0	0	0
d__Bacteria;p__Patescibacteria;c__Saccharimonadia;o__Saccharimonadales;f__Saccharimonadaceae;g__Candidatus_Saccharimonas;s__uncultured_bacterium	0	0	0	0	0	0	0	0	0	0	0	0	11	0	0	0	0	0	0	0	0	0	0	0	3	0	0	0	0	0	0	0	4	0	0	0	1	0	0	0	0	0	0	0	3	0	4	0	0
d__Bacteria;p__Firmicutes;c__Bacilli;o__Lactobacillales;f__Streptococcaceae;g__Streptococcus;s__Streptococcus_sobrinus	0	0	0	0	0	0	0	0	0	0	0	0	0	0	0	0	0	0	0	0	0	0	0	0	0	0	0	0	0	0	0	0	2	0	0	0	0	0	0	0	0	0	0	0	0	0	0	0	0
d__Bacteria;p__Firmicutes;c__Clostridia;o__Peptostreptococcales-Tissierellales;f__Anaerovoracaceae;g__[Eubacterium]_nodatum_group;s__[Eubacterium]_nodatum	0	0	0	8	0	15	30	0	0	0	0	0	0	0	0	0	0	0	0	0	0	0	0	0	0	0	0	0	0	0	0	0	0	0	0	0	0	0	0	0	0	0	0	15	5	0	0	0	0
d__Bacteria;p__Proteobacteria;c__Gammaproteobacteria;o__Enterobacterales;f__Yersiniaceae;g__Serratia;s__Rahnella_aquatilis	0	0	0	0	0	0	0	0	0	0	0	0	0	0	0	0	0	0	0	0	0	0	0	0	0	0	0	0	0	0	0	0	0	0	0	12499	0	0	0	0	0	0	0	0	0	0	0	0	0
d__Bacteria;p__Bacteroidota;c__Bacteroidia;o__Bacteroidales;f__Prevotellaceae;g__Prevotella;s__Prevotella_micans	0	0	0	2	1	6	0	0	0	0	0	0	0	0	0	1	2	0	0	0	0	6	0	0	0	0	0	0	0	0	0	0	0	0	0	0	0	0	0	2	0	0	0	3	0	0	0	0	0
d__Bacteria;p__Patescibacteria;c__Saccharimonadia;o__Saccharimonadales;f__Saccharimonadaceae;g__TM7x;s__uncultured_bacterium	0	0	17	1	0	9	0	26	36	8	0	0	32	0	0	68	15	40	17	74	16	68	82	20	64	23	0	51	83	99	10	0	19	2	87	5	17	0	126	0	26	0	0	18	7	24	23	0	38
d__Bacteria;p__Spirochaetota;c__Spirochaetia;o__Spirochaetales;f__Spirochaetaceae;g__Treponema;s__Treponema_genomosp.	0	0	0	0	0	0	31	0	0	0	0	0	0	0	0	0	0	0	0	7	0	0	0	0	0	0	0	0	0	0	0	0	0	0	0	0	3	0	0	0	0	0	0	0	0	0	0	0	0
d__Bacteria;p__Bacteroidota;c__Bacteroidia;o__Bacteroidales;f__Prevotellaceae;g__Prevotella_7;s__Prevotella_baroniae	0	0	0	0	0	0	31	0	0	0	0	0	0	25	0	0	0	0	0	0	0	0	0	0	0	0	8	0	0	0	6	0	5	0	26	0	0	0	6	0	0	0	0	29	0	0	5	0	0
d__Bacteria;p__Firmicutes;c__Clostridia;o__Peptostreptococcales-Tissierellales;f__Anaerovoracaceae;g__[Eubacterium]_brachy_group;s__[Eubacterium]_brachy	0	5	0	46	2	19	66	0	3	73	0	0	0	0	4	0	2	4	0	8	14	6	0	7	10	1	26	1	5	5	0	0	25	0	121	1	0	0	10	9	0	0	0	62	6	0	1	0	3
d__Bacteria;p__Firmicutes;c__Clostridia;o__Peptostreptococcales-Tissierellales;f__Anaerovoracaceae;g__Amnipila;__	0	0	0	0	0	0	0	0	0	0	0	0	0	0	0	0	0	0	0	0	0	0	0	0	0	0	0	0	0	0	0	0	0	0	0	0	0	0	0	0	0	0	0	0	0	0	0	0	0
d__Bacteria;p__Patescibacteria;c__Saccharimonadia;o__Saccharimonadales;f__Saccharimonadaceae;g__TM7a;__	0	0	0	1	0	0	0	0	0	0	0	0	0	0	0	0	3	1	0	0	0	0	0	0	0	0	0	0	2	0	0	0	0	0	0	0	0	0	0	0	0	0	0	0	0	0	0	0	0
d__Bacteria;p__Fusobacteriota;c__Fusobacteriia;o__Fusobacteriales;f__Leptotrichiaceae;g__Leptotrichia;s__Leptotrichia_buccalis	0	0	0	0	0	0	0	0	0	0	0	0	0	7	0	0	0	0	0	0	0	0	0	0	0	0	0	0	5	0	0	0	0	0	0	0	0	0	0	7	0	0	0	0	0	0	0	0	0
d__Bacteria;p__Firmicutes;c__Negativicutes;o__Veillonellales-Selenomonadales;f__Veillonellaceae;g__Dialister;s__Dialister_pneumosintes	5	4	4	4	0	63	149	0	0	73	0	0	0	36	0	0	4	0	0	14	20	3	0	1	19	2	6	0	7	15	0	0	15	14	71	0	0	6	10	0	0	0	0	24	5	0	0	0	19
d__Bacteria;p__Firmicutes;c__Negativicutes;o__Veillonellales-Selenomonadales;f__Selenomonadaceae;g__Selenomonas;s__Veillonellaceae_bacterium	2	0	0	0	0	0	13	0	0	9	0	0	0	7	0	0	0	0	0	0	0	6	0	9	0	0	9	0	0	0	0	0	0	0	0	0	0	0	0	0	0	0	0	0	0	0	0	0	0
d__Bacteria;p__Proteobacteria;c__Gammaproteobacteria;o__Enterobacterales;f__Pasteurellaceae;g__Aggregatibacter;__	0	0	0	0	0	0	0	0	0	123	0	0	0	0	0	0	0	0	0	0	0	0	0	0	0	0	0	0	0	0	0	0	0	0	6	0	0	0	0	0	0	0	22	0	0	0	0	0	0
d__Bacteria;p__Fusobacteriota;c__Fusobacteriia;o__Fusobacteriales;f__Fusobacteriaceae;g__Fusobacterium;s__Fusobacterium_necrophorum	0	0	0	0	0	0	0	0	0	0	0	0	0	0	0	0	0	0	0	0	0	0	0	0	0	0	0	0	0	0	0	0	0	0	0	0	0	0	0	0	0	0	0	0	0	0	0	0	0
d__Bacteria;p__Spirochaetota;c__Spirochaetia;o__Spirochaetales;f__Spirochaetaceae;g__Treponema;s__Treponema_maltophilum	0	0	0	0	0	0	0	0	0	0	0	0	0	0	0	0	0	0	0	0	0	0	0	0	0	0	0	0	0	0	0	0	0	0	0	0	0	0	5	0	0	0	0	0	0	0	0	0	0
d__Bacteria;p__Firmicutes;c__Bacilli;o__Erysipelotrichales;f__Erysipelatoclostridiaceae;g__Eggerthia;s__Eggerthia_catenaformis	0	0	0	0	0	0	0	0	0	0	0	0	0	0	0	0	0	0	0	0	0	0	0	0	0	0	0	0	0	0	0	0	0	0	0	0	0	0	0	0	0	0	0	0	0	0	0	0	0
d__Bacteria;p__Spirochaetota;c__Spirochaetia;o__Spirochaetales;f__Spirochaetaceae;g__Treponema;s__Treponema_refringens	0	0	0	0	0	0	0	0	0	0	0	0	0	0	0	0	5	0	0	0	0	0	9	7	2	0	0	0	4	0	0	11	2	0	0	0	0	0	4	0	0	0	0	0	0	0	0	0	0
d__Bacteria;p__Firmicutes;c__Clostridia;o__Peptostreptococcales-Tissierellales;f__Family_XI;g__W5053;s__unidentified	0	0	0	0	0	0	0	0	0	0	0	0	0	0	0	0	0	0	0	0	0	0	0	0	0	0	0	0	0	0	0	0	0	0	0	0	0	0	0	0	0	0	0	0	0	0	0	0	0
d__Bacteria;p__Bacteroidota;c__Bacteroidia;o__Bacteroidales;f__Porphyromonadaceae;g__Porphyromonas;s__Porphyromonas_gingivalis	0	0	0	0	0	0	1480	0	0	0	0	0	0	0	0	0	0	0	0	0	0	0	0	0	0	0	0	0	0	0	20	0	0	0	0	0	0	0	0	0	0	0	0	0	0	0	0	0	0
d__Bacteria;p__Proteobacteria;c__Gammaproteobacteria;o__Burkholderiales;f__Neisseriaceae;g__Neisseria;s__Neisseria_bacilliformis	0	0	0	0	0	0	0	0	0	1	0	7	0	0	0	0	0	0	12	20	0	75	0	0	0	15	0	0	0	0	0	0	0	1	7	0	0	0	0	8	0	0	6	9	0	0	7	0	0
d__Bacteria;p__Actinobacteriota;c__Actinobacteria;o__Actinomycetales;f__Actinomycetaceae;g__Actinomyces;s__Actinomyces_gerencseriae	0	0	0	0	0	0	0	0	0	0	1	0	0	0	0	0	0	0	0	0	0	0	0	0	0	0	0	0	0	2	0	0	0	0	3	0	0	0	0	0	0	0	3	1	1	0	0	0	0
d__Bacteria;p__Proteobacteria;c__Gammaproteobacteria;o__Enterobacterales;f__Pasteurellaceae;g__Aggregatibacter;s__Aggregatibacter_sp.	0	0	0	0	0	0	0	0	0	10	0	0	0	0	0	0	0	0	0	0	0	0	0	0	0	0	0	0	0	0	0	0	0	0	0	0	0	0	0	0	0	0	0	0	0	0	0	0	0
d__Bacteria;p__Proteobacteria;c__Gammaproteobacteria;o__Burkholderiales;f__Neisseriaceae;g__Kingella;s__Kingella_denitrificans	0	0	0	0	0	0	0	0	0	5	0	5	0	7	0	0	0	0	0	0	0	4	0	0	0	0	0	6	0	0	1	1	0	0	20	0	11	0	2	0	0	0	0	61	0	0	0	0	13
d__Bacteria;p__Firmicutes;c__Clostridia;o__Peptostreptococcales-Tissierellales;f__Peptostreptococcaceae;g__Peptoanaerobacter;s__Peptoanaerobacter_stomatis	0	0	0	0	0	50	2	0	0	0	0	0	0	5	0	0	0	0	6	4	0	0	0	0	6	0	0	0	0	0	0	13	13	7	0	0	0	0	0	0	0	0	0	28	0	0	0	0	1
d__Bacteria;p__Cyanobacteria;c__Cyanobacteriia;o__Chloroplast;f__Chloroplast;g__Chloroplast;s__Punica_granatum	0	0	2	13	0	4	0	0	0	6	0	0	550	0	52	0	0	0	0	0	2	11	1	1	1	0	0	0	0	26	0	4	0	0	0	0	0	0	49	0	0	0	0	0	0	105	587	0	0
d__Bacteria;p__Firmicutes;c__Clostridia;o__Peptostreptococcales-Tissierellales;f__Anaerovoracaceae;g__Mogibacterium;__	0	0	0	0	0	0	0	0	0	0	0	0	0	0	0	0	0	3	0	0	0	0	9	0	0	0	0	0	0	0	0	0	0	0	10	0	0	0	0	0	0	0	0	0	0	0	0	0	0
d__Bacteria;p__Firmicutes;c__Bacilli;o__Lactobacillales;f__Lactobacillaceae;g__Lactobacillus;s__Lactobacillus_gasseri	0	0	0	0	0	0	0	0	0	0	0	8	0	0	0	0	0	0	0	0	0	0	0	0	0	0	0	0	0	0	0	0	0	0	0	0	0	0	0	0	0	0	0	0	0	0	0	0	0
d__Bacteria;p__Firmicutes;c__Bacilli;o__Lactobacillales;f__Streptococcaceae;g__Streptococcus;s__Streptococcus_cristatus	0	0	0	0	8	0	32	0	0	0	0	0	10	32	0	0	30	0	10	0	0	0	0	29	0	0	0	0	0	0	13	0	0	16	0	0	0	3	0	0	0	0	0	6	0	0	0	0	0
d__Bacteria;p__Fusobacteriota;c__Fusobacteriia;o__Fusobacteriales;f__Leptotrichiaceae;g__Streptobacillus;s__uncultured_bacterium	0	0	0	0	0	0	0	0	0	0	0	0	0	0	0	0	0	0	0	0	0	0	0	0	0	0	0	0	0	0	0	3	0	0	0	0	0	0	0	1	0	0	0	0	0	0	0	0	0
d__Bacteria;p__Actinobacteriota;c__Coriobacteriia;o__Coriobacteriales;f__Atopobiaceae;g__Olsenella;s__Olsenella_uli	0	0	0	0	0	0	2	0	0	2	0	0	0	0	0	0	0	0	0	0	0	0	0	0	0	0	0	0	0	0	0	0	1	0	3	0	0	0	0	0	0	0	0	2	0	0	0	0	0
d__Bacteria;p__Firmicutes;c__Clostridia;o__Peptostreptococcales-Tissierellales;f__Anaerovoracaceae;g__Family_XIII_UCG-001;s__Eubacterium_sp.	0	0	0	0	0	0	6	1	11	0	0	0	0	0	0	0	0	0	0	13	0	0	0	0	7	0	4	0	6	0	1	2	8	1	2	0	0	0	12	0	0	0	2	1	5	0	0	0	3
d__Bacteria;p__Proteobacteria;c__Gammaproteobacteria;o__Burkholderiales;f__Neisseriaceae;g__Eikenella;__	0	0	0	0	0	10	5	0	0	4	0	0	0	0	0	0	0	0	0	2	0	4	0	0	0	0	1	10	0	0	0	5	0	0	5	0	0	0	5	2	0	0	20	0	4	0	5	0	0
d__Bacteria;p__Spirochaetota;c__Spirochaetia;o__Spirochaetales;f__Spirochaetaceae;g__Treponema;__	2	0	0	0	0	0	65	0	0	0	0	0	0	0	0	0	0	0	0	0	0	0	0	0	0	0	0	0	0	0	0	0	0	0	5	0	0	0	0	0	0	0	0	0	0	0	0	0	0
d__Bacteria;p__Firmicutes;c__Clostridia;o__Peptostreptococcales-Tissierellales;f__Family_XI;g__Finegoldia;s__uncultured_bacterium	0	0	0	0	0	0	0	0	0	0	0	0	0	0	0	0	0	0	0	0	0	0	0	0	0	0	0	0	0	0	0	0	0	0	0	0	0	0	0	0	0	0	0	0	0	0	0	0	0
d__Bacteria;p__Firmicutes;c__Clostridia;o__Lachnospirales;f__Lachnospiraceae;g__Johnsonella;s__Johnsonella_ignava	0	0	0	0	0	0	0	0	0	0	0	0	0	0	0	0	4	0	0	0	0	0	0	0	0	0	0	0	0	3	0	0	0	0	7	0	0	0	0	0	0	0	0	0	0	0	0	0	10
d__Bacteria;p__Proteobacteria;c__Gammaproteobacteria;o__Enterobacterales;f__Pasteurellaceae;g__Aggregatibacter;s__Aggregatibacter_aphrophilus	0	0	0	1	0	0	25	0	0	209	0	0	0	54	0	0	7	0	0	0	0	16	0	0	0	0	34	1	0	0	0	26	0	0	162	0	6	0	3	2	6	0	39	16	9	1	0	0	3
d__Bacteria;p__Firmicutes;c__Clostridia;o__Peptostreptococcales-Tissierellales;f__Anaerovoracaceae;g__Amnipila;s__uncultured_organism	0	0	0	0	0	0	0	0	0	0	0	0	0	0	0	0	0	5	0	25	0	0	0	0	9	0	0	8	9	0	0	18	0	0	0	0	0	0	0	0	0	0	0	0	0	0	0	0	0
d__Bacteria;p__Actinobacteriota;c__Actinobacteria;o__Micrococcales;f__Micrococcaceae;g__Rothia;s__Rothia_dentocariosa	12	21	25	15	14	22	111	5	3	5	1	182	35	35	74	21	10	9	47	13	4	35	5	136	7	9	6	4	5	105	6	19	18	110	111	0	1	10	31	75	12	0	1	30	26	15	17	0	5
d__Bacteria;p__Synergistota;c__Synergistia;o__Synergistales;f__Synergistaceae;g__Fretibacterium;__	0	0	0	2	0	9	27	0	0	0	0	0	0	7	0	0	0	0	0	0	0	0	0	0	0	0	0	0	0	0	0	0	0	0	0	0	0	0	2	0	0	0	0	7	0	0	0	0	0
d__Bacteria;p__Proteobacteria;c__Gammaproteobacteria;o__Burkholderiales;f__Neisseriaceae;g__Kingella;s__Kingella_sp.	0	0	0	0	0	0	0	0	0	0	0	0	0	0	0	0	0	0	0	0	0	0	0	0	0	0	0	0	0	0	7	0	0	0	0	0	0	0	0	0	0	0	0	0	0	0	0	0	0
d__Bacteria;p__Firmicutes;c__Bacilli;o__Lactobacillales;f__Lactobacillaceae;g__Lactobacillus;s__Lactobacillus_delbrueckii	0	0	0	0	0	0	0	0	0	0	0	0	0	0	0	0	0	0	0	0	0	0	0	0	0	0	0	0	0	0	0	0	0	0	0	0	0	0	0	0	0	0	0	0	0	0	0	0	0
d__Bacteria;p__Proteobacteria;c__Gammaproteobacteria;o__Cardiobacteriales;f__Cardiobacteriaceae;g__Cardiobacterium;s__uncultured_Cardiobacterium	0	0	0	0	0	0	0	0	0	0	0	0	0	8	0	0	0	3	0	1	0	0	0	0	0	0	10	2	0	0	0	0	0	0	4	0	2	0	0	8	0	0	6	0	0	0	6	0	0
d__Bacteria;p__Bacteroidota;c__Bacteroidia;o__Bacteroidales;f__Rikenellaceae;g__Rikenellaceae_RC9_gut_group;s__uncultured_eubacterium	0	0	0	0	0	0	211	0	0	0	0	0	0	0	0	0	0	0	0	32	0	0	0	0	0	0	0	0	0	0	11	0	29	0	0	0	0	7	0	0	0	0	0	0	0	0	0	0	6
d__Bacteria;p__Bacteroidota;c__Bacteroidia;o__Sphingobacteriales;f__Lentimicrobiaceae;g__Lentimicrobium;s__Bacteroidia_bacterium	0	0	0	0	0	0	0	0	0	0	0	0	0	0	0	0	0	0	0	0	0	0	0	0	0	0	0	0	0	0	0	0	0	0	0	0	0	0	0	0	0	0	0	0	0	0	0	0	5
d__Bacteria;p__Firmicutes;c__Bacilli;o__Lactobacillales;f__Streptococcaceae;g__Lactococcus;s__Lactococcus_lactis	0	0	2	0	0	0	0	0	0	0	0	0	0	0	0	0	0	0	0	0	0	0	0	0	0	0	0	0	0	0	0	0	0	0	0	0	0	0	5	0	0	0	3	2	3	0	0	0	0
d__Bacteria;p__Patescibacteria;c__Saccharimonadia;o__Saccharimonadales;f__Saccharimonadales;g__Saccharimonadales;s__Candidatus_Saccharibacteria	1	0	0	0	0	0	8	0	0	0	0	0	0	0	0	0	0	0	4	1	0	0	0	0	18	0	0	0	0	0	0	0	12	0	0	0	0	0	12	0	0	0	0	0	0	0	0	0	0
d__Bacteria;p__Firmicutes;c__Clostridia;o__Lachnospirales;f__Lachnospiraceae;g__Catonella;s__Catonella_morbi	0	0	0	5	0	0	90	0	0	0	0	0	0	0	0	0	0	5	0	9	103	0	0	0	0	0	0	0	0	0	0	13	0	0	0	0	0	7	0	0	0	0	0	0	0	0	0	0	0
d__Bacteria;p__Firmicutes;c__Clostridia;o__Peptostreptococcales-Tissierellales;f__Anaerovoracaceae;g__Mogibacterium;s__Mogibacterium_timidum	1	0	0	3	0	37	30	0	0	6	0	0	0	2	2	0	0	0	0	11	9	0	0	0	2	0	0	1	0	3	0	0	5	0	1	0	0	0	2	0	0	0	0	27	0	0	0	0	0
d__Bacteria;p__Firmicutes;c__Clostridia;o__Lachnospirales;f__Lachnospiraceae;g__Lachnoanaerobaculum;s__Lachnoanaerobaculum_umeaense	0	0	0	0	0	0	0	0	0	0	0	0	0	0	0	0	0	10	0	0	0	0	0	0	0	0	0	0	0	0	0	29	0	0	0	0	0	0	5	0	11	0	0	0	0	0	0	0	0
d__Bacteria;p__Bacteroidota;c__Bacteroidia;o__Bacteroidales;f__Rikenellaceae;g__Rikenellaceae_RC9_gut_group;s__Porphyromonas-like_sp.	0	0	0	0	0	0	25	0	0	7	0	0	0	10	0	0	0	0	0	0	0	0	0	0	0	0	0	0	0	0	0	0	0	0	0	0	0	0	0	0	0	0	0	6	0	0	0	0	0
d__Bacteria;p__Firmicutes;c__Bacilli;o__Lactobacillales;f__Streptococcaceae;g__Streptococcus;s__Streptococcus_mutans	6	0	1	0	0	30	79	0	0	0	0	15	7	2	0	0	0	0	7	3	3	0	0	0	0	0	2	0	0	1	0	0	2	3	0	0	0	0	0	0	0	0	0	0	1	0	0	0	4
d__Bacteria;p__Firmicutes;c__Clostridia;o__Peptostreptococcales-Tissierellales;f__Peptostreptococcaceae;__;__	0	0	0	0	0	0	0	14	0	23	0	0	0	0	0	0	0	6	0	0	0	0	0	0	9	0	0	0	10	0	0	5	23	4	7	0	7	0	0	0	0	0	0	0	0	0	0	0	0
d__Bacteria;p__Spirochaetota;c__Spirochaetia;o__Spirochaetales;f__Spirochaetaceae;g__Treponema;s__Treponema_sp.	0	0	0	0	0	0	8	0	0	0	0	0	0	0	0	0	0	0	0	0	0	0	0	0	0	0	0	0	0	0	0	0	0	0	0	0	0	0	0	0	0	0	0	0	0	0	0	0	0
d__Bacteria;p__Firmicutes;c__Bacilli;o__Lactobacillales;f__Streptococcaceae;g__Streptococcus;s__Streptococcus_sinensis	0	0	0	0	0	0	7	0	0	0	0	0	0	0	0	0	0	0	0	5	0	0	0	0	0	0	0	0	0	0	0	0	0	0	16	0	0	0	0	0	0	0	0	0	0	0	0	0	0
d__Bacteria;p__Firmicutes;c__Clostridia;o__Lachnospirales;f__Lachnospiraceae;__;__	0	0	0	0	0	0	0	0	0	0	0	0	0	0	0	0	0	0	0	0	0	5	0	0	0	0	0	0	0	0	0	3	0	0	0	0	0	0	0	0	0	0	0	11	0	0	0	0	0
d__Bacteria;p__Proteobacteria;c__Gammaproteobacteria;o__Pseudomonadales;f__Pseudomonadaceae;g__Pseudomonas;s__Pseudomonas_psychrophila	0	0	0	0	0	0	0	0	0	0	0	0	0	0	0	0	0	0	0	0	0	0	0	0	0	0	0	0	0	0	0	0	0	0	0	957	0	0	0	0	0	0	0	0	0	0	0	0	0
d__Bacteria;p__Bacteroidota;c__Bacteroidia;o__Bacteroidales;f__Prevotellaceae;g__Prevotella_7;s__Prevotella_dentalis	0	0	0	5	0	0	24	0	0	0	0	0	0	13	0	0	0	3	0	0	0	0	0	0	18	0	0	0	0	0	0	0	0	0	0	0	0	0	0	0	0	0	0	13	0	0	0	0	0
d__Bacteria;p__Firmicutes;c__Bacilli;o__Erysipelotrichales;f__Erysipelotrichaceae;g__Erysipelotrichaceae_UCG-006;s__uncultured_Erysipelotrichaceae	0	0	0	0	0	17	0	0	0	0	0	0	0	0	0	0	3	0	0	0	0	0	0	0	0	0	0	0	0	0	0	0	0	0	0	0	0	0	0	0	0	0	0	0	0	0	0	0	0
d__Bacteria;p__Proteobacteria;c__Gammaproteobacteria;o__Burkholderiales;f__Neisseriaceae;g__Simonsiella;s__Simonsiella_muelleri	0	0	0	0	0	0	0	0	0	0	0	0	0	0	0	0	8	0	0	8	0	0	0	0	18	0	0	11	0	0	0	11	0	0	0	0	0	0	0	0	0	0	0	0	0	0	0	0	0
d__Bacteria;p__Proteobacteria;c__Gammaproteobacteria;o__Pseudomonadales;f__Moraxellaceae;g__Moraxella;s__Moraxella_lacunata	0	0	84	0	0	0	0	0	0	0	0	0	0	0	0	0	0	0	0	0	0	0	0	0	0	0	0	0	0	0	0	0	0	0	0	0	0	0	0	0	0	0	0	0	0	0	0	0	0
d__Bacteria;p__Proteobacteria;c__Gammaproteobacteria;o__Xanthomonadales;f__Xanthomonadaceae;g__Stenotrophomonas;s__Stenotrophomonas_pavanii	0	0	0	0	0	0	0	0	0	18	0	0	0	0	0	0	0	0	0	0	0	0	0	0	0	0	0	0	0	0	0	0	0	0	0	0	0	0	0	0	0	0	0	0	0	0	0	0	0
d__Bacteria;p__Actinobacteriota;c__Actinobacteria;o__Actinomycetales;f__Actinomycetaceae;g__Actinomyces;s__Actinomyces_massiliensis	0	0	0	0	0	4	0	0	0	5	0	0	5	0	0	0	0	0	0	0	0	0	0	0	0	0	0	0	0	0	0	0	0	0	0	0	0	0	0	3	0	0	0	0	0	0	0	0	0
d__Bacteria;p__Bacteroidota;c__Bacteroidia;o__Bacteroidales;f__Prevotellaceae;g__Prevotella;s__Prevotella_oralis	1	0	0	0	0	9	3	0	0	3	0	1	0	0	0	0	5	0	0	2	0	0	0	0	9	0	4	0	2	0	0	0	0	0	35	0	0	0	0	0	4	0	0	8	0	0	0	0	0
d__Bacteria;p__Bdellovibrionota;c__Oligoflexia;o__0319-6G20;f__0319-6G20;g__0319-6G20;s__uncultured_bacterium	1	0	0	0	0	1	11	0	0	1	0	0	0	0	0	0	1	0	0	1	0	0	0	0	0	0	1	0	0	0	1	0	1	1	0	0	0	0	1	2	0	0	4	0	0	0	1	0	1
d__Bacteria;p__Actinobacteriota;c__Actinobacteria;o__Propionibacteriales;f__Propionibacteriaceae;g__Pseudopropionibacterium;s__Pseudopropionibacterium_propionicum	0	0	0	0	0	0	0	0	0	0	0	0	0	0	0	0	0	0	0	0	0	0	0	0	0	0	0	0	0	0	0	0	0	0	0	0	0	0	0	0	0	0	0	0	0	0	0	0	0
d__Bacteria;p__Firmicutes;c__Bacilli;o__Erysipelotrichales;f__Erysipelotrichaceae;g__Bulleidia;s__Bulleidia_extructa	0	0	0	0	0	8	0	0	0	0	0	0	0	0	0	0	0	0	0	0	0	0	0	0	0	0	0	0	0	0	0	0	0	0	0	0	0	0	0	0	0	0	0	0	0	0	0	0	0
d__Bacteria;p__Firmicutes;c__Clostridia;o__Lachnospirales;f__Lachnospiraceae;g__Johnsonella;__	0	0	0	0	0	0	20	0	0	0	0	0	0	7	0	0	0	0	0	0	0	0	0	0	0	0	0	0	0	0	0	10	5	6	0	0	0	0	0	0	0	0	0	23	0	0	0	0	0
d__Bacteria;p__Firmicutes;c__Bacilli;o__Lactobacillales;f__Lactobacillaceae;g__Lactobacillus;s__Lactobacillus_acidophilus	0	0	0	0	0	0	10	0	0	0	0	0	0	7	0	0	0	0	0	0	0	0	0	0	0	0	0	0	0	0	0	0	0	0	0	0	0	0	0	0	0	0	0	0	0	0	0	0	0
d__Bacteria;p__Firmicutes;c__Bacilli;o__RF39;f__RF39;g__RF39;s__Firmicutes_oral	0	0	0	0	0	0	0	0	0	0	0	0	0	0	0	0	0	0	0	28	0	0	0	0	0	0	0	0	0	0	0	1	12	0	0	0	0	0	0	0	0	0	0	0	0	0	0	0	1
d__Bacteria;p__Actinobacteriota;c__Actinobacteria;o__Bifidobacteriales;f__Bifidobacteriaceae;g__Bifidobacterium;s__Bifidobacterium_dentium	0	0	0	0	0	0	11	0	0	0	0	0	0	0	0	0	0	0	0	0	0	0	0	0	0	0	0	0	0	0	0	0	0	0	0	0	0	0	13	0	0	0	0	0	0	0	0	0	0
d__Bacteria;p__Firmicutes;c__Clostridia;o__Lachnospirales;f__Lachnospiraceae;g__[Ruminococcus]_torques_group;s__uncultured_Firmicutes	0	0	0	0	0	0	0	0	0	0	0	0	0	0	0	0	0	0	0	0	0	0	0	0	0	0	0	0	0	0	0	0	0	0	0	0	0	0	0	0	0	0	0	0	0	0	0	0	0
d__Bacteria;p__Actinobacteriota;c__Actinobacteria;o__Bifidobacteriales;f__Bifidobacteriaceae;g__Scardovia;s__Scardovia_inopinata	0	0	0	0	0	0	0	0	0	0	0	8	0	0	0	0	0	0	0	0	0	0	0	0	0	0	0	0	0	0	0	0	0	0	0	0	0	0	0	0	0	0	0	0	0	0	0	0	0
d__Bacteria;p__Bacteroidota;c__Bacteroidia;o__Bacteroidales;f__Bacteroidaceae;g__Bacteroides;s__Bacteroides_vulgatus	0	0	0	0	0	0	0	0	0	0	0	0	0	0	0	0	0	0	0	0	0	0	0	0	0	0	0	0	0	0	0	0	0	0	0	0	0	0	0	0	0	0	0	0	0	0	0	0	0
d__Bacteria;p__Bacteroidota;c__Bacteroidia;o__Chitinophagales;f__Chitinophagaceae;__;__	0	0	0	0	0	0	0	4	0	0	1	0	1	0	0	0	0	0	0	0	0	0	0	0	0	0	1	0	3	0	0	0	0	0	0	0	0	0	0	0	0	0	0	2	0	0	0	1	0
d__Bacteria;p__Firmicutes;c__Clostridia;o__Lachnospirales;f__Lachnospiraceae;g__Oribacterium;s__Porphyromonas_sp.	0	0	0	0	0	16	8	0	0	0	0	0	0	0	0	0	0	0	0	0	0	0	0	0	0	0	0	0	0	0	0	0	0	0	0	0	0	0	0	0	0	0	0	0	0	0	0	0	0
d__Bacteria;p__Patescibacteria;c__Saccharimonadia;o__Saccharimonadales;f__Saccharimonadaceae;g__TM7x;s__uncultured_Candidatus	0	0	0	0	0	0	0	0	0	0	0	0	12	0	0	0	0	0	0	0	0	0	0	0	0	0	0	0	0	0	0	0	0	0	0	0	0	0	0	0	0	0	0	0	0	0	0	0	0
d__Bacteria;p__Firmicutes;c__Clostridia;o__Lachnospirales;f__Lachnospiraceae;g__Coprococcus;s__Coprococcus_comes	0	0	0	0	0	0	0	0	0	0	0	0	0	0	0	0	0	0	0	0	0	0	0	0	0	0	0	0	0	0	0	0	0	0	0	0	0	0	0	0	0	0	0	0	0	0	0	0	0
d__Bacteria;p__Firmicutes;c__Bacilli;o__Erysipelotrichales;f__Erysipelatoclostridiaceae;g__Catenibacterium;s__uncultured_bacterium	0	0	0	0	0	0	0	0	0	0	0	0	0	0	0	0	0	0	0	0	0	0	0	0	0	0	0	0	0	0	0	0	0	0	0	0	0	0	0	0	0	0	0	0	0	0	0	0	0
d__Bacteria;p__Proteobacteria;c__Gammaproteobacteria;o__Burkholderiales;f__Neisseriaceae;g__Simonsiella;__	0	0	0	0	0	0	0	0	0	0	0	0	0	0	0	15	0	0	0	0	0	0	0	0	0	0	0	0	0	0	0	0	0	0	44	0	0	0	0	0	0	0	0	0	0	0	0	0	0
d__Bacteria;p__Fusobacteriota;c__Fusobacteriia;o__Fusobacteriales;f__Leptotrichiaceae;g__Leptotrichia;s__Leptotrichia_hofstadii	0	0	0	0	0	0	0	0	0	0	0	0	7	0	0	0	0	0	0	0	0	0	0	0	0	0	0	0	0	0	0	0	0	0	0	0	0	0	0	0	0	0	0	0	0	0	0	0	6
d__Bacteria;p__Cyanobacteria;c__Cyanobacteriia;o__Chloroplast;f__Chloroplast;g__Chloroplast;s__Triticum_aestivum	0	0	0	0	0	0	0	0	0	0	0	0	0	0	0	0	0	0	0	0	0	0	0	0	0	0	0	0	0	0	0	0	0	0	0	0	0	0	0	0	0	0	0	0	0	0	0	0	0
d__Bacteria;p__Bacteroidota;c__Bacteroidia;o__Bacteroidales;f__Prevotellaceae;g__Prevotella;s__Prevotella_marshii	0	0	0	0	0	0	0	0	0	0	0	0	0	0	0	0	0	0	0	0	0	0	0	0	0	0	0	0	0	0	0	0	0	0	0	0	0	0	0	0	0	0	0	0	0	0	0	0	0
d__Bacteria;p__Actinobacteriota;c__Actinobacteria;o__Bifidobacteriales;f__Bifidobacteriaceae;g__Alloscardovia;s__Alloscardovia_omnicolens	14	0	3	29	0	0	0	0	0	0	0	0	0	0	0	0	0	0	29	0	0	0	0	0	0	0	0	0	0	0	0	0	0	0	0	5	0	0	0	0	0	0	0	0	0	0	0	0	0
d__Bacteria;p__Firmicutes;c__Clostridia;o__Clostridia_vadinBB60_group;f__Clostridia_vadinBB60_group;g__Clostridia_vadinBB60_group;s__Clostridiales_bacterium	0	0	0	0	0	9	65	0	0	0	0	0	0	16	0	0	0	0	0	5	0	0	0	0	0	0	0	0	0	0	3	0	0	0	0	0	2	2	0	0	0	0	0	21	0	0	0	0	0
d__Bacteria;p__Proteobacteria;c__Gammaproteobacteria;o__Pseudomonadales;f__Moraxellaceae;g__Acinetobacter;__	0	0	0	0	0	0	0	0	0	0	0	0	0	0	0	0	0	0	0	0	0	0	0	0	0	0	0	0	0	0	0	0	0	0	0	0	0	0	0	0	0	0	0	0	0	0	0	0	0
d__Bacteria;p__Bacteroidota;c__Bacteroidia;o__Bacteroidales;f__Prevotellaceae;g__Alloprevotella;__	0	0	0	0	0	0	0	0	0	0	0	0	0	0	0	0	0	0	0	0	0	0	0	0	0	0	0	0	0	0	0	0	0	0	0	0	0	0	0	0	0	0	0	0	0	0	0	0	0
d__Bacteria;p__Firmicutes;c__Clostridia;o__Lachnospirales;f__Lachnospiraceae;g__Fusicatenibacter;s__uncultured_organism	0	0	0	0	0	0	0	0	0	0	0	0	0	0	0	0	0	0	0	0	0	0	0	0	0	0	0	0	0	0	0	0	0	0	0	0	0	0	0	0	0	0	0	0	0	0	0	0	0
d__Bacteria;p__Firmicutes;c__Clostridia;o__Lachnospirales;f__Lachnospiraceae;g__Oribacterium;s__Oribacterium_asaccharolyticum	9	0	0	23	0	16	0	4	10	0	0	0	0	0	0	0	11	0	0	14	0	0	12	0	0	0	0	0	2	0	0	0	0	0	0	4	0	0	0	0	19	0	0	0	0	4	0	0	0
d__Bacteria;p__Actinobacteriota;c__Actinobacteria;o__Micrococcales;f__Microbacteriaceae;g__Microbacterium;s__Microbacterium_pumilum	0	0	0	0	0	0	0	0	0	0	0	0	0	0	0	0	0	0	0	0	0	0	0	0	0	0	0	0	0	0	0	0	0	0	0	0	0	0	0	0	0	0	0	0	0	0	0	6	0
d__Bacteria;p__Actinobacteriota;c__Coriobacteriia;o__Coriobacteriales;f__Atopobiaceae;g__Olsenella;s__Olsenella_sp.	2	0	0	13	0	8	13	0	0	5	0	0	0	16	0	0	0	0	0	6	0	0	0	0	12	0	0	0	5	0	0	0	4	0	1	0	0	0	10	0	0	0	0	0	0	0	0	0	0
d__Bacteria;p__Fusobacteriota;c__Fusobacteriia;o__Fusobacteriales;f__Leptotrichiaceae;g__uncultured;s__Leptotrichia-like_sp.	0	0	0	0	0	0	49	0	0	0	0	0	0	0	0	0	0	0	19	0	0	0	0	0	0	0	0	0	0	0	0	0	0	0	0	0	0	0	0	0	0	0	0	0	0	0	0	0	0
d__Bacteria;p__Firmicutes;c__Bacilli;o__Lactobacillales;f__Lactobacillaceae;g__Lactobacillus;s__Lactobacillus_helveticus	0	0	0	0	0	10	0	0	0	0	0	0	0	0	0	0	0	0	0	0	0	0	0	0	0	0	0	0	0	0	0	0	0	0	0	0	0	0	0	0	0	0	0	0	0	0	0	0	0
d__Bacteria;p__Firmicutes;c__Clostridia;o__Lachnospirales;f__Lachnospiraceae;g__Lachnoanaerobaculum;__	0	0	0	11	0	0	0	0	0	0	0	0	0	0	0	0	0	0	0	0	0	0	0	0	0	0	0	0	0	0	0	0	0	0	6	0	0	0	0	0	0	0	0	0	0	0	0	0	0
d__Bacteria;p__Bacteroidota;c__Bacteroidia;o__Bacteroidales;f__Prevotellaceae;g__Prevotella;s__Prevotella_aurantiaca	0	0	0	0	0	0	0	0	224	0	0	0	0	0	0	0	0	28	0	7	0	0	0	0	0	0	0	0	0	0	0	0	0	0	27	0	0	0	0	0	0	0	0	0	0	0	0	0	0
d__Bacteria;p__Patescibacteria;c__Saccharimonadia;o__Saccharimonadales;f__Saccharimonadales;g__Saccharimonadales;s__uncultured_bacterium	0	0	0	0	0	0	0	0	0	0	0	0	0	0	0	0	0	0	0	0	0	0	0	0	4	0	0	0	0	0	0	0	0	0	0	0	0	0	0	0	0	0	0	0	0	0	0	0	0
d__Bacteria;p__Patescibacteria;c__Saccharimonadia;o__Saccharimonadales;f__Saccharimonadaceae;g__TM7a;s__candidate_division	0	0	0	0	0	12	0	0	0	0	0	0	26	0	0	0	0	0	0	0	0	7	0	0	0	0	0	0	0	0	0	3	0	0	0	0	0	0	0	0	0	0	0	0	0	0	0	0	0
d__Bacteria;p__Proteobacteria;c__Gammaproteobacteria;o__Burkholderiales;f__Burkholderiaceae;g__Lautropia;s__uncultured_bacterium	0	0	0	0	0	0	0	2	2	36	0	0	0	600	2	0	0	0	0	10	0	0	0	2	1	7	1	0	0	0	0	0	15	42	36	0	0	0	0	0	2	0	42	5	34	0	0	0	4
d__Bacteria;p__Firmicutes;c__Bacilli;o__Mycoplasmatales;f__Mycoplasmataceae;g__Mycoplasma;s__Metamycoplasma_faucium	0	0	0	0	0	0	36	0	0	0	0	0	0	14	0	0	0	0	0	2	0	0	0	0	0	0	0	0	0	0	0	0	2	1	0	0	0	0	0	0	0	0	0	9	0	0	0	0	0
d__Bacteria;p__Spirochaetota;c__Spirochaetia;o__Spirochaetales;f__Spirochaetaceae;g__Treponema;s__unidentified	2	0	0	0	0	0	5	0	0	0	0	0	0	10	0	0	0	0	0	0	0	0	0	0	0	0	0	0	0	0	0	0	0	0	0	0	0	0	0	0	0	0	0	0	0	0	0	0	0
d__Bacteria;p__Cyanobacteria;c__Cyanobacteriia;o__Chloroplast;f__Chloroplast;g__Chloroplast;__	0	0	0	0	0	0	0	0	0	0	0	0	0	0	0	0	0	0	0	0	0	0	0	0	0	0	0	0	0	0	0	0	0	0	0	0	0	0	0	0	0	0	0	0	0	0	0	0	0
d__Bacteria;p__Bacteroidota;c__Bacteroidia;o__Bacteroidales;f__Bacteroidales_Incertae_Sedis;g__Phocaeicola;s__Phocaeicola_abscessus	0	0	0	0	0	0	3	0	0	0	0	0	0	0	0	0	0	0	0	0	0	0	0	0	0	0	0	0	0	0	0	0	0	0	0	0	0	0	0	0	0	0	0	0	0	0	0	0	0
d__Bacteria;p__Firmicutes;c__Clostridia;o__Lachnospirales;f__Lachnospiraceae;g__Blautia;s__uncultured_Blautia	0	0	0	0	0	0	0	0	0	0	0	0	0	0	0	0	0	0	0	0	0	0	0	0	0	0	0	0	0	0	0	0	0	0	0	0	0	0	0	0	0	0	0	0	0	0	0	0	0
d__Bacteria;p__Bacteroidota;c__Bacteroidia;o__Flavobacteriales;f__Weeksellaceae;g__Chryseobacterium;s__Chryseobacterium_hominis	0	0	0	0	0	0	0	0	0	0	0	0	0	0	0	0	0	0	0	0	0	0	0	0	0	0	0	0	0	0	0	0	0	0	0	0	0	0	0	0	0	0	0	0	0	0	0	0	0
d__Bacteria;p__Firmicutes;c__Bacilli;o__Lactobacillales;f__Streptococcaceae;g__Streptococcus;s__Streptococcus_intermedius	0	0	2	8	0	63	16	5	0	166	5	29	4	19	0	7	4	3	0	28	7	5	0	18	0	0	40	0	4	0	0	0	7	5	124	0	0	4	0	21	4	0	31	0	0	2	32	0	12
d__Bacteria;p__Actinobacteriota;c__Actinobacteria;o__Bifidobacteriales;f__Bifidobacteriaceae;g__Bifidobacterium;__	16	0	0	0	0	0	0	0	0	0	0	0	5	0	0	0	0	0	30	0	1	0	0	0	0	0	0	0	0	0	0	0	0	0	0	0	0	0	0	0	0	0	0	0	0	0	28	0	0
d__Bacteria;p__Proteobacteria;c__Gammaproteobacteria;o__Burkholderiales;f__Neisseriaceae;g__Kingella;s__Kingella_kingae	0	0	0	0	0	0	0	0	0	0	0	0	0	0	0	0	0	0	0	0	0	0	0	4	0	0	0	0	0	0	0	0	0	0	0	0	0	0	0	0	0	0	0	0	0	0	0	0	0
d__Bacteria;p__Firmicutes;c__Clostridia;o__Lachnospirales;f__Lachnospiraceae;g__Blautia;__	0	0	0	0	0	0	0	0	0	0	0	0	0	0	0	0	0	0	0	0	0	0	0	0	0	0	0	0	0	0	0	0	0	0	0	0	0	0	0	0	0	0	0	0	0	0	0	0	0
d__Bacteria;p__Bacteroidota;c__Bacteroidia;o__Bacteroidales;f__Prevotellaceae;g__Prevotella_7;s__Prevotella_scopos	16	0	0	0	0	0	0	0	0	0	0	0	0	0	0	0	0	8	0	0	0	0	0	0	0	0	0	38	77	0	7	0	0	0	3	0	0	0	0	0	0	0	5	0	2	0	0	0	25
d__Bacteria;p__Actinobacteriota;c__Actinobacteria;o__Actinomycetales;f__Actinomycetaceae;g__Actinomyces;s__Actinomyces_dentalis	0	0	0	0	0	0	0	0	0	0	0	0	0	0	0	0	0	0	0	0	0	0	0	0	0	0	0	0	0	0	0	0	0	0	0	0	0	0	0	0	0	0	0	0	0	0	0	0	0
d__Bacteria;p__Proteobacteria;c__Gammaproteobacteria;o__Burkholderiales;f__Comamonadaceae;g__Acidovorax;s__Acidovorax_delafieldii	0	0	0	0	0	0	0	0	0	0	0	0	0	0	0	0	0	0	0	0	0	0	0	0	0	0	0	0	0	0	0	0	0	0	0	0	0	0	0	0	0	0	0	0	0	0	0	0	0
d__Bacteria;p__Proteobacteria;c__Gammaproteobacteria;o__Enterobacterales;f__Pasteurellaceae;g__Haemophilus;s__uncultured_bacterium	0	0	0	0	0	0	0	0	0	0	0	0	0	0	0	0	0	0	0	0	0	0	0	0	0	0	0	0	0	0	0	0	0	0	0	0	0	0	0	0	0	0	0	0	0	0	0	0	0
d__Bacteria;p__Proteobacteria;c__Gammaproteobacteria;o__Cardiobacteriales;f__Cardiobacteriaceae;g__Cardiobacterium;__	0	0	0	0	0	0	0	0	0	0	0	0	0	0	0	0	0	0	0	0	0	0	0	0	0	0	0	0	0	0	0	0	0	0	0	0	0	0	0	0	0	0	0	0	0	0	0	0	0
d__Bacteria;p__Firmicutes;c__Bacilli;o__Lactobacillales;__;__;__	0	0	0	0	0	0	0	0	0	0	0	0	0	0	0	0	0	0	0	0	0	0	0	0	0	0	0	0	0	0	0	0	0	0	0	0	0	0	0	0	0	0	0	0	0	0	0	0	0
d__Bacteria;p__Bacteroidota;c__Bacteroidia;o__Bacteroidales;__;__;__	0	0	0	0	0	0	0	0	0	0	0	0	0	0	0	0	8	0	0	0	0	0	7	0	0	0	0	0	0	0	0	0	23	0	0	0	0	0	0	0	0	0	0	0	0	0	0	0	0
d__Bacteria;p__Actinobacteriota;c__Actinobacteria;o__Micrococcales;f__Micrococcaceae;g__Rothia;s__uncultured_organism	0	0	0	0	0	24	0	0	0	125	0	0	0	0	362	0	0	0	0	0	0	0	527	0	0	0	316	0	41	2	20	0	0	285	0	1	0	1	0	0	0	0	16	0	0	0	0	0	3
d__Bacteria;p__Proteobacteria;c__Gammaproteobacteria;o__Burkholderiales;f__Neisseriaceae;g__Neisseria;s__Neisseria_lactamica	0	0	0	0	0	0	0	0	0	0	0	0	0	0	0	0	7	0	0	0	0	0	0	0	0	0	0	0	0	0	0	0	0	0	0	0	0	0	0	0	0	0	0	0	0	0	0	0	0
d__Bacteria;p__Fusobacteriota;c__Fusobacteriia;o__Fusobacteriales;f__Fusobacteriaceae;g__Fusobacterium;s__Fusobacterium_sp.	0	0	0	0	0	0	0	0	0	0	0	0	0	0	0	0	0	0	0	0	0	0	0	0	0	0	0	2	0	0	0	0	0	0	0	0	0	0	0	0	0	0	0	0	0	0	0	0	2
d__Bacteria;p__Bacteroidota;c__Bacteroidia;o__Bacteroidales;f__Tannerellaceae;g__Tannerella;__	0	0	0	0	0	0	0	0	0	0	0	0	0	0	0	0	0	0	0	0	0	0	0	0	0	0	0	0	0	0	0	0	0	0	0	0	0	0	0	0	0	0	0	0	0	0	0	0	0
d__Bacteria;p__Proteobacteria;c__Gammaproteobacteria;o__Burkholderiales;f__Neisseriaceae;g__Kingella;s__uncultured_Neisseriaceae	0	0	0	0	0	0	0	0	0	0	0	0	0	0	0	0	0	0	0	0	6	0	0	0	0	0	0	0	0	0	0	0	57	0	0	0	0	0	0	0	0	0	0	0	11	0	0	0	0
d__Bacteria;p__Firmicutes;c__Negativicutes;o__Veillonellales-Selenomonadales;f__Veillonellaceae;g__Dialister;s__Dialister_micraerophilus	0	0	0	0	0	0	0	0	0	0	0	0	0	0	0	0	0	0	5	0	0	0	0	0	0	0	0	0	0	0	0	0	0	0	0	0	0	0	0	0	0	0	0	0	0	0	0	0	0
d__Bacteria;p__Actinobacteriota;c__Actinobacteria;o__Corynebacteriales;f__Nocardiaceae;g__Gordonia;s__Gordonia_sputi	0	0	0	0	0	0	0	0	0	0	0	0	0	0	0	0	0	0	0	0	0	0	0	0	0	0	0	0	0	0	0	0	0	0	0	0	0	0	0	0	0	0	0	0	0	0	0	10	0
d__Bacteria;p__Firmicutes;c__Clostridia;o__Lachnospirales;f__Lachnospiraceae;g__Oribacterium;s__uncultured_Lachnospiraceae	0	0	0	0	0	0	3	0	0	0	0	0	0	0	0	0	0	0	0	0	0	0	0	0	0	0	0	0	0	0	0	0	0	0	0	0	0	0	0	0	0	0	0	0	0	0	0	0	0
d__Bacteria;p__Actinobacteriota;c__Actinobacteria;o__Actinomycetales;f__Actinomycetaceae;g__Mobiluncus;s__uncultured_bacterium	0	0	0	0	0	0	0	0	0	0	2	0	0	0	0	0	0	4	0	35	0	0	0	0	0	0	0	0	12	3	0	0	0	2	0	0	0	0	0	0	0	0	6	0	0	0	0	0	0
d__Bacteria;p__Firmicutes;c__Bacilli;o__Mycoplasmatales;f__Mycoplasmataceae;g__Mycoplasma;s__Metamycoplasma_orale	0	0	0	0	0	0	0	0	0	0	0	0	0	0	0	0	0	0	0	0	0	0	4	0	0	0	0	0	0	0	0	0	0	0	0	0	0	0	0	0	0	0	0	0	0	0	0	0	0
d__Bacteria;p__Bacteroidota;c__Bacteroidia;o__Bacteroidales;f__Prevotellaceae;g__uncultured;s__uncultured_Prevotella	0	0	0	0	0	0	6	0	0	0	0	0	0	0	0	0	0	0	0	0	0	0	0	0	0	0	0	0	0	0	0	0	0	0	0	0	0	0	0	0	0	0	0	0	0	0	0	0	0
d__Bacteria;p__Proteobacteria;c__Gammaproteobacteria;o__Burkholderiales;f__Neisseriaceae;__;__	0	0	0	0	0	0	0	0	0	0	0	0	0	0	0	0	0	0	0	0	0	0	0	0	0	0	0	10	0	0	0	0	0	0	0	0	0	0	0	5	0	0	0	0	0	0	0	0	0
d__Bacteria;p__Spirochaetota;c__Spirochaetia;o__Spirochaetales;f__Spirochaetaceae;g__Treponema;s__Treponema_lecithinolyticum	0	0	0	0	1	5	12	0	0	6	0	0	0	12	0	0	0	0	1	1	4	0	0	0	9	0	0	0	5	0	0	3	0	0	0	0	0	0	0	0	0	0	1	16	4	0	0	0	3
d__Bacteria;p__Firmicutes;c__Clostridia;o__Lachnospirales;f__Lachnospiraceae;g__Dorea;s__Dorea_formicigenerans	0	0	0	0	0	0	0	0	0	0	0	0	0	0	0	0	0	0	0	0	0	0	0	0	0	0	0	0	0	0	0	0	0	0	0	0	0	0	0	0	0	0	0	0	0	0	0	0	0
d__Bacteria;p__Proteobacteria;c__Gammaproteobacteria;o__Enterobacterales;f__Pasteurellaceae;g__Aggregatibacter;s__Aggregatibacter_actinomycetemcomitans	0	0	0	0	0	0	0	0	0	0	0	0	0	0	0	0	0	0	0	0	0	0	0	0	0	0	0	0	0	0	0	0	0	0	0	0	0	0	0	0	0	0	0	0	0	0	0	0	0
d__Bacteria;p__Firmicutes;c__Clostridia;o__Lachnospirales;f__Lachnospiraceae;g__CAG-56;__	0	0	0	0	0	0	0	0	0	0	0	0	0	0	0	0	0	0	0	0	0	0	0	0	0	0	0	0	0	0	0	0	0	0	0	0	0	0	0	0	0	0	0	0	0	0	0	0	0
d__Bacteria;p__Bacteroidota;c__Bacteroidia;o__Flavobacteriales;f__Weeksellaceae;g__Chryseobacterium;__	0	0	0	0	0	0	0	0	0	0	0	0	0	0	0	0	0	0	0	0	0	0	0	0	0	0	0	0	0	0	0	0	0	0	0	0	0	0	0	0	0	0	0	0	0	0	0	0	0
d__Bacteria;p__Proteobacteria;c__Gammaproteobacteria;o__Burkholderiales;f__Neisseriaceae;g__Eikenella;s__Eikenella_sp.	0	0	0	0	0	0	0	0	0	0	0	0	0	0	0	1	0	0	1	0	0	0	0	0	0	0	0	0	3	0	0	0	0	0	0	0	0	0	0	0	0	0	0	0	0	0	0	0	2
d__Bacteria;p__Firmicutes;c__Clostridia;o__Lachnospirales;f__Lachnospiraceae;g__Lachnoclostridium;s__uncultured_organism	0	0	0	0	0	0	0	0	0	0	0	0	0	0	0	0	0	0	0	0	0	0	0	0	0	0	0	0	0	0	0	0	0	0	0	0	0	0	0	0	0	0	0	0	0	0	0	0	0
d__Bacteria;p__Firmicutes;c__Clostridia;o__Lachnospirales;f__Lachnospiraceae;g__Howardella;s__Catonella_sp.	0	0	0	0	0	0	0	0	0	0	0	0	0	0	0	0	0	0	1	0	0	0	0	0	0	0	0	0	6	0	0	0	2	0	0	0	0	0	0	0	0	0	0	0	0	0	0	0	0
d__Bacteria;p__Bacteroidota;c__Bacteroidia;o__Bacteroidales;f__Prevotellaceae;g__Prevotella_7;s__Prevotella_multisaccharivorax	0	0	0	0	0	8	0	0	0	0	0	0	0	0	0	0	0	0	0	0	0	0	0	0	0	0	0	0	0	0	0	0	0	0	0	0	0	0	0	0	0	0	0	0	0	0	0	0	0
d__Bacteria;p__Proteobacteria;c__Gammaproteobacteria;o__Burkholderiales;f__Neisseriaceae;g__Neisseria;s__uncultured_Kingella	0	0	0	0	0	0	0	0	0	0	0	0	0	0	0	0	0	0	0	0	0	0	0	0	0	0	0	0	0	0	0	0	16	0	0	0	0	0	0	0	0	0	0	0	0	0	0	0	0
d__Bacteria;p__Actinobacteriota;c__Actinobacteria;o__Micrococcales;f__Micrococcaceae;g__Rothia;s__Rothia_mucilaginosa	0	0	0	0	0	0	0	0	0	0	0	33	0	0	0	0	154	0	0	0	0	0	0	0	0	0	0	0	0	0	0	0	0	0	0	0	0	0	0	0	0	0	0	0	0	0	0	0	0
d__Bacteria;p__Proteobacteria;c__Alphaproteobacteria;o__Rhizobiales;f__Xanthobacteraceae;g__Bradyrhizobium;__	0	0	0	0	0	0	0	0	0	0	0	0	0	0	0	0	0	0	0	0	0	0	0	0	0	0	0	0	0	0	0	0	0	2	0	0	0	0	0	5	0	0	5	0	3	0	0	0	0
d__Bacteria;p__Actinobacteriota;c__Actinobacteria;o__Corynebacteriales;f__Corynebacteriaceae;g__Corynebacterium;s__Corynebacterium_propinquum	0	0	0	0	0	0	0	0	0	0	0	0	0	5	0	0	0	0	0	0	0	0	0	0	0	0	0	0	0	0	0	0	0	0	0	0	0	0	0	0	0	0	0	0	0	0	0	0	0
d__Bacteria;p__Firmicutes;c__Negativicutes;o__Veillonellales-Selenomonadales;f__Veillonellaceae;g__Anaeroglobus;s__Veillonellaceae_bacterium	0	0	0	0	0	16	24	0	0	0	0	0	0	0	0	0	0	0	0	0	0	0	0	0	0	0	0	0	0	0	0	0	0	0	0	0	0	0	0	0	0	0	0	0	0	0	0	0	0
d__Bacteria;p__Desulfobacterota;c__Desulfobulbia;o__Desulfobulbales;f__Desulfobulbaceae;g__Desulfobulbus;s__unidentified	0	0	0	0	0	0	6	0	0	0	0	0	0	0	0	0	0	0	1	0	4	0	0	0	0	0	0	0	3	0	0	0	0	0	0	0	0	0	2	0	0	0	0	11	0	0	0	0	0
d__Bacteria;p__Firmicutes;c__Clostridia;o__Peptostreptococcales-Tissierellales;f__Peptostreptococcaceae;g__Peptostreptococcaceae;s__uncultured_Eubacteriaceae	0	0	0	0	0	0	0	0	0	0	0	0	0	0	0	0	0	0	0	0	0	0	0	0	0	0	0	0	0	0	0	0	0	0	0	0	0	0	0	0	0	0	0	0	0	0	0	0	0
d__Bacteria;p__Proteobacteria;c__Gammaproteobacteria;o__Burkholderiales;f__Comamonadaceae;g__Brachymonas;s__unidentified	0	0	0	0	0	0	5	0	0	0	0	0	0	0	0	0	0	0	0	0	0	0	0	0	0	0	0	0	0	0	0	0	0	0	0	0	0	0	0	0	0	0	0	0	0	0	0	0	0
d__Bacteria;p__Firmicutes;c__Bacilli;o__Lactobacillales;f__Lactobacillaceae;g__Limosilactobacillus;s__Lactobacillus_fermentum	0	0	0	0	0	0	0	0	0	0	0	0	0	0	0	0	0	0	0	0	0	0	0	0	0	0	0	0	0	0	0	0	0	0	0	0	0	0	0	0	0	0	0	0	0	0	0	0	0
d__Bacteria;p__Firmicutes;c__Bacilli;o__Lactobacillales;f__Lactobacillaceae;g__Leuconostoc;s__Leuconostoc_pseudomesenteroides	0	0	0	0	0	0	0	0	0	0	0	0	0	0	0	0	0	0	0	0	0	0	0	0	0	0	0	0	0	0	0	0	0	0	0	0	0	0	0	0	0	0	0	0	0	0	0	0	0
d__Bacteria;p__Proteobacteria;c__Gammaproteobacteria;o__Burkholderiales;f__Rhodocyclaceae;g__Propionivibrio;s__Propionibacter_sp.	0	0	0	0	0	0	0	0	0	0	0	0	0	0	0	0	0	0	0	0	0	0	0	0	0	0	0	0	0	0	0	0	0	0	0	0	0	0	0	0	0	0	0	0	0	0	0	0	0
d__Bacteria;p__Proteobacteria;c__Gammaproteobacteria;o__Gammaproteobacteria_Incertae_Sedis;f__Unknown_Family;g__Acidibacter;__	0	0	0	0	1	2	6	0	0	1	0	4	4	1	2	0	3	0	1	2	0	1	0	0	0	0	3	0	0	0	1	4	0	2	2	0	0	0	1	0	0	0	0	6	3	0	0	0	1
d__Bacteria;p__Bacteroidota;c__Bacteroidia;o__Bacteroidales;f__Prevotellaceae;__;__	0	0	0	0	0	0	0	0	0	0	0	0	0	0	0	0	0	0	0	0	0	0	0	0	0	0	0	0	0	0	0	0	0	0	0	0	8	0	0	0	0	0	0	0	0	0	0	0	0
d__Bacteria;p__Fusobacteriota;c__Fusobacteriia;o__Fusobacteriales;f__Leptotrichiaceae;g__Leptotrichia;s__Leptotrichia_wadei	0	0	0	0	0	0	0	0	0	4	0	8	2	3	0	0	0	0	2	0	0	0	0	0	0	0	0	0	0	1	0	0	1	0	0	0	0	0	0	0	0	0	0	0	0	0	4	0	0
d__Bacteria;p__Actinobacteriota;c__Actinobacteria;o__Propionibacteriales;f__Propionibacteriaceae;g__Cutibacterium;s__Cutibacterium_acnes	0	0	0	0	0	0	0	0	0	0	0	3	0	0	0	0	0	0	0	0	0	0	0	0	0	0	0	0	0	0	0	0	0	0	0	0	0	0	0	0	0	0	0	0	0	0	0	0	0
d__Bacteria;p__Firmicutes;c__Clostridia;o__Oscillospirales;f__Ruminococcaceae;g__Faecalibacterium;s__human_gut	0	0	0	0	0	0	0	0	0	0	0	0	0	0	0	0	0	0	0	0	0	0	0	0	0	0	0	0	0	0	0	0	0	0	0	0	0	0	0	0	0	0	0	0	0	0	0	0	0
d__Bacteria;p__Bacteroidota;c__Bacteroidia;o__Chitinophagales;f__Chitinophagaceae;g__Sediminibacterium;s__uncultured_bacterium	0	0	0	0	1	1	1	0	0	0	0	0	9	0	0	0	3	0	0	1	0	0	0	0	0	0	0	0	0	1	0	0	0	0	1	0	0	0	0	0	0	0	2	0	1	2	0	0	1
d__Bacteria;p__Firmicutes;c__Bacilli;o__Lactobacillales;f__Lactobacillaceae;g__Leuconostoc;s__Leuconostoc_mesenteroides	0	0	0	0	0	0	0	0	0	0	0	0	0	0	0	0	0	0	0	0	0	0	0	0	0	0	0	0	0	0	0	0	0	0	0	0	0	0	0	0	0	0	0	0	0	0	0	0	0
d__Bacteria;p__Firmicutes;c__Clostridia;o__Lachnospirales;f__Lachnospiraceae;g__[Ruminococcus]_gauvreauii_group;s__uncultured_Clostridiales	0	0	0	0	0	0	0	0	0	0	0	0	0	0	0	0	0	0	0	0	0	0	0	0	0	0	0	0	0	0	0	0	0	0	0	0	0	0	0	0	0	0	0	0	0	0	0	0	0
d__Bacteria;p__Proteobacteria;c__Gammaproteobacteria;o__Pseudomonadales;f__Moraxellaceae;g__Acinetobacter;s__Acinetobacter_ursingii	0	0	0	0	0	0	0	0	0	0	0	0	0	0	0	0	0	0	0	0	0	0	0	0	0	0	0	0	0	0	0	0	0	0	0	0	0	0	0	0	0	0	0	0	0	0	0	0	0
d__Bacteria;p__Proteobacteria;c__Gammaproteobacteria;o__Pseudomonadales;f__Pseudomonadaceae;g__Pseudomonas;__	0	0	0	0	0	0	0	0	0	0	0	2	0	0	0	0	0	0	0	0	0	0	0	0	0	0	0	0	0	0	0	0	0	4	0	0	0	0	0	0	0	0	0	0	0	0	0	0	0
d__Bacteria;p__Bacteroidota;c__Bacteroidia;o__Bacteroidales;f__Tannerellaceae;g__Tannerella;s__uncultured_bacterium	0	0	0	0	0	0	0	0	0	0	0	0	0	6	0	0	0	0	0	0	0	0	0	0	0	0	0	0	0	0	0	0	0	0	0	0	0	0	0	0	0	0	0	0	0	0	0	0	0
d__Bacteria;p__Firmicutes;c__Clostridia;o__Lachnospirales;f__Lachnospiraceae;g__Moryella;s__Moryella_indoligenes	0	0	0	0	0	0	0	0	0	0	0	0	0	0	0	0	0	0	0	0	0	0	0	0	0	0	0	0	0	0	0	0	0	0	0	0	0	0	0	0	0	0	0	0	0	0	0	0	0
d__Bacteria;p__Firmicutes;c__Clostridia;o__Lachnospirales;f__Lachnospiraceae;g__Blautia;s__Blautia_wexlerae	0	0	0	0	0	0	0	0	0	0	0	0	0	0	0	0	0	0	0	0	0	0	0	0	0	0	0	0	0	0	0	0	0	0	0	0	0	0	0	0	0	0	0	0	0	0	0	0	0
d__Bacteria;p__Firmicutes;c__Bacilli;o__Staphylococcales;f__Staphylococcaceae;g__Staphylococcus;s__Staphylococcus_warneri	25	0	0	0	0	0	0	0	0	0	0	0	0	0	0	0	0	0	0	0	0	0	0	0	0	0	0	0	0	0	0	0	0	0	0	0	0	0	0	0	0	0	0	0	0	0	0	7	0
d__Bacteria;p__Firmicutes;c__Clostridia;o__Lachnospirales;f__Lachnospiraceae;g__Agathobacter;s__Eubacterium_ramulus	0	0	0	0	0	0	0	0	0	0	0	0	0	0	0	0	0	0	0	0	0	0	0	0	0	0	0	0	0	0	0	0	0	0	0	0	0	0	0	0	0	0	0	0	0	0	0	0	0
d__Bacteria;p__Proteobacteria;c__Gammaproteobacteria;o__Enterobacterales;f__Pasteurellaceae;g__Haemophilus;s__Haemophilus_aegyptius	0	0	0	0	0	0	0	0	0	0	0	0	0	0	0	0	0	0	0	0	0	0	0	0	0	0	0	0	0	0	0	0	0	0	0	0	0	0	0	0	0	0	0	0	0	0	0	0	0
d__Bacteria;p__Cyanobacteria;c__Cyanobacteriia;o__Chloroplast;f__Chloroplast;g__Chloroplast;s__Cucumis_sativus	0	0	0	0	0	0	0	0	0	0	0	0	0	0	0	0	0	0	0	0	0	0	0	0	0	0	0	0	0	0	0	0	0	0	0	0	0	0	0	0	0	0	0	0	0	0	0	0	0
d__Bacteria;p__Firmicutes;c__Bacilli;o__Mycoplasmatales;f__Mycoplasmataceae;g__Mycoplasma;s__Metamycoplasma_salivarium	0	0	0	0	0	0	2	0	0	8	0	0	0	9	1	0	0	0	0	0	0	2	0	0	0	0	0	0	0	0	0	0	1	1	3	0	0	0	0	0	0	0	0	0	0	0	0	0	0
d__Bacteria;p__Proteobacteria;c__Gammaproteobacteria;o__Pseudomonadales;f__Moraxellaceae;g__Faucicola;s__Faucicola_mancuniensis	0	0	0	0	0	0	0	0	0	0	0	0	0	0	0	0	0	0	0	0	0	0	0	0	0	0	0	0	0	0	0	0	0	0	0	0	0	0	0	0	0	0	0	0	0	0	0	0	0
d__Bacteria;p__Firmicutes;c__Bacilli;o__Lactobacillales;f__Streptococcaceae;g__Streptococcus;s__Streptococcus_lutetiensis	0	0	0	0	0	0	0	0	0	0	0	0	0	0	0	0	0	0	0	0	0	0	0	0	0	0	0	0	0	0	0	0	0	0	0	0	0	0	0	0	0	0	0	0	0	0	0	0	0
d__Bacteria;p__Proteobacteria;c__Gammaproteobacteria;o__Burkholderiales;f__Comamonadaceae;g__Pelomonas;s__uncultured_bacterium	0	0	0	3	0	0	2	0	0	2	0	3	1	0	1	0	0	1	1	0	0	0	0	2	0	0	0	1	0	4	0	1	0	0	3	0	0	0	1	0	0	0	0	0	1	0	0	1	1
d__Bacteria;p__Actinobacteriota;c__Actinobacteria;o__Actinomycetales;f__Actinomycetaceae;g__F0332;s__uncultured_bacterium	1	0	0	3	0	4	0	0	0	0	0	0	0	8	0	0	0	0	0	0	0	0	2	2	0	0	0	0	1	0	0	2	0	0	6	0	0	0	0	9	0	0	0	0	3	0	0	0	0
d__Bacteria;p__Actinobacteriota;c__Coriobacteriia;o__Coriobacteriales;f__Eggerthellaceae;g__Slackia;s__Slackia_exigua	0	0	0	0	0	0	0	0	0	0	0	0	0	0	0	0	0	0	0	0	0	0	0	0	0	0	0	0	0	0	0	0	0	0	0	0	0	0	0	0	0	0	0	0	0	0	0	0	0
d__Bacteria;p__Firmicutes;c__Negativicutes;o__Veillonellales-Selenomonadales;f__Veillonellaceae;g__Veillonella;s__unidentified	0	0	0	0	0	0	0	0	0	0	0	0	0	0	0	0	0	0	0	0	0	0	0	0	0	0	0	0	0	0	0	0	0	0	0	0	0	0	0	0	0	0	0	0	0	0	0	0	0
d__Bacteria;p__Proteobacteria;c__Gammaproteobacteria;o__Burkholderiales;f__Comamonadaceae;g__Variovorax;s__Variovorax_paradoxus	0	0	0	0	1	0	0	0	0	0	0	0	0	0	0	0	0	0	0	0	0	0	0	0	0	0	0	0	0	0	0	0	4	0	0	0	0	0	0	0	0	0	0	0	0	0	0	0	0
d__Bacteria;p__Actinobacteriota;c__Actinobacteria;o__Corynebacteriales;f__Corynebacteriaceae;g__Corynebacterium;s__Corynebacterium_argentoratense	0	0	10	0	0	0	0	0	0	0	0	0	0	0	0	0	0	0	0	0	0	0	0	0	0	20	0	0	0	0	0	0	0	0	0	0	0	0	0	0	2	0	0	0	0	0	0	11	0
d__Bacteria;p__Campylobacterota;c__Campylobacteria;o__Campylobacterales;f__Helicobacteraceae;g__Wolinella;s__Wolinella_sp.	0	0	0	0	0	0	9	0	0	0	0	0	0	0	0	0	0	0	0	0	0	0	0	0	0	0	0	0	0	0	0	0	0	0	0	0	0	0	0	0	0	0	0	0	0	0	0	0	0
d__Bacteria;p__Bacteroidota;c__Bacteroidia;o__Sphingobacteriales;f__Sphingobacteriaceae;g__Sphingobacterium;s__Sphingobacterium_multivorum	0	0	0	0	0	0	0	0	0	0	0	0	0	0	0	0	0	0	0	0	0	0	0	0	0	0	0	0	0	0	0	0	0	0	0	0	0	0	0	0	0	0	0	0	0	0	0	0	0
d__Bacteria;p__Bacteroidota;c__Bacteroidia;o__Bacteroidales;f__Marinifilaceae;g__Odoribacter;s__Bacteroidales_genomosp.	0	0	0	0	0	0	0	0	0	0	0	0	0	0	0	0	0	0	0	0	0	0	0	0	0	0	0	0	0	0	0	0	0	0	0	0	0	0	0	0	0	0	0	0	0	0	0	0	0
d__Bacteria;p__Proteobacteria;c__Gammaproteobacteria;o__Coxiellales;f__Coxiellaceae;g__Coxiella;s__uncultured_proteobacterium	0	0	0	0	0	0	0	0	0	0	0	0	0	0	0	0	0	0	0	3	0	0	0	0	0	0	0	0	0	0	0	0	0	0	7	0	0	0	0	0	0	0	0	0	0	0	0	0	0
d__Bacteria;p__Firmicutes;c__Negativicutes;o__Veillonellales-Selenomonadales;f__Veillonellaceae;g__Megasphaera;s__uncultured_organism	0	0	0	0	0	8	0	0	0	0	0	0	0	0	0	0	0	0	0	0	0	0	0	0	0	0	0	0	0	0	0	0	0	0	0	0	0	0	0	0	0	0	0	0	0	0	0	0	0
d__Bacteria;p__Actinobacteriota;c__Actinobacteria;o__Propionibacteriales;f__Propionibacteriaceae;g__Pseudopropionibacterium;__	0	0	0	0	0	0	0	0	1	2	0	0	0	0	0	0	0	0	0	0	0	0	0	0	0	0	0	0	0	0	0	0	0	0	7	0	0	0	0	0	0	0	0	0	0	0	0	0	0
d__Bacteria;p__Proteobacteria;c__Gammaproteobacteria;o__Burkholderiales;f__Neisseriaceae;g__Alysiella;s__Kingella_sp.	0	5	0	0	0	0	0	0	0	0	0	0	0	0	0	0	5	0	0	0	0	0	0	0	0	0	44	0	0	0	0	0	0	0	0	0	0	0	0	0	0	0	0	0	0	0	0	0	0
d__Bacteria;p__Firmicutes;c__Bacilli;o__Lactobacillales;f__Streptococcaceae;g__Streptococcus;s__Streptococcus_peroris	0	0	0	0	0	0	0	0	0	0	0	0	0	0	0	0	0	0	0	0	0	0	0	0	0	0	0	0	0	0	0	0	0	0	0	0	0	0	0	0	0	0	0	0	0	0	43	0	0
d__Bacteria;p__Bacteroidota;c__Bacteroidia;o__Bacteroidales;f__Muribaculaceae;g__Muribaculaceae;s__uncultured_bacterium	0	0	0	0	0	0	0	0	0	0	0	0	0	0	0	0	0	0	0	0	0	0	0	0	0	0	0	0	0	0	0	0	0	0	0	0	0	0	0	0	0	0	0	0	0	0	0	0	0
d__Bacteria;p__Proteobacteria;c__Gammaproteobacteria;o__Burkholderiales;f__Neisseriaceae;g__Alysiella;__	0	0	0	0	0	0	0	0	0	0	0	0	0	0	0	0	0	0	0	0	0	0	0	0	0	0	0	0	0	0	0	0	0	0	0	0	0	0	0	0	0	0	0	0	0	0	0	0	0
d__Bacteria;p__Actinobacteriota;c__Actinobacteria;o__Actinomycetales;f__Actinomycetaceae;g__Actinomyces;s__Actinomyces_israelii	0	0	0	0	0	0	0	0	0	0	0	0	0	0	0	0	0	0	0	0	0	0	0	0	0	0	0	0	0	0	0	0	0	0	0	0	0	0	0	0	0	0	0	0	0	0	0	0	0
d__Bacteria;p__Proteobacteria;c__Gammaproteobacteria;o__Pseudomonadales;f__Moraxellaceae;g__Acinetobacter;s__Acinetobacter_calcoaceticus	0	0	0	0	0	18	0	0	0	0	0	0	0	0	0	0	0	0	0	0	0	0	0	0	0	0	0	0	0	0	0	0	0	0	0	0	0	0	0	0	0	0	0	0	0	0	0	0	0
d__Bacteria;p__Bacteroidota;c__Bacteroidia;o__Flavobacteriales;f__Flavobacteriaceae;g__Flavobacterium;s__Flavobacterium_lindanitolerans	0	0	0	0	0	0	0	0	0	0	0	0	0	0	0	0	0	0	0	0	0	0	0	0	0	0	0	0	0	0	0	0	0	0	0	0	0	0	0	0	0	0	0	0	0	0	0	0	0
d__Bacteria;p__Proteobacteria;c__Gammaproteobacteria;o__Pseudomonadales;f__Pseudomonadaceae;g__Pseudomonas;s__Pseudomonas_taiwanensis	0	0	0	0	0	0	0	0	0	0	0	0	0	0	0	0	0	0	0	0	0	0	0	0	0	0	0	0	0	0	0	0	0	0	0	0	0	0	0	0	0	0	0	0	0	0	0	0	0
d__Bacteria;p__Firmicutes;c__Clostridia;o__Lachnospirales;f__Lachnospiraceae;g__Johnsonella;s__Firmicutes_oral	0	0	0	0	0	0	0	0	0	0	0	0	0	0	0	0	0	0	0	0	0	0	0	0	0	0	0	0	0	0	0	0	0	0	0	0	0	0	0	0	0	0	0	0	0	0	0	0	0
d__Bacteria;p__Firmicutes;c__Negativicutes;o__Veillonellales-Selenomonadales;f__Veillonellaceae;g__Dialister;s__uncultured_bacterium	0	0	0	0	0	8	0	0	0	0	0	0	0	0	0	0	0	0	0	0	0	0	0	0	0	0	0	0	0	0	0	0	0	0	0	0	0	0	0	0	0	0	0	0	0	0	0	0	0
d__Bacteria;p__Proteobacteria;c__Alphaproteobacteria;o__Rhodobacterales;f__Rhodobacteraceae;g__Lutimaribacter;s__uncultured_bacterium	0	0	0	0	0	0	0	0	0	0	0	0	0	0	0	0	0	0	0	0	0	0	0	0	0	0	0	0	0	0	0	0	0	0	0	0	0	0	0	0	0	0	6	0	0	0	0	0	0
d__Bacteria;p__Actinobacteriota;c__Coriobacteriia;o__Coriobacteriales;f__Coriobacteriaceae;g__Collinsella;s__Collinsella_aerofaciens	0	0	0	0	0	0	0	0	0	0	0	0	0	0	0	0	0	0	0	0	0	0	0	0	0	0	0	0	0	0	0	0	0	0	0	0	0	0	0	0	0	0	0	0	0	0	0	0	0
d__Bacteria;p__Actinobacteriota;c__Actinobacteria;o__Micrococcales;f__Micrococcaceae;g__Kocuria;s__Rothia_kristinae	0	0	0	0	0	0	0	0	0	0	0	0	0	0	0	0	0	0	0	0	0	0	0	0	0	0	0	0	0	0	0	0	0	0	0	0	0	0	0	0	0	0	0	0	0	0	0	61	0
d__Bacteria;p__Firmicutes;c__Clostridia;o__Peptostreptococcales-Tissierellales;f__Family_XI;g__Anaerococcus;__	0	0	0	0	0	0	0	0	0	0	0	0	0	0	0	0	0	0	0	0	0	0	0	0	0	0	0	0	0	0	0	0	0	0	0	0	0	0	0	0	0	0	0	0	0	0	0	0	0
d__Bacteria;p__Campylobacterota;c__Campylobacteria;o__Campylobacterales;f__Campylobacteraceae;g__Campylobacter;s__Campylobacter_curvus	0	0	0	2	0	0	0	0	1	9	0	0	0	0	0	0	0	0	0	0	0	0	0	0	1	0	0	1	0	0	0	0	0	0	4	0	0	0	0	0	0	0	0	1	0	0	1	0	0
d__Bacteria;p__Proteobacteria;c__Gammaproteobacteria;o__Pseudomonadales;f__Pseudomonadaceae;g__Pseudomonas;s__uncultured_Klebsiella	0	0	0	0	0	0	0	0	0	0	0	0	0	0	0	0	0	0	0	0	0	0	0	0	0	0	0	0	0	0	0	0	0	0	0	18	0	0	0	0	0	0	0	0	0	0	0	0	0
d__Bacteria;p__Firmicutes;c__Clostridia;o__Lachnospirales;f__Lachnospiraceae;g__Butyrivibrio;s__Firmicutes_oral	0	0	0	0	0	0	0	0	0	0	0	0	0	0	0	0	0	1	0	0	0	0	0	0	0	0	5	7	0	0	0	0	0	0	0	0	0	0	0	0	0	0	0	0	0	0	0	0	5
d__Bacteria;p__Proteobacteria;c__Gammaproteobacteria;o__Burkholderiales;f__Comamonadaceae;g__Delftia;s__Delftia_sp.	0	0	0	0	0	0	0	0	0	0	0	0	0	0	0	0	0	0	0	0	0	0	0	0	0	0	0	0	0	0	0	0	0	0	0	0	0	0	0	0	0	0	0	0	0	0	0	0	0
d__Bacteria;p__Cyanobacteria;c__Cyanobacteriia;o__Chloroplast;f__Chloroplast;g__Chloroplast;s__Cicer_arietinum	0	0	0	0	0	0	0	0	0	0	0	0	0	0	0	0	0	0	0	0	0	0	0	0	0	0	0	0	0	0	0	0	0	0	0	0	0	0	0	0	0	0	0	0	0	0	0	0	0
d__Bacteria;p__Spirochaetota;c__Spirochaetia;o__Spirochaetales;f__Spirochaetaceae;g__Treponema;s__Treponema_parvum	0	0	0	0	0	0	0	0	0	0	0	0	0	0	0	0	0	0	0	0	0	0	0	0	0	0	0	0	0	0	0	0	0	0	0	0	0	0	0	0	0	0	0	0	0	0	0	0	0
d__Bacteria;p__Proteobacteria;c__Gammaproteobacteria;o__Pseudomonadales;f__Moraxellaceae;g__Moraxella;s__Moraxella_catarrhalis	0	0	0	0	0	0	0	0	0	0	0	0	0	0	0	0	23	0	0	0	0	0	0	0	0	0	0	0	0	0	0	0	0	0	0	0	0	0	0	0	0	0	0	0	0	0	0	0	0
d__Bacteria;p__Campylobacterota;c__Campylobacteria;o__Campylobacterales;f__Campylobacteraceae;g__Campylobacter;__	0	0	0	0	0	0	0	0	0	0	0	0	0	0	0	0	0	0	0	0	0	0	0	0	0	0	0	0	0	0	0	0	0	0	0	0	0	0	0	0	0	0	0	19	0	0	0	0	0
d__Bacteria;p__Firmicutes;c__Bacilli;o__Lactobacillales;f__Carnobacteriaceae;g__Granulicatella;s__Granulicatella_sp.	0	0	0	0	0	0	0	0	0	0	0	0	0	0	0	0	0	0	0	0	0	0	0	0	0	0	0	0	0	0	0	0	0	0	0	0	0	0	0	0	0	0	0	0	0	0	0	0	0
d__Bacteria;p__Firmicutes;c__Bacilli;o__Lactobacillales;f__Lactobacillaceae;g__Leuconostoc;s__Leuconostoc_carnosum	0	0	0	0	0	0	0	0	0	0	0	0	0	2	0	0	0	0	0	0	6	0	0	0	0	0	0	0	0	0	0	0	0	0	0	0	0	0	0	0	0	0	0	0	0	0	0	0	0
d__Bacteria;p__Bacteroidota;c__Bacteroidia;o__Sphingobacteriales;f__Lentimicrobiaceae;g__Lentimicrobium;s__Bacteroidales_genomosp.	0	0	0	0	0	0	12	0	0	0	0	0	0	0	0	0	0	0	0	0	0	0	0	0	0	0	0	0	0	0	0	0	0	0	0	0	0	0	0	0	0	0	0	0	0	0	0	0	0
d__Bacteria;p__Proteobacteria;c__Gammaproteobacteria;o__Burkholderiales;f__Burkholderiaceae;g__Cupriavidus;__	0	0	0	0	0	0	0	0	0	0	0	0	0	0	0	0	0	0	0	0	0	0	0	0	0	0	0	0	0	0	0	0	0	0	0	0	0	0	0	0	0	0	0	0	0	0	0	3554	0
d__Bacteria;p__Patescibacteria;c__Saccharimonadia;o__Saccharimonadales;f__Saccharimonadaceae;g__TM7x;__	0	0	0	0	0	0	0	0	0	0	0	0	0	0	0	0	0	0	0	0	0	0	0	0	0	0	0	0	0	0	0	0	0	0	0	0	0	0	0	0	0	0	0	0	0	0	0	0	0
d__Bacteria;p__Proteobacteria;c__Gammaproteobacteria;o__Burkholderiales;f__Neisseriaceae;g__uncultured;s__uncultured_bacterium	0	0	0	0	0	0	0	0	0	0	0	0	0	0	0	0	0	0	0	0	0	0	0	0	0	0	0	0	0	0	0	0	0	0	0	0	0	0	5	0	0	0	0	0	0	0	0	0	0
d__Bacteria;p__Fusobacteriota;c__Fusobacteriia;o__Fusobacteriales;f__Leptotrichiaceae;g__Leptotrichia;s__Leptotrichia_trevisanii	0	0	0	0	0	0	0	0	0	0	0	0	0	10	0	0	0	0	0	0	0	0	0	0	0	0	0	0	0	0	0	0	0	0	0	0	0	0	0	0	0	0	0	0	0	0	0	0	0
d__Bacteria;p__Proteobacteria;c__Gammaproteobacteria;o__Pseudomonadales;f__Moraxellaceae;g__Moraxella;s__Moraxella_nonliquefaciens	0	0	0	0	0	0	0	0	0	0	0	0	0	0	0	0	0	0	0	0	0	0	0	0	0	0	0	0	0	0	0	0	0	0	0	0	0	0	0	0	0	0	0	0	0	0	0	0	0
d__Bacteria;p__Firmicutes;c__Clostridia;o__Lachnospirales;f__Lachnospiraceae;g__Howardella;__	0	0	0	0	0	0	0	0	0	0	0	0	0	0	0	0	0	0	0	0	0	0	0	0	0	0	0	0	0	0	0	0	0	0	0	0	0	0	9	0	0	0	0	0	0	0	0	0	0
d__Bacteria;p__Firmicutes;c__Clostridia;o__Lachnospirales;f__Lachnospiraceae;g__Agathobacter;s__[Eubacterium]_rectale	0	0	0	0	0	0	0	0	0	0	0	0	0	0	0	0	0	0	0	0	0	0	0	0	0	0	0	0	0	0	0	0	0	0	0	0	0	0	0	0	0	0	0	0	0	0	0	0	0
[truncated: 78 more columns]

## Sheet: Supp Table 3
Supplementary Table 3: Relative abundance of Taxa, grouped by HPV infection status
#OTU ID	HPV - Positive	HPV-Negative
d__Bacteria;p__Firmicutes;c__Bacilli;o__Lactobacillales;f__Streptococcaceae;g__Streptococcus;s__Streptococcus_parasanguinis	0.0529682	0.0674975
d__Bacteria;p__Bacteroidota;c__Bacteroidia;o__Bacteroidales;f__Porphyromonadaceae;g__Porphyromonas;s__Porphyromonas_pasteri	0.0162435	0.0162453
d__Bacteria;p__Bacteroidota;c__Bacteroidia;o__Flavobacteriales;f__Flavobacteriaceae;g__Capnocytophaga;s__Capnocytophaga_gingivalis	0.00403177	0.00506881
d__Bacteria;p__Bacteroidota;c__Bacteroidia;o__Bacteroidales;f__Tannerellaceae;g__Tannerella;s__Tannerella_forsythia	0.000314466	0.000338319
d__Bacteria;p__Proteobacteria;c__Gammaproteobacteria;o__Burkholderiales;f__Neisseriaceae;g__Kingella;s__uncultured_bacterium	0.00072502	0.000927391
d__Bacteria;p__Bacteroidota;c__Bacteroidia;o__Bacteroidales;f__Prevotellaceae;g__Prevotella;s__Prevotella_intermedia	0.00335334	0.00112342
d__Bacteria;p__Firmicutes;c__Clostridia;o__Lachnospirales;f__Lachnospiraceae;g__Oribacterium;s__uncultured_organism	0.0304547	0.0301223
d__Bacteria;p__Firmicutes;c__Bacilli;o__Lactobacillales;f__Streptococcaceae;g__Streptococcus;s__Streptococcus_infantis	0.0845526	0.102585
d__Bacteria;p__Firmicutes;c__Negativicutes;o__Veillonellales-Selenomonadales;f__Selenomonadaceae;g__Selenomonas;__	0.00038823	0.00118013
d__Bacteria;p__Bacteroidota;c__Bacteroidia;o__Bacteroidales;f__Prevotellaceae;g__Prevotella_7;s__Prevotella_melaninogenica	0.0515181	0.0590077
d__Bacteria;p__Bacteroidota;c__Bacteroidia;o__Sphingobacteriales;f__Lentimicrobiaceae;g__Lentimicrobium;s__unidentified	0.000164027	7.96044e-05
d__Bacteria;p__Bacteroidota;c__Bacteroidia;o__Bacteroidales;f__Prevotellaceae;g__Alloprevotella;s__Alloprevotella_rava	0.00189068	0.00386977
d__Bacteria;p__Firmicutes;c__Negativicutes;o__Veillonellales-Selenomonadales;f__Veillonellaceae;g__Dialister;s__Dialister_invisus	0.00132483	0.00220106
d__Bacteria;p__Firmicutes;c__Clostridia;o__Lachnospirales;f__Lachnospiraceae;g__Stomatobaculum;__	0.00178683	0.002214
d__Bacteria;p__Proteobacteria;c__Gammaproteobacteria;o__Enterobacterales;f__Pasteurellaceae;g__Haemophilus;s__Haemophilus_parainfluenzae	0.0655323	0.0634944
d__Bacteria;p__Firmicutes;c__Bacilli;o__Lactobacillales;f__Streptococcaceae;g__Streptococcus;s__Streptococcus_anginosus	0.000527993	0.00064579
d__Bacteria;p__Firmicutes;c__Clostridia;o__Clostridia_UCG-014;f__Clostridia_UCG-014;g__Clostridia_UCG-014;s__Clostridiales_bacterium	0.00443553	0.00409564
d__Bacteria;p__Firmicutes;c__Clostridia;o__Lachnospirales;f__Lachnospiraceae;g__Butyrivibrio;s__unidentified	0.00288164	0.00344985
d__Bacteria;p__Firmicutes;c__Negativicutes;o__Veillonellales-Selenomonadales;f__Veillonellaceae;g__Veillonella;s__Veillonella_dispar	0.0769715	0.0821069
d__Bacteria;p__Bacteroidota;c__Bacteroidia;o__Bacteroidales;f__Prevotellaceae;g__Prevotella;s__Prevotella_salivae	0.00665717	0.0068211
d__Bacteria;p__Actinobacteriota;c__Actinobacteria;o__Actinomycetales;f__Actinomycetaceae;g__Actinomyces;s__Schaalia_odontolytica	0.00644656	0.00683503
d__Bacteria;p__Bacteroidota;c__Bacteroidia;o__Bacteroidales;f__Prevotellaceae;g__Prevotella_7;__	0.00567398	0.00704598
d__Bacteria;p__Campylobacterota;c__Campylobacteria;o__Campylobacterales;f__Campylobacteraceae;g__Campylobacter;s__Campylobacter_gracilis	0.00103657	0.00157318
d__Bacteria;p__Firmicutes;c__Negativicutes;o__Veillonellales-Selenomonadales;f__Selenomonadaceae;g__Selenomonas;s__Selenomonas_artemidis	0.000279526	0.000632855
d__Bacteria;p__Firmicutes;c__Negativicutes;o__Veillonellales-Selenomonadales;f__Selenomonadaceae;g__Selenomonas;s__Selenomonas_sp.	0.00983484	0.0100003
d__Bacteria;p__Bacteroidota;c__Bacteroidia;o__Bacteroidales;f__Prevotellaceae;g__Prevotella;s__Prevotella_loescheii	0.000856047	0.00178413
d__Bacteria;p__Firmicutes;c__Negativicutes;o__Veillonellales-Selenomonadales;f__Selenomonadaceae;g__Selenomonas;s__Selenomonas_sputigena	0.00190233	0.00227171
d__Bacteria;p__Firmicutes;c__Clostridia;o__Peptostreptococcales-Tissierellales;f__Anaerovoracaceae;g__Mogibacterium;s__Mogibacterium_diversum	0.000833724	0.000990079
d__Bacteria;p__Bacteroidota;c__Bacteroidia;o__Flavobacteriales;f__Flavobacteriaceae;g__Capnocytophaga;s__Capnocytophaga_ochracea	0.000400848	0.000374141
d__Bacteria;p__Bacteroidota;c__Bacteroidia;o__Bacteroidales;f__Prevotellaceae;g__Alloprevotella;s__uncultured_Bacteroidetes	0.0144499	0.0184394
d__Bacteria;p__Campylobacterota;c__Campylobacteria;o__Campylobacterales;f__Campylobacteraceae;g__Campylobacter;s__Campylobacter_concisus	0.0254989	0.0214802
d__Bacteria;p__Bacteroidota;c__Bacteroidia;o__Bacteroidales;f__Prevotellaceae;g__Prevotella;__	0.000503728	0.000836841
d__Bacteria;p__Actinobacteriota;c__Actinobacteria;o__Micrococcales;f__Micrococcaceae;g__Rothia;__	0.0207693	0.0179538
d__Bacteria;p__Campylobacterota;c__Campylobacteria;o__Campylobacterales;f__Campylobacteraceae;g__Campylobacter;s__unidentified	0.00272635	0.00180005
d__Bacteria;p__Fusobacteriota;c__Fusobacteriia;o__Fusobacteriales;f__Fusobacteriaceae;g__Fusobacterium;s__Fusobacterium_nucleatum	0.00170918	0.00232644
d__Bacteria;p__Firmicutes;c__Clostridia;o__Lachnospirales;f__Lachnospiraceae;g__Catonella;__	0.00208674	0.00195727
d__Bacteria;p__Bacteroidota;c__Bacteroidia;o__Bacteroidales;f__Paludibacteraceae;g__F0058;s__uncultured_bacterium	0.000296025	0.000580117
d__Bacteria;p__Bacteroidota;c__Bacteroidia;o__Bacteroidales;f__Prevotellaceae;g__Alloprevotella;s__Alloprevotella_tannerae	0.00590983	0.00363593
d__Bacteria;p__Proteobacteria;c__Gammaproteobacteria;o__Burkholderiales;f__Burkholderiaceae;g__Lautropia;s__Lautropia_sp.	0.00324754	0.00265779
d__Bacteria;p__Proteobacteria;c__Gammaproteobacteria;o__Enterobacterales;f__Yersiniaceae;g__Serratia;s__Serratia_nematodiphila	0	0.00442799
d__Bacteria;p__Bacteroidota;c__Bacteroidia;o__Bacteroidales;f__Prevotellaceae;g__Prevotella_7;s__Prevotella_sp.	0.00201297	0.00181995
d__Bacteria;p__Firmicutes;c__Clostridia;o__Lachnospirales;f__Lachnospiraceae;g__Lachnoanaerobaculum;s__uncultured_organism	0.00340575	0.0031782
d__Bacteria;p__Bacteroidota;c__Bacteroidia;o__Bacteroidales;f__Prevotellaceae;g__Alloprevotella;s__uncultured_Prevotellaceae	0.000250408	0.000157219
d__Bacteria;p__Bacteroidota;c__Bacteroidia;o__Bacteroidales;f__Prevotellaceae;g__Prevotella;s__Prevotella_oris	0.00226144	0.002414
d__Bacteria;p__Bacteroidota;c__Bacteroidia;o__Flavobacteriales;f__Flavobacteriaceae;g__Capnocytophaga;s__Capnocytophaga_haemolytica	3.10584e-05	8.75648e-05
d__Bacteria;p__Firmicutes;c__Bacilli;o__Lactobacillales;f__Streptococcaceae;g__Streptococcus;__	0.00749672	0.00625292
d__Bacteria;p__Firmicutes;c__Clostridia;o__Lachnospirales;f__Lachnospiraceae;g__Catonella;s__uncultured_bacterium	0.00179168	0.00130551
d__Bacteria;p__Firmicutes;c__Clostridia;o__Peptostreptococcales-Tissierellales;f__Family_XI;g__Parvimonas;s__Parvimonas_micra	0.0011346	0.00108162
d__Bacteria;p__Proteobacteria;c__Gammaproteobacteria;o__Burkholderiales;f__Neisseriaceae;g__Alysiella;s__uncultured_bacterium	0.000313496	0.000172144
d__Bacteria;p__Bacteroidota;c__Bacteroidia;o__Bacteroidales;f__Porphyromonadaceae;g__Porphyromonas;s__unidentified	0.00271567	0.00210056
d__Bacteria;p__Bacteroidota;c__Bacteroidia;o__Bacteroidales;f__Prevotellaceae;g__Prevotella_7;s__Prevotella_jejuni	0.0168754	0.0134581
d__Bacteria;p__Firmicutes;c__Negativicutes;o__Veillonellales-Selenomonadales;f__Veillonellaceae;g__Veillonella;__	0.0333606	0.0321651
d__Bacteria;p__Fusobacteriota;c__Fusobacteriia;o__Fusobacteriales;f__Fusobacteriaceae;g__Fusobacterium;s__Fusobacterium_periodonticum	0.00473155	0.00455536
d__Bacteria;p__Firmicutes;c__Negativicutes;o__Veillonellales-Selenomonadales;f__Selenomonadaceae;__;__	0.000257202	0.000699523
d__Bacteria;p__Firmicutes;c__Negativicutes;o__Veillonellales-Selenomonadales;f__Veillonellaceae;g__Megasphaera;s__Megasphaera_micronuciformis	0.00771413	0.00888385
d__Bacteria;p__Bacteroidota;c__Bacteroidia;o__Bacteroidales;f__Porphyromonadaceae;g__Porphyromonas;s__uncultured_bacterium	0.000203821	0.000590067
d__Bacteria;p__Firmicutes;c__Clostridia;o__Lachnospirales;f__Lachnospiraceae;g__Oribacterium;s__Oribacterium_sp.	4.46465e-05	3.98022e-05
d__Bacteria;p__Fusobacteriota;c__Fusobacteriia;o__Fusobacteriales;f__Leptotrichiaceae;g__Leptotrichia;s__uncultured_bacterium	0.0004222	0.000342299
d__Bacteria;p__Bacteroidota;c__Bacteroidia;o__Bacteroidales;f__Porphyromonadaceae;g__Porphyromonas;__	0.000358142	0.000969183
d__Bacteria;p__Proteobacteria;c__Gammaproteobacteria;o__Pseudomonadales;f__Pseudomonadaceae;g__Pseudomonas;s__Pseudomonas_reactans	0.00990472	0
d__Bacteria;p__Firmicutes;c__Clostridia;o__Peptostreptococcales-Tissierellales;f__Peptostreptococcaceae;g__Peptostreptococcus;s__Peptostreptococcus_stomatis	0.00232065	0.00292447
d__Bacteria;p__Firmicutes;c__Bacilli;o__Lactobacillales;f__Lactobacillaceae;g__Ligilactobacillus;s__Lactobacillus_phage	0	9.1545e-05
d__Bacteria;p__Proteobacteria;c__Gammaproteobacteria;o__Enterobacterales;f__Pasteurellaceae;g__Aggregatibacter;s__uncultured_bacterium	0.00317669	0.00527379
d__Bacteria;p__Firmicutes;c__Negativicutes;o__Veillonellales-Selenomonadales;f__Selenomonadaceae;g__Selenomonas;s__Schwartzia_sp.	0.000140733	0.000114431
d__Bacteria;p__Bacteroidota;c__Bacteroidia;o__Bacteroidales;f__Prevotellaceae;g__Prevotella_7;s__Prevotella_histicola	0.016986	0.0203429
d__Bacteria;p__Firmicutes;c__Negativicutes;o__Veillonellales-Selenomonadales;f__Selenomonadaceae;g__Selenomonas;s__Selenomonas_noxia	0.000805577	0.000995055
d__Bacteria;p__Proteobacteria;c__Gammaproteobacteria;o__Burkholderiales;f__Neisseriaceae;g__Neisseria;__	0.00161115	0.00556833
d__Bacteria;p__Bacteroidota;c__Bacteroidia;o__Bacteroidales;f__Prevotellaceae;g__Prevotella;s__Prevotella_pallens	0.0114256	0.00940824
d__Bacteria;p__Firmicutes;c__Clostridia;o__Clostridia_UCG-014;f__Clostridia_UCG-014;g__Clostridia_UCG-014;s__uncultured_bacterium	0.00334654	0.00313641
d__Bacteria;p__Firmicutes;c__Clostridia;o__Lachnospirales;f__Lachnospiraceae;g__Stomatobaculum;s__uncultured_bacterium	0.00297675	0.00304089
d__Bacteria;p__Firmicutes;c__Clostridia;o__Peptostreptococcales-Tissierellales;f__Family_XI;g__Parvimonas;__	0.00117245	0.000694548
d__Bacteria;p__Patescibacteria;c__Saccharimonadia;o__Saccharimonadales;f__Saccharimonadaceae;g__Saccharimonadaceae;s__uncultured_bacterium	0.00016888	0.000106471
d__Bacteria;p__Proteobacteria;c__Gammaproteobacteria;o__Burkholderiales;f__Neisseriaceae;g__Neisseria;s__Neisseria_perflava	0.0922862	0.0757316
d__Bacteria;p__Firmicutes;c__Clostridia;o__Peptostreptococcales-Tissierellales;f__Peptostreptococcaceae;g__Filifactor;s__Filifactor_alocis	0.000352319	0.000294536
d__Bacteria;p__Firmicutes;c__Bacilli;o__Erysipelotrichales;f__Erysipelotrichaceae;g__Solobacterium;s__Solobacterium_moorei	0.000696873	0.000575142
d__Bacteria;p__Bacteroidota;c__Bacteroidia;o__Flavobacteriales;f__Flavobacteriaceae;g__Capnocytophaga;__	0.000158204	0.000193041
d__Bacteria;p__Bacteroidota;c__Bacteroidia;o__Flavobacteriales;f__Flavobacteriaceae;g__Capnocytophaga;s__Capnocytophaga_granulosa	0.00246041	0.00444192
d__Bacteria;p__Firmicutes;c__Negativicutes;o__Veillonellales-Selenomonadales;f__Veillonellaceae;g__Veillonella;s__Veillonella_sp.	0.000570698	0.00108461
d__Bacteria;p__Firmicutes;c__Bacilli;o__Paenibacillales;f__Paenibacillaceae;g__Paenibacillus;s__Paenibacillus_tylopili	0	0.000232843
d__Bacteria;p__Firmicutes;c__Bacilli;o__Lactobacillales;f__Carnobacteriaceae;g__Granulicatella;__	0.00399974	0.00488273
d__Bacteria;p__Firmicutes;c__Clostridia;o__Peptostreptococcales-Tissierellales;f__Family_XI;g__Peptoniphilus;s__Peptoniphilus_lacrimalis	2.91173e-06	1.39308e-05
d__Bacteria;p__Firmicutes;c__Clostridia;o__Lachnospirales;f__Lachnospiraceae;g__Dorea;s__uncultured_organism	0	2.88566e-05
d__Bacteria;p__Firmicutes;c__Bacilli;o__Lactobacillales;f__Lactobacillaceae;g__Limosilactobacillus;s__Lactobacillus_vaginalis	8.73518e-06	0.000475636
d__Bacteria;p__Firmicutes;c__Negativicutes;o__Veillonellales-Selenomonadales;f__Selenomonadaceae;g__uncultured;__	0.000271761	0.00157418
d__Bacteria;p__Firmicutes;c__Clostridia;o__Lachnospirales;f__Lachnospiraceae;g__Oribacterium;__	0.00257494	0.00217718
d__Bacteria;p__Firmicutes;c__Clostridia;o__Peptostreptococcales-Tissierellales;f__Peptostreptococcaceae;g__[Eubacterium]_yurii_group;s__uncultured_bacterium	0.000567786	0.0008249
d__Bacteria;p__Bacteroidota;c__Bacteroidia;o__Flavobacteriales;f__Flavobacteriaceae;g__Capnocytophaga;s__Capnocytophaga_sputigena	0.00107054	0.00177916
d__Bacteria;p__Firmicutes;c__Bacilli;o__Staphylococcales;f__Gemellaceae;g__Gemella;s__uncultured_organism	0.0269917	0.0254784
d__Bacteria;p__Firmicutes;c__Bacilli;o__Lactobacillales;f__Aerococcaceae;g__Abiotrophia;s__uncultured_bacterium	0.000975428	0.00103088
d__Bacteria;p__Spirochaetota;c__Spirochaetia;o__Spirochaetales;f__Spirochaetaceae;g__Treponema;s__Treponema_denticola	0.000190233	0.000151248
d__Bacteria;p__Bacteroidota;c__Bacteroidia;o__Flavobacteriales;f__Weeksellaceae;g__Bergeyella;s__uncultured_bacterium	0.00138404	0.0067196
d__Bacteria;p__Proteobacteria;c__Gammaproteobacteria;o__Burkholderiales;f__Neisseriaceae;g__Neisseria;s__Neisseria_sicca	0.00928452	0.0100889
d__Bacteria;p__Proteobacteria;c__Gammaproteobacteria;o__Enterobacterales;f__Pasteurellaceae;g__Haemophilus;s__Haemophilus_sp.	0.00342128	0.00377126
d__Bacteria;p__Firmicutes;c__Clostridia;o__Lachnospirales;f__Lachnospiraceae;g__Johnsonella;s__uncultured_bacterium	0.000279526	0.000226872
d__Bacteria;p__Firmicutes;c__Bacilli;o__Lactobacillales;f__Streptococcaceae;g__Streptococcus;s__Streptococcus_gordonii	0.0013326	0.00226673
d__Bacteria;p__Fusobacteriota;c__Fusobacteriia;o__Fusobacteriales;f__Fusobacteriaceae;g__Fusobacterium;__	0.000142675	0.000188065
d__Bacteria;p__Bacteroidota;c__Bacteroidia;o__Bacteroidales;f__Prevotellaceae;g__Prevotella;s__Prevotella_oulorum	0.000834695	0.00134332
d__Bacteria;p__Proteobacteria;c__Gammaproteobacteria;o__Burkholderiales;f__Neisseriaceae;g__Neisseria;s__Neisseria_elongata	0.00178877	0.00262197
d__Bacteria;p__Bacteroidota;c__Bacteroidia;o__Bacteroidales;f__Porphyromonadaceae;g__Porphyromonas;s__Porphyromonas_catoniae	7.86166e-05	0.000233838
d__Bacteria;p__Actinobacteriota;c__Actinobacteria;o__Actinomycetales;f__Actinomycetaceae;g__Actinomyces;__	0.000310584	0.000519418
d__Bacteria;p__Firmicutes;c__Negativicutes;o__Veillonellales-Selenomonadales;f__Selenomonadaceae;g__Selenomonas;s__Selenomonas_infelix	0.000133939	0.000167169
d__Bacteria;p__Bacteroidota;c__Bacteroidia;o__Bacteroidales;f__Prevotellaceae;g__Prevotella;s__unidentified_eubacterium	0.000299908	0.000139308
d__Bacteria;p__Firmicutes;c__Negativicutes;o__Veillonellales-Selenomonadales;f__Selenomonadaceae;g__Centipeda;s__uncultured_bacterium	0.000135881	0.000147268
d__Bacteria;p__Firmicutes;c__Clostridia;o__Lachnospirales;f__Lachnospiraceae;g__uncultured;s__Eubacterium_sp.	0.00133454	0.00147268
d__Bacteria;p__Bacteroidota;c__Bacteroidia;o__Bacteroidales;f__Prevotellaceae;g__Prevotella_7;s__Prevotella_fusca	9.22046e-05	3.08467e-05
d__Bacteria;p__Proteobacteria;c__Alphaproteobacteria;o__Caulobacterales;f__Caulobacteraceae;g__uncultured;__	4.65876e-05	6.46785e-05
d__Bacteria;p__Proteobacteria;c__Gammaproteobacteria;o__Enterobacterales;f__Pasteurellaceae;g__Haemophilus;s__Haemophilus_sputorum	0.00244876	0.00224186
d__Bacteria;p__Bacteroidota;c__Bacteroidia;o__Bacteroidales;f__Prevotellaceae;g__Prevotella_7;s__Prevotella_denticola	0.00131707	0.00178911
d__Bacteria;p__Firmicutes;c__Negativicutes;o__Veillonellales-Selenomonadales;f__Selenomonadaceae;g__uncultured;s__uncultured_Selenomonas	0.000701726	0.00559619
d__Bacteria;p__Firmicutes;c__Clostridia;o__Peptostreptococcales-Tissierellales;f__Anaerovoracaceae;g__uncultured;s__uncultured_bacterium	3.78524e-05	4.67676e-05
d__Bacteria;p__Firmicutes;c__Clostridia;o__Peptostreptococcales-Tissierellales;f__Anaerovoracaceae;g__[Eubacterium]_nodatum_group;s__Eubacterium_sulci	0.00868665	0.0060559
d__Bacteria;p__Spirochaetota;c__Spirochaetia;o__Spirochaetales;f__Spirochaetaceae;g__Treponema;s__uncultured_bacterium	0.00032126	0.000120402
d__Bacteria;p__Firmicutes;c__Bacilli;o__Lactobacillales;f__Carnobacteriaceae;g__Granulicatella;s__uncultured_organism	0.0128533	0.013085
d__Bacteria;p__Firmicutes;c__Clostridia;o__Peptostreptococcales-Tissierellales;f__Family_XI;g__Parvimonas;s__Peptostreptococcus_sp.	0.000453259	0.000289561
d__Bacteria;p__Bacteroidota;c__Bacteroidia;o__Flavobacteriales;f__Flavobacteriaceae;g__Capnocytophaga;s__Capnocytophaga_sp.	0.000156263	0.000288566
d__Bacteria;p__Bacteroidota;c__Bacteroidia;o__Bacteroidales;f__Tannerellaceae;g__Tannerella;s__Tannerella_sp.	0.00096184	0.00100003
d__Bacteria;p__Proteobacteria;c__Gammaproteobacteria;o__Burkholderiales;f__Neisseriaceae;g__Neisseria;s__uncultured_bacterium	0.000288261	0.00172045
d__Bacteria;p__Fusobacteriota;c__Fusobacteriia;o__Fusobacteriales;f__Leptotrichiaceae;g__Leptotrichia;__	0.000644462	0.00107068
d__Bacteria;p__Proteobacteria;c__Gammaproteobacteria;o__Enterobacterales;f__Pasteurellaceae;g__Haemophilus;s__Haemophilus_pittmaniae	0.000122292	0.000131347
d__Bacteria;p__Bacteroidota;c__Bacteroidia;o__Bacteroidales;f__Prevotellaceae;g__Prevotella_7;s__Prevotella_genomosp.	0.000428994	0.00054728
d__Bacteria;p__Firmicutes;c__Bacilli;o__Lactobacillales;f__Streptococcaceae;g__Streptococcus;s__Streptococcus_salivarius	0.0439117	0.0417873
d__Bacteria;p__Actinobacteriota;c__Actinobacteria;o__Actinomycetales;f__Actinomycetaceae;g__Actinomyces;s__Actinomyces_lingnae	0.000339701	0.000400012
d__Bacteria;p__Actinobacteriota;c__Actinobacteria;o__Micrococcales;f__Micrococcaceae;g__Rothia;s__Rothia_aeria	0.00249147	0.00164383
d__Bacteria;p__Actinobacteriota;c__Actinobacteria;o__Corynebacteriales;f__Corynebacteriaceae;g__Corynebacterium;s__Corynebacterium_matruchotii	0.000461023	0.000602008
d__Bacteria;p__Proteobacteria;c__Gammaproteobacteria;o__Enterobacterales;f__Enterobacteriaceae;g__Klebsiella;s__Klebsiella_oxytoca	0	4.67676e-05
d__Bacteria;p__Bacteroidota;c__Bacteroidia;o__Bacteroidales;f__Prevotellaceae;g__Prevotella;s__Prevotella_nanceiensis	0.00435109	0.00320308
d__Bacteria;p__Firmicutes;c__Clostridia;o__Lachnospirales;f__Lachnospiraceae;g__Howardella;s__Eubacterium_sp.	3.00878e-05	1.59209e-05
d__Bacteria;p__Fusobacteriota;c__Fusobacteriia;o__Fusobacteriales;f__Leptotrichiaceae;g__Leptotrichia;s__Leptotrichia_sp.	0.000477523	0.00072042
d__Bacteria;p__Campylobacterota;c__Campylobacteria;o__Campylobacterales;f__Campylobacteraceae;g__Campylobacter;s__Campylobacter_showae	0.00225562	0.00261699
d__Bacteria;p__Actinobacteriota;c__Actinobacteria;o__Actinomycetales;f__Actinomycetaceae;g__Actinomyces;s__Actinomyces_johnsonii	2.13527e-05	3.78121e-05
d__Bacteria;p__Proteobacteria;c__Gammaproteobacteria;o__Cardiobacteriales;f__Cardiobacteriaceae;g__Cardiobacterium;s__uncultured_bacterium	0.000761901	0.00090948
d__Bacteria;p__Bacteroidota;c__Bacteroidia;o__Bacteroidales;f__Prevotellaceae;g__Prevotella_7;s__Prevotella_buccae	0.000102881	0.000106471
d__Bacteria;p__Proteobacteria;c__Gammaproteobacteria;o__Burkholderiales;f__Neisseriaceae;g__Neisseria;s__Neisseria_oralis	0.00275546	0.00239012
d__Bacteria;p__Actinobacteriota;c__Coriobacteriia;o__Coriobacteriales;f__Atopobiaceae;g__Atopobium;s__Lancefieldella_parvula	0.00646888	0.00762908
d__Bacteria;p__Bacteroidota;c__Bacteroidia;o__Flavobacteriales;f__Flavobacteriaceae;g__Capnocytophaga;s__Capnocytophaga_leadbetteri	0.00161018	0.00361603
d__Bacteria;p__Proteobacteria;c__Gammaproteobacteria;o__Burkholderiales;f__Comamonadaceae;g__Comamonas;s__Ottowia_sp.	0.000228085	0.000344289
d__Bacteria;p__Bacteroidota;c__Bacteroidia;o__Bacteroidales;f__Tannerellaceae;g__Tannerella;s__Bacteroides_sp.	4.94993e-05	5.97033e-05
d__Bacteria;p__Bacteroidota;c__Bacteroidia;o__Flavobacteriales;f__Weeksellaceae;g__Bergeyella;s__uncultured_Bergeyella	3.97936e-05	0.000201001
d__Bacteria;p__Proteobacteria;c__Gammaproteobacteria;o__Enterobacterales;f__Enterobacteriaceae;__;__	0.0258979	0
d__Bacteria;p__Actinobacteriota;c__Actinobacteria;o__Actinomycetales;f__Actinomycetaceae;g__Actinomyces;s__uncultured_Actinomyces	4.46465e-05	0.000152243
d__Bacteria;p__Firmicutes;c__Bacilli;o__Bacillales;f__Bacillaceae;g__Bacillus;s__Bacillus_kochii	0	0.0017095
d__Bacteria;p__Firmicutes;c__Bacilli;o__Staphylococcales;f__Staphylococcaceae;g__Staphylococcus;__	2.81467e-05	0
d__Bacteria;p__Firmicutes;c__Bacilli;o__Lactobacillales;f__Streptococcaceae;g__Streptococcus;s__Streptococcus_sanguinis	0.00830812	0.00980427
d__Bacteria;p__Bacteroidota;c__Bacteroidia;o__Bacteroidales;f__Prevotellaceae;g__Prevotella_7;s__Prevotella_pleuritidis	0.000895841	0.000883608
d__Bacteria;p__Actinobacteriota;c__Coriobacteriia;o__Coriobacteriales;f__Atopobiaceae;g__Atopobium;s__Lancefieldella_rimae	0.000580404	0.000935351
d__Bacteria;p__Actinobacteriota;c__Actinobacteria;o__Actinomycetales;f__Actinomycetaceae;g__Actinomyces;s__Actinomyces_graevenitzii	0.00130251	0.000877638
d__Bacteria;p__Bacteroidota;c__Bacteroidia;o__Bacteroidales;f__Prevotellaceae;g__Prevotella;s__Prevotella_saccharolytica	3.68819e-05	8.75648e-05
d__Bacteria;p__Bacteroidota;c__Bacteroidia;o__Bacteroidales;f__Prevotellaceae;g__Prevotella;s__Prevotella_sp.	6.01757e-05	0.000160204
d__Bacteria;p__Firmicutes;c__Clostridia;o__Lachnospirales;f__Lachnospiraceae;g__Roseburia;s__Lachnospiraceae_bacterium	3.2029e-05	0
d__Bacteria;p__Actinobacteriota;c__Actinobacteria;o__Actinomycetales;f__Actinomycetaceae;g__Actinomyces;s__Actinomyces_viscosus	0.000397936	0.000929381
d__Bacteria;p__Firmicutes;c__Clostridia;o__Lachnospirales;f__Lachnospiraceae;g__Stomatobaculum;s__Eubacterium_sp.	4.85288e-05	7.46291e-05
d__Bacteria;p__Campylobacterota;c__Campylobacteria;o__Campylobacterales;f__Campylobacteraceae;g__Campylobacter;s__Campylobacter_rectus	9.22046e-05	0.000104481
d__Bacteria;p__Firmicutes;c__Bacilli;o__Staphylococcales;f__Staphylococcaceae;g__Staphylococcus;s__Staphylococcus_sp.	0.00950775	0
d__Bacteria;p__Proteobacteria;c__Gammaproteobacteria;o__Salinisphaerales;f__Solimonadaceae;g__Nevskia;s__uncultured_bacterium	2.91173e-06	7.96044e-06
d__Bacteria;p__Bacteroidota;c__Bacteroidia;o__Bacteroidales;f__Rikenellaceae;g__Rikenellaceae_RC9_gut_group;s__Bacteroidales_oral	0.000451317	0.000150253
d__Bacteria;p__Actinobacteriota;c__Actinobacteria;o__Bifidobacteriales;f__Bifidobacteriaceae;g__Scardovia;s__Scardovia_wiggsiae	9.02635e-05	0.000131347
d__Bacteria;p__Patescibacteria;c__Saccharimonadia;o__Saccharimonadales;f__Saccharimonadales;g__Saccharimonadales;s__TM7_phylum	0.000362025	0.000374141
d__Bacteria;p__Bacteroidota;c__Bacteroidia;o__Bacteroidales;f__Prevotellaceae;g__Prevotella;s__Prevotella_nigrescens	0.00319125	0.00367573
d__Bacteria;p__Actinobacteriota;c__Actinobacteria;o__Corynebacteriales;f__Corynebacteriaceae;g__Corynebacterium;s__Corynebacterium_durum	0.000126175	0.000207966
d__Bacteria;p__Firmicutes;c__Clostridia;o__Lachnospirales;f__Lachnospiraceae;g__Shuttleworthia;s__Shuttleworthia_satelles	0.000147527	0.000427873
d__Bacteria;p__Proteobacteria;c__Gammaproteobacteria;o__Enterobacterales;f__Pasteurellaceae;g__Actinobacillus;s__Haemophilus_parahaemolyticus	0.00348534	0.00270655
d__Bacteria;p__Bacteroidota;c__Bacteroidia;o__Bacteroidales;f__Prevotellaceae;g__Prevotella_7;s__Prevotella_enoeca	8.34695e-05	0
d__Bacteria;p__Spirochaetota;c__Spirochaetia;o__Spirochaetales;f__Spirochaetaceae;g__Treponema;s__Treponema_medium	0.000350378	0.000304487
d__Bacteria;p__Bacteroidota;c__Bacteroidia;o__Bacteroidales;f__Prevotellaceae;g__Prevotella;s__Prevotella_shahii	0.0021605	0.00129258
d__Bacteria;p__Firmicutes;c__Negativicutes;o__Veillonellales-Selenomonadales;f__Veillonellaceae;g__Veillonella;s__uncultured_methanogenic	0.000586227	0.000851767
d__Bacteria;p__Actinobacteriota;c__Actinobacteria;o__Actinomycetales;f__Actinomycetaceae;g__F0332;s__unidentified	6.79403e-06	0
d__Bacteria;p__Firmicutes;c__Clostridia;o__Peptostreptococcales-Tissierellales;f__Anaerovoracaceae;g__[Eubacterium]_saphenum_group;s__Eubacterium_saphenum	0.000183439	7.96044e-05
d__Bacteria;p__Spirochaetota;c__Spirochaetia;o__Spirochaetales;f__Spirochaetaceae;g__Treponema;s__Treponema_vincentii	3.8823e-06	6.96538e-06
d__Bacteria;p__Firmicutes;c__Clostridia;o__Lachnospirales;f__Lachnospiraceae;g__Lachnoanaerobaculum;s__Lachnoanaerobaculum_saburreum	9.22046e-05	0.00018309
d__Bacteria;p__Proteobacteria;c__Gammaproteobacteria;o__Cardiobacteriales;f__Cardiobacteriaceae;g__Cardiobacterium;s__Cardiobacterium_valvarum	0.000190233	0.000298516
d__Bacteria;p__Proteobacteria;c__Gammaproteobacteria;o__Burkholderiales;f__Neisseriaceae;g__Kingella;s__Neisseria_sp.	2.32938e-05	9.95055e-06
d__Bacteria;p__Firmicutes;c__Clostridia;o__Lachnospirales;f__Defluviitaleaceae;g__Defluviitaleaceae_UCG-011;s__Lachnospiraceae_bacterium	0.000230026	8.55747e-05
d__Bacteria;p__Bacteroidota;c__Bacteroidia;o__Flavobacteriales;f__Flavobacteriaceae;g__Capnocytophaga;s__uncultured_Capnocytophaga	0.000605639	0.00109456
d__Bacteria;p__Proteobacteria;c__Gammaproteobacteria;o__Enterobacterales;f__Pasteurellaceae;g__Haemophilus;__	0.00033679	0.000344289
d__Bacteria;p__Proteobacteria;c__Gammaproteobacteria;o__Burkholderiales;f__Neisseriaceae;g__Eikenella;s__Eikenella_corrodens	0.000148498	0.000428869
d__Bacteria;p__Bacteroidota;c__Bacteroidia;o__Bacteroidales;f__Prevotellaceae;g__Prevotella_7;s__Prevotella_veroralis	0.00107249	0.000467676
d__Bacteria;p__Proteobacteria;c__Gammaproteobacteria;o__Burkholderiales;f__Oxalobacteraceae;g__Massilia;s__Massilia_timonae	4.75582e-05	8.35846e-05
d__Bacteria;p__Bacteroidota;c__Bacteroidia;o__Bacteroidales;f__Prevotellaceae;g__Prevotella_7;s__Prevotella_multiformis	0.00015238	1.39308e-05
d__Bacteria;p__Firmicutes;c__Bacilli;o__Lactobacillales;f__Lactobacillaceae;g__Lactobacillus;__	9.70575e-06	1.99011e-06
d__Bacteria;p__Firmicutes;c__Negativicutes;o__Veillonellales-Selenomonadales;f__Veillonellaceae;g__Veillonella;s__Veillonella_parvula	0.000842459	0.000808979
d__Bacteria;p__Synergistota;c__Synergistia;o__Synergistales;f__Synergistaceae;g__Fretibacterium;s__Synergistales_bacterium	7.57049e-05	5.77132e-05
d__Bacteria;p__Firmicutes;c__Negativicutes;o__Veillonellales-Selenomonadales;f__Veillonellaceae;g__Anaeroglobus;s__Anaeroglobus_geminatus	0.000105793	0.000249759
d__Bacteria;p__Firmicutes;c__Clostridia;o__Peptococcales;f__Peptococcaceae;g__Peptococcus;s__uncultured_Peptococcus	0.00010191	6.26884e-05
d__Bacteria;p__Firmicutes;c__Clostridia;o__Lachnospirales;f__Lachnospiraceae;g__Johnsonella;s__uncultured_Lachnospiraceae	4.46465e-05	1.29357e-05
d__Bacteria;p__Proteobacteria;c__Gammaproteobacteria;o__Enterobacterales;f__Enterobacteriaceae;g__Klebsiella;__	0	1.39308e-05
d__Bacteria;p__Bacteroidota;c__Bacteroidia;o__Bacteroidales;f__Prevotellaceae;g__Prevotella;s__Prevotella_maculosa	9.80281e-05	0.000178115
d__Bacteria;p__Actinobacteriota;c__Actinobacteria;o__Bifidobacteriales;f__Bifidobacteriaceae;g__Parascardovia;s__Parascardovia_denticolens	4.85288e-06	1.49258e-05
d__Bacteria;p__Spirochaetota;c__Spirochaetia;o__Spirochaetales;f__Spirochaetaceae;g__Treponema;s__Treponema_socranskii	0.000126175	8.65697e-05
d__Bacteria;p__Actinobacteriota;c__Coriobacteriia;o__Coriobacteriales;f__Eggerthellaceae;g__Cryptobacterium;s__Cryptobacterium_curtum	1.55292e-05	2.18912e-05
d__Bacteria;p__Firmicutes;c__Clostridia;o__Peptostreptococcales-Tissierellales;f__Anaerovoracaceae;g__[Eubacterium]_nodatum_group;__	0.000451317	0.000428869
d__Bacteria;p__Actinobacteriota;c__Actinobacteria;o__Actinomycetales;f__Actinomycetaceae;g__Actinomyces;s__Actinomyces_naeslundii	4.75582e-05	4.77626e-05
d__Bacteria;p__Firmicutes;c__Negativicutes;o__Veillonellales-Selenomonadales;f__Selenomonadaceae;g__uncultured;s__Mitsuokella_sp.	3.59113e-05	1.8906e-05
d__Bacteria;p__Synergistota;c__Synergistia;o__Synergistales;f__Synergistaceae;g__Fretibacterium;s__Fretibacterium_fastidiosum	0.000122292	8.95549e-05
d__Bacteria;p__Patescibacteria;c__Saccharimonadia;o__Saccharimonadales;f__Saccharimonadaceae;g__Candidatus_Saccharimonas;s__uncultured_bacterium	2.71761e-05	2.08961e-05
d__Bacteria;p__Firmicutes;c__Bacilli;o__Lactobacillales;f__Streptococcaceae;g__Streptococcus;s__Streptococcus_sobrinus	1.94115e-06	0.000118411
d__Bacteria;p__Firmicutes;c__Clostridia;o__Peptostreptococcales-Tissierellales;f__Anaerovoracaceae;g__[Eubacterium]_nodatum_group;s__[Eubacterium]_nodatum	7.0852e-05	3.48269e-05
d__Bacteria;p__Proteobacteria;c__Gammaproteobacteria;o__Enterobacterales;f__Yersiniaceae;g__Serratia;s__Rahnella_aquatilis	0.0121312	0
d__Bacteria;p__Bacteroidota;c__Bacteroidia;o__Bacteroidales;f__Prevotellaceae;g__Prevotella;s__Prevotella_micans	2.23232e-05	0.000111446
d__Bacteria;p__Patescibacteria;c__Saccharimonadia;o__Saccharimonadales;f__Saccharimonadaceae;g__TM7x;s__uncultured_bacterium	0.00161407	0.00187269
d__Bacteria;p__Spirochaetota;c__Spirochaetia;o__Spirochaetales;f__Spirochaetaceae;g__Treponema;s__Treponema_genomosp.	5.82345e-05	1.09456e-05
d__Bacteria;p__Bacteroidota;c__Bacteroidia;o__Bacteroidales;f__Prevotellaceae;g__Prevotella_7;s__Prevotella_baroniae	0.000157233	0.000125377
d__Bacteria;p__Firmicutes;c__Clostridia;o__Peptostreptococcales-Tissierellales;f__Anaerovoracaceae;g__[Eubacterium]_brachy_group;s__[Eubacterium]_brachy	0.00062505	0.000436829
d__Bacteria;p__Firmicutes;c__Clostridia;o__Peptostreptococcales-Tissierellales;f__Anaerovoracaceae;g__Amnipila;__	1.35881e-05	2.18912e-05
d__Bacteria;p__Patescibacteria;c__Saccharimonadia;o__Saccharimonadales;f__Saccharimonadaceae;g__TM7a;__	1.06763e-05	2.88566e-05
d__Bacteria;p__Fusobacteriota;c__Fusobacteriia;o__Fusobacteriales;f__Leptotrichiaceae;g__Leptotrichia;s__Leptotrichia_buccalis	1.84409e-05	2.48764e-05
d__Bacteria;p__Firmicutes;c__Negativicutes;o__Veillonellales-Selenomonadales;f__Veillonellaceae;g__Dialister;s__Dialister_pneumosintes	0.000615345	0.000391056
d__Bacteria;p__Firmicutes;c__Negativicutes;o__Veillonellales-Selenomonadales;f__Selenomonadaceae;g__Selenomonas;s__Veillonellaceae_bacterium	5.33816e-05	5.87082e-05
d__Bacteria;p__Proteobacteria;c__Gammaproteobacteria;o__Enterobacterales;f__Pasteurellaceae;g__Aggregatibacter;__	0.000289231	0.000199011
d__Bacteria;p__Fusobacteriota;c__Fusobacteriia;o__Fusobacteriales;f__Fusobacteriaceae;g__Fusobacterium;s__Fusobacterium_necrophorum	0	4.77626e-05
d__Bacteria;p__Spirochaetota;c__Spirochaetia;o__Spirochaetales;f__Spirochaetaceae;g__Treponema;s__Treponema_maltophilum	4.85288e-06	5.97033e-06
d__Bacteria;p__Firmicutes;c__Bacilli;o__Erysipelotrichales;f__Erysipelatoclostridiaceae;g__Eggerthia;s__Eggerthia_catenaformis	3.8823e-06	3.98022e-05
d__Bacteria;p__Spirochaetota;c__Spirochaetia;o__Spirochaetales;f__Spirochaetaceae;g__Treponema;s__Treponema_refringens	4.65876e-05	1.59209e-05
d__Bacteria;p__Firmicutes;c__Clostridia;o__Peptostreptococcales-Tissierellales;f__Family_XI;g__W5053;s__unidentified	0	1.09456e-05
d__Bacteria;p__Bacteroidota;c__Bacteroidia;o__Bacteroidales;f__Porphyromonadaceae;g__Porphyromonas;s__Porphyromonas_gingivalis	0.00147236	0.000490562
d__Bacteria;p__Proteobacteria;c__Gammaproteobacteria;o__Burkholderiales;f__Neisseriaceae;g__Neisseria;s__Neisseria_bacilliformis	0.000178586	0.000603003
d__Bacteria;p__Actinobacteriota;c__Actinobacteria;o__Actinomycetales;f__Actinomycetaceae;g__Actinomyces;s__Actinomyces_gerencseriae	1.06763e-05	3.5822e-05
d__Bacteria;p__Proteobacteria;c__Gammaproteobacteria;o__Enterobacterales;f__Pasteurellaceae;g__Aggregatibacter;s__Aggregatibacter_sp.	9.70575e-06	0
d__Bacteria;p__Proteobacteria;c__Gammaproteobacteria;o__Burkholderiales;f__Neisseriaceae;g__Kingella;s__Kingella_denitrificans	0.000879341	0.000441804
d__Bacteria;p__Firmicutes;c__Clostridia;o__Peptostreptococcales-Tissierellales;f__Peptostreptococcaceae;g__Peptoanaerobacter;s__Peptoanaerobacter_stomatis	0.000132969	0.000143288
d__Bacteria;p__Cyanobacteria;c__Cyanobacteriia;o__Chloroplast;f__Chloroplast;g__Chloroplast;s__Punica_granatum	0.00139763	0.00394738
d__Bacteria;p__Firmicutes;c__Clostridia;o__Peptostreptococcales-Tissierellales;f__Anaerovoracaceae;g__Mogibacterium;__	2.13527e-05	0
d__Bacteria;p__Firmicutes;c__Bacilli;o__Lactobacillales;f__Lactobacillaceae;g__Lactobacillus;s__Lactobacillus_gasseri	7.7646e-06	7.96044e-06
d__Bacteria;p__Firmicutes;c__Bacilli;o__Lactobacillales;f__Streptococcaceae;g__Streptococcus;s__Streptococcus_cristatus	0.000223232	0.000579122
d__Bacteria;p__Fusobacteriota;c__Fusobacteriia;o__Fusobacteriales;f__Leptotrichiaceae;g__Streptobacillus;s__uncultured_bacterium	1.74704e-05	3.98022e-06
d__Bacteria;p__Actinobacteriota;c__Coriobacteriia;o__Coriobacteriales;f__Atopobiaceae;g__Olsenella;s__Olsenella_uli	1.16469e-05	0
d__Bacteria;p__Firmicutes;c__Clostridia;o__Peptostreptococcales-Tissierellales;f__Anaerovoracaceae;g__Family_XIII_UCG-001;s__Eubacterium_sp.	8.83223e-05	3.5822e-05
d__Bacteria;p__Proteobacteria;c__Gammaproteobacteria;o__Burkholderiales;f__Neisseriaceae;g__Eikenella;__	7.95872e-05	0.000130352
d__Bacteria;p__Spirochaetota;c__Spirochaetia;o__Spirochaetales;f__Spirochaetaceae;g__Treponema;__	7.37637e-05	5.97033e-06
d__Bacteria;p__Firmicutes;c__Clostridia;o__Peptostreptococcales-Tissierellales;f__Family_XI;g__Finegoldia;s__uncultured_bacterium	0	1.09456e-05
d__Bacteria;p__Firmicutes;c__Clostridia;o__Lachnospirales;f__Lachnospiraceae;g__Johnsonella;s__Johnsonella_ignava	2.81467e-05	5.07478e-05
d__Bacteria;p__Proteobacteria;c__Gammaproteobacteria;o__Enterobacterales;f__Pasteurellaceae;g__Aggregatibacter;s__Aggregatibacter_aphrophilus	0.00064058	0.000227867
d__Bacteria;p__Firmicutes;c__Clostridia;o__Peptostreptococcales-Tissierellales;f__Anaerovoracaceae;g__Amnipila;s__uncultured_organism	7.18226e-05	0.000150253
d__Bacteria;p__Actinobacteriota;c__Actinobacteria;o__Micrococcales;f__Micrococcaceae;g__Rothia;s__Rothia_dentocariosa	0.00160533	0.00304487
d__Bacteria;p__Synergistota;c__Synergistia;o__Synergistales;f__Synergistaceae;g__Fretibacterium;__	5.24111e-05	9.055e-05
d__Bacteria;p__Proteobacteria;c__Gammaproteobacteria;o__Burkholderiales;f__Neisseriaceae;g__Kingella;s__Kingella_sp.	6.79403e-06	0
d__Bacteria;p__Firmicutes;c__Bacilli;o__Lactobacillales;f__Lactobacillaceae;g__Lactobacillus;s__Lactobacillus_delbrueckii	3.59113e-05	1.7911e-05
d__Bacteria;p__Proteobacteria;c__Gammaproteobacteria;o__Cardiobacteriales;f__Cardiobacteriaceae;g__Cardiobacterium;s__uncultured_Cardiobacterium	5.62934e-05	6.96538e-05
d__Bacteria;p__Bacteroidota;c__Bacteroidia;o__Bacteroidales;f__Rikenellaceae;g__Rikenellaceae_RC9_gut_group;s__uncultured_eubacterium	0.000325143	5.77132e-05
d__Bacteria;p__Bacteroidota;c__Bacteroidia;o__Sphingobacteriales;f__Lentimicrobiaceae;g__Lentimicrobium;s__Bacteroidia_bacterium	4.85288e-06	0
d__Bacteria;p__Firmicutes;c__Bacilli;o__Lactobacillales;f__Streptococcaceae;g__Lactococcus;s__Lactococcus_lactis	0.000214497	0.000505488
d__Bacteria;p__Patescibacteria;c__Saccharimonadia;o__Saccharimonadales;f__Saccharimonadales;g__Saccharimonadales;s__Candidatus_Saccharibacteria	5.43522e-05	3.5822e-05
d__Bacteria;p__Firmicutes;c__Clostridia;o__Lachnospirales;f__Lachnospiraceae;g__Catonella;s__Catonella_morbi	0.000281467	0.000193041
d__Bacteria;p__Firmicutes;c__Clostridia;o__Peptostreptococcales-Tissierellales;f__Anaerovoracaceae;g__Mogibacterium;s__Mogibacterium_timidum	0.000148498	0.000125377
d__Bacteria;p__Firmicutes;c__Clostridia;o__Lachnospirales;f__Lachnospiraceae;g__Lachnoanaerobaculum;s__Lachnoanaerobaculum_umeaense	5.33816e-05	0
d__Bacteria;p__Bacteroidota;c__Bacteroidia;o__Bacteroidales;f__Rikenellaceae;g__Rikenellaceae_RC9_gut_group;s__Porphyromonas-like_sp.	5.72639e-05	3.6817e-05
d__Bacteria;p__Firmicutes;c__Bacilli;o__Lactobacillales;f__Streptococcaceae;g__Streptococcus;s__Streptococcus_mutans	0.000190233	0.000198016
d__Bacteria;p__Firmicutes;c__Clostridia;o__Peptostreptococcales-Tissierellales;f__Peptostreptococcaceae;__;__	0.000121322	0.000317422
d__Bacteria;p__Spirochaetota;c__Spirochaetia;o__Spirochaetales;f__Spirochaetaceae;g__Treponema;s__Treponema_sp.	7.7646e-06	0
d__Bacteria;p__Firmicutes;c__Bacilli;o__Lactobacillales;f__Streptococcaceae;g__Streptococcus;s__Streptococcus_sinensis	3.78524e-05	0.000196026
d__Bacteria;p__Firmicutes;c__Clostridia;o__Lachnospirales;f__Lachnospiraceae;__;__	1.84409e-05	2.68665e-05
d__Bacteria;p__Proteobacteria;c__Gammaproteobacteria;o__Pseudomonadales;f__Pseudomonadaceae;g__Pseudomonas;s__Pseudomonas_psychrophila	0.00092884	0
d__Bacteria;p__Bacteroidota;c__Bacteroidia;o__Bacteroidales;f__Prevotellaceae;g__Prevotella_7;s__Prevotella_dentalis	7.37637e-05	6.66687e-05
d__Bacteria;p__Firmicutes;c__Bacilli;o__Erysipelotrichales;f__Erysipelotrichaceae;g__Erysipelotrichaceae_UCG-006;s__uncultured_Erysipelotrichaceae	1.94115e-05	1.99011e-06
d__Bacteria;p__Proteobacteria;c__Gammaproteobacteria;o__Burkholderiales;f__Neisseriaceae;g__Simonsiella;s__Simonsiella_muelleri	8.24989e-05	0.000122392
d__Bacteria;p__Proteobacteria;c__Gammaproteobacteria;o__Pseudomonadales;f__Moraxellaceae;g__Moraxella;s__Moraxella_lacunata	8.15283e-05	0
d__Bacteria;p__Proteobacteria;c__Gammaproteobacteria;o__Xanthomonadales;f__Xanthomonadaceae;g__Stenotrophomonas;s__Stenotrophomonas_pavanii	1.74704e-05	0
d__Bacteria;p__Actinobacteriota;c__Actinobacteria;o__Actinomycetales;f__Actinomycetaceae;g__Actinomyces;s__Actinomyces_massiliensis	1.64998e-05	5.97033e-05
d__Bacteria;p__Bacteroidota;c__Bacteroidia;o__Bacteroidales;f__Prevotellaceae;g__Prevotella;s__Prevotella_oralis	8.54106e-05	0.000128362
d__Bacteria;p__Bdellovibrionota;c__Oligoflexia;o__0319-6G20;f__0319-6G20;g__0319-6G20;s__uncultured_bacterium	3.78524e-05	3.28368e-05
d__Bacteria;p__Actinobacteriota;c__Actinobacteria;o__Propionibacteriales;f__Propionibacteriaceae;g__Pseudopropionibacterium;s__Pseudopropionibacterium_propionicum	0	1.19407e-05
d__Bacteria;p__Firmicutes;c__Bacilli;o__Erysipelotrichales;f__Erysipelotrichaceae;g__Bulleidia;s__Bulleidia_extructa	7.7646e-06	0
d__Bacteria;p__Firmicutes;c__Clostridia;o__Lachnospirales;f__Lachnospiraceae;g__Johnsonella;__	6.89108e-05	3.18417e-05
d__Bacteria;p__Firmicutes;c__Bacilli;o__Lactobacillales;f__Lactobacillaceae;g__Lactobacillus;s__Lactobacillus_acidophilus	2.03821e-05	7.96044e-06
d__Bacteria;p__Firmicutes;c__Bacilli;o__RF39;f__RF39;g__RF39;s__Firmicutes_oral	8.54106e-05	4.07972e-05
d__Bacteria;p__Actinobacteriota;c__Actinobacteria;o__Bifidobacteriales;f__Bifidobacteriaceae;g__Bifidobacterium;s__Bifidobacterium_dentium	2.32938e-05	0.00027961
d__Bacteria;p__Firmicutes;c__Clostridia;o__Lachnospirales;f__Lachnospiraceae;g__[Ruminococcus]_torques_group;s__uncultured_Firmicutes	0	3.6817e-05
d__Bacteria;p__Actinobacteriota;c__Actinobacteria;o__Bifidobacteriales;f__Bifidobacteriaceae;g__Scardovia;s__Scardovia_inopinata	7.7646e-06	0
d__Bacteria;p__Bacteroidota;c__Bacteroidia;o__Bacteroidales;f__Bacteroidaceae;g__Bacteroides;s__Bacteroides_vulgatus	0	1.8906e-05
d__Bacteria;p__Bacteroidota;c__Bacteroidia;o__Chitinophagales;f__Chitinophagaceae;__;__	1.35881e-05	0
d__Bacteria;p__Firmicutes;c__Clostridia;o__Lachnospirales;f__Lachnospiraceae;g__Oribacterium;s__Porphyromonas_sp.	2.32938e-05	0
d__Bacteria;p__Patescibacteria;c__Saccharimonadia;o__Saccharimonadales;f__Saccharimonadaceae;g__TM7x;s__uncultured_Candidatus	1.16469e-05	9.95055e-06
d__Bacteria;p__Firmicutes;c__Clostridia;o__Lachnospirales;f__Lachnospiraceae;g__Coprococcus;s__Coprococcus_comes	0	1.59209e-05
d__Bacteria;p__Firmicutes;c__Bacilli;o__Erysipelotrichales;f__Erysipelatoclostridiaceae;g__Catenibacterium;s__uncultured_bacterium	0	4.97527e-06
d__Bacteria;p__Proteobacteria;c__Gammaproteobacteria;o__Burkholderiales;f__Neisseriaceae;g__Simonsiella;__	6.50285e-05	1.69159e-05
d__Bacteria;p__Fusobacteriota;c__Fusobacteriia;o__Fusobacteriales;f__Leptotrichiaceae;g__Leptotrichia;s__Leptotrichia_hofstadii	1.26175e-05	0
d__Bacteria;p__Cyanobacteria;c__Cyanobacteriia;o__Chloroplast;f__Chloroplast;g__Chloroplast;s__Triticum_aestivum	0	0.000498522
d__Bacteria;p__Bacteroidota;c__Bacteroidia;o__Bacteroidales;f__Prevotellaceae;g__Prevotella;s__Prevotella_marshii	0	3.78121e-05
d__Bacteria;p__Actinobacteriota;c__Actinobacteria;o__Bifidobacteriales;f__Bifidobacteriaceae;g__Alloscardovia;s__Alloscardovia_omnicolens	7.7646e-05	0.000111446
d__Bacteria;p__Firmicutes;c__Clostridia;o__Clostridia_vadinBB60_group;f__Clostridia_vadinBB60_group;g__Clostridia_vadinBB60_group;s__Clostridiales_bacterium	0.000136851	3.98022e-05
d__Bacteria;p__Proteobacteria;c__Gammaproteobacteria;o__Pseudomonadales;f__Moraxellaceae;g__Acinetobacter;__	0	1.59209e-05
d__Bacteria;p__Bacteroidota;c__Bacteroidia;o__Bacteroidales;f__Prevotellaceae;g__Alloprevotella;__	0	8.95549e-06
d__Bacteria;p__Firmicutes;c__Clostridia;o__Lachnospirales;f__Lachnospiraceae;g__Fusicatenibacter;s__uncultured_organism	0	9.95055e-06
d__Bacteria;p__Firmicutes;c__Clostridia;o__Lachnospirales;f__Lachnospiraceae;g__Oribacterium;s__Oribacterium_asaccharolyticum	0.000164027	0.000130352
d__Bacteria;p__Actinobacteriota;c__Actinobacteria;o__Micrococcales;f__Microbacteriaceae;g__Microbacterium;s__Microbacterium_pumilum	5.82345e-06	0
d__Bacteria;p__Actinobacteriota;c__Coriobacteriia;o__Coriobacteriales;f__Atopobiaceae;g__Olsenella;s__Olsenella_sp.	9.22046e-05	0.000133337
d__Bacteria;p__Fusobacteriota;c__Fusobacteriia;o__Fusobacteriales;f__Leptotrichiaceae;g__uncultured;s__Leptotrichia-like_sp.	6.59991e-05	5.4728e-05
d__Bacteria;p__Firmicutes;c__Bacilli;o__Lactobacillales;f__Lactobacillaceae;g__Lactobacillus;s__Lactobacillus_helveticus	0.000133939	0
d__Bacteria;p__Firmicutes;c__Clostridia;o__Lachnospirales;f__Lachnospiraceae;g__Lachnoanaerobaculum;__	1.64998e-05	5.97033e-06
d__Bacteria;p__Bacteroidota;c__Bacteroidia;o__Bacteroidales;f__Prevotellaceae;g__Prevotella;s__Prevotella_aurantiaca	0.000300878	0.000103486
d__Bacteria;p__Patescibacteria;c__Saccharimonadia;o__Saccharimonadales;f__Saccharimonadales;g__Saccharimonadales;s__uncultured_bacterium	9.70575e-06	1.29357e-05
d__Bacteria;p__Patescibacteria;c__Saccharimonadia;o__Saccharimonadales;f__Saccharimonadaceae;g__TM7a;s__candidate_division	4.65876e-05	1.29357e-05
d__Bacteria;p__Proteobacteria;c__Gammaproteobacteria;o__Burkholderiales;f__Burkholderiaceae;g__Lautropia;s__uncultured_bacterium	0.000935634	0.000931371
d__Bacteria;p__Firmicutes;c__Bacilli;o__Mycoplasmatales;f__Mycoplasmataceae;g__Mycoplasma;s__Metamycoplasma_faucium	7.0852e-05	3.5822e-05
d__Bacteria;p__Spirochaetota;c__Spirochaetia;o__Spirochaetales;f__Spirochaetaceae;g__Treponema;s__unidentified	1.64998e-05	1.8906e-05
d__Bacteria;p__Cyanobacteria;c__Cyanobacteriia;o__Chloroplast;f__Chloroplast;g__Chloroplast;__	1.84409e-05	0.000272645
d__Bacteria;p__Bacteroidota;c__Bacteroidia;o__Bacteroidales;f__Bacteroidales_Incertae_Sedis;g__Phocaeicola;s__Phocaeicola_abscessus	2.91173e-06	1.8906e-05
d__Bacteria;p__Firmicutes;c__Clostridia;o__Lachnospirales;f__Lachnospiraceae;g__Blautia;s__uncultured_Blautia	0	4.97527e-06
d__Bacteria;p__Bacteroidota;c__Bacteroidia;o__Flavobacteriales;f__Weeksellaceae;g__Chryseobacterium;s__Chryseobacterium_hominis	0	5.97033e-06
d__Bacteria;p__Firmicutes;c__Bacilli;o__Lactobacillales;f__Streptococcaceae;g__Streptococcus;s__Streptococcus_intermedius	0.000691049	0.000605988
d__Bacteria;p__Actinobacteriota;c__Actinobacteria;o__Bifidobacteriales;f__Bifidobacteriaceae;g__Bifidobacterium;__	9.60869e-05	0.000530364
d__Bacteria;p__Proteobacteria;c__Gammaproteobacteria;o__Burkholderiales;f__Neisseriaceae;g__Kingella;s__Kingella_kingae	3.8823e-06	3.98022e-05
d__Bacteria;p__Firmicutes;c__Clostridia;o__Lachnospirales;f__Lachnospiraceae;g__Blautia;__	0	9.95055e-06
d__Bacteria;p__Bacteroidota;c__Bacteroidia;o__Bacteroidales;f__Prevotellaceae;g__Prevotella_7;s__Prevotella_scopos	0.000214497	0.000359215
d__Bacteria;p__Actinobacteriota;c__Actinobacteria;o__Actinomycetales;f__Actinomycetaceae;g__Actinomyces;s__Actinomyces_dentalis	0	1.7911e-05
d__Bacteria;p__Proteobacteria;c__Gammaproteobacteria;o__Burkholderiales;f__Comamonadaceae;g__Acidovorax;s__Acidovorax_delafieldii	0	5.97033e-06
d__Bacteria;p__Proteobacteria;c__Gammaproteobacteria;o__Enterobacterales;f__Pasteurellaceae;g__Haemophilus;s__uncultured_bacterium	0	1.7911e-05
d__Bacteria;p__Proteobacteria;c__Gammaproteobacteria;o__Cardiobacteriales;f__Cardiobacteriaceae;g__Cardiobacterium;__	1.74704e-05	6.46785e-05
d__Bacteria;p__Firmicutes;c__Bacilli;o__Lactobacillales;__;__;__	0	6.96538e-06
d__Bacteria;p__Bacteroidota;c__Bacteroidia;o__Bacteroidales;__;__;__	3.68819e-05	0
d__Bacteria;p__Actinobacteriota;c__Actinobacteria;o__Micrococcales;f__Micrococcaceae;g__Rothia;s__uncultured_organism	0.00211585	0.00292646
d__Bacteria;p__Proteobacteria;c__Gammaproteobacteria;o__Burkholderiales;f__Neisseriaceae;g__Neisseria;s__Neisseria_lactamica	6.79403e-06	0
d__Bacteria;p__Fusobacteriota;c__Fusobacteriia;o__Fusobacteriales;f__Fusobacteriaceae;g__Fusobacterium;s__Fusobacterium_sp.	6.79403e-06	2.98516e-06
d__Bacteria;p__Bacteroidota;c__Bacteroidia;o__Bacteroidales;f__Tannerellaceae;g__Tannerella;__	0	8.95549e-06
d__Bacteria;p__Proteobacteria;c__Gammaproteobacteria;o__Burkholderiales;f__Neisseriaceae;g__Kingella;s__uncultured_Neisseriaceae	7.18226e-05	4.97527e-06
d__Bacteria;p__Firmicutes;c__Negativicutes;o__Veillonellales-Selenomonadales;f__Veillonellaceae;g__Dialister;s__Dialister_micraerophilus	4.85288e-06	2.88566e-05
d__Bacteria;p__Actinobacteriota;c__Actinobacteria;o__Corynebacteriales;f__Nocardiaceae;g__Gordonia;s__Gordonia_sputi	9.70575e-06	0
d__Bacteria;p__Firmicutes;c__Clostridia;o__Lachnospirales;f__Lachnospiraceae;g__Oribacterium;s__uncultured_Lachnospiraceae	2.91173e-06	1.09456e-05
d__Bacteria;p__Actinobacteriota;c__Actinobacteria;o__Actinomycetales;f__Actinomycetaceae;g__Mobiluncus;s__uncultured_bacterium	6.98814e-05	3.48269e-05
d__Bacteria;p__Firmicutes;c__Bacilli;o__Mycoplasmatales;f__Mycoplasmataceae;g__Mycoplasma;s__Metamycoplasma_orale	8.73518e-06	1.99011e-06
d__Bacteria;p__Bacteroidota;c__Bacteroidia;o__Bacteroidales;f__Prevotellaceae;g__uncultured;s__uncultured_Prevotella	8.73518e-06	2.48764e-05
d__Bacteria;p__Proteobacteria;c__Gammaproteobacteria;o__Burkholderiales;f__Neisseriaceae;__;__	2.62055e-05	2.38813e-05
d__Bacteria;p__Spirochaetota;c__Spirochaetia;o__Spirochaetales;f__Spirochaetaceae;g__Treponema;s__Treponema_lecithinolyticum	8.05577e-05	7.46291e-05
d__Bacteria;p__Firmicutes;c__Clostridia;o__Lachnospirales;f__Lachnospiraceae;g__Dorea;s__Dorea_formicigenerans	0	1.49258e-05
d__Bacteria;p__Proteobacteria;c__Gammaproteobacteria;o__Enterobacterales;f__Pasteurellaceae;g__Aggregatibacter;s__Aggregatibacter_actinomycetemcomitans	0	7.96044e-06
d__Bacteria;p__Firmicutes;c__Clostridia;o__Lachnospirales;f__Lachnospiraceae;g__CAG-56;__	0	4.97527e-06
d__Bacteria;p__Bacteroidota;c__Bacteroidia;o__Flavobacteriales;f__Weeksellaceae;g__Chryseobacterium;__	0	5.97033e-05
d__Bacteria;p__Proteobacteria;c__Gammaproteobacteria;o__Burkholderiales;f__Neisseriaceae;g__Eikenella;s__Eikenella_sp.	1.16469e-05	3.98022e-05
d__Bacteria;p__Firmicutes;c__Clostridia;o__Lachnospirales;f__Lachnospiraceae;g__Lachnoclostridium;s__uncultured_organism	0	1.39308e-05
d__Bacteria;p__Firmicutes;c__Clostridia;o__Lachnospirales;f__Lachnospiraceae;g__Howardella;s__Catonella_sp.	1.06763e-05	0
d__Bacteria;p__Bacteroidota;c__Bacteroidia;o__Bacteroidales;f__Prevotellaceae;g__Prevotella_7;s__Prevotella_multisaccharivorax	7.7646e-06	0
d__Bacteria;p__Proteobacteria;c__Gammaproteobacteria;o__Burkholderiales;f__Neisseriaceae;g__Neisseria;s__uncultured_Kingella	1.55292e-05	2.48764e-05
d__Bacteria;p__Actinobacteriota;c__Actinobacteria;o__Micrococcales;f__Micrococcaceae;g__Rothia;s__Rothia_mucilaginosa	0.000181498	0
d__Bacteria;p__Proteobacteria;c__Alphaproteobacteria;o__Rhizobiales;f__Xanthobacteraceae;g__Bradyrhizobium;__	1.45586e-05	1.69159e-05
d__Bacteria;p__Actinobacteriota;c__Actinobacteria;o__Corynebacteriales;f__Corynebacteriaceae;g__Corynebacterium;s__Corynebacterium_propinquum	4.85288e-06	0
d__Bacteria;p__Firmicutes;c__Negativicutes;o__Veillonellales-Selenomonadales;f__Veillonellaceae;g__Anaeroglobus;s__Veillonellaceae_bacterium	3.8823e-05	1.59209e-05
d__Bacteria;p__Desulfobacterota;c__Desulfobulbia;o__Desulfobulbales;f__Desulfobulbaceae;g__Desulfobulbus;s__unidentified	2.62055e-05	2.98516e-05
d__Bacteria;p__Firmicutes;c__Clostridia;o__Peptostreptococcales-Tissierellales;f__Peptostreptococcaceae;g__Peptostreptococcaceae;s__uncultured_Eubacteriaceae	0	4.97527e-06
d__Bacteria;p__Proteobacteria;c__Gammaproteobacteria;o__Burkholderiales;f__Comamonadaceae;g__Brachymonas;s__unidentified	4.85288e-06	0
d__Bacteria;p__Firmicutes;c__Bacilli;o__Lactobacillales;f__Lactobacillaceae;g__Limosilactobacillus;s__Lactobacillus_fermentum	0	2.48764e-05
d__Bacteria;p__Firmicutes;c__Bacilli;o__Lactobacillales;f__Lactobacillaceae;g__Leuconostoc;s__Leuconostoc_pseudomesenteroides	0	6.96538e-06
d__Bacteria;p__Proteobacteria;c__Gammaproteobacteria;o__Burkholderiales;f__Rhodocyclaceae;g__Propionivibrio;s__Propionibacter_sp.	0	8.95549e-06
d__Bacteria;p__Proteobacteria;c__Gammaproteobacteria;o__Gammaproteobacteria_Incertae_Sedis;f__Unknown_Family;g__Acidibacter;__	5.14405e-05	7.06489e-05
d__Bacteria;p__Bacteroidota;c__Bacteroidia;o__Bacteroidales;f__Prevotellaceae;__;__	7.7646e-06	2.58714e-05
d__Bacteria;p__Fusobacteriota;c__Fusobacteriia;o__Fusobacteriales;f__Leptotrichiaceae;g__Leptotrichia;s__Leptotrichia_wadei	2.91173e-05	1.59209e-05
d__Bacteria;p__Actinobacteriota;c__Actinobacteria;o__Propionibacteriales;f__Propionibacteriaceae;g__Cutibacterium;s__Cutibacterium_acnes	2.91173e-06	1.29357e-05
d__Bacteria;p__Firmicutes;c__Clostridia;o__Oscillospirales;f__Ruminococcaceae;g__Faecalibacterium;s__human_gut	0	8.95549e-06
d__Bacteria;p__Bacteroidota;c__Bacteroidia;o__Chitinophagales;f__Chitinophagaceae;g__Sediminibacterium;s__uncultured_bacterium	2.32938e-05	1.69159e-05
d__Bacteria;p__Firmicutes;c__Bacilli;o__Lactobacillales;f__Lactobacillaceae;g__Leuconostoc;s__Leuconostoc_mesenteroides	0	2.18912e-05
d__Bacteria;p__Firmicutes;c__Clostridia;o__Lachnospirales;f__Lachnospiraceae;g__[Ruminococcus]_gauvreauii_group;s__uncultured_Clostridiales	0	7.96044e-06
d__Bacteria;p__Proteobacteria;c__Gammaproteobacteria;o__Pseudomonadales;f__Moraxellaceae;g__Acinetobacter;s__Acinetobacter_ursingii	0	6.96538e-06
d__Bacteria;p__Proteobacteria;c__Gammaproteobacteria;o__Pseudomonadales;f__Pseudomonadaceae;g__Pseudomonas;__	5.82345e-06	0.000214932
d__Bacteria;p__Bacteroidota;c__Bacteroidia;o__Bacteroidales;f__Tannerellaceae;g__Tannerella;s__uncultured_bacterium	5.82345e-06	7.96044e-06
d__Bacteria;p__Firmicutes;c__Clostridia;o__Lachnospirales;f__Lachnospiraceae;g__Moryella;s__Moryella_indoligenes	0	6.96538e-06
d__Bacteria;p__Firmicutes;c__Clostridia;o__Lachnospirales;f__Lachnospiraceae;g__Blautia;s__Blautia_wexlerae	0	7.96044e-06
d__Bacteria;p__Firmicutes;c__Bacilli;o__Staphylococcales;f__Staphylococcaceae;g__Staphylococcus;s__Staphylococcus_warneri	3.10584e-05	0
d__Bacteria;p__Firmicutes;c__Clostridia;o__Lachnospirales;f__Lachnospiraceae;g__Agathobacter;s__Eubacterium_ramulus	0	7.96044e-06
d__Bacteria;p__Proteobacteria;c__Gammaproteobacteria;o__Enterobacterales;f__Pasteurellaceae;g__Haemophilus;s__Haemophilus_aegyptius	5.82345e-06	6.46785e-05
d__Bacteria;p__Cyanobacteria;c__Cyanobacteriia;o__Chloroplast;f__Chloroplast;g__Chloroplast;s__Cucumis_sativus	7.7646e-06	1.99011e-05
d__Bacteria;p__Firmicutes;c__Bacilli;o__Mycoplasmatales;f__Mycoplasmataceae;g__Mycoplasma;s__Metamycoplasma_salivarium	2.71761e-05	7.96044e-06
d__Bacteria;p__Proteobacteria;c__Gammaproteobacteria;o__Pseudomonadales;f__Moraxellaceae;g__Faucicola;s__Faucicola_mancuniensis	0	2.18912e-05
d__Bacteria;p__Firmicutes;c__Bacilli;o__Lactobacillales;f__Streptococcaceae;g__Streptococcus;s__Streptococcus_lutetiensis	0	4.47775e-05
d__Bacteria;p__Proteobacteria;c__Gammaproteobacteria;o__Burkholderiales;f__Comamonadaceae;g__Pelomonas;s__uncultured_bacterium	3.10584e-05	4.87577e-05
d__Bacteria;p__Actinobacteriota;c__Actinobacteria;o__Actinomycetales;f__Actinomycetaceae;g__F0332;s__uncultured_bacterium	4.46465e-05	5.77132e-05
d__Bacteria;p__Actinobacteriota;c__Coriobacteriia;o__Coriobacteriales;f__Eggerthellaceae;g__Slackia;s__Slackia_exigua	0	4.97527e-06
d__Bacteria;p__Firmicutes;c__Negativicutes;o__Veillonellales-Selenomonadales;f__Veillonellaceae;g__Veillonella;s__unidentified	0	4.07972e-05
d__Bacteria;p__Proteobacteria;c__Gammaproteobacteria;o__Burkholderiales;f__Comamonadaceae;g__Variovorax;s__Variovorax_paradoxus	1.16469e-05	3.5822e-05
d__Bacteria;p__Actinobacteriota;c__Actinobacteria;o__Corynebacteriales;f__Corynebacteriaceae;g__Corynebacterium;s__Corynebacterium_argentoratense	4.27053e-05	3.5822e-05
d__Bacteria;p__Campylobacterota;c__Campylobacteria;o__Campylobacterales;f__Helicobacteraceae;g__Wolinella;s__Wolinella_sp.	8.73518e-06	0
d__Bacteria;p__Bacteroidota;c__Bacteroidia;o__Sphingobacteriales;f__Sphingobacteriaceae;g__Sphingobacterium;s__Sphingobacterium_multivorum	0	5.97033e-06
d__Bacteria;p__Bacteroidota;c__Bacteroidia;o__Bacteroidales;f__Marinifilaceae;g__Odoribacter;s__Bacteroidales_genomosp.	0	8.95549e-06
d__Bacteria;p__Proteobacteria;c__Gammaproteobacteria;o__Coxiellales;f__Coxiellaceae;g__Coxiella;s__uncultured_proteobacterium	9.70575e-06	0
d__Bacteria;p__Firmicutes;c__Negativicutes;o__Veillonellales-Selenomonadales;f__Veillonellaceae;g__Megasphaera;s__uncultured_organism	7.7646e-06	0
d__Bacteria;p__Actinobacteriota;c__Actinobacteria;o__Propionibacteriales;f__Propionibacteriaceae;g__Pseudopropionibacterium;__	9.70575e-06	1.09456e-05
d__Bacteria;p__Proteobacteria;c__Gammaproteobacteria;o__Burkholderiales;f__Neisseriaceae;g__Alysiella;s__Kingella_sp.	5.43522e-05	2.98516e-05
d__Bacteria;p__Firmicutes;c__Bacilli;o__Lactobacillales;f__Streptococcaceae;g__Streptococcus;s__Streptococcus_peroris	4.17347e-05	0
d__Bacteria;p__Bacteroidota;c__Bacteroidia;o__Bacteroidales;f__Muribaculaceae;g__Muribaculaceae;s__uncultured_bacterium	0	5.97033e-06
d__Bacteria;p__Proteobacteria;c__Gammaproteobacteria;o__Burkholderiales;f__Neisseriaceae;g__Alysiella;__	0	4.17923e-05
d__Bacteria;p__Actinobacteriota;c__Actinobacteria;o__Actinomycetales;f__Actinomycetaceae;g__Actinomyces;s__Actinomyces_israelii	0	3.5822e-05
d__Bacteria;p__Proteobacteria;c__Gammaproteobacteria;o__Pseudomonadales;f__Moraxellaceae;g__Acinetobacter;s__Acinetobacter_calcoaceticus	1.74704e-05	0
d__Bacteria;p__Bacteroidota;c__Bacteroidia;o__Flavobacteriales;f__Flavobacteriaceae;g__Flavobacterium;s__Flavobacterium_lindanitolerans	0	2.48764e-05
d__Bacteria;p__Proteobacteria;c__Gammaproteobacteria;o__Pseudomonadales;f__Pseudomonadaceae;g__Pseudomonas;s__Pseudomonas_taiwanensis	0	8.95549e-06
d__Bacteria;p__Firmicutes;c__Clostridia;o__Lachnospirales;f__Lachnospiraceae;g__Johnsonella;s__Firmicutes_oral	0	3.08467e-05
d__Bacteria;p__Firmicutes;c__Negativicutes;o__Veillonellales-Selenomonadales;f__Veillonellaceae;g__Dialister;s__uncultured_bacterium	9.70575e-06	7.96044e-06
d__Bacteria;p__Proteobacteria;c__Alphaproteobacteria;o__Rhodobacterales;f__Rhodobacteraceae;g__Lutimaribacter;s__uncultured_bacterium	5.82345e-06	0
d__Bacteria;p__Actinobacteriota;c__Coriobacteriia;o__Coriobacteriales;f__Coriobacteriaceae;g__Collinsella;s__Collinsella_aerofaciens	0	4.97527e-06
d__Bacteria;p__Actinobacteriota;c__Actinobacteria;o__Micrococcales;f__Micrococcaceae;g__Kocuria;s__Rothia_kristinae	5.92051e-05	0
d__Bacteria;p__Firmicutes;c__Clostridia;o__Peptostreptococcales-Tissierellales;f__Family_XI;g__Anaerococcus;__	0	8.95549e-06
d__Bacteria;p__Campylobacterota;c__Campylobacteria;o__Campylobacterales;f__Campylobacteraceae;g__Campylobacter;s__Campylobacter_curvus	1.94115e-05	5.67181e-05
d__Bacteria;p__Proteobacteria;c__Gammaproteobacteria;o__Pseudomonadales;f__Pseudomonadaceae;g__Pseudomonas;s__uncultured_Klebsiella	1.74704e-05	0
d__Bacteria;p__Firmicutes;c__Clostridia;o__Lachnospirales;f__Lachnospiraceae;g__Butyrivibrio;s__Firmicutes_oral	2.13527e-05	2.88566e-05
d__Bacteria;p__Proteobacteria;c__Gammaproteobacteria;o__Burkholderiales;f__Comamonadaceae;g__Delftia;s__Delftia_sp.	0	5.97033e-06
d__Bacteria;p__Cyanobacteria;c__Cyanobacteriia;o__Chloroplast;f__Chloroplast;g__Chloroplast;s__Cicer_arietinum	0	6.26884e-05
d__Bacteria;p__Spirochaetota;c__Spirochaetia;o__Spirochaetales;f__Spirochaetaceae;g__Treponema;s__Treponema_parvum	0	4.97527e-06
d__Bacteria;p__Proteobacteria;c__Gammaproteobacteria;o__Pseudomonadales;f__Moraxellaceae;g__Moraxella;s__Moraxella_catarrhalis	2.23232e-05	0
d__Bacteria;p__Campylobacterota;c__Campylobacteria;o__Campylobacterales;f__Campylobacteraceae;g__Campylobacter;__	1.84409e-05	0
d__Bacteria;p__Firmicutes;c__Bacilli;o__Lactobacillales;f__Carnobacteriaceae;g__Granulicatella;s__Granulicatella_sp.	0	6.96538e-06
d__Bacteria;p__Firmicutes;c__Bacilli;o__Lactobacillales;f__Lactobacillaceae;g__Leuconostoc;s__Leuconostoc_carnosum	7.7646e-06	0
d__Bacteria;p__Bacteroidota;c__Bacteroidia;o__Sphingobacteriales;f__Lentimicrobiaceae;g__Lentimicrobium;s__Bacteroidales_genomosp.	1.16469e-05	0
d__Bacteria;p__Proteobacteria;c__Gammaproteobacteria;o__Burkholderiales;f__Burkholderiaceae;g__Cupriavidus;__	0.00344942	0
d__Bacteria;p__Patescibacteria;c__Saccharimonadia;o__Saccharimonadales;f__Saccharimonadaceae;g__TM7x;__	0	6.96538e-06
d__Bacteria;p__Proteobacteria;c__Gammaproteobacteria;o__Burkholderiales;f__Neisseriaceae;g__uncultured;s__uncultured_bacterium	4.85288e-06	0
d__Bacteria;p__Fusobacteriota;c__Fusobacteriia;o__Fusobacteriales;f__Leptotrichiaceae;g__Leptotrichia;s__Leptotrichia_trevisanii	9.70575e-06	0
d__Bacteria;p__Proteobacteria;c__Gammaproteobacteria;o__Pseudomonadales;f__Moraxellaceae;g__Moraxella;s__Moraxella_nonliquefaciens	4.85288e-06	0
d__Bacteria;p__Firmicutes;c__Clostridia;o__Lachnospirales;f__Lachnospiraceae;g__Howardella;__	8.73518e-06	1.99011e-06
d__Bacteria;p__Firmicutes;c__Clostridia;o__Lachnospirales;f__Lachnospiraceae;g__Agathobacter;s__[Eubacterium]_rectale	0	2.18912e-05

## Sheet: Supp Table 4
Supplementary Table 4: Taxonomy table with confidence
Feature ID	Taxon	Confidence
000491b485eae8b9e82964c7888d213c	d__Bacteria; p__Firmicutes; c__Bacilli; o__Lactobacillales; f__Streptococcaceae; g__Streptococcus; s__Streptococcus_parasanguinis	0.999817
0008f04af4dcb128378f3d91e8b2617d	d__Bacteria; p__Bacteroidota; c__Bacteroidia; o__Bacteroidales; f__Porphyromonadaceae; g__Porphyromonas; s__Porphyromonas_pasteri	0.996097
000a288a09c38143fc7596321dd39adc	d__Bacteria; p__Bacteroidota; c__Bacteroidia; o__Flavobacteriales; f__Flavobacteriaceae; g__Capnocytophaga; s__Capnocytophaga_gingivalis	0.976034
000d2f7b26ac081610efb6b9108bc9ac	d__Bacteria; p__Bacteroidota; c__Bacteroidia; o__Bacteroidales; f__Tannerellaceae; g__Tannerella; s__Tannerella_forsythia	0.999997
0021807be2aac353188df96e5345a5e6	d__Bacteria; p__Proteobacteria; c__Gammaproteobacteria; o__Burkholderiales; f__Neisseriaceae; g__Kingella; s__uncultured_bacterium	0.714222
00243dd513a02043194237add01a378c	d__Bacteria; p__Bacteroidota; c__Bacteroidia; o__Bacteroidales; f__Prevotellaceae; g__Prevotella; s__Prevotella_intermedia	1
00291cb722d5e587a026e9a91f70c687	d__Bacteria; p__Firmicutes; c__Clostridia; o__Lachnospirales; f__Lachnospiraceae; g__Oribacterium; s__uncultured_organism	0.990559
003366653759a837e2cec6fafa717c29	d__Bacteria; p__Firmicutes; c__Bacilli; o__Lactobacillales; f__Streptococcaceae; g__Streptococcus; s__Streptococcus_infantis	0.959255
00385956fd11c617aab0079c99279d59	d__Bacteria; p__Firmicutes; c__Negativicutes; o__Veillonellales-Selenomonadales; f__Selenomonadaceae; g__Selenomonas	0.895969
003943904332a223bb7f5c595afa5e26	d__Bacteria; p__Bacteroidota; c__Bacteroidia; o__Bacteroidales; f__Prevotellaceae; g__Prevotella_7; s__Prevotella_melaninogenica	0.999983
0040bb8d8d45f6ec19c279c4b28694c1	d__Bacteria; p__Firmicutes; c__Bacilli; o__Lactobacillales; f__Streptococcaceae; g__Streptococcus; s__Streptococcus_infantis	0.972712
00421c93d303a57c447b58446585f789	d__Bacteria; p__Bacteroidota; c__Bacteroidia; o__Bacteroidales; f__Prevotellaceae; g__Prevotella_7; s__Prevotella_melaninogenica	0.999983
004305f424fb6cc93aa5d94fe5f1cbef	d__Bacteria; p__Firmicutes; c__Bacilli; o__Lactobacillales; f__Streptococcaceae; g__Streptococcus; s__Streptococcus_infantis	0.99602
00462acc1dd5697b84fd321632ac5e45	d__Bacteria; p__Bacteroidota; c__Bacteroidia; o__Sphingobacteriales; f__Lentimicrobiaceae; g__Lentimicrobium; s__unidentified	0.999989
005a1d628bc1397511f01bdc6148d660	d__Bacteria; p__Bacteroidota; c__Bacteroidia; o__Bacteroidales; f__Porphyromonadaceae; g__Porphyromonas; s__Porphyromonas_pasteri	0.994964
005b55025ca7e5fefe6b99c88d8018c5	d__Bacteria; p__Bacteroidota; c__Bacteroidia; o__Bacteroidales; f__Prevotellaceae; g__Alloprevotella; s__Alloprevotella_rava	0.99996
00645a5bb63cdcdb4ad34fcb72000dd3	d__Bacteria; p__Firmicutes; c__Negativicutes; o__Veillonellales-Selenomonadales; f__Veillonellaceae; g__Dialister; s__Dialister_invisus	0.999599
006737f5998133ed17714e802c1464a8	d__Bacteria; p__Firmicutes; c__Negativicutes; o__Veillonellales-Selenomonadales; f__Selenomonadaceae; g__Selenomonas	0.830062
006ffb4a0492a710ab59e2bf3118331a	d__Bacteria; p__Firmicutes; c__Clostridia; o__Lachnospirales; f__Lachnospiraceae; g__Stomatobaculum	1
0072f1ea97905e7648f0719393fb7a20	d__Bacteria; p__Proteobacteria; c__Gammaproteobacteria; o__Enterobacterales; f__Pasteurellaceae; g__Haemophilus; s__Haemophilus_parainfluenzae	0.999899
00758887378006a95e446f68bfcf1f50	d__Bacteria; p__Firmicutes; c__Bacilli; o__Lactobacillales; f__Streptococcaceae; g__Streptococcus; s__Streptococcus_anginosus	0.959128
007748e605f048624fd8ccd7fcb823c7	d__Bacteria; p__Firmicutes; c__Bacilli; o__Lactobacillales; f__Streptococcaceae; g__Streptococcus; s__Streptococcus_infantis	0.999889
007c2c4132ca7ceab64fe118ee71f1d2	d__Bacteria; p__Firmicutes; c__Clostridia; o__Clostridia_UCG-014; f__Clostridia_UCG-014; g__Clostridia_UCG-014; s__Clostridiales_bacterium	0.999999
008702cd624f9b61c3bfe110a7ed4644	d__Bacteria; p__Firmicutes; c__Clostridia; o__Lachnospirales; f__Lachnospiraceae; g__Butyrivibrio; s__unidentified	0.999864
008a3b9c366237adc64d9158612e6251	d__Bacteria; p__Firmicutes; c__Negativicutes; o__Veillonellales-Selenomonadales; f__Veillonellaceae; g__Veillonella; s__Veillonella_dispar	0.994432
008a7507fec3538a59114d322907e751	d__Bacteria; p__Bacteroidota; c__Bacteroidia; o__Bacteroidales; f__Prevotellaceae; g__Prevotella; s__Prevotella_salivae	1
008d9f14e21ff9751d6366864084595a	d__Bacteria; p__Actinobacteriota; c__Actinobacteria; o__Actinomycetales; f__Actinomycetaceae; g__Actinomyces; s__Schaalia_odontolytica	0.999985
00902857b0788ea39d9b41a7ae998475	d__Bacteria; p__Bacteroidota; c__Bacteroidia; o__Bacteroidales; f__Prevotellaceae; g__Prevotella_7	1
0091294c1c31dd24d17ae15544c0291b	d__Bacteria; p__Campylobacterota; c__Campylobacteria; o__Campylobacterales; f__Campylobacteraceae; g__Campylobacter; s__Campylobacter_gracilis	0.986249
00914c0319b11c2bcc592fb48334a64b	d__Bacteria; p__Firmicutes; c__Negativicutes; o__Veillonellales-Selenomonadales; f__Selenomonadaceae; g__Selenomonas; s__Selenomonas_artemidis	0.996455
009368e3577e057d2d82cbff49418899	d__Bacteria; p__Firmicutes; c__Negativicutes; o__Veillonellales-Selenomonadales; f__Selenomonadaceae; g__Selenomonas; s__Selenomonas_sp.	0.999555
0097f906772c8f3eac35d56b756ad71f	d__Bacteria; p__Bacteroidota; c__Bacteroidia; o__Bacteroidales; f__Prevotellaceae; g__Prevotella; s__Prevotella_loescheii	0.999994
0099e8a9d529801d7fc355ae49904e7d	d__Bacteria; p__Firmicutes; c__Negativicutes; o__Veillonellales-Selenomonadales; f__Selenomonadaceae; g__Selenomonas; s__Selenomonas_sputigena	0.985816
009b0232a442207a7e6e3ef8da72374d	d__Bacteria; p__Firmicutes; c__Negativicutes; o__Veillonellales-Selenomonadales; f__Veillonellaceae; g__Veillonella; s__Veillonella_dispar	0.926292
00a047a214f750f78f05a34a7f9c258f	d__Bacteria; p__Firmicutes; c__Clostridia; o__Peptostreptococcales-Tissierellales; f__Anaerovoracaceae; g__Mogibacterium; s__Mogibacterium_diversum	0.970954
00a0bcdaa5736156b32a040c6fed4c2a	d__Bacteria; p__Firmicutes; c__Negativicutes; o__Veillonellales-Selenomonadales; f__Selenomonadaceae; g__Selenomonas; s__Selenomonas_sp.	0.835093
00a259980ea0af07953672acd752f4ab	d__Bacteria; p__Proteobacteria; c__Gammaproteobacteria; o__Enterobacterales; f__Pasteurellaceae; g__Haemophilus; s__Haemophilus_parainfluenzae	0.999934
00a57f6eacff3128c40b3284bf1622ee	d__Bacteria; p__Bacteroidota; c__Bacteroidia; o__Flavobacteriales; f__Flavobacteriaceae; g__Capnocytophaga; s__Capnocytophaga_ochracea	0.987868
00a9f7da2c2f0aa445708e2ebde0f0b1	d__Bacteria; p__Bacteroidota; c__Bacteroidia; o__Bacteroidales; f__Prevotellaceae; g__Alloprevotella; s__uncultured_Bacteroidetes	1
00aa7a5f42091e41f8e44909aa4816f7	d__Bacteria; p__Campylobacterota; c__Campylobacteria; o__Campylobacterales; f__Campylobacteraceae; g__Campylobacter; s__Campylobacter_concisus	0.999697
00ac43771c618a32fcdf83b79c605146	d__Bacteria; p__Firmicutes; c__Negativicutes; o__Veillonellales-Selenomonadales; f__Selenomonadaceae; g__Selenomonas; s__Selenomonas_sp.	0.998586
00b2bd32f5c3ccb804fac5647e0b76b4	d__Bacteria; p__Bacteroidota; c__Bacteroidia; o__Bacteroidales; f__Prevotellaceae; g__Prevotella	0.999997
00b3eb4df760b16943be0ef48b9b3271	d__Bacteria; p__Firmicutes; c__Clostridia; o__Lachnospirales; f__Lachnospiraceae; g__Oribacterium; s__uncultured_organism	0.963221
00b9ae1f55356eda55ebc297aa9b7983	d__Bacteria; p__Actinobacteriota; c__Actinobacteria; o__Micrococcales; f__Micrococcaceae; g__Rothia	1
00bdb550d993fb1cea58ae2293ba0b80	d__Bacteria; p__Campylobacterota; c__Campylobacteria; o__Campylobacterales; f__Campylobacteraceae; g__Campylobacter; s__unidentified	0.999994
00beb31430606132cb458c402a98419e	d__Bacteria; p__Firmicutes; c__Clostridia; o__Lachnospirales; f__Lachnospiraceae; g__Stomatobaculum	1
00c12fad9ffddc09ed666ec7ac4b0be1	d__Bacteria; p__Fusobacteriota; c__Fusobacteriia; o__Fusobacteriales; f__Fusobacteriaceae; g__Fusobacterium; s__Fusobacterium_nucleatum	0.822109
00c224ecb9995822fac79431011796c6	d__Bacteria; p__Firmicutes; c__Negativicutes; o__Veillonellales-Selenomonadales; f__Veillonellaceae; g__Veillonella; s__Veillonella_dispar	0.874224
00c7966fc24e4b814bf56a8b378ee2da	d__Bacteria; p__Firmicutes; c__Clostridia; o__Lachnospirales; f__Lachnospiraceae; g__Catonella	1
00c7a48d3bab204dc71f7a15db41baa2	d__Bacteria; p__Firmicutes; c__Clostridia; o__Lachnospirales; f__Lachnospiraceae; g__Oribacterium; s__uncultured_organism	0.988529
00c87a9879b5286e17b3078097644209	d__Bacteria; p__Actinobacteriota; c__Actinobacteria; o__Actinomycetales; f__Actinomycetaceae; g__Actinomyces; s__Schaalia_odontolytica	0.99998
00c9fd8fa338bd487c77ddd91f19a346	d__Bacteria; p__Bacteroidota; c__Bacteroidia; o__Bacteroidales; f__Paludibacteraceae; g__F0058; s__uncultured_bacterium	0.99914
00d1dbb2501a78df4cbe8edb36a0cc19	d__Bacteria; p__Bacteroidota; c__Bacteroidia; o__Bacteroidales; f__Prevotellaceae; g__Alloprevotella; s__Alloprevotella_tannerae	0.999984
00d42c0ca82452ff7d561dfb3bf7f000	d__Bacteria; p__Firmicutes; c__Negativicutes; o__Veillonellales-Selenomonadales; f__Selenomonadaceae; g__Selenomonas; s__Selenomonas_sputigena	0.915482
00d5bc4ecd31926999a4ee6d28872822	d__Bacteria; p__Bacteroidota; c__Bacteroidia; o__Bacteroidales; f__Prevotellaceae; g__Alloprevotella; s__uncultured_Bacteroidetes	1
00d87d5cf9cf9773a5a7f8decb24f385	d__Bacteria; p__Bacteroidota; c__Bacteroidia; o__Bacteroidales; f__Prevotellaceae; g__Alloprevotella; s__uncultured_Bacteroidetes	1
00d958d3cd06826dcccec897cb18ef67	d__Bacteria; p__Proteobacteria; c__Gammaproteobacteria; o__Burkholderiales; f__Burkholderiaceae; g__Lautropia; s__Lautropia_sp.	0.944546
00dadc9e96aa79a4ecca8ee17ea0cd8c	d__Bacteria; p__Proteobacteria; c__Gammaproteobacteria; o__Enterobacterales; f__Yersiniaceae; g__Serratia; s__Serratia_nematodiphila	0.999933
00dcca6e21bb2b3b5484a2e645552e15	d__Bacteria; p__Bacteroidota; c__Bacteroidia; o__Bacteroidales; f__Prevotellaceae; g__Prevotella_7; s__Prevotella_sp.	0.998631
00dd46e01cf709049f2e7410224625d2	d__Bacteria; p__Firmicutes; c__Clostridia; o__Lachnospirales; f__Lachnospiraceae; g__Lachnoanaerobaculum; s__uncultured_organism	0.993025
00de772388ea2c821843c6ec133976f0	d__Bacteria; p__Firmicutes; c__Clostridia; o__Clostridia_UCG-014; f__Clostridia_UCG-014; g__Clostridia_UCG-014; s__Clostridiales_bacterium	0.999999
00e26e58e143ffab95d59cdce8d56b4b	d__Bacteria; p__Proteobacteria; c__Gammaproteobacteria; o__Enterobacterales; f__Pasteurellaceae; g__Haemophilus; s__Haemophilus_parainfluenzae	0.999921
00e51222b64b21c86415db936d2e9ce7	d__Bacteria; p__Firmicutes; c__Clostridia; o__Lachnospirales; f__Lachnospiraceae; g__Lachnoanaerobaculum; s__uncultured_organism	0.933688
00e9cfe67e435fa54205aafa64e3aea4	d__Bacteria; p__Firmicutes; c__Bacilli; o__Lactobacillales; f__Streptococcaceae; g__Streptococcus; s__Streptococcus_infantis	0.976722
00efc1c1aa1bac3b78d08f509f182365	d__Bacteria; p__Bacteroidota; c__Bacteroidia; o__Bacteroidales; f__Prevotellaceae; g__Alloprevotella; s__uncultured_Prevotellaceae	0.996323
00efcd60cfb21453c3946e3548f44677	d__Bacteria; p__Bacteroidota; c__Bacteroidia; o__Bacteroidales; f__Prevotellaceae; g__Prevotella; s__Prevotella_oris	0.95202
00f5367215febe3cf22e4d1499feefe7	d__Bacteria; p__Firmicutes; c__Negativicutes; o__Veillonellales-Selenomonadales; f__Selenomonadaceae; g__Selenomonas; s__Selenomonas_sp.	0.999889
00f54d11e8317c7501d21eeb18c46967	d__Bacteria; p__Bacteroidota; c__Bacteroidia; o__Flavobacteriales; f__Flavobacteriaceae; g__Capnocytophaga; s__Capnocytophaga_haemolytica	1
00ffed2164185c2452c4dfbfeaae47d5	d__Bacteria; p__Firmicutes; c__Bacilli; o__Lactobacillales; f__Streptococcaceae; g__Streptococcus	1
01032920c27a29736a70bce7f3d9c79b	d__Bacteria; p__Bacteroidota; c__Bacteroidia; o__Flavobacteriales; f__Flavobacteriaceae; g__Capnocytophaga; s__Capnocytophaga_gingivalis	0.995044
0104db1d4e9cfcffa4bdf598318ef6a3	d__Bacteria; p__Firmicutes; c__Clostridia; o__Lachnospirales; f__Lachnospiraceae; g__Catonella; s__uncultured_bacterium	0.842377
0106b5efa59700cdc955c867467ea174	d__Bacteria; p__Firmicutes; c__Clostridia; o__Peptostreptococcales-Tissierellales; f__Family_XI; g__Parvimonas; s__Parvimonas_micra	0.858685
01098783d38a41cf1b88ca83ab7604e6	d__Bacteria; p__Proteobacteria; c__Gammaproteobacteria; o__Burkholderiales; f__Neisseriaceae; g__Alysiella; s__uncultured_bacterium	0.997758
010cffe457b927fa38776964ff6fb0a8	d__Bacteria; p__Bacteroidota; c__Bacteroidia; o__Bacteroidales; f__Porphyromonadaceae; g__Porphyromonas; s__unidentified	0.994907
010e14d7c9638fddf7fc950d06218dd3	d__Bacteria; p__Firmicutes; c__Negativicutes; o__Veillonellales-Selenomonadales; f__Selenomonadaceae; g__Selenomonas; s__Selenomonas_sp.	0.997958
010e5078120c3c6a4740a4a38451cc72	d__Bacteria; p__Firmicutes; c__Bacilli; o__Lactobacillales; f__Streptococcaceae; g__Streptococcus; s__Streptococcus_infantis	0.998111
010fe79a793135ff087937ac7cd58a02	d__Bacteria; p__Firmicutes; c__Bacilli; o__Lactobacillales; f__Streptococcaceae; g__Streptococcus	1
0112be99042f3d4158c6eb1fe3c03d29	d__Bacteria; p__Bacteroidota; c__Bacteroidia; o__Bacteroidales; f__Prevotellaceae; g__Prevotella_7; s__Prevotella_jejuni	0.806411
0115f07c84ee9874fe407d0d611b68d1	d__Bacteria; p__Firmicutes; c__Negativicutes; o__Veillonellales-Selenomonadales; f__Veillonellaceae; g__Veillonella	1
0117f8de6a717e7635972fdbf9d7180a	d__Bacteria; p__Fusobacteriota; c__Fusobacteriia; o__Fusobacteriales; f__Fusobacteriaceae; g__Fusobacterium; s__Fusobacterium_periodonticum	0.990581
011c44656ad7969dea8471d3076cbe16	d__Bacteria; p__Bacteroidota; c__Bacteroidia; o__Bacteroidales; f__Paludibacteraceae; g__F0058; s__uncultured_bacterium	0.998221
011c4c9165c8111ba795ee9fce5760f0	d__Bacteria; p__Firmicutes; c__Negativicutes; o__Veillonellales-Selenomonadales; f__Selenomonadaceae	1
012587e37affd0b23eb524de69eba564	d__Bacteria; p__Bacteroidota; c__Bacteroidia; o__Bacteroidales; f__Tannerellaceae; g__Tannerella; s__Tannerella_forsythia	0.9999
0129edc2cd06173a2dca8e300a6cd15d	d__Bacteria; p__Bacteroidota; c__Bacteroidia; o__Bacteroidales; f__Prevotellaceae; g__Prevotella; s__Prevotella_oris	0.788089
012ded220fa48866ef197d22c96c2956	d__Bacteria; p__Firmicutes; c__Negativicutes; o__Veillonellales-Selenomonadales; f__Veillonellaceae; g__Megasphaera; s__Megasphaera_micronuciformis	1
012e98ca4733df23ec67ef3dcf8489b4	d__Bacteria; p__Fusobacteriota; c__Fusobacteriia; o__Fusobacteriales; f__Fusobacteriaceae; g__Fusobacterium; s__Fusobacterium_periodonticum	0.967695
012ef18e848e2e76b77644f96861f571	d__Bacteria; p__Firmicutes; c__Clostridia; o__Lachnospirales; f__Lachnospiraceae; g__Catonella	1
0134778ca5922bcfebe2928e33fc2efb	d__Bacteria; p__Proteobacteria; c__Gammaproteobacteria; o__Enterobacterales; f__Pasteurellaceae; g__Haemophilus; s__Haemophilus_parainfluenzae	0.99995
013609b02450729b40636646b51704b3	d__Bacteria; p__Bacteroidota; c__Bacteroidia; o__Bacteroidales; f__Porphyromonadaceae; g__Porphyromonas; s__Porphyromonas_pasteri	0.996001
013c8ead4a809b394e9211ae65c08023	d__Bacteria; p__Bacteroidota; c__Bacteroidia; o__Bacteroidales; f__Porphyromonadaceae; g__Porphyromonas; s__uncultured_bacterium	0.955238
013e40b6086bc6eba6af9962d0c3899d	d__Bacteria; p__Firmicutes; c__Clostridia; o__Lachnospirales; f__Lachnospiraceae; g__Oribacterium; s__Oribacterium_sp.	0.75928
0145d1662d0f75c073335c82725bbe5f	d__Bacteria; p__Firmicutes; c__Clostridia; o__Lachnospirales; f__Lachnospiraceae; g__Lachnoanaerobaculum; s__uncultured_organism	0.992723
014a37d3191e2f505062de88fcc53c56	d__Bacteria; p__Firmicutes; c__Negativicutes; o__Veillonellales-Selenomonadales; f__Veillonellaceae; g__Veillonella	1
015085500f7b5af7cc37cbeac31ff4e7	d__Bacteria; p__Firmicutes; c__Negativicutes; o__Veillonellales-Selenomonadales; f__Selenomonadaceae; g__Selenomonas; s__Selenomonas_sp.	0.999498
01536f71f38e19e826ec28fc3f413c68	d__Bacteria; p__Firmicutes; c__Negativicutes; o__Veillonellales-Selenomonadales; f__Selenomonadaceae; g__Selenomonas; s__Selenomonas_sp.	0.998253
0153df3710a329e993df0ca41a1ab32a	d__Bacteria; p__Bacteroidota; c__Bacteroidia; o__Flavobacteriales; f__Flavobacteriaceae; g__Capnocytophaga; s__Capnocytophaga_gingivalis	0.972853
015a77ecf9a6475ba316199212002592	d__Bacteria; p__Bacteroidota; c__Bacteroidia; o__Bacteroidales; f__Prevotellaceae; g__Alloprevotella; s__uncultured_Bacteroidetes	0.999787
015b14b51094c860195f22f35d68da0a	d__Bacteria; p__Bacteroidota; c__Bacteroidia; o__Bacteroidales; f__Prevotellaceae; g__Prevotella; s__Prevotella_salivae	1
01619f6c3a02916efc077153ab3428a7	d__Bacteria; p__Fusobacteriota; c__Fusobacteriia; o__Fusobacteriales; f__Leptotrichiaceae; g__Leptotrichia; s__uncultured_bacterium	0.819188
0166a37c145aa1598310ecb415e222ff	d__Bacteria; p__Proteobacteria; c__Gammaproteobacteria; o__Enterobacterales; f__Pasteurellaceae; g__Haemophilus; s__Haemophilus_parainfluenzae	0.999883
01689bff7c83570c5bab7392dec6715a	d__Bacteria; p__Firmicutes; c__Clostridia; o__Lachnospirales; f__Lachnospiraceae; g__Lachnoanaerobaculum; s__uncultured_organism	0.989706
016a12d6e272865d19b02758ef93731c	d__Bacteria; p__Firmicutes; c__Negativicutes; o__Veillonellales-Selenomonadales; f__Veillonellaceae; g__Veillonella	1
016a38d34594d00cc4800c62dc6a9a68	d__Bacteria; p__Bacteroidota; c__Bacteroidia; o__Bacteroidales; f__Porphyromonadaceae; g__Porphyromonas	1
016c1f707c0a713942244396e37f2e25	d__Bacteria; p__Actinobacteriota; c__Actinobacteria; o__Actinomycetales; f__Actinomycetaceae; g__Actinomyces; s__Schaalia_odontolytica	0.999992
016eb152c12f5891ce61b643e8377785	d__Bacteria; p__Actinobacteriota; c__Actinobacteria; o__Actinomycetales; f__Actinomycetaceae; g__Actinomyces; s__Schaalia_odontolytica	0.999994
016f5e13e9cd10b16fa046d92d9f4fc7	d__Bacteria; p__Proteobacteria; c__Gammaproteobacteria; o__Pseudomonadales; f__Pseudomonadaceae; g__Pseudomonas; s__Pseudomonas_reactans	0.771664
0170c0a3a277bb59e591b60f755397f3	d__Bacteria; p__Firmicutes; c__Clostridia; o__Lachnospirales; f__Lachnospiraceae; g__Oribacterium; s__uncultured_organism	0.974738
0174fc59440047806f8433a98b126b7d	d__Bacteria; p__Firmicutes; c__Clostridia; o__Peptostreptococcales-Tissierellales; f__Peptostreptococcaceae; g__Peptostreptococcus; s__Peptostreptococcus_stomatis	0.999896
0175c89a66e03b04c49717fcaee77467	d__Bacteria; p__Firmicutes; c__Bacilli; o__Lactobacillales; f__Lactobacillaceae; g__Ligilactobacillus; s__Lactobacillus_phage	0.999025
01769c4a40b29f2a7b5f6de2379ad4f0	d__Bacteria; p__Proteobacteria; c__Gammaproteobacteria; o__Enterobacterales; f__Pasteurellaceae; g__Aggregatibacter; s__uncultured_bacterium	0.99545
0177daacd4e7270c3ed9402ce7575a34	d__Bacteria; p__Firmicutes; c__Negativicutes; o__Veillonellales-Selenomonadales; f__Selenomonadaceae; g__Selenomonas; s__Schwartzia_sp.	0.982963
017b411235afe7b858d33ce2bfba18b3	d__Bacteria; p__Firmicutes; c__Clostridia; o__Lachnospirales; f__Lachnospiraceae; g__Lachnoanaerobaculum; s__uncultured_organism	0.890918
0183e836ff08f629677dc0a59f14545e	d__Bacteria; p__Firmicutes; c__Bacilli; o__Lactobacillales; f__Streptococcaceae; g__Streptococcus; s__Streptococcus_parasanguinis	0.999975
01871b2a51ec5473a11745c87896d6ed	d__Bacteria; p__Bacteroidota; c__Bacteroidia; o__Bacteroidales; f__Prevotellaceae; g__Prevotella_7; s__Prevotella_histicola	0.999087
018b7abecd9c925204a0da97891ca289	d__Bacteria; p__Firmicutes; c__Bacilli; o__Lactobacillales; f__Streptococcaceae; g__Streptococcus; s__Streptococcus_parasanguinis	0.999804
0190537c6222a4ce997aadacc01d0018	d__Bacteria; p__Firmicutes; c__Bacilli; o__Lactobacillales; f__Streptococcaceae; g__Streptococcus; s__Streptococcus_infantis	0.969127
019248301ef9710043e16490870e4fa4	d__Bacteria; p__Proteobacteria; c__Gammaproteobacteria; o__Enterobacterales; f__Pasteurellaceae; g__Haemophilus; s__Haemophilus_parainfluenzae	0.999937
019797bdad51a6927b207b80cafcdbca	d__Bacteria; p__Bacteroidota; c__Bacteroidia; o__Bacteroidales; f__Prevotellaceae; g__Alloprevotella; s__uncultured_Bacteroidetes	0.99984
0199bcd149050781b96c005ed53837bb	d__Bacteria; p__Firmicutes; c__Bacilli; o__Lactobacillales; f__Streptococcaceae; g__Streptococcus; s__Streptococcus_infantis	0.964443
019e3e72eb4ca166c4a4d784f3e47e82	d__Bacteria; p__Firmicutes; c__Negativicutes; o__Veillonellales-Selenomonadales; f__Selenomonadaceae; g__Selenomonas; s__Selenomonas_noxia	0.93808
01a82ab5e19f892e2a026e2ff0dac710	d__Bacteria; p__Bacteroidota; c__Bacteroidia; o__Sphingobacteriales; f__Lentimicrobiaceae; g__Lentimicrobium; s__unidentified	0.999992
01ad4bd3ca90797fb6e8c380ed67c14b	d__Bacteria; p__Firmicutes; c__Bacilli; o__Lactobacillales; f__Streptococcaceae; g__Streptococcus; s__Streptococcus_infantis	0.986493
01af505d6ee8c4acc9bc1500c01fd915	d__Bacteria; p__Proteobacteria; c__Gammaproteobacteria; o__Burkholderiales; f__Neisseriaceae; g__Neisseria	0.999999
01b3294f0bfd62cbf6f68344742639f7	d__Bacteria; p__Firmicutes; c__Negativicutes; o__Veillonellales-Selenomonadales; f__Selenomonadaceae; g__Selenomonas; s__Selenomonas_sputigena	0.992
01b75dc720da461a8802e1f5786be5f8	d__Bacteria; p__Proteobacteria; c__Gammaproteobacteria; o__Enterobacterales; f__Pasteurellaceae; g__Haemophilus; s__Haemophilus_parainfluenzae	0.999941
01bb7048f028eb062c81037268ff7d14	d__Bacteria; p__Bacteroidota; c__Bacteroidia; o__Bacteroidales; f__Prevotellaceae; g__Prevotella; s__Prevotella_pallens	1
01bb833a5fcec1bfffb7942b0dd9fdbf	d__Bacteria; p__Bacteroidota; c__Bacteroidia; o__Bacteroidales; f__Prevotellaceae; g__Prevotella_7; s__Prevotella_sp.	0.95716
01cd364666fa4cf08f3996fba676d6dd	d__Bacteria; p__Bacteroidota; c__Bacteroidia; o__Bacteroidales; f__Prevotellaceae; g__Alloprevotella; s__Alloprevotella_tannerae	0.999658
01d88fc5deda547b111532dfee1987e5	d__Bacteria; p__Firmicutes; c__Bacilli; o__Lactobacillales; f__Streptococcaceae; g__Streptococcus; s__Streptococcus_infantis	0.987811
01e247d294cfc5323728d9d32b5208e6	d__Bacteria; p__Firmicutes; c__Clostridia; o__Clostridia_UCG-014; f__Clostridia_UCG-014; g__Clostridia_UCG-014; s__uncultured_bacterium	0.997967
01e728353c640e8fce6dbc269e244922	d__Bacteria; p__Firmicutes; c__Bacilli; o__Lactobacillales; f__Streptococcaceae; g__Streptococcus; s__Streptococcus_parasanguinis	0.999775
01ee619a20ba35ecb1ea6022cd2226ce	d__Bacteria; p__Firmicutes; c__Clostridia; o__Clostridia_UCG-014; f__Clostridia_UCG-014; g__Clostridia_UCG-014; s__Clostridiales_bacterium	0.999999
01f7614d91b16ad6c2d98f87a7930a71	d__Bacteria; p__Proteobacteria; c__Gammaproteobacteria; o__Enterobacterales; f__Pasteurellaceae; g__Haemophilus; s__Haemophilus_parainfluenzae	0.999908
01f8015ccc841566a8bb34dc72d3415f	d__Bacteria; p__Firmicutes; c__Clostridia; o__Lachnospirales; f__Lachnospiraceae; g__Stomatobaculum; s__uncultured_bacterium	0.995384
01fa981c06612cda7ab47b2348979228	d__Bacteria; p__Firmicutes; c__Clostridia; o__Peptostreptococcales-Tissierellales; f__Family_XI; g__Parvimonas	1
01fb7649d5477adca47b22c42870a262	d__Bacteria; p__Patescibacteria; c__Saccharimonadia; o__Saccharimonadales; f__Saccharimonadaceae; g__Saccharimonadaceae; s__uncultured_bacterium	0.946663
01fd2db37da6b603029e68f2696411b2	d__Bacteria; p__Proteobacteria; c__Gammaproteobacteria; o__Burkholderiales; f__Neisseriaceae; g__Neisseria; s__Neisseria_perflava	0.982047
020012a3ef883c0881326f02e5dd3b16	d__Bacteria; p__Bacteroidota; c__Bacteroidia; o__Bacteroidales; f__Porphyromonadaceae; g__Porphyromonas; s__Porphyromonas_pasteri	0.997712
0202a48e8cfd2f65bc9b63d65dd25712	d__Bacteria; p__Firmicutes; c__Bacilli; o__Lactobacillales; f__Streptococcaceae; g__Streptococcus; s__Streptococcus_infantis	0.99896
02069e4c17917f7273dc647fc68243a2	d__Bacteria; p__Firmicutes; c__Negativicutes; o__Veillonellales-Selenomonadales; f__Veillonellaceae; g__Veillonella; s__Veillonella_dispar	0.901064
020aa39a7349281b0c41685ee848002a	d__Bacteria; p__Firmicutes; c__Negativicutes; o__Veillonellales-Selenomonadales; f__Selenomonadaceae; g__Selenomonas; s__Selenomonas_sp.	0.999202
020ceef0f5902446668f2540fe7eb59d	d__Bacteria; p__Firmicutes; c__Bacilli; o__Lactobacillales; f__Streptococcaceae; g__Streptococcus; s__Streptococcus_infantis	0.865082
0210843a1c70a6befeaa29bc00aa3e33	d__Bacteria; p__Firmicutes; c__Clostridia; o__Lachnospirales; f__Lachnospiraceae; g__Oribacterium; s__uncultured_organism	0.978281
02167b73fc45e8c3ad9582e6cdcf2e3b	d__Bacteria; p__Bacteroidota; c__Bacteroidia; o__Bacteroidales; f__Prevotellaceae; g__Prevotella_7; s__Prevotella_histicola	0.999591
021edfcadfd7e68f7034820b58153527	d__Bacteria; p__Firmicutes; c__Bacilli; o__Lactobacillales; f__Streptococcaceae; g__Streptococcus; s__Streptococcus_parasanguinis	0.999977
02202cc43c4bb3b6df05b3f66e999d68	d__Bacteria; p__Actinobacteriota; c__Actinobacteria; o__Actinomycetales; f__Actinomycetaceae; g__Actinomyces; s__Schaalia_odontolytica	0.999997
0220a70e62104b162511e329a2329d4c	d__Bacteria; p__Bacteroidota; c__Bacteroidia; o__Bacteroidales; f__Prevotellaceae; g__Alloprevotella; s__Alloprevotella_tannerae	0.999989
02227aeb5f7b19cdf50741278131b893	d__Bacteria; p__Bacteroidota; c__Bacteroidia; o__Bacteroidales; f__Prevotellaceae; g__Alloprevotella; s__uncultured_Bacteroidetes	0.996881
0223f071c649139d1fd32b38c796a26f	d__Bacteria; p__Firmicutes; c__Clostridia; o__Peptostreptococcales-Tissierellales; f__Peptostreptococcaceae; g__Filifactor; s__Filifactor_alocis	0.999999
0226120d3bc160705df43593f79994cc	d__Bacteria; p__Firmicutes; c__Bacilli; o__Erysipelotrichales; f__Erysipelotrichaceae; g__Solobacterium; s__Solobacterium_moorei	0.999986
023c3b7890c15d03dcd709b57c6fb586	d__Bacteria; p__Actinobacteriota; c__Actinobacteria; o__Actinomycetales; f__Actinomycetaceae; g__Actinomyces; s__Schaalia_odontolytica	0.999995
02400eb9c0dfd97feb100e939f76d2c8	d__Bacteria; p__Firmicutes; c__Negativicutes; o__Veillonellales-Selenomonadales; f__Selenomonadaceae; g__Selenomonas; s__Selenomonas_sp.	0.999151
024464e9a8a33fe388d6b94b0a5ed6fb	d__Bacteria; p__Firmicutes; c__Bacilli; o__Lactobacillales; f__Streptococcaceae; g__Streptococcus; s__Streptococcus_infantis	0.999956
024644910bb22ad5bbf93bdc883c921b	d__Bacteria; p__Firmicutes; c__Bacilli; o__Lactobacillales; f__Streptococcaceae; g__Streptococcus; s__Streptococcus_infantis	0.999879
024792e7b963619d509dad86bdfb58b4	d__Bacteria; p__Firmicutes; c__Negativicutes; o__Veillonellales-Selenomonadales; f__Veillonellaceae; g__Megasphaera; s__Megasphaera_micronuciformis	1
024e90b1f9eaa116f5128314e954add4	d__Bacteria; p__Bacteroidota; c__Bacteroidia; o__Flavobacteriales; f__Flavobacteriaceae; g__Capnocytophaga	1
0252b4dadfa5ddb18e3a22b8d2753619	d__Bacteria; p__Bacteroidota; c__Bacteroidia; o__Flavobacteriales; f__Flavobacteriaceae; g__Capnocytophaga; s__Capnocytophaga_granulosa	0.991008
025e344c4210c83dec9ca1b5c15543df	d__Bacteria; p__Bacteroidota; c__Bacteroidia; o__Bacteroidales; f__Porphyromonadaceae; g__Porphyromonas	1
02655dbaa1e112c5800e7d695c4ef539	d__Bacteria; p__Firmicutes; c__Negativicutes; o__Veillonellales-Selenomonadales; f__Selenomonadaceae; g__Selenomonas; s__Selenomonas_noxia	0.934953
0266d3350f214d9e44d0c26ea99c7350	d__Bacteria; p__Firmicutes; c__Bacilli; o__Lactobacillales; f__Streptococcaceae; g__Streptococcus; s__Streptococcus_parasanguinis	0.999047
0269dd565e1a320ad6180a0b5fbf6e6f	d__Bacteria; p__Firmicutes; c__Bacilli; o__Lactobacillales; f__Streptococcaceae; g__Streptococcus	1
026a6e6a605279c15e15cfeef224bf21	d__Bacteria; p__Firmicutes; c__Clostridia; o__Lachnospirales; f__Lachnospiraceae; g__Butyrivibrio; s__unidentified	0.999893
026cb68d29bb55ce67576960781f7fe0	d__Bacteria; p__Proteobacteria; c__Gammaproteobacteria; o__Enterobacterales; f__Pasteurellaceae; g__Aggregatibacter; s__uncultured_bacterium	0.997788
02701dd89f12ebdf08de02ea07366605	d__Bacteria; p__Firmicutes; c__Negativicutes; o__Veillonellales-Selenomonadales; f__Veillonellaceae; g__Veillonella; s__Veillonella_sp.	0.992228
0270c9a1bef1f4efc153e410a70a490c	d__Bacteria; p__Bacteroidota; c__Bacteroidia; o__Bacteroidales; f__Porphyromonadaceae; g__Porphyromonas; s__unidentified	0.989465
02724a22db1e0e1bdb4947c6580e7234	d__Bacteria; p__Firmicutes; c__Bacilli; o__Paenibacillales; f__Paenibacillaceae; g__Paenibacillus; s__Paenibacillus_tylopili	0.9694
028266ca4a895f2dd7ec5d35c00a14a0	d__Bacteria; p__Firmicutes; c__Negativicutes; o__Veillonellales-Selenomonadales; f__Selenomonadaceae	1
0289b90bf393b8d708e149fe21594289	d__Bacteria; p__Firmicutes; c__Bacilli; o__Lactobacillales; f__Carnobacteriaceae; g__Granulicatella	0.896588
028ab982869ff52c65da643173b03fc4	d__Bacteria; p__Firmicutes; c__Clostridia; o__Peptostreptococcales-Tissierellales; f__Family_XI; g__Peptoniphilus; s__Peptoniphilus_lacrimalis	1
028d97c48a68869018c2237bdedd471f	d__Bacteria; p__Firmicutes; c__Clostridia; o__Lachnospirales; f__Lachnospiraceae; g__Dorea; s__uncultured_organism	0.951974
028e4b2820a71834e079b99632d9916c	d__Bacteria; p__Firmicutes; c__Clostridia; o__Lachnospirales; f__Lachnospiraceae; g__Lachnoanaerobaculum; s__uncultured_organism	0.996076
0292c1ce9230b29bbcf3e848a701aabd	d__Bacteria; p__Bacteroidota; c__Bacteroidia; o__Bacteroidales; f__Prevotellaceae; g__Prevotella_7; s__Prevotella_melaninogenica	0.797323
029557aa667477133928033970b2d8eb	d__Bacteria; p__Firmicutes; c__Bacilli; o__Lactobacillales; f__Streptococcaceae; g__Streptococcus; s__Streptococcus_parasanguinis	0.999912
02973d18831b00408ce58ccfb311c077	d__Bacteria; p__Firmicutes; c__Negativicutes; o__Veillonellales-Selenomonadales; f__Veillonellaceae; g__Veillonella; s__Veillonella_sp.	0.995847
029cec6708875ae424d74bdfb9c9772c	d__Bacteria; p__Firmicutes; c__Bacilli; o__Lactobacillales; f__Lactobacillaceae; g__Limosilactobacillus; s__Lactobacillus_vaginalis	0.999999
029d7348512d9590d5eebc3f1a5da49a	d__Bacteria; p__Campylobacterota; c__Campylobacteria; o__Campylobacterales; f__Campylobacteraceae; g__Campylobacter; s__Campylobacter_gracilis	0.996918
029fd5272f26b99bb22942f3cb01089c	d__Bacteria; p__Firmicutes; c__Negativicutes; o__Veillonellales-Selenomonadales; f__Selenomonadaceae; g__Selenomonas; s__Selenomonas_sputigena	0.999826
02a0b6526a1321faa8bdb9c39a2ed6b6	d__Bacteria; p__Bacteroidota; c__Bacteroidia; o__Bacteroidales; f__Prevotellaceae; g__Prevotella; s__Prevotella_salivae	1
02a261d3b4793bfebdf367faba17fb89	d__Bacteria; p__Campylobacterota; c__Campylobacteria; o__Campylobacterales; f__Campylobacteraceae; g__Campylobacter; s__Campylobacter_concisus	0.999634
02a73724b6776f27a3c7bab728d557aa	d__Bacteria; p__Firmicutes; c__Negativicutes; o__Veillonellales-Selenomonadales; f__Selenomonadaceae; g__uncultured	0.774306
02a7b0cb9c5bfa9d0459d9992b7a7380	d__Bacteria; p__Bacteroidota; c__Bacteroidia; o__Bacteroidales; f__Prevotellaceae; g__Prevotella_7	0.847228
02a7c99faf9ada5afcd0e7fdb2757007	d__Bacteria; p__Firmicutes; c__Clostridia; o__Lachnospirales; f__Lachnospiraceae; g__Catonella	1
02a8ef7d3c4448ea51fac0456d69f9d9	d__Bacteria; p__Bacteroidota; c__Bacteroidia; o__Bacteroidales; f__Prevotellaceae; g__Prevotella_7; s__Prevotella_histicola	0.999561
02ad206d00341143287d58566441c36f	d__Bacteria; p__Bacteroidota; c__Bacteroidia; o__Bacteroidales; f__Prevotellaceae; g__Prevotella; s__Prevotella_salivae	1
02b0dcc89fa6b4777848ef2ce8597c01	d__Bacteria; p__Bacteroidota; c__Bacteroidia; o__Bacteroidales; f__Prevotellaceae; g__Prevotella; s__Prevotella_oris	0.992998
02b51183ad8aaabee6b16d166bfb071e	d__Bacteria; p__Firmicutes; c__Clostridia; o__Lachnospirales; f__Lachnospiraceae; g__Oribacterium	1
02bdc0360568c02f7c6a7f0721b5521d	d__Bacteria; p__Fusobacteriota; c__Fusobacteriia; o__Fusobacteriales; f__Fusobacteriaceae; g__Fusobacterium; s__Fusobacterium_nucleatum	0.756536
02ceb168c3073d486c8bf16e273af3f0	d__Bacteria; p__Bacteroidota; c__Bacteroidia; o__Flavobacteriales; f__Flavobacteriaceae; g__Capnocytophaga; s__Capnocytophaga_gingivalis	0.917242
02cf2e9adcbd4e4376c4f2552e6d1c3c	d__Bacteria; p__Bacteroidota; c__Bacteroidia; o__Bacteroidales; f__Prevotellaceae; g__Prevotella; s__Prevotella_intermedia	1
02d0131b0e738a880573e99d56f9293c	d__Bacteria; p__Firmicutes; c__Bacilli; o__Bacillales; f__Bacillaceae; g__Bacillus	1
02d74f3ec6f10d186373136898f01a75	d__Bacteria; p__Firmicutes; c__Bacilli; o__Lactobacillales; f__Streptococcaceae; g__Streptococcus; s__Streptococcus_infantis	0.992709
02d92b7ef47f2d25d0a8836324c80372	d__Bacteria; p__Bacteroidota; c__Bacteroidia; o__Bacteroidales; f__Porphyromonadaceae; g__Porphyromonas; s__Porphyromonas_pasteri	0.969709
02da063894d3158b7ea9cbc322325e47	d__Bacteria; p__Fusobacteriota; c__Fusobacteriia; o__Fusobacteriales; f__Fusobacteriaceae; g__Fusobacterium; s__Fusobacterium_nucleatum	0.869566
02dd30d1330e72cca5cc8e6b1b620bbf	d__Bacteria; p__Firmicutes; c__Bacilli; o__Lactobacillales; f__Streptococcaceae; g__Streptococcus; s__Streptococcus_infantis	0.988944
02e30f82ffd873ef71a11dbe85d64aea	d__Bacteria; p__Proteobacteria; c__Gammaproteobacteria; o__Pseudomonadales; f__Pseudomonadaceae; g__Pseudomonas; s__Pseudomonas_reactans	0.975124
02e4edcd91e490807d3b3d66de45ac32	d__Bacteria; p__Firmicutes; c__Clostridia; o__Peptostreptococcales-Tissierellales; f__Peptostreptococcaceae; g__[Eubacterium]_yurii_group; s__uncultured_bacterium	0.973658
02e53d2280be7277de8f83b9c10c5f25	d__Bacteria; p__Bacteroidota; c__Bacteroidia; o__Flavobacteriales; f__Flavobacteriaceae; g__Capnocytophaga; s__Capnocytophaga_sputigena	0.999713
02e6fd613613e6d4ecb01c3c6674b9a7	d__Bacteria; p__Firmicutes; c__Clostridia; o__Lachnospirales; f__Lachnospiraceae; g__Lachnoanaerobaculum; s__uncultured_organism	0.997446
02e9a9f5b7cf497ab3df0f5c403d7c84	d__Bacteria; p__Firmicutes; c__Bacilli; o__Lactobacillales; f__Streptococcaceae; g__Streptococcus; s__Streptococcus_infantis	0.978918
02f44b47b07744a392ab8934859d37bd	d__Bacteria; p__Bacteroidota; c__Bacteroidia; o__Bacteroidales; f__Porphyromonadaceae; g__Porphyromonas; s__unidentified	0.996218
02fdc6f2429c807d2355897648e878a7	d__Bacteria; p__Firmicutes; c__Bacilli; o__Staphylococcales; f__Gemellaceae; g__Gemella; s__uncultured_organism	0.99942
03004325a57c7df69f4f78dea527956d	d__Bacteria; p__Bacteroidota; c__Bacteroidia; o__Flavobacteriales; f__Flavobacteriaceae; g__Capnocytophaga; s__Capnocytophaga_granulosa	0.999985
0300f530b7e29390173f5f63e97c9555	d__Bacteria; p__Proteobacteria; c__Gammaproteobacteria; o__Enterobacterales; f__Pasteurellaceae; g__Haemophilus; s__Haemophilus_parainfluenzae	0.999824
0301b483e12221f2278eca3aab0305bb	d__Bacteria; p__Firmicutes; c__Bacilli; o__Lactobacillales; f__Streptococcaceae; g__Streptococcus; s__Streptococcus_infantis	0.999886
0303951b719cc0ee718816569fbb538a	d__Bacteria; p__Firmicutes; c__Clostridia; o__Lachnospirales; f__Lachnospiraceae; g__Stomatobaculum; s__uncultured_bacterium	0.903889
0304c4904d5a2942e0018ced659352da	d__Bacteria; p__Firmicutes; c__Negativicutes; o__Veillonellales-Selenomonadales; f__Veillonellaceae; g__Megasphaera; s__Megasphaera_micronuciformis	1
030568b12106e3dff26a8328f9be6776	d__Bacteria; p__Firmicutes; c__Clostridia; o__Lachnospirales; f__Lachnospiraceae; g__Oribacterium; s__uncultured_organism	0.997602
03059af480cb168d1af50c2ebf8e6498	d__Bacteria; p__Firmicutes; c__Negativicutes; o__Veillonellales-Selenomonadales; f__Veillonellaceae; g__Veillonella; s__Veillonella_sp.	0.992187
030659869aef25534b2c580f75b8e90e	d__Bacteria; p__Firmicutes; c__Negativicutes; o__Veillonellales-Selenomonadales; f__Veillonellaceae; g__Veillonella	1
030689a332a0c27743fbd3e1e0f5b945	d__Bacteria; p__Firmicutes; c__Negativicutes; o__Veillonellales-Selenomonadales; f__Selenomonadaceae; g__Selenomonas; s__Selenomonas_artemidis	0.996047
0306d346702685d0a653e03ff63d37d5	d__Bacteria; p__Bacteroidota; c__Bacteroidia; o__Bacteroidales; f__Prevotellaceae; g__Alloprevotella; s__uncultured_Bacteroidetes	0.999999
030c3f660b18a4d56c5bcdc07f956bc9	d__Bacteria; p__Bacteroidota; c__Bacteroidia; o__Bacteroidales; f__Prevotellaceae; g__Prevotella; s__Prevotella_pallens	0.999999
030d2ced505880563550ad288ce149e6	d__Bacteria; p__Firmicutes; c__Bacilli; o__Lactobacillales; f__Aerococcaceae; g__Abiotrophia; s__uncultured_bacterium	0.999948
0318130e6df6a8a7fb4bd24d04259205	d__Bacteria; p__Firmicutes; c__Bacilli; o__Staphylococcales; f__Gemellaceae; g__Gemella; s__uncultured_organism	0.999995
031bd6f092ca89c9f0a29462c6382c86	d__Bacteria; p__Firmicutes; c__Negativicutes; o__Veillonellales-Selenomonadales; f__Selenomonadaceae; g__Selenomonas; s__Selenomonas_sp.	0.872943
031c0e308f725bc10619c319d578cfb1	d__Bacteria; p__Bacteroidota; c__Bacteroidia; o__Bacteroidales; f__Prevotellaceae; g__Prevotella_7; s__Prevotella_histicola	0.999473
032690d42fca0b098263b8ee184bb003	d__Bacteria; p__Spirochaetota; c__Spirochaetia; o__Spirochaetales; f__Spirochaetaceae; g__Treponema; s__Treponema_denticola	0.999999
0329520c8741d8bb49db1703a76ae67e	d__Bacteria; p__Bacteroidota; c__Bacteroidia; o__Bacteroidales; f__Porphyromonadaceae; g__Porphyromonas; s__Porphyromonas_pasteri	0.991507
032a1c9436e6b2b1ed99c563706ee9de	d__Bacteria; p__Actinobacteriota; c__Actinobacteria; o__Actinomycetales; f__Actinomycetaceae; g__Actinomyces; s__Schaalia_odontolytica	0.999993
032ab0ff42e96a190c08bf190de92760	d__Bacteria; p__Firmicutes; c__Clostridia; o__Lachnospirales; f__Lachnospiraceae; g__Catonella	1
034167090f46aa6d44a560def7621cfe	d__Bacteria; p__Bacteroidota; c__Bacteroidia; o__Flavobacteriales; f__Weeksellaceae; g__Bergeyella; s__uncultured_bacterium	0.984665
0348cc2b3dde5596b81a25aa551072c4	d__Bacteria; p__Firmicutes; c__Bacilli; o__Lactobacillales; f__Streptococcaceae; g__Streptococcus; s__Streptococcus_parasanguinis	0.77471
034c89194c741b9ea746e29c24256f91	d__Bacteria; p__Proteobacteria; c__Gammaproteobacteria; o__Burkholderiales; f__Neisseriaceae; g__Neisseria; s__Neisseria_sicca	0.762979
034cc76f815fe5d18cd68206292795b6	d__Bacteria; p__Bacteroidota; c__Bacteroidia; o__Bacteroidales; f__Prevotellaceae; g__Prevotella_7; s__Prevotella_melaninogenica	0.999958
034e5e6c76c969be863711fd5dc2980a	d__Bacteria; p__Firmicutes; c__Clostridia; o__Lachnospirales; f__Lachnospiraceae; g__Oribacterium; s__uncultured_organism	0.908667
0358eb2e416b3630581001d9bcf88ae5	d__Bacteria; p__Firmicutes; c__Clostridia; o__Lachnospirales; f__Lachnospiraceae; g__Lachnoanaerobaculum; s__uncultured_organism	0.99327
0358f5296885c74cd578c6fbdbd78a49	d__Bacteria; p__Bacteroidota; c__Bacteroidia; o__Bacteroidales; f__Prevotellaceae; g__Prevotella_7; s__Prevotella_melaninogenica	0.999969
035aacec69e6bd9b7be5fe6300937f9e	d__Bacteria; p__Proteobacteria; c__Gammaproteobacteria; o__Enterobacterales; f__Pasteurellaceae; g__Haemophilus; s__Haemophilus_sp.	0.957165
035caba166acc0c76bc10217fcd0bf63	d__Bacteria; p__Firmicutes; c__Bacilli; o__Lactobacillales; f__Streptococcaceae; g__Streptococcus; s__Streptococcus_infantis	0.999768
03600649b1b4cae63831f16b35d40b03	d__Bacteria; p__Bacteroidota; c__Bacteroidia; o__Bacteroidales; f__Prevotellaceae; g__Prevotella; s__Prevotella_intermedia	1
03602feda111b720f312f07260ef440b	d__Bacteria; p__Firmicutes; c__Clostridia; o__Lachnospirales; f__Lachnospiraceae; g__Stomatobaculum	1
0364b2db8d98d9efd81565c202ab285c	d__Bacteria; p__Firmicutes; c__Bacilli; o__Lactobacillales; f__Streptococcaceae; g__Streptococcus	1
0365d16df622424bf5dd86639396440f	d__Bacteria; p__Bacteroidota; c__Bacteroidia; o__Bacteroidales; f__Prevotellaceae; g__Prevotella; s__Prevotella_salivae	1
0369c424faf09c127a337b7edc968da6	d__Bacteria; p__Bacteroidota; c__Bacteroidia; o__Bacteroidales; f__Prevotellaceae; g__Alloprevotella; s__Alloprevotella_rava	0.999837
036a5f64a5b9aeb556b6ad63a76b78f6	d__Bacteria; p__Proteobacteria; c__Gammaproteobacteria; o__Burkholderiales; f__Neisseriaceae; g__Neisseria; s__Neisseria_perflava	0.961563
036e87af95f764866793ce0676e8566b	d__Bacteria; p__Bacteroidota; c__Bacteroidia; o__Bacteroidales; f__Prevotellaceae; g__Prevotella_7; s__Prevotella_histicola	0.999443
037093030e053c76476ce6872e59cf77	d__Bacteria; p__Firmicutes; c__Negativicutes; o__Veillonellales-Selenomonadales; f__Veillonellaceae; g__Veillonella; s__Veillonella_dispar	0.98556
0370a5d37d73ce5090d643f21509d836	d__Bacteria; p__Firmicutes; c__Clostridia; o__Lachnospirales; f__Lachnospiraceae; g__Johnsonella; s__uncultured_bacterium	0.933271
03717b19b1a8774eb511d48e4b0f13e6	d__Bacteria; p__Fusobacteriota; c__Fusobacteriia; o__Fusobacteriales; f__Fusobacteriaceae; g__Fusobacterium; s__Fusobacterium_nucleatum	0.795259
037517a3d43e1f3273a41682fe03cc44	d__Bacteria; p__Firmicutes; c__Bacilli; o__Lactobacillales; f__Streptococcaceae; g__Streptococcus; s__Streptococcus_gordonii	0.999909
037559beed487f09019627052c8870ae	d__Bacteria; p__Firmicutes; c__Negativicutes; o__Veillonellales-Selenomonadales; f__Selenomonadaceae; g__Selenomonas; s__Selenomonas_noxia	0.974188
0375b8b656eca3edf79f531d7b859cf3	d__Bacteria; p__Bacteroidota; c__Bacteroidia; o__Bacteroidales; f__Prevotellaceae; g__Prevotella; s__Prevotella_oris	0.99276
03785cef74ac4b69dbec595b73b25126	d__Bacteria; p__Fusobacteriota; c__Fusobacteriia; o__Fusobacteriales; f__Fusobacteriaceae; g__Fusobacterium	1
0379df7ecee5cab655e0d70c95be42db	d__Bacteria; p__Proteobacteria; c__Gammaproteobacteria; o__Enterobacterales; f__Pasteurellaceae; g__Haemophilus; s__Haemophilus_parainfluenzae	0.99991
037c5f8552046427776a13d7d14fd59e	d__Bacteria; p__Proteobacteria; c__Gammaproteobacteria; o__Enterobacterales; f__Pasteurellaceae; g__Haemophilus; s__Haemophilus_sp.	0.989743
03806f504b0c5f19d8c7803ad7848d45	d__Bacteria; p__Bacteroidota; c__Bacteroidia; o__Bacteroidales; f__Prevotellaceae; g__Prevotella; s__Prevotella_salivae	1
03849634bfeba371a4d4ae307e6864e4	d__Bacteria; p__Bacteroidota; c__Bacteroidia; o__Flavobacteriales; f__Flavobacteriaceae; g__Capnocytophaga; s__Capnocytophaga_ochracea	0.988216
0388f4429399725ba3db53b6e890030a	d__Bacteria; p__Bacteroidota; c__Bacteroidia; o__Bacteroidales; f__Porphyromonadaceae; g__Porphyromonas; s__Porphyromonas_pasteri	0.990634
038cc6cfa2517950c01b52ac639a51c9	d__Bacteria; p__Firmicutes; c__Clostridia; o__Lachnospirales; f__Lachnospiraceae; g__Catonella	1
039364a6465aae1de66eabfcf225a82b	d__Bacteria; p__Firmicutes; c__Negativicutes; o__Veillonellales-Selenomonadales; f__Selenomonadaceae; g__Selenomonas; s__Selenomonas_noxia	0.983603
039851ea55077f7d9f69cbff5e157463	d__Bacteria; p__Firmicutes; c__Bacilli; o__Staphylococcales; f__Gemellaceae; g__Gemella; s__uncultured_organism	0.999994
039acb62634ec801b3c3cdf41bf80148	d__Bacteria; p__Bacteroidota; c__Bacteroidia; o__Bacteroidales; f__Prevotellaceae; g__Prevotella; s__Prevotella_pallens	1
03a1bab30c6dee04cfbbf8bc67e2e29b	d__Bacteria; p__Firmicutes; c__Negativicutes; o__Veillonellales-Selenomonadales; f__Veillonellaceae; g__Veillonella; s__Veillonella_dispar	0.704942
03a5b06f9fd3a668b7b52c107b944a35	d__Bacteria; p__Proteobacteria; c__Gammaproteobacteria; o__Burkholderiales; f__Neisseriaceae; g__Neisseria; s__Neisseria_perflava	0.940057
03a6877d2d8e0b1b710e3e2ce2554018	d__Bacteria; p__Bacteroidota; c__Bacteroidia; o__Bacteroidales; f__Prevotellaceae; g__Prevotella; s__Prevotella_oulorum	1
03a9e8d34536b1769a86d07a06637eaa	d__Bacteria; p__Bacteroidota; c__Bacteroidia; o__Bacteroidales; f__Prevotellaceae; g__Prevotella_7; s__Prevotella_melaninogenica	0.999326
03aad81e74bf92b79e49495437451baa	d__Bacteria; p__Firmicutes; c__Clostridia; o__Lachnospirales; f__Lachnospiraceae; g__Oribacterium; s__uncultured_organism	0.975636
03ad476fba4e0a9f7d43c7437c2c06b7	d__Bacteria; p__Proteobacteria; c__Gammaproteobacteria; o__Burkholderiales; f__Neisseriaceae; g__Neisseria; s__Neisseria_elongata	0.999931
03ad52c607706e1d60c3f79f4a751957	d__Bacteria; p__Firmicutes; c__Clostridia; o__Lachnospirales; f__Lachnospiraceae; g__Catonella	1
03ae1592ae5ce9ab0ba73d721e79bf50	d__Bacteria; p__Bacteroidota; c__Bacteroidia; o__Bacteroidales; f__Porphyromonadaceae; g__Porphyromonas; s__Porphyromonas_catoniae	0.701435
03b176d171fbe15a1c041fc02b8dc431	d__Bacteria; p__Firmicutes; c__Bacilli; o__Lactobacillales; f__Streptococcaceae; g__Streptococcus; s__Streptococcus_infantis	0.999981
03b4aef56c10489b36ddd3d999594edb	d__Bacteria; p__Actinobacteriota; c__Actinobacteria; o__Actinomycetales; f__Actinomycetaceae; g__Actinomyces	1
03b66691372ae4d0799073e606b6ea32	d__Bacteria; p__Actinobacteriota; c__Actinobacteria; o__Actinomycetales; f__Actinomycetaceae; g__Actinomyces	1
03b727ae6e4ba49b579b4dbe55f82592	d__Bacteria; p__Firmicutes; c__Bacilli; o__Lactobacillales; f__Streptococcaceae; g__Streptococcus; s__Streptococcus_infantis	0.999879
03ba6e9bcdb69ea36f5e9d14b8bb24f4	d__Bacteria; p__Bacteroidota; c__Bacteroidia; o__Flavobacteriales; f__Flavobacteriaceae; g__Capnocytophaga; s__Capnocytophaga_gingivalis	0.997551
03bb683616df5d3a6df3363adc005cec	d__Bacteria; p__Firmicutes; c__Negativicutes; o__Veillonellales-Selenomonadales; f__Selenomonadaceae; g__Selenomonas; s__Selenomonas_infelix	0.742724
03bc06d9f04f9303886fb5c678433af6	d__Bacteria; p__Bacteroidota; c__Bacteroidia; o__Bacteroidales; f__Prevotellaceae; g__Alloprevotella; s__Alloprevotella_tannerae	0.999974
03bf2656e2465e2d7a771efac8dfba95	d__Bacteria; p__Firmicutes; c__Bacilli; o__Lactobacillales; f__Streptococcaceae; g__Streptococcus	1
03c19845bd4465cb769452dc051471ff	d__Bacteria; p__Bacteroidota; c__Bacteroidia; o__Bacteroidales; f__Prevotellaceae; g__Prevotella; s__Prevotella_salivae	1
03c441c5b3036f47974468daef6c95a8	d__Bacteria; p__Firmicutes; c__Clostridia; o__Lachnospirales; f__Lachnospiraceae; g__Butyrivibrio; s__unidentified	0.999786
03d0188a464adfefd8c2de800523a22e	d__Bacteria; p__Firmicutes; c__Clostridia; o__Lachnospirales; f__Lachnospiraceae; g__Lachnoanaerobaculum; s__uncultured_organism	0.971905
03d25f1285e7b9fe57dc2e8440175c2b	d__Bacteria; p__Firmicutes; c__Clostridia; o__Lachnospirales; f__Lachnospiraceae; g__Oribacterium	1
03d65414b5c13038517fb6e2573c24c1	d__Bacteria; p__Bacteroidota; c__Bacteroidia; o__Bacteroidales; f__Porphyromonadaceae; g__Porphyromonas	1
03d779526ba12723ef8c4cd60f680d1e	d__Bacteria; p__Bacteroidota; c__Bacteroidia; o__Bacteroidales; f__Prevotellaceae; g__Prevotella; s__unidentified_eubacterium	0.769875
03dbb467b8f5cfd565fd479513d1e58f	d__Bacteria; p__Firmicutes; c__Negativicutes; o__Veillonellales-Selenomonadales; f__Selenomonadaceae; g__Selenomonas; s__Selenomonas_sp.	0.928011
03e0b242987f9d81c9420a816c445770	d__Bacteria; p__Bacteroidota; c__Bacteroidia; o__Bacteroidales; f__Porphyromonadaceae; g__Porphyromonas; s__Porphyromonas_pasteri	0.939582
03e22b6eb16bccc2e8a76c36fe020560	d__Bacteria; p__Firmicutes; c__Negativicutes; o__Veillonellales-Selenomonadales; f__Selenomonadaceae; g__Centipeda; s__uncultured_bacterium	0.9614
03ea100a862f4a6ea5a5723d9774d3c9	d__Bacteria; p__Firmicutes; c__Bacilli; o__Lactobacillales; f__Streptococcaceae; g__Streptococcus; s__Streptococcus_infantis	0.956273
03eac52f0b5576729bc703114bf23eb1	d__Bacteria; p__Bacteroidota; c__Bacteroidia; o__Bacteroidales; f__Prevotellaceae; g__Prevotella_7; s__Prevotella_sp.	0.998854
03ec49897fd3b59ba80d1efd518c585e	d__Bacteria; p__Bacteroidota; c__Bacteroidia; o__Bacteroidales; f__Prevotellaceae; g__Alloprevotella; s__uncultured_Bacteroidetes	0.99787
03f7914dea3607e28f2910de10216bc4	d__Bacteria; p__Firmicutes; c__Clostridia; o__Lachnospirales; f__Lachnospiraceae; g__Catonella	1
03f85b03a89afaeb97901aa91ddd16e1	d__Bacteria; p__Firmicutes; c__Bacilli; o__Lactobacillales; f__Streptococcaceae; g__Streptococcus; s__Streptococcus_infantis	0.949097
03f8e507626c276673800408e38d7779	d__Bacteria; p__Firmicutes; c__Clostridia; o__Lachnospirales; f__Lachnospiraceae; g__uncultured; s__Eubacterium_sp.	1
040f885da357208f0ec5decef4ccf099	d__Bacteria; p__Bacteroidota; c__Bacteroidia; o__Bacteroidales; f__Prevotellaceae; g__Prevotella_7; s__Prevotella_fusca	0.99991
0412c142daba9271eb929540be820cae	d__Bacteria; p__Bacteroidota; c__Bacteroidia; o__Bacteroidales; f__Prevotellaceae; g__Alloprevotella; s__uncultured_Bacteroidetes	0.999989
0413244d659a53db11b41e99629be49b	d__Bacteria; p__Firmicutes; c__Negativicutes; o__Veillonellales-Selenomonadales; f__Selenomonadaceae; g__Selenomonas; s__Selenomonas_sp.	0.999104
041d4a20a49762992f4e32761159b452	d__Bacteria; p__Proteobacteria; c__Alphaproteobacteria; o__Caulobacterales; f__Caulobacteraceae; g__uncultured	0.999723
0420810e1b29b47d0c3f1fa000d6c5cc	d__Bacteria; p__Bacteroidota; c__Bacteroidia; o__Bacteroidales; f__Porphyromonadaceae; g__Porphyromonas; s__Porphyromonas_pasteri	0.96626
042122627b80fcb474337fbfefe0fba4	d__Bacteria; p__Bacteroidota; c__Bacteroidia; o__Bacteroidales; f__Porphyromonadaceae; g__Porphyromonas; s__Porphyromonas_pasteri	0.997623
0423dec07f1e3a190ce8c59952066670	d__Bacteria; p__Firmicutes; c__Bacilli; o__Staphylococcales; f__Gemellaceae; g__Gemella; s__uncultured_organism	0.999338
042529f36bc180ecb93a8a27942b0b23	d__Bacteria; p__Firmicutes; c__Bacilli; o__Lactobacillales; f__Streptococcaceae; g__Streptococcus; s__Streptococcus_infantis	0.99978
0428338b9346b4f49d65794e91fb9c25	d__Bacteria; p__Proteobacteria; c__Gammaproteobacteria; o__Enterobacterales; f__Pasteurellaceae; g__Haemophilus; s__Haemophilus_sputorum	0.999861
042f7870624d52c6a923f50a97993f6a	d__Bacteria; p__Firmicutes; c__Negativicutes; o__Veillonellales-Selenomonadales; f__Veillonellaceae; g__Veillonella; s__Veillonella_dispar	0.71071
0434a85c8aeef4ea4aab36a4b5b3c230	d__Bacteria; p__Firmicutes; c__Negativicutes; o__Veillonellales-Selenomonadales; f__Selenomonadaceae; g__Selenomonas; s__Selenomonas_sp.	0.999163
04377e8542cf39b872cf8540ae0c77f9	d__Bacteria; p__Proteobacteria; c__Gammaproteobacteria; o__Burkholderiales; f__Neisseriaceae; g__Neisseria; s__Neisseria_perflava	0.937908
0439f36659c1b7768c753e47cd5a739c	d__Bacteria; p__Bacteroidota; c__Bacteroidia; o__Bacteroidales; f__Prevotellaceae; g__Prevotella_7	1
043b817bcf40674882c9bc8b4610073b	d__Bacteria; p__Firmicutes; c__Clostridia; o__Lachnospirales; f__Lachnospiraceae; g__Oribacterium; s__uncultured_organism	0.803982
043c1a745e703087e16b52ac2f9c5356	d__Bacteria; p__Bacteroidota; c__Bacteroidia; o__Flavobacteriales; f__Flavobacteriaceae; g__Capnocytophaga; s__Capnocytophaga_granulosa	0.995871
043edbc9b923e3db15afc08b4fcf499d	d__Bacteria; p__Firmicutes; c__Bacilli; o__Lactobacillales; f__Streptococcaceae; g__Streptococcus; s__Streptococcus_infantis	0.99311
04403984e867bbe2611bac68eaf78270	d__Bacteria; p__Bacteroidota; c__Bacteroidia; o__Bacteroidales; f__Prevotellaceae; g__Alloprevotella; s__Alloprevotella_tannerae	0.999981
04484136a486f1735c3ebe5edd632a49	d__Bacteria; p__Bacteroidota; c__Bacteroidia; o__Bacteroidales; f__Prevotellaceae; g__Alloprevotella; s__uncultured_Bacteroidetes	0.998745
04486120d6b7c20686f2aa75836a7e8c	d__Bacteria; p__Bacteroidota; c__Bacteroidia; o__Bacteroidales; f__Prevotellaceae; g__Alloprevotella; s__Alloprevotella_rava	0.999501
044979964dc498226f8968c505b0c8bc	d__Bacteria; p__Firmicutes; c__Negativicutes; o__Veillonellales-Selenomonadales; f__Veillonellaceae; g__Veillonella; s__Veillonella_sp.	0.989305
044b50ef5a3da10d12e14a39b92561dc	d__Bacteria; p__Bacteroidota; c__Bacteroidia; o__Bacteroidales; f__Prevotellaceae; g__Prevotella_7; s__Prevotella_denticola	1
0450003b78fd6c073f12e0bcb6d7cb0e	d__Bacteria; p__Firmicutes; c__Negativicutes; o__Veillonellales-Selenomonadales; f__Veillonellaceae; g__Veillonella	1
0450bc6026dc9f4df8afb25ecd997970	d__Bacteria; p__Firmicutes; c__Bacilli; o__Lactobacillales; f__Streptococcaceae; g__Streptococcus; s__Streptococcus_infantis	0.994936
0455c02415028c41bf5fc953d2007b65	d__Bacteria; p__Firmicutes; c__Negativicutes; o__Veillonellales-Selenomonadales; f__Selenomonadaceae; g__uncultured; s__uncultured_Selenomonas	0.769867
0457d07618b8ef17f11a4232b7718a02	d__Bacteria; p__Firmicutes; c__Negativicutes; o__Veillonellales-Selenomonadales; f__Selenomonadaceae; g__Selenomonas; s__Selenomonas_sp.	0.999747
0458151bac6226d985c4392699f9e15c	d__Bacteria; p__Bacteroidota; c__Bacteroidia; o__Bacteroidales; f__Porphyromonadaceae; g__Porphyromonas; s__Porphyromonas_pasteri	0.986365
046135d1281c05c19b001f22550622f7	d__Bacteria; p__Firmicutes; c__Bacilli; o__Staphylococcales; f__Gemellaceae; g__Gemella; s__uncultured_organism	0.999986
046538189a0014aa993bf7212e1fd64c	d__Bacteria; p__Firmicutes; c__Clostridia; o__Peptostreptococcales-Tissierellales; f__Anaerovoracaceae; g__uncultured; s__uncultured_bacterium	0.99709
0468f1ed54d5c6f19e45ab65d50325c2	d__Bacteria; p__Proteobacteria; c__Gammaproteobacteria; o__Enterobacterales; f__Pasteurellaceae; g__Haemophilus; s__Haemophilus_parainfluenzae	0.999847
046bfdc0310e8b15b0cb372fdd66ef9a	d__Bacteria; p__Firmicutes; c__Clostridia; o__Lachnospirales; f__Lachnospiraceae; g__Oribacterium; s__uncultured_organism	0.984537
04727be95185a75bec158ae0a0145ca5	d__Bacteria; p__Firmicutes; c__Clostridia; o__Peptostreptococcales-Tissierellales; f__Anaerovoracaceae; g__[Eubacterium]_nodatum_group; s__Eubacterium_sulci	0.999228
047416106e3631d0f4d73afd75546a8a	d__Bacteria; p__Spirochaetota; c__Spirochaetia; o__Spirochaetales; f__Spirochaetaceae; g__Treponema; s__uncultured_bacterium	0.945807
047793c7021878799b939a9c06c6c7db	d__Bacteria; p__Firmicutes; c__Bacilli; o__Lactobacillales; f__Carnobacteriaceae; g__Granulicatella; s__uncultured_organism	0.737282
047d5f72c0cde22a7b7f275c125fbedf	d__Bacteria; p__Firmicutes; c__Clostridia; o__Peptostreptococcales-Tissierellales; f__Family_XI; g__Parvimonas; s__Peptostreptococcus_sp.	0.961748
047e4b2fa1c35e593e1252e5a720dd1d	d__Bacteria; p__Firmicutes; c__Clostridia; o__Lachnospirales; f__Lachnospiraceae; g__Lachnoanaerobaculum; s__uncultured_organism	0.9989
04818966466b9d53c7cd3f779f98bfb7	d__Bacteria; p__Bacteroidota; c__Bacteroidia; o__Flavobacteriales; f__Flavobacteriaceae; g__Capnocytophaga; s__Capnocytophaga_sp.	0.991965
04871905af830600c7bc0cc0d344e502	d__Bacteria; p__Bacteroidota; c__Bacteroidia; o__Bacteroidales; f__Prevotellaceae; g__Prevotella_7; s__Prevotella_jejuni	0.962081
04926adc5c61ea3e4c289357d5f7d9f1	d__Bacteria; p__Bacteroidota; c__Bacteroidia; o__Bacteroidales; f__Tannerellaceae; g__Tannerella; s__Tannerella_sp.	0.999309
0498080cd4749eb9d3791fc6a998831e	d__Bacteria; p__Bacteroidota; c__Bacteroidia; o__Bacteroidales; f__Prevotellaceae; g__Prevotella; s__Prevotella_loescheii	0.920167
049a1e6dcb0bd5d1f44d2cd317cbfbf4	d__Bacteria; p__Actinobacteriota; c__Actinobacteria; o__Actinomycetales; f__Actinomycetaceae; g__Actinomyces; s__Schaalia_odontolytica	0.999992
049e2d2bad07e65d39d2d80ff36ae0a3	d__Bacteria; p__Bacteroidota; c__Bacteroidia; o__Bacteroidales; f__Prevotellaceae; g__Prevotella_7; s__Prevotella_melaninogenica	0.999989
04a3154062fcdfa92508999579bd9ff7	d__Bacteria; p__Proteobacteria; c__Gammaproteobacteria; o__Burkholderiales; f__Neisseriaceae; g__Neisseria; s__uncultured_bacterium	0.757927
04a9d758ab1fb2b277bb4c92be01e007	d__Bacteria; p__Firmicutes; c__Clostridia; o__Clostridia_UCG-014; f__Clostridia_UCG-014; g__Clostridia_UCG-014; s__Clostridiales_bacterium	0.999999
04af69eb0b93be95fed4b2d09ad7e38b	d__Bacteria; p__Bacteroidota; c__Bacteroidia; o__Bacteroidales; f__Prevotellaceae; g__Alloprevotella; s__Alloprevotella_rava	0.999876
04af6cf646c889cbe3251c2892550856	d__Bacteria; p__Proteobacteria; c__Gammaproteobacteria; o__Enterobacterales; f__Pasteurellaceae; g__Haemophilus; s__Haemophilus_parainfluenzae	0.999897
04b09e9f84c17b4bf38cae463da2fc42	d__Bacteria; p__Firmicutes; c__Clostridia; o__Lachnospirales; f__Lachnospiraceae; g__Oribacterium; s__uncultured_organism	0.989377
04b2d65229f4a034282cefe3eed862cb	d__Bacteria; p__Firmicutes; c__Negativicutes; o__Veillonellales-Selenomonadales; f__Selenomonadaceae; g__Selenomonas; s__Selenomonas_sp.	0.843215
04b63f246248053f765c4e9aa435bda0	d__Bacteria; p__Firmicutes; c__Bacilli; o__Lactobacillales; f__Streptococcaceae; g__Streptococcus; s__Streptococcus_parasanguinis	0.998671
04b7ea7a919116ea3f94ce3b0c54f80b	d__Bacteria; p__Firmicutes; c__Clostridia; o__Lachnospirales; f__Lachnospiraceae; g__Oribacterium; s__uncultured_organism	0.988866
04b9d466afa573461e47cc8b329abe37	d__Bacteria; p__Proteobacteria; c__Gammaproteobacteria; o__Enterobacterales; f__Pasteurellaceae; g__Haemophilus; s__Haemophilus_parainfluenzae	0.999936
04bb8257e8c6ca91109386a2ad31613b	d__Bacteria; p__Bacteroidota; c__Bacteroidia; o__Bacteroidales; f__Prevotellaceae; g__Alloprevotella; s__uncultured_Bacteroidetes	1
04c4cc5660402b520998beeb22b1ce88	d__Bacteria; p__Bacteroidota; c__Bacteroidia; o__Bacteroidales; f__Prevotellaceae; g__Alloprevotella; s__Alloprevotella_rava	0.999804
04c7880b7d2e8b1caa363f504061d845	d__Bacteria; p__Firmicutes; c__Bacilli; o__Lactobacillales; f__Streptococcaceae; g__Streptococcus; s__Streptococcus_infantis	0.989365
04c7a49a5aab47ac3310cc6a456d23f0	d__Bacteria; p__Firmicutes; c__Clostridia; o__Peptostreptococcales-Tissierellales; f__Family_XI; g__Parvimonas	1
04c7edf9d5973d548474065965689499	d__Bacteria; p__Proteobacteria; c__Gammaproteobacteria; o__Enterobacterales; f__Pasteurellaceae; g__Haemophilus; s__Haemophilus_parainfluenzae	0.999873
04cba4884363622d98917cd8ff7babc9	d__Bacteria; p__Firmicutes; c__Bacilli; o__Lactobacillales; f__Streptococcaceae; g__Streptococcus	1
04ce6cccf693047793427d8c10185b9a	d__Bacteria; p__Fusobacteriota; c__Fusobacteriia; o__Fusobacteriales; f__Leptotrichiaceae; g__Leptotrichia	1
04d07dffa7aca9228e7ed837b7e2e0b1	d__Bacteria; p__Firmicutes; c__Clostridia; o__Peptostreptococcales-Tissierellales; f__Family_XI; g__Parvimonas	1
04d7605f7d3985829846fcb3283ae613	d__Bacteria; p__Firmicutes; c__Bacilli; o__Lactobacillales; f__Streptococcaceae; g__Streptococcus; s__Streptococcus_infantis	0.983877
04da483d2f4c5a7dfecabfe2b130f4ad	d__Bacteria; p__Bacteroidota; c__Bacteroidia; o__Flavobacteriales; f__Flavobacteriaceae; g__Capnocytophaga; s__Capnocytophaga_sputigena	0.999355
04da7d98d61d6e921af3e6572e3946a8	d__Bacteria; p__Proteobacteria; c__Gammaproteobacteria; o__Enterobacterales; f__Pasteurellaceae; g__Haemophilus; s__Haemophilus_pittmaniae	0.999997
04de2c363469afe00e167dea66a09664	d__Bacteria; p__Firmicutes; c__Negativicutes; o__Veillonellales-Selenomonadales; f__Selenomonadaceae	1
04e5ee76b7f4e63d804de7edc6538587	d__Bacteria; p__Firmicutes; c__Negativicutes; o__Veillonellales-Selenomonadales; f__Selenomonadaceae; g__Selenomonas; s__Selenomonas_sputigena	0.999406
04eb699caf55650d3a7569b328386602	d__Bacteria; p__Firmicutes; c__Negativicutes; o__Veillonellales-Selenomonadales; f__Selenomonadaceae; g__uncultured; s__uncultured_Selenomonas	0.728866
04f4f151fcdbafc5c4c31e7b72546613	d__Bacteria; p__Bacteroidota; c__Bacteroidia; o__Bacteroidales; f__Prevotellaceae; g__Prevotella_7; s__Prevotella_genomosp.	0.927773
04f5fbd6ac969f9e2b16f25ed8e245ac	d__Bacteria; p__Bacteroidota; c__Bacteroidia; o__Bacteroidales; f__Prevotellaceae; g__Prevotella; s__Prevotella_pallens	1
04f847032c96c71b3de86579b4970318	d__Bacteria; p__Bacteroidota; c__Bacteroidia; o__Bacteroidales; f__Prevotellaceae; g__Alloprevotella; s__Alloprevotella_rava	0.999963
04fb74967f2cc5b753816feaf14310d2	d__Bacteria; p__Firmicutes; c__Bacilli; o__Staphylococcales; f__Gemellaceae; g__Gemella; s__uncultured_organism	0.999152
04fe3a27229dd2c178de8153e6444fad	d__Bacteria; p__Firmicutes; c__Bacilli; o__Lactobacillales; f__Streptococcaceae; g__Streptococcus; s__Streptococcus_infantis	0.988754
0504fa56a4c09383bed20912676f7d3d	d__Bacteria; p__Firmicutes; c__Clostridia; o__Lachnospirales; f__Lachnospiraceae; g__Oribacterium; s__uncultured_organism	0.990756
05070386e006e112df228fd5ae88ddd3	d__Bacteria; p__Firmicutes; c__Bacilli; o__Lactobacillales; f__Streptococcaceae; g__Streptococcus; s__Streptococcus_salivarius	0.999995
050a831f662f66c4281faea8f1ac5634	d__Bacteria; p__Firmicutes; c__Negativicutes; o__Veillonellales-Selenomonadales; f__Selenomonadaceae; g__Selenomonas; s__Selenomonas_noxia	0.983831
051459c08ac71d5404369c4f6abc9005	d__Bacteria; p__Proteobacteria; c__Gammaproteobacteria; o__Burkholderiales; f__Neisseriaceae; g__Neisseria; s__Neisseria_perflava	0.968737
051bba2d21447f6d67eb541171846040	d__Bacteria; p__Campylobacterota; c__Campylobacteria; o__Campylobacterales; f__Campylobacteraceae; g__Campylobacter; s__Campylobacter_concisus	0.999671
051c26cf6e6d90f970a213091864c975	d__Bacteria; p__Bacteroidota; c__Bacteroidia; o__Bacteroidales; f__Prevotellaceae; g__Alloprevotella; s__uncultured_Bacteroidetes	0.999846
0520281ba3aaab270202bbc62cd0a484	d__Bacteria; p__Firmicutes; c__Negativicutes; o__Veillonellales-Selenomonadales; f__Veillonellaceae; g__Veillonella	1
0521bad1c0fe37cbadef063b96aa5349	d__Bacteria; p__Actinobacteriota; c__Actinobacteria; o__Actinomycetales; f__Actinomycetaceae; g__Actinomyces; s__Actinomyces_lingnae	0.965047
0524ad9eeebdfbacc17aa9147adc04f4	d__Bacteria; p__Firmicutes; c__Bacilli; o__Lactobacillales; f__Streptococcaceae; g__Streptococcus; s__Streptococcus_parasanguinis	0.999435
05261a464f58ba3ebc3181ae053d7c78	d__Bacteria; p__Firmicutes; c__Negativicutes; o__Veillonellales-Selenomonadales; f__Selenomonadaceae; g__uncultured; s__uncultured_Selenomonas	0.804476
052a0327a511ce3f5c5ba90ab3237239	d__Bacteria; p__Bacteroidota; c__Bacteroidia; o__Bacteroidales; f__Prevotellaceae; g__Prevotella; s__Prevotella_salivae	1
053422afbdba4727491eac3795f3c91e	d__Bacteria; p__Bacteroidota; c__Bacteroidia; o__Bacteroidales; f__Prevotellaceae; g__Prevotella_7; s__Prevotella_melaninogenica	0.97732
05393e717bcbfcec620fcf2caeea4597	d__Bacteria; p__Firmicutes; c__Bacilli; o__Lactobacillales; f__Streptococcaceae; g__Streptococcus; s__Streptococcus_infantis	0.937778
05409a1be82b0c7fbb2a9742c36d604c	d__Bacteria; p__Bacteroidota; c__Bacteroidia; o__Flavobacteriales; f__Flavobacteriaceae; g__Capnocytophaga; s__Capnocytophaga_granulosa	0.999459
0541b1b7d8e98550c92b072cdd47ed4a	d__Bacteria; p__Firmicutes; c__Clostridia; o__Lachnospirales; f__Lachnospiraceae; g__Oribacterium; s__uncultured_organism	0.797577
0548e1b46063797f1382a20ac7831fbe	d__Bacteria; p__Proteobacteria; c__Gammaproteobacteria; o__Enterobacterales; f__Pasteurellaceae; g__Haemophilus; s__Haemophilus_parainfluenzae	0.999949
054d9e04a7d37c20a1984972113677e6	d__Bacteria; p__Bacteroidota; c__Bacteroidia; o__Bacteroidales; f__Paludibacteraceae; g__F0058; s__uncultured_bacterium	0.998503
054fa80892ba579bfc6c0e04d62418ba	d__Bacteria; p__Firmicutes; c__Clostridia; o__Lachnospirales; f__Lachnospiraceae; g__Oribacterium; s__uncultured_organism	0.997863
0551ad726ea1709a36844edeef29d325	d__Bacteria; p__Firmicutes; c__Bacilli; o__Lactobacillales; f__Streptococcaceae; g__Streptococcus; s__Streptococcus_infantis	0.969758
0555a562a473e0b26744f02b26ccbd9c	d__Bacteria; p__Proteobacteria; c__Gammaproteobacteria; o__Burkholderiales; f__Neisseriaceae; g__Alysiella; s__uncultured_bacterium	0.963388
05579581801a12e0a2807784dfd9980b	d__Bacteria; p__Bacteroidota; c__Bacteroidia; o__Bacteroidales; f__Prevotellaceae; g__Prevotella_7; s__Prevotella_melaninogenica	0.999924
055c4b6ac85c48a583f2c25aacc0ba75	d__Bacteria; p__Firmicutes; c__Clostridia; o__Lachnospirales; f__Lachnospiraceae; g__Stomatobaculum; s__uncultured_bacterium	0.998401
055f57d4c47d61c96abc07a83b6f3d55	d__Bacteria; p__Actinobacteriota; c__Actinobacteria; o__Micrococcales; f__Micrococcaceae; g__Rothia; s__Rothia_aeria	0.991204
05618e48d65d0fcac6e8c818f383f4af	d__Bacteria; p__Firmicutes; c__Clostridia; o__Lachnospirales; f__Lachnospiraceae; g__Butyrivibrio; s__unidentified	0.999906
0561d8fb2482a4d3951e47a5ee317b71	d__Bacteria; p__Bacteroidota; c__Bacteroidia; o__Bacteroidales; f__Porphyromonadaceae; g__Porphyromonas; s__Porphyromonas_pasteri	0.990645
0568931cb0040daae6627a5c7aca1622	d__Bacteria; p__Firmicutes; c__Clostridia; o__Lachnospirales; f__Lachnospiraceae; g__Lachnoanaerobaculum; s__uncultured_organism	0.781378
056974037072a5986f69c0eff0212fa2	d__Bacteria; p__Firmicutes; c__Clostridia; o__Lachnospirales; f__Lachnospiraceae; g__Lachnoanaerobaculum; s__uncultured_organism	0.847274
0569ddc3e4981817d155d1383c36a2fb	d__Bacteria; p__Proteobacteria; c__Gammaproteobacteria; o__Enterobacterales; f__Pasteurellaceae; g__Haemophilus; s__Haemophilus_parainfluenzae	0.999933
056d8bfe207277b293359abdbe78a8cf	d__Bacteria; p__Proteobacteria; c__Gammaproteobacteria; o__Enterobacterales; f__Pasteurellaceae; g__Haemophilus; s__Haemophilus_parainfluenzae	0.999844
05745a5ace64478ffc83dedd0cc201ff	d__Bacteria; p__Actinobacteriota; c__Actinobacteria; o__Corynebacteriales; f__Corynebacteriaceae; g__Corynebacterium; s__Corynebacterium_matruchotii	1
057f0b58fe8e69070fa5ac7235574ee0	d__Bacteria; p__Proteobacteria; c__Gammaproteobacteria; o__Enterobacterales; f__Enterobacteriaceae; g__Klebsiella; s__Klebsiella_oxytoca	0.993862
0588f6303d9291c7a8f3c6789a9ff655	d__Bacteria; p__Bacteroidota; c__Bacteroidia; o__Bacteroidales; f__Prevotellaceae; g__Prevotella; s__Prevotella_nanceiensis	1
058a3f191e6b5673c7243b666dcc76ed	d__Bacteria; p__Firmicutes; c__Clostridia; o__Lachnospirales; f__Lachnospiraceae; g__Howardella; s__Eubacterium_sp.	0.999894
058d47cd97c5e1b0537f073162f71826	d__Bacteria; p__Bacteroidota; c__Bacteroidia; o__Bacteroidales; f__Porphyromonadaceae; g__Porphyromonas; s__unidentified	0.996588
05923b654270aa20c882469d186c6083	d__Bacteria; p__Bacteroidota; c__Bacteroidia; o__Bacteroidales; f__Porphyromonadaceae; g__Porphyromonas; s__Porphyromonas_pasteri	0.990159
0596fcef333b30bc3a280b9a320e9e67	d__Bacteria; p__Fusobacteriota; c__Fusobacteriia; o__Fusobacteriales; f__Leptotrichiaceae; g__Leptotrichia; s__Leptotrichia_sp.	0.730131
05992f4fa47611fe7c962def2a479ab0	d__Bacteria; p__Firmicutes; c__Negativicutes; o__Veillonellales-Selenomonadales; f__Selenomonadaceae; g__Selenomonas; s__Selenomonas_sp.	0.999129
059a773d20795e2f9756c7f1c75f0dfb	d__Bacteria; p__Firmicutes; c__Clostridia; o__Lachnospirales; f__Lachnospiraceae; g__Oribacterium; s__uncultured_organism	0.987681
059e31066e5e0b209222d6660c2f062e	d__Bacteria; p__Bacteroidota; c__Bacteroidia; o__Bacteroidales; f__Porphyromonadaceae; g__Porphyromonas; s__Porphyromonas_pasteri	0.998755
059e5e0dfda303bb9f8b0a442a3250b3	d__Bacteria; p__Campylobacterota; c__Campylobacteria; o__Campylobacterales; f__Campylobacteraceae; g__Campylobacter; s__Campylobacter_concisus	0.99985
059f0a74fe4ff10b1bd76759c5de8ae9	d__Bacteria; p__Campylobacterota; c__Campylobacteria; o__Campylobacterales; f__Campylobacteraceae; g__Campylobacter; s__Campylobacter_showae	0.999973
05a90260373254f6cb53ca0d9644204a	d__Bacteria; p__Firmicutes; c__Negativicutes; o__Veillonellales-Selenomonadales; f__Selenomonadaceae; g__Selenomonas	0.901662
05a98147c6c13d8e565632087a10e7c5	d__Bacteria; p__Bacteroidota; c__Bacteroidia; o__Bacteroidales; f__Prevotellaceae; g__Prevotella_7; s__Prevotella_genomosp.	0.771612
05af7ed500900d082ab1f5bf09c2ca87	d__Bacteria; p__Actinobacteriota; c__Actinobacteria; o__Micrococcales; f__Micrococcaceae; g__Rothia	1
05afa7bfc3a71400e35ad781ed01bcf8	d__Bacteria; p__Firmicutes; c__Bacilli; o__Lactobacillales; f__Streptococcaceae; g__Streptococcus; s__Streptococcus_parasanguinis	0.999361
05b0f75004da33ebe770681c397e9573	d__Bacteria; p__Bacteroidota; c__Bacteroidia; o__Bacteroidales; f__Prevotellaceae; g__Alloprevotella; s__uncultured_Bacteroidetes	0.999998
05b6074a009aa327a1da4d6743c0c372	d__Bacteria; p__Bacteroidota; c__Bacteroidia; o__Flavobacteriales; f__Flavobacteriaceae; g__Capnocytophaga; s__Capnocytophaga_granulosa	0.999888
05c11b67a8819574c2a58dd791e436bc	d__Bacteria; p__Proteobacteria; c__Gammaproteobacteria; o__Burkholderiales; f__Neisseriaceae; g__Alysiella; s__uncultured_bacterium	0.999838
05c1e75a250a55b86edc702772686fce	d__Bacteria; p__Firmicutes; c__Bacilli; o__Lactobacillales; f__Streptococcaceae; g__Streptococcus; s__Streptococcus_infantis	0.996156
05c23904210c39d822c17fdb8b0de5ef	d__Bacteria; p__Firmicutes; c__Negativicutes; o__Veillonellales-Selenomonadales; f__Veillonellaceae; g__Veillonella; s__Veillonella_dispar	0.990036
05c7a4ce97fe8a11556caabb660360a1	d__Bacteria; p__Firmicutes; c__Negativicutes; o__Veillonellales-Selenomonadales; f__Selenomonadaceae; g__uncultured; s__uncultured_Selenomonas	0.7664
05c8eb8ddd9216f5cda0dcd962fc93be	d__Bacteria; p__Firmicutes; c__Clostridia; o__Lachnospirales; f__Lachnospiraceae; g__Butyrivibrio; s__unidentified	0.999846
05c9bf97e6bb694c1f4aeac5f3f14263	d__Bacteria; p__Bacteroidota; c__Bacteroidia; o__Bacteroidales; f__Prevotellaceae; g__Prevotella; s__Prevotella_oris	0.991581
05d433536d9b038fd930de4c483409a5	d__Bacteria; p__Actinobacteriota; c__Actinobacteria; o__Actinomycetales; f__Actinomycetaceae; g__Actinomyces; s__Actinomyces_johnsonii	0.952422
05d816b2a582a754d02ebdea3ed0473b	d__Bacteria; p__Bacteroidota; c__Bacteroidia; o__Bacteroidales; f__Prevotellaceae; g__Prevotella_7; s__Prevotella_histicola	0.999809
05d8b06ced36232d7155c6a98d7cc6b4	d__Bacteria; p__Bacteroidota; c__Bacteroidia; o__Bacteroidales; f__Prevotellaceae; g__Prevotella; s__Prevotella_salivae	1
05d8ccfeae9aa2874207812aaf20daec	d__Bacteria; p__Bacteroidota; c__Bacteroidia; o__Flavobacteriales; f__Flavobacteriaceae; g__Capnocytophaga; s__Capnocytophaga_gingivalis	0.966166
05eac682f70e7838291540c25d14ff77	d__Bacteria; p__Firmicutes; c__Bacilli; o__Lactobacillales; f__Streptococcaceae; g__Streptococcus; s__Streptococcus_infantis	0.915342
05ebd627ebc711aba8c159e1b73155ce	d__Bacteria; p__Proteobacteria; c__Gammaproteobacteria; o__Cardiobacteriales; f__Cardiobacteriaceae; g__Cardiobacterium; s__uncultured_bacterium	0.785945
05ede85329a5a92e13db44c078aefba8	d__Bacteria; p__Bacteroidota; c__Bacteroidia; o__Bacteroidales; f__Prevotellaceae; g__Prevotella_7; s__Prevotella_melaninogenica	0.999985
05ee42b8d655630d4f0fb2ba6b8370e0	d__Bacteria; p__Firmicutes; c__Bacilli; o__Lactobacillales; f__Streptococcaceae; g__Streptococcus; s__Streptococcus_parasanguinis	0.999934
05ef5ab9ebc197c2c60dce3ea660cd05	d__Bacteria; p__Proteobacteria; c__Gammaproteobacteria; o__Burkholderiales; f__Burkholderiaceae; g__Lautropia; s__Lautropia_sp.	0.928406
05f1a55f376328ed35107e2a5118ba83	d__Bacteria; p__Firmicutes; c__Clostridia; o__Lachnospirales; f__Lachnospiraceae; g__Lachnoanaerobaculum; s__uncultured_organism	0.985056
05f2b935215b28ccc5c6b168f96e90c9	d__Bacteria; p__Firmicutes; c__Negativicutes; o__Veillonellales-Selenomonadales; f__Veillonellaceae; g__Veillonella; s__Veillonella_dispar	0.986466
05f78dfa5b8fd734426749d6f184d9fc	d__Bacteria; p__Firmicutes; c__Clostridia; o__Peptostreptococcales-Tissierellales; f__Family_XI; g__Parvimonas; s__Parvimonas_micra	0.992211
05fd977594210818fa38cd03c4c4659a	d__Bacteria; p__Firmicutes; c__Bacilli; o__Lactobacillales; f__Streptococcaceae; g__Streptococcus; s__Streptococcus_infantis	0.998033
05ffc923844594526add3ec8ad78bf1f	d__Bacteria; p__Firmicutes; c__Bacilli; o__Lactobacillales; f__Streptococcaceae; g__Streptococcus; s__Streptococcus_infantis	0.999974
0608b99adfde319c08f8261bec55ae1d	d__Bacteria; p__Firmicutes; c__Bacilli; o__Lactobacillales; f__Streptococcaceae; g__Streptococcus; s__Streptococcus_infantis	0.998498
060c9b1e2d75ba8158fb4c1436cd007f	d__Bacteria; p__Actinobacteriota; c__Actinobacteria; o__Actinomycetales; f__Actinomycetaceae; g__Actinomyces	1
060f82614d839a042bc44d826da99e1c	d__Bacteria; p__Firmicutes; c__Negativicutes; o__Veillonellales-Selenomonadales; f__Veillonellaceae; g__Veillonella; s__Veillonella_dispar	0.926541
06112d6699ac540f8bc8cb0751077d01	d__Bacteria; p__Bacteroidota; c__Bacteroidia; o__Bacteroidales; f__Porphyromonadaceae; g__Porphyromonas; s__Porphyromonas_catoniae	0.769081
0614368401c2cb97a4301a9c96b80fbb	d__Bacteria; p__Firmicutes; c__Clostridia; o__Lachnospirales; f__Lachnospiraceae; g__Oribacterium; s__uncultured_organism	0.992597
061a840e47e22976feec45488e4f1bd0	d__Bacteria; p__Firmicutes; c__Clostridia; o__Lachnospirales; f__Lachnospiraceae; g__Howardella; s__Eubacterium_sp.	0.99944
0628c7a15b54383c2a5a344645596179	d__Bacteria; p__Firmicutes; c__Negativicutes; o__Veillonellales-Selenomonadales; f__Veillonellaceae; g__Veillonella; s__Veillonella_dispar	0.718765
0628ef2b1a0d6b164c31127cf3564fa2	d__Bacteria; p__Bacteroidota; c__Bacteroidia; o__Bacteroidales; f__Prevotellaceae; g__Prevotella_7; s__Prevotella_histicola	0.999796
062909d14610a87620a6e40e65fe7e33	d__Bacteria; p__Bacteroidota; c__Bacteroidia; o__Bacteroidales; f__Prevotellaceae; g__Prevotella_7; s__Prevotella_jejuni	0.793434
062f827afecea6a1bcef375fa72822e6	d__Bacteria; p__Fusobacteriota; c__Fusobacteriia; o__Fusobacteriales; f__Fusobacteriaceae; g__Fusobacterium; s__Fusobacterium_nucleatum	0.784303
06365fd421377eb6d02ed4d9fd47a002	d__Bacteria; p__Bacteroidota; c__Bacteroidia; o__Bacteroidales; f__Prevotellaceae; g__Alloprevotella; s__uncultured_Bacteroidetes	1
0636bc7e2fad08b01fcc330449cb7c02	d__Bacteria; p__Firmicutes; c__Clostridia; o__Lachnospirales; f__Lachnospiraceae; g__Stomatobaculum	1
0638b02bd24b2db91826fcf0bc424a9a	d__Bacteria; p__Firmicutes; c__Bacilli; o__Lactobacillales; f__Streptococcaceae; g__Streptococcus; s__Streptococcus_parasanguinis	0.767127
063c2d252927f40136bb50c64cce078e	d__Bacteria; p__Firmicutes; c__Clostridia; o__Clostridia_UCG-014; f__Clostridia_UCG-014; g__Clostridia_UCG-014; s__uncultured_bacterium	0.99851
063dd520c15f7a6a3bb6ca553c42fe87	d__Bacteria; p__Bacteroidota; c__Bacteroidia; o__Bacteroidales; f__Prevotellaceae; g__Prevotella_7; s__Prevotella_melaninogenica	0.864678
064b134193833e57669dbb75cc69995f	d__Bacteria; p__Firmicutes; c__Clostridia; o__Lachnospirales; f__Lachnospiraceae; g__Catonella; s__uncultured_bacterium	0.809057
0653630223a09654e6832447fdc2452e	d__Bacteria; p__Actinobacteriota; c__Actinobacteria; o__Actinomycetales; f__Actinomycetaceae; g__Actinomyces; s__Schaalia_odontolytica	0.99999
065ce0e99059102c6f3d2ab991e03672	d__Bacteria; p__Bacteroidota; c__Bacteroidia; o__Bacteroidales; f__Porphyromonadaceae; g__Porphyromonas; s__Porphyromonas_pasteri	0.705407
065de7d6a4b570d29117379fd8844753	d__Bacteria; p__Firmicutes; c__Clostridia; o__Lachnospirales; f__Lachnospiraceae; g__Oribacterium; s__uncultured_organism	0.997082
0661d88ae19c9a1486c8a1dcaabcd1a5	d__Bacteria; p__Firmicutes; c__Bacilli; o__Staphylococcales; f__Gemellaceae; g__Gemella; s__uncultured_organism	0.999203
067493ef73a0db3f532881c58f8bfbb3	d__Bacteria; p__Firmicutes; c__Negativicutes; o__Veillonellales-Selenomonadales; f__Veillonellaceae; g__Veillonella; s__Veillonella_dispar	0.912652
0676a42a0a39c140e34a14bd887ca348	d__Bacteria; p__Actinobacteriota; c__Actinobacteria; o__Actinomycetales; f__Actinomycetaceae; g__Actinomyces	1
06799b122d013730aada67ca1ef51535	d__Bacteria; p__Firmicutes; c__Negativicutes; o__Veillonellales-Selenomonadales; f__Veillonellaceae; g__Dialister; s__Dialister_invisus	0.999223
0682f96bca491c32286ce717be7e5153	d__Bacteria; p__Proteobacteria; c__Gammaproteobacteria; o__Enterobacterales; f__Pasteurellaceae; g__Haemophilus; s__Haemophilus_parainfluenzae	0.999946
0683697130ca8a8c6a6c6a3efcc2bb51	d__Bacteria; p__Firmicutes; c__Bacilli; o__Lactobacillales; f__Streptococcaceae; g__Streptococcus; s__Streptococcus_anginosus	0.99977
068cf68dd576f7edcb0db7e413c29186	d__Bacteria; p__Bacteroidota; c__Bacteroidia; o__Bacteroidales; f__Prevotellaceae; g__Prevotella_7; s__Prevotella_buccae	1
069604a181be151eeee65f67ba132c70	d__Bacteria; p__Firmicutes; c__Bacilli; o__Lactobacillales; f__Streptococcaceae; g__Streptococcus; s__Streptococcus_infantis	0.993872
069874cc769bce13933c9ba7fbda77c4	d__Bacteria; p__Proteobacteria; c__Gammaproteobacteria; o__Burkholderiales; f__Neisseriaceae; g__Neisseria; s__Neisseria_oralis	0.999829
069dbbc4b72b7dd8d15f56749021add9	d__Bacteria; p__Firmicutes; c__Clostridia; o__Lachnospirales; f__Lachnospiraceae; g__Oribacterium; s__uncultured_organism	0.995806
06a143476429f734dd3fa8f84ea84006	d__Bacteria; p__Bacteroidota; c__Bacteroidia; o__Flavobacteriales; f__Flavobacteriaceae; g__Capnocytophaga; s__Capnocytophaga_sputigena	0.999238
06b1c677ec13f5fbc31df73714c28cdc	d__Bacteria; p__Firmicutes; c__Negativicutes; o__Veillonellales-Selenomonadales; f__Selenomonadaceae; g__Selenomonas; s__Selenomonas_sp.	0.998569
06b53efc516c07f78240c88e5ed1470b	d__Bacteria; p__Campylobacterota; c__Campylobacteria; o__Campylobacterales; f__Campylobacteraceae; g__Campylobacter; s__Campylobacter_concisus	0.995681
06bef41d7ac5735e945d1a1ca31dc3d8	d__Bacteria; p__Actinobacteriota; c__Actinobacteria; o__Actinomycetales; f__Actinomycetaceae; g__Actinomyces; s__Schaalia_odontolytica	0.99999
06c25db588961ac0b723a0b33da838f7	d__Bacteria; p__Firmicutes; c__Clostridia; o__Lachnospirales; f__Lachnospiraceae; g__Oribacterium; s__uncultured_organism	0.987613
06c294b17133ef6a24a463a88c366a78	d__Bacteria; p__Firmicutes; c__Bacilli; o__Lactobacillales; f__Streptococcaceae; g__Streptococcus; s__Streptococcus_parasanguinis	0.999923
06c457cc538b6195fc89f523430eaa8c	d__Bacteria; p__Firmicutes; c__Bacilli; o__Lactobacillales; f__Carnobacteriaceae; g__Granulicatella	0.873613
06c803b5a29e2cc99d627738b72f6278	d__Bacteria; p__Firmicutes; c__Clostridia; o__Lachnospirales; f__Lachnospiraceae; g__Catonella; s__uncultured_bacterium	0.727152
06ceb18239176e9de088568a426062f6	d__Bacteria; p__Firmicutes; c__Clostridia; o__Lachnospirales; f__Lachnospiraceae; g__uncultured; s__Eubacterium_sp.	1
06d0f3357209f5ce205f3a85b57c3bae	d__Bacteria; p__Proteobacteria; c__Gammaproteobacteria; o__Enterobacterales; f__Pasteurellaceae; g__Haemophilus; s__Haemophilus_parainfluenzae	0.999929
06deedef3a315e989ba784baffd469de	d__Bacteria; p__Bacteroidota; c__Bacteroidia; o__Bacteroidales; f__Prevotellaceae; g__Prevotella_7; s__Prevotella_melaninogenica	0.999927
06df517bfb5fe971009bb149dc642057	d__Bacteria; p__Firmicutes; c__Bacilli; o__Lactobacillales; f__Streptococcaceae; g__Streptococcus; s__Streptococcus_infantis	0.999914
06e17aad2c25470b81f34a96767e54ef	d__Bacteria; p__Firmicutes; c__Bacilli; o__Lactobacillales; f__Streptococcaceae; g__Streptococcus; s__Streptococcus_infantis	0.974778
06e5eb2ff8a28e94a864d509775d5cdf	d__Bacteria; p__Firmicutes; c__Negativicutes; o__Veillonellales-Selenomonadales; f__Selenomonadaceae; g__Selenomonas; s__Selenomonas_sp.	0.999892
06e64b1456d949f969b593655d91f25c	d__Bacteria; p__Firmicutes; c__Clostridia; o__Lachnospirales; f__Lachnospiraceae; g__Stomatobaculum; s__uncultured_bacterium	0.714947
06ea0051428b9e8d22a37de2521df628	d__Bacteria; p__Bacteroidota; c__Bacteroidia; o__Bacteroidales; f__Prevotellaceae; g__Alloprevotella; s__Alloprevotella_tannerae	0.999911
06ea64bacbbb6943b50a4ff4d6ff08dc	d__Bacteria; p__Firmicutes; c__Bacilli; o__Lactobacillales; f__Streptococcaceae; g__Streptococcus	1
06eebd5debd86b7694668bf23e5d9d75	d__Bacteria; p__Bacteroidota; c__Bacteroidia; o__Bacteroidales; f__Prevotellaceae; g__Prevotella; s__Prevotella_loescheii	0.868515
06f283565221d0c82d6b00619448e446	d__Bacteria; p__Bacteroidota; c__Bacteroidia; o__Bacteroidales; f__Porphyromonadaceae; g__Porphyromonas; s__Porphyromonas_pasteri	0.991468
06f65c1dd85d42aa2a84a7fae8d7b799	d__Bacteria; p__Firmicutes; c__Clostridia; o__Lachnospirales; f__Lachnospiraceae; g__Oribacterium; s__uncultured_organism	0.986122
06f6cfa99b3a02ac1581a00a8fba39a7	d__Bacteria; p__Firmicutes; c__Bacilli; o__Staphylococcales; f__Gemellaceae; g__Gemella; s__uncultured_organism	0.999615
06fa92db44827bde9b2577d443d99f8b	d__Bacteria; p__Proteobacteria; c__Gammaproteobacteria; o__Enterobacterales; f__Pasteurellaceae; g__Haemophilus; s__Haemophilus_parainfluenzae	0.999943
06fae327760084e9c924be8831065330	d__Bacteria; p__Firmicutes; c__Negativicutes; o__Veillonellales-Selenomonadales; f__Selenomonadaceae; g__Selenomonas; s__Selenomonas_sp.	0.999052
06fb436ebf3fc4a37b844b16cef69c49	d__Bacteria; p__Bacteroidota; c__Bacteroidia; o__Bacteroidales; f__Prevotellaceae; g__Prevotella; s__Prevotella_nanceiensis	1
06ff58e0aa453f7bf7172bf1a7fc8188	d__Bacteria; p__Bacteroidota; c__Bacteroidia; o__Bacteroidales; f__Prevotellaceae; g__Prevotella; s__Prevotella_oulorum	0.998612
0701fca1c7ec8a481a5b36f39da9449d	d__Bacteria; p__Firmicutes; c__Clostridia; o__Lachnospirales; f__Lachnospiraceae; g__Catonella; s__uncultured_bacterium	0.719781
070268641a75cc3f841e90e61c211577	d__Bacteria; p__Firmicutes; c__Negativicutes; o__Veillonellales-Selenomonadales; f__Selenomonadaceae	1
0703fe4861b8ecb1a17744625d1b1541	d__Bacteria; p__Bacteroidota; c__Bacteroidia; o__Flavobacteriales; f__Flavobacteriaceae; g__Capnocytophaga; s__Capnocytophaga_sputigena	0.997866
070885fa6f85caa240245a8348c40317	d__Bacteria; p__Bacteroidota; c__Bacteroidia; o__Bacteroidales; f__Prevotellaceae; g__Prevotella; s__Prevotella_salivae	1
070973b7e8eb267fd00eca64dbcd1159	d__Bacteria; p__Campylobacterota; c__Campylobacteria; o__Campylobacterales; f__Campylobacteraceae; g__Campylobacter; s__Campylobacter_gracilis	0.998921
070b4f7864e2f0e47d8b6da356a2d626	d__Bacteria; p__Bacteroidota; c__Bacteroidia; o__Bacteroidales; f__Prevotellaceae; g__Prevotella_7; s__Prevotella_sp.	0.998424
070d1d12a028c8ba7ed71080ce5b29da	d__Bacteria; p__Bacteroidota; c__Bacteroidia; o__Bacteroidales; f__Prevotellaceae; g__Prevotella_7; s__Prevotella_sp.	0.924323
0712958dbd9a44ab06b1f4d9ee02b3a0	d__Bacteria; p__Firmicutes; c__Negativicutes; o__Veillonellales-Selenomonadales; f__Selenomonadaceae	1
071401c1e9e036c224cc7d1ffbd605f2	d__Bacteria; p__Bacteroidota; c__Bacteroidia; o__Bacteroidales; f__Prevotellaceae; g__Prevotella_7	0.889583
071412d76152f35eba52c107c34900b6	d__Bacteria; p__Firmicutes; c__Clostridia; o__Lachnospirales; f__Lachnospiraceae; g__Oribacterium; s__uncultured_organism	0.998181
07151e1a5bc485aef285bf01f89b0da1	d__Bacteria; p__Firmicutes; c__Clostridia; o__Lachnospirales; f__Lachnospiraceae; g__Oribacterium; s__uncultured_organism	0.775566
072069fed85bf9382b4276c234b9df6f	d__Bacteria; p__Firmicutes; c__Bacilli; o__Lactobacillales; f__Streptococcaceae; g__Streptococcus; s__Streptococcus_infantis	0.997694
07285e50dd9b5f89ba47b0df881f0e57	d__Bacteria; p__Firmicutes; c__Negativicutes; o__Veillonellales-Selenomonadales; f__Veillonellaceae; g__Veillonella; s__Veillonella_dispar	0.995431
0738e3b4754c1a8f205e390dd4a8f5cb	d__Bacteria; p__Firmicutes; c__Clostridia; o__Peptostreptococcales-Tissierellales; f__Peptostreptococcaceae; g__Filifactor; s__Filifactor_alocis	0.999998
07396a1aa73c8c5450abb35cce6328b2	d__Bacteria; p__Bacteroidota; c__Bacteroidia; o__Bacteroidales; f__Prevotellaceae; g__Prevotella_7; s__Prevotella_jejuni	0.973807
073c2e11775fec01a8ee9e41d583db2d	d__Bacteria; p__Actinobacteriota; c__Coriobacteriia; o__Coriobacteriales; f__Atopobiaceae; g__Atopobium; s__Lancefieldella_parvula	0.861284
073ca620af1a0c85a47fc0c5ffa74350	d__Bacteria; p__Proteobacteria; c__Gammaproteobacteria; o__Enterobacterales; f__Pasteurellaceae; g__Haemophilus; s__Haemophilus_parainfluenzae	0.99989
0745de91743f7c2884efaca5e150907c	d__Bacteria; p__Proteobacteria; c__Gammaproteobacteria; o__Enterobacterales; f__Pasteurellaceae; g__Haemophilus; s__Haemophilus_parainfluenzae	0.999875
074907b58725a6dad0cc0ae4b9e563e5	d__Bacteria; p__Firmicutes; c__Negativicutes; o__Veillonellales-Selenomonadales; f__Selenomonadaceae; g__Selenomonas; s__Selenomonas_sp.	0.762639
074a18d27ff4a176227468b7490db90d	d__Bacteria; p__Firmicutes; c__Clostridia; o__Clostridia_UCG-014; f__Clostridia_UCG-014; g__Clostridia_UCG-014; s__uncultured_bacterium	0.998361
075487faf7ffb019eb2e33ff4a59b09c	d__Bacteria; p__Firmicutes; c__Negativicutes; o__Veillonellales-Selenomonadales; f__Veillonellaceae; g__Veillonella; s__Veillonella_dispar	0.91591
075b770f70f90a5fdae787c5dc6ddbc7	d__Bacteria; p__Firmicutes; c__Negativicutes; o__Veillonellales-Selenomonadales; f__Veillonellaceae; g__Veillonella	1
075bf03e366561c4bb2b89f535cdca64	d__Bacteria; p__Firmicutes; c__Negativicutes; o__Veillonellales-Selenomonadales; f__Veillonellaceae; g__Veillonella	1
075ee78fa7334066886f3d04ad397431	d__Bacteria; p__Proteobacteria; c__Gammaproteobacteria; o__Enterobacterales; f__Pasteurellaceae; g__Aggregatibacter; s__uncultured_bacterium	0.854203
07604af9a3c514d6c52a7f709ead0a80	d__Bacteria; p__Firmicutes; c__Clostridia; o__Lachnospirales; f__Lachnospiraceae; g__Stomatobaculum; s__uncultured_bacterium	0.995971
07672b20cd267ed3d1dfc39a5ad054f5	d__Bacteria; p__Bacteroidota; c__Bacteroidia; o__Flavobacteriales; f__Flavobacteriaceae; g__Capnocytophaga; s__Capnocytophaga_leadbetteri	0.999757
076c234cc201cfbc4b8c95d820d540d2	d__Bacteria; p__Firmicutes; c__Bacilli; o__Lactobacillales; f__Streptococcaceae; g__Streptococcus; s__Streptococcus_parasanguinis	0.995724
077257e24d28edcede7659729918259a	d__Bacteria; p__Firmicutes; c__Negativicutes; o__Veillonellales-Selenomonadales; f__Veillonellaceae; g__Veillonella	1
0774c6e2fdaa461430a122d2dc0568d4	d__Bacteria; p__Firmicutes; c__Clostridia; o__Lachnospirales; f__Lachnospiraceae; g__Oribacterium; s__uncultured_organism	0.992393
077ebc00484b6d18039b213a23ee3d9e	d__Bacteria; p__Bacteroidota; c__Bacteroidia; o__Bacteroidales; f__Prevotellaceae; g__Prevotella; s__Prevotella_pallens	1
077fd98c6c32f126ed8b6dd6215356fb	d__Bacteria; p__Bacteroidota; c__Bacteroidia; o__Bacteroidales; f__Prevotellaceae; g__Alloprevotella; s__Alloprevotella_tannerae	0.999956
0780e485769f476cc61637d22cce54a9	d__Bacteria; p__Bacteroidota; c__Bacteroidia; o__Flavobacteriales; f__Flavobacteriaceae; g__Capnocytophaga; s__Capnocytophaga_ochracea	0.994324
0788a3560730e4e8fafa2c451cc7a2b7	d__Bacteria; p__Actinobacteriota; c__Actinobacteria; o__Actinomycetales; f__Actinomycetaceae; g__Actinomyces; s__Schaalia_odontolytica	0.999998
078d76d1099082e46e9f1cb0f2b72d5d	d__Bacteria; p__Firmicutes; c__Negativicutes; o__Veillonellales-Selenomonadales; f__Veillonellaceae; g__Veillonella	1
078ed7cedbfe4342e41cf3bf1d1acbe2	d__Bacteria; p__Proteobacteria; c__Gammaproteobacteria; o__Burkholderiales; f__Neisseriaceae; g__Neisseria; s__Neisseria_elongata	0.999873
0790a70779a054bdef22415831d91ff8	d__Bacteria; p__Proteobacteria; c__Gammaproteobacteria; o__Burkholderiales; f__Neisseriaceae; g__Alysiella; s__uncultured_bacterium	0.998832
0793c1cb300456ecab80de8dcb397f12	d__Bacteria; p__Proteobacteria; c__Gammaproteobacteria; o__Burkholderiales; f__Comamonadaceae; g__Comamonas; s__Ottowia_sp.	0.999908
0794471cc704db820d869f0e48b19367	d__Bacteria; p__Firmicutes; c__Clostridia; o__Lachnospirales; f__Lachnospiraceae; g__Oribacterium; s__uncultured_organism	0.994305
07962085dca1acb7b5ba68d9bd20e6e0	d__Bacteria; p__Bacteroidota; c__Bacteroidia; o__Bacteroidales; f__Tannerellaceae; g__Tannerella; s__Bacteroides_sp.	0.847952
079ac6ec5f96e501025908b811093758	d__Bacteria; p__Firmicutes; c__Negativicutes; o__Veillonellales-Selenomonadales; f__Selenomonadaceae; g__Selenomonas; s__Selenomonas_noxia	0.986408
079bd64dd6688e6e4847f97527482b7f	d__Bacteria; p__Bacteroidota; c__Bacteroidia; o__Bacteroidales; f__Prevotellaceae; g__Alloprevotella; s__uncultured_Bacteroidetes	0.998453
07a99cde98d0432f8d886718331893a2	d__Bacteria; p__Firmicutes; c__Bacilli; o__Lactobacillales; f__Streptococcaceae; g__Streptococcus; s__Streptococcus_infantis	0.987806
07ae2f9901bb5731690bc851d5c64cd6	d__Bacteria; p__Firmicutes; c__Clostridia; o__Lachnospirales; f__Lachnospiraceae; g__Oribacterium; s__uncultured_organism	0.969678
07b11dd211fd18d886224293635fd858	d__Bacteria; p__Bacteroidota; c__Bacteroidia; o__Flavobacteriales; f__Weeksellaceae; g__Bergeyella; s__uncultured_Bergeyella	0.938692
07c073440bae383ac6f68bf8ff2512d9	d__Bacteria; p__Proteobacteria; c__Gammaproteobacteria; o__Enterobacterales; f__Pasteurellaceae; g__Haemophilus; s__Haemophilus_parainfluenzae	0.999912
07c0fcee9b456f4f38a036fdb8c193fc	d__Bacteria; p__Firmicutes; c__Negativicutes; o__Veillonellales-Selenomonadales; f__Selenomonadaceae; g__Selenomonas; s__Selenomonas_infelix	0.860668
07c36562b2b7dd79fe64041b424303ec	d__Bacteria; p__Firmicutes; c__Negativicutes; o__Veillonellales-Selenomonadales; f__Selenomonadaceae; g__uncultured; s__uncultured_Selenomonas	0.784144
07c8adfbdca9fd4f15de30480a8edef2	d__Bacteria; p__Firmicutes; c__Negativicutes; o__Veillonellales-Selenomonadales; f__Selenomonadaceae; g__Selenomonas; s__Selenomonas_sputigena	0.997628
07ca6a2b808df1a527af3d05ab313a5c	d__Bacteria; p__Proteobacteria; c__Gammaproteobacteria; o__Enterobacterales; f__Pasteurellaceae; g__Haemophilus; s__Haemophilus_parainfluenzae	0.99995
07cc86da3bc6cb4cbb839c3a65c367aa	d__Bacteria; p__Bacteroidota; c__Bacteroidia; o__Bacteroidales; f__Prevotellaceae; g__Prevotella_7; s__Prevotella_jejuni	0.730122
07ce1380fcb79e43d9d10a6fcc66c455	d__Bacteria; p__Firmicutes; c__Negativicutes; o__Veillonellales-Selenomonadales; f__Veillonellaceae; g__Megasphaera; s__Megasphaera_micronuciformis	1
07d2a2839d1b9fc8e7b3178e1dd4ea71	d__Bacteria; p__Bacteroidota; c__Bacteroidia; o__Bacteroidales; f__Prevotellaceae; g__Prevotella; s__Prevotella_pallens	0.999998
07d30573eaed7304ff948d408b65969e	d__Bacteria; p__Bacteroidota; c__Bacteroidia; o__Bacteroidales; f__Prevotellaceae; g__Alloprevotella; s__Alloprevotella_rava	0.999617
07d3f5561f9ce8e262a9bb90d4f9f079	d__Bacteria; p__Proteobacteria; c__Gammaproteobacteria; o__Enterobacterales; f__Pasteurellaceae; g__Haemophilus; s__Haemophilus_parainfluenzae	0.99992
07da9e8595750a29c644328d7ee932f6	d__Bacteria; p__Bacteroidota; c__Bacteroidia; o__Bacteroidales; f__Prevotellaceae; g__Alloprevotella; s__uncultured_Bacteroidetes	1
07dd7f7256603ce6b9485a50f77556e9	d__Bacteria; p__Firmicutes; c__Bacilli; o__Lactobacillales; f__Streptococcaceae; g__Streptococcus; s__Streptococcus_infantis	0.974706
07ded45e694192384c4d15dd82ad11ac	d__Bacteria; p__Proteobacteria; c__Gammaproteobacteria; o__Burkholderiales; f__Neisseriaceae; g__Alysiella; s__uncultured_bacterium	0.99946
07df04935fcfa4428b317ee62d033ce1	d__Bacteria; p__Proteobacteria; c__Gammaproteobacteria; o__Enterobacterales; f__Enterobacteriaceae	0.999164
07e036809548bcb0537c3568dab650b7	d__Bacteria; p__Bacteroidota; c__Bacteroidia; o__Bacteroidales; f__Prevotellaceae; g__Prevotella; s__Prevotella_salivae	1
07e21396b0bfdb2b5110b08d6af55704	d__Bacteria; p__Firmicutes; c__Negativicutes; o__Veillonellales-Selenomonadales; f__Selenomonadaceae; g__Selenomonas; s__Selenomonas_sp.	0.999424
07e7a1ad066c59ca7632a04402ed2c0d	d__Bacteria; p__Bacteroidota; c__Bacteroidia; o__Flavobacteriales; f__Flavobacteriaceae; g__Capnocytophaga; s__Capnocytophaga_gingivalis	0.990887
07e9c5a320f98a66537d56df05aded82	d__Bacteria; p__Firmicutes; c__Bacilli; o__Staphylococcales; f__Gemellaceae; g__Gemella; s__uncultured_organism	0.999997
07eab339e63b6972b06d724e735e78b4	d__Bacteria; p__Firmicutes; c__Bacilli; o__Lactobacillales; f__Streptococcaceae; g__Streptococcus; s__Streptococcus_infantis	0.854197
07eab62e432f9fed18c91cf3a1867b4a	d__Bacteria; p__Firmicutes; c__Bacilli; o__Lactobacillales; f__Streptococcaceae; g__Streptococcus; s__Streptococcus_parasanguinis	0.999881
07eb27f78999f6d4d98c20de49321dcb	d__Bacteria; p__Firmicutes; c__Negativicutes; o__Veillonellales-Selenomonadales; f__Selenomonadaceae; g__Selenomonas; s__Selenomonas_sp.	0.999241
07eda0c052f6fe258e996981d9ef29f9	d__Bacteria; p__Actinobacteriota; c__Actinobacteria; o__Actinomycetales; f__Actinomycetaceae; g__Actinomyces; s__Schaalia_odontolytica	0.994659
07f99167c0062a5752cae4fa552fb12f	d__Bacteria; p__Bacteroidota; c__Bacteroidia; o__Bacteroidales; f__Porphyromonadaceae; g__Porphyromonas; s__Porphyromonas_pasteri	0.995311
07feaf44d811df63488a68355034aa37	d__Bacteria; p__Proteobacteria; c__Gammaproteobacteria; o__Enterobacterales; f__Pasteurellaceae; g__Haemophilus; s__Haemophilus_parainfluenzae	0.999935
080ada369acbb0abc5f1aa22194fef73	d__Bacteria; p__Firmicutes; c__Bacilli; o__Lactobacillales; f__Aerococcaceae; g__Abiotrophia; s__uncultured_bacterium	0.999911
080e71d5b27478166f209bc492bb79f4	d__Bacteria; p__Bacteroidota; c__Bacteroidia; o__Flavobacteriales; f__Flavobacteriaceae; g__Capnocytophaga; s__Capnocytophaga_leadbetteri	0.997385
08119ab6b949adc26db18ce4470cfb74	d__Bacteria; p__Actinobacteriota; c__Actinobacteria; o__Actinomycetales; f__Actinomycetaceae; g__Actinomyces; s__uncultured_Actinomyces	0.97922
08124c529a28738ec62418fda5d07ff0	d__Bacteria; p__Bacteroidota; c__Bacteroidia; o__Flavobacteriales; f__Flavobacteriaceae; g__Capnocytophaga; s__Capnocytophaga_gingivalis	0.998539
08145f131d35580604f6f337cc2ca96b	d__Bacteria; p__Firmicutes; c__Clostridia; o__Lachnospirales; f__Lachnospiraceae; g__Oribacterium; s__uncultured_organism	0.726249
0815f50054ebd167577bf38704cf24d0	d__Bacteria; p__Bacteroidota; c__Bacteroidia; o__Bacteroidales; f__Prevotellaceae; g__Prevotella_7; s__Prevotella_buccae	0.999999
08171bfc69b9780385524a4145234260	d__Bacteria; p__Fusobacteriota; c__Fusobacteriia; o__Fusobacteriales; f__Fusobacteriaceae; g__Fusobacterium; s__Fusobacterium_nucleatum	0.730745
08184bed0d137a3694771a749757be20	d__Bacteria; p__Bacteroidota; c__Bacteroidia; o__Bacteroidales; f__Prevotellaceae; g__Prevotella; s__Prevotella_nanceiensis	1
081940ef33cece921ada84ce7d3d7203	d__Bacteria; p__Bacteroidota; c__Bacteroidia; o__Bacteroidales; f__Porphyromonadaceae; g__Porphyromonas; s__uncultured_bacterium	0.960915
081e203a93e72c5a49b53676ce35c6e6	d__Bacteria; p__Firmicutes; c__Clostridia; o__Lachnospirales; f__Lachnospiraceae; g__Oribacterium; s__uncultured_organism	0.990246
0821704eb6b0858555662b375c195d69	d__Bacteria; p__Firmicutes; c__Bacilli; o__Lactobacillales; f__Streptococcaceae; g__Streptococcus; s__Streptococcus_salivarius	0.999998
082204bbd727b1b10c0e5ea58a3bb244	d__Bacteria; p__Firmicutes; c__Bacilli; o__Bacillales; f__Bacillaceae; g__Bacillus; s__Bacillus_kochii	0.92747
0822c4e6d9bbd99e1ad4fbefec3e5cb3	d__Bacteria; p__Firmicutes; c__Negativicutes; o__Veillonellales-Selenomonadales; f__Selenomonadaceae; g__Selenomonas; s__Selenomonas_sp.	0.782302
082399a00f5c1fba2d4e734e275d604d	d__Bacteria; p__Firmicutes; c__Negativicutes; o__Veillonellales-Selenomonadales; f__Veillonellaceae; g__Veillonella	1
0825afefcc3137d9352f9dce133499b4	d__Bacteria; p__Firmicutes; c__Bacilli; o__Staphylococcales; f__Staphylococcaceae; g__Staphylococcus	1
082729d1a9c25664541515ebdc5d4be4	d__Bacteria; p__Bacteroidota; c__Bacteroidia; o__Bacteroidales; f__Prevotellaceae; g__Prevotella_7; s__Prevotella_melaninogenica	0.756707
0827b61159eb07209245fcac61232379	d__Bacteria; p__Actinobacteriota; c__Actinobacteria; o__Actinomycetales; f__Actinomycetaceae; g__Actinomyces; s__Schaalia_odontolytica	0.721817
083350ae9071070a754cd542ff70c30b	d__Bacteria; p__Bacteroidota; c__Bacteroidia; o__Bacteroidales; f__Prevotellaceae; g__Prevotella_7; s__Prevotella_histicola	0.9998
0834e6a6614e75ffe2f549198d272d50	d__Bacteria; p__Firmicutes; c__Bacilli; o__Lactobacillales; f__Streptococcaceae; g__Streptococcus; s__Streptococcus_infantis	0.976736
0836fde52879d2678578b4ff14c5ec58	d__Bacteria; p__Firmicutes; c__Clostridia; o__Lachnospirales; f__Lachnospiraceae; g__Lachnoanaerobaculum; s__uncultured_organism	0.991237
0837a17cb9720bf9f03bbcfb2e9e1809	d__Bacteria; p__Bacteroidota; c__Bacteroidia; o__Bacteroidales; f__Prevotellaceae; g__Prevotella; s__Prevotella_salivae	1
083800c402da104bb733cd5bec417fc4	d__Bacteria; p__Fusobacteriota; c__Fusobacteriia; o__Fusobacteriales; f__Fusobacteriaceae; g__Fusobacterium; s__Fusobacterium_periodonticum	0.900993
083c30ab59e29dd178ee661c09509132	d__Bacteria; p__Firmicutes; c__Clostridia; o__Lachnospirales; f__Lachnospiraceae; g__Oribacterium	1
0843a3df2501870f6c5198613a3d5fad	d__Bacteria; p__Firmicutes; c__Clostridia; o__Lachnospirales; f__Lachnospiraceae; g__Lachnoanaerobaculum; s__uncultured_organism	0.878265
0844f10f313893ab3538fac4efd09159	d__Bacteria; p__Bacteroidota; c__Bacteroidia; o__Flavobacteriales; f__Flavobacteriaceae; g__Capnocytophaga; s__Capnocytophaga_granulosa	0.999959
08458f0041f1b2ab233c31f8fe1acd3e	d__Bacteria; p__Firmicutes; c__Clostridia; o__Lachnospirales; f__Lachnospiraceae; g__Lachnoanaerobaculum; s__uncultured_organism	0.933877
084b9b23804691517789c87d1a7eb6f6	d__Bacteria; p__Bacteroidota; c__Bacteroidia; o__Bacteroidales; f__Prevotellaceae; g__Prevotella; s__Prevotella_salivae	1
084d0ae183f05c21149b86569e1fb8ef	d__Bacteria; p__Firmicutes; c__Bacilli; o__Lactobacillales; f__Streptococcaceae; g__Streptococcus; s__Streptococcus_sanguinis	0.999026
084d8126dc4ee5a7ba6e047e2f7ff07f	d__Bacteria; p__Firmicutes; c__Bacilli; o__Lactobacillales; f__Streptococcaceae; g__Streptococcus; s__Streptococcus_salivarius	0.999989
084f6268634d232567e05850586cb340	d__Bacteria; p__Bacteroidota; c__Bacteroidia; o__Bacteroidales; f__Prevotellaceae; g__Alloprevotella; s__uncultured_Bacteroidetes	0.999627
08551ae7d593de5469fb472f40807916	d__Bacteria; p__Proteobacteria; c__Gammaproteobacteria; o__Enterobacterales; f__Pasteurellaceae; g__Haemophilus; s__Haemophilus_sputorum	0.999886
0855e50581f10077836808c25820cd58	d__Bacteria; p__Firmicutes; c__Bacilli; o__Lactobacillales; f__Streptococcaceae; g__Streptococcus; s__Streptococcus_infantis	0.998624
08590b1e8d6c891b80be00fa13ad949c	d__Bacteria; p__Bacteroidota; c__Bacteroidia; o__Bacteroidales; f__Prevotellaceae; g__Prevotella_7; s__Prevotella_pleuritidis	1
085a533fddf76008c311b74055d94eb9	d__Bacteria; p__Firmicutes; c__Bacilli; o__Lactobacillales; f__Streptococcaceae; g__Streptococcus; s__Streptococcus_infantis	0.995584
08601b53e7cc515fc823e701262dee8c	d__Bacteria; p__Bacteroidota; c__Bacteroidia; o__Bacteroidales; f__Prevotellaceae; g__Prevotella_7; s__Prevotella_denticola	1
0862caf3ea0a8f85cd43fb4f90c9f807	d__Bacteria; p__Firmicutes; c__Negativicutes; o__Veillonellales-Selenomonadales; f__Veillonellaceae; g__Veillonella; s__Veillonella_dispar	0.956787
0863d61be1ca4965270c11111fccf838	d__Bacteria; p__Proteobacteria; c__Gammaproteobacteria; o__Enterobacterales; f__Enterobacteriaceae	0.998852
08649220f3c61feaa3428901c933fd63	d__Bacteria; p__Bacteroidota; c__Bacteroidia; o__Bacteroidales; f__Prevotellaceae; g__Prevotella_7; s__Prevotella_sp.	0.998317
0867f8f36c7cbaa5ef9c3f4ab5ab7992	d__Bacteria; p__Firmicutes; c__Bacilli; o__Lactobacillales; f__Streptococcaceae; g__Streptococcus; s__Streptococcus_parasanguinis	0.9999
086dd807502a5c9202e9a015dc0cebd1	d__Bacteria; p__Bacteroidota; c__Bacteroidia; o__Bacteroidales; f__Prevotellaceae; g__Prevotella; s__Prevotella_intermedia	1
086fcd1ddc9b752f5fd2f74854cccd34	d__Bacteria; p__Actinobacteriota; c__Coriobacteriia; o__Coriobacteriales; f__Atopobiaceae; g__Atopobium; s__Lancefieldella_rimae	0.998847
0870180721391ac5d467c1a524b7c64f	d__Bacteria; p__Firmicutes; c__Bacilli; o__Lactobacillales; f__Streptococcaceae; g__Streptococcus; s__Streptococcus_infantis	0.996867
08709e1ee76d7c99e6dc97d469fdf497	d__Bacteria; p__Firmicutes; c__Bacilli; o__Lactobacillales; f__Streptococcaceae; g__Streptococcus; s__Streptococcus_parasanguinis	0.991824
087339fad4b66709bc2e18ed663e872c	d__Bacteria; p__Bacteroidota; c__Bacteroidia; o__Bacteroidales; f__Prevotellaceae; g__Alloprevotella; s__uncultured_Bacteroidetes	0.999987
08740d328650a140a5831a02709315f4	d__Bacteria; p__Firmicutes; c__Negativicutes; o__Veillonellales-Selenomonadales; f__Selenomonadaceae; g__Selenomonas	0.775686
08766faf1ece5eec10f1fedbede7d7f4	d__Bacteria; p__Proteobacteria; c__Gammaproteobacteria; o__Cardiobacteriales; f__Cardiobacteriaceae; g__Cardiobacterium; s__uncultured_bacterium	0.961462
087c7f903a08234840668bddc95aea89	d__Bacteria; p__Bacteroidota; c__Bacteroidia; o__Bacteroidales; f__Prevotellaceae; g__Prevotella; s__Prevotella_pallens	1
087e572788cc4b5ea49a2d811a259f50	d__Bacteria; p__Firmicutes; c__Clostridia; o__Lachnospirales; f__Lachnospiraceae; g__Lachnoanaerobaculum; s__uncultured_organism	0.98697
087e5d0885f2dde8865a55a2de6b77a1	d__Bacteria; p__Firmicutes; c__Clostridia; o__Lachnospirales; f__Lachnospiraceae; g__Oribacterium; s__uncultured_organism	0.87188
0881956e9ea87ad104425fb64314e040	d__Bacteria; p__Firmicutes; c__Negativicutes; o__Veillonellales-Selenomonadales; f__Veillonellaceae; g__Veillonella; s__Veillonella_dispar	0.976854
08819d3c55604441fd8c9bf5b0912310	d__Bacteria; p__Bacteroidota; c__Bacteroidia; o__Bacteroidales; f__Prevotellaceae; g__Alloprevotella; s__uncultured_Bacteroidetes	0.999999
0883407878c1bcfd2f2017bc86f4d355	d__Bacteria; p__Bacteroidota; c__Bacteroidia; o__Bacteroidales; f__Prevotellaceae; g__Alloprevotella; s__Alloprevotella_rava	0.999951
08890dc01fdbfad38aea3e9d43132764	d__Bacteria; p__Firmicutes; c__Clostridia; o__Lachnospirales; f__Lachnospiraceae; g__Lachnoanaerobaculum; s__uncultured_organism	0.954184
0889befb21ac337ddd2337c54c217192	d__Bacteria; p__Firmicutes; c__Bacilli; o__Staphylococcales; f__Staphylococcaceae; g__Staphylococcus	0.999999
088f34ebe0d5d4fe38fa4dfc14d338e7	d__Bacteria; p__Firmicutes; c__Clostridia; o__Lachnospirales; f__Lachnospiraceae; g__Oribacterium; s__uncultured_organism	0.990839
08966b03ed82ae511cf423b4ed45483e	d__Bacteria; p__Bacteroidota; c__Bacteroidia; o__Flavobacteriales; f__Flavobacteriaceae; g__Capnocytophaga; s__Capnocytophaga_ochracea	0.976596
089b9c650fc2973c14cf7f153dc0c63d	d__Bacteria; p__Firmicutes; c__Clostridia; o__Lachnospirales; f__Lachnospiraceae; g__Stomatobaculum	1
089c84a99641f04967984f77f1640430	d__Bacteria; p__Bacteroidota; c__Bacteroidia; o__Bacteroidales; f__Prevotellaceae; g__Prevotella; s__Prevotella_salivae	1
08a28176fedec4ef89310538782f5908	d__Bacteria; p__Bacteroidota; c__Bacteroidia; o__Bacteroidales; f__Prevotellaceae; g__Prevotella_7; s__Prevotella_melaninogenica	0.888365
08a3f5e318bf490dcac7b142078d6785	d__Bacteria; p__Firmicutes; c__Clostridia; o__Lachnospirales; f__Lachnospiraceae; g__Catonella	1
08a6cdb98028d15c197b7a180b3c51c6	d__Bacteria; p__Proteobacteria; c__Gammaproteobacteria; o__Enterobacterales; f__Pasteurellaceae; g__Haemophilus; s__Haemophilus_parainfluenzae	0.999918
08aa695f4e97d0e758e276f24b856e76	d__Bacteria; p__Actinobacteriota; c__Actinobacteria; o__Actinomycetales; f__Actinomycetaceae; g__Actinomyces; s__Actinomyces_graevenitzii	1
08aba54c32ec997fce35018081e759de	d__Bacteria; p__Firmicutes; c__Bacilli; o__Lactobacillales; f__Carnobacteriaceae; g__Granulicatella	0.862064
08abac25d4ecbb4cbfbe662388e8a582	d__Bacteria; p__Proteobacteria; c__Gammaproteobacteria; o__Burkholderiales; f__Neisseriaceae; g__Neisseria; s__Neisseria_perflava	0.992222
08b3e55649a7eb3972b86e6c8bcc4a77	d__Bacteria; p__Firmicutes; c__Bacilli; o__Lactobacillales; f__Streptococcaceae; g__Streptococcus; s__Streptococcus_infantis	0.974317
08b5b779be21f82a5c158a24ed1ba609	d__Bacteria; p__Proteobacteria; c__Gammaproteobacteria; o__Enterobacterales; f__Pasteurellaceae; g__Aggregatibacter; s__uncultured_bacterium	0.812794
08ba22c0beb98d9191aae295f302a9be	d__Bacteria; p__Bacteroidota; c__Bacteroidia; o__Bacteroidales; f__Porphyromonadaceae; g__Porphyromonas; s__Porphyromonas_pasteri	0.991751
08bc6a0ed54af95898cc069c7fbd19f8	d__Bacteria; p__Firmicutes; c__Bacilli; o__Lactobacillales; f__Streptococcaceae; g__Streptococcus	1
08bdedd08b8b5ffa4466773a7a7897cd	d__Bacteria; p__Firmicutes; c__Bacilli; o__Lactobacillales; f__Streptococcaceae; g__Streptococcus; s__Streptococcus_parasanguinis	0.999827
08be3df216828ca3b913b1a711729b9f	d__Bacteria; p__Bacteroidota; c__Bacteroidia; o__Bacteroidales; f__Porphyromonadaceae; g__Porphyromonas; s__Porphyromonas_pasteri	0.990285
08c694be73691f51a1a4bebac0d12a36	d__Bacteria; p__Firmicutes; c__Negativicutes; o__Veillonellales-Selenomonadales; f__Veillonellaceae; g__Veillonella; s__Veillonella_dispar	0.8997
08cf85159043e79214c8c73a58bf3fe3	d__Bacteria; p__Bacteroidota; c__Bacteroidia; o__Bacteroidales; f__Prevotellaceae; g__Prevotella_7; s__Prevotella_melaninogenica	0.999686
08d108c49ac9f4e848cb1796a8a7526b	d__Bacteria; p__Firmicutes; c__Bacilli; o__Lactobacillales; f__Streptococcaceae; g__Streptococcus; s__Streptococcus_salivarius	0.999987
08d571227527e13c55bdc777fb39f824	d__Bacteria; p__Campylobacterota; c__Campylobacteria; o__Campylobacterales; f__Campylobacteraceae; g__Campylobacter; s__unidentified	0.999998
08d6fa3a554fec8663670a5d60172918	d__Bacteria; p__Firmicutes; c__Negativicutes; o__Veillonellales-Selenomonadales; f__Veillonellaceae; g__Veillonella	1
08d986aebacb1ac50d0a6aed6f2ea2dd	d__Bacteria; p__Proteobacteria; c__Gammaproteobacteria; o__Enterobacterales; f__Pasteurellaceae; g__Haemophilus; s__Haemophilus_sputorum	0.999858
08ddcf616b8499dd39d69bb39cd12b9a	d__Bacteria; p__Bacteroidota; c__Bacteroidia; o__Bacteroidales; f__Porphyromonadaceae; g__Porphyromonas; s__Porphyromonas_pasteri	0.994855
08de3a1fae75f4e999605b6f369f7765	d__Bacteria; p__Proteobacteria; c__Gammaproteobacteria; o__Burkholderiales; f__Neisseriaceae; g__Neisseria; s__Neisseria_elongata	0.999881
08e3aed0055a2f1b84a5d2be9acec6fd	d__Bacteria; p__Bacteroidota; c__Bacteroidia; o__Bacteroidales; f__Prevotellaceae; g__Prevotella_7; s__Prevotella_denticola	0.999999
08e6c7dfd4da523c5abb585dd2104dcd	d__Bacteria; p__Firmicutes; c__Bacilli; o__Staphylococcales; f__Gemellaceae; g__Gemella; s__uncultured_organism	0.999998
08e9e65f969d0aaebad9632a1004a025	d__Bacteria; p__Bacteroidota; c__Bacteroidia; o__Bacteroidales; f__Porphyromonadaceae; g__Porphyromonas; s__Porphyromonas_pasteri	0.997576
08ea70ad401fd38b3f8fd0e61e8efd95	d__Bacteria; p__Firmicutes; c__Clostridia; o__Lachnospirales; f__Lachnospiraceae; g__Catonella	1
08ed3f59612c34d7f0d8d787a2194025	d__Bacteria; p__Bacteroidota; c__Bacteroidia; o__Bacteroidales; f__Prevotellaceae; g__Prevotella; s__Prevotella_saccharolytica	0.999999
08f4f23e868e9b80ff683878ac7032b0	d__Bacteria; p__Bacteroidota; c__Bacteroidia; o__Bacteroidales; f__Prevotellaceae; g__Prevotella_7	1
08f56c02d72106beb370e935fc31c482	d__Bacteria; p__Firmicutes; c__Negativicutes; o__Veillonellales-Selenomonadales; f__Veillonellaceae; g__Megasphaera; s__Megasphaera_micronuciformis	1
08f8a987f7dba1309ee907c5cb92fa0b	d__Bacteria; p__Firmicutes; c__Bacilli; o__Lactobacillales; f__Streptococcaceae; g__Streptococcus; s__Streptococcus_infantis	0.999941
08ff9d0f81ac9bb976ae97e610e11eb0	d__Bacteria; p__Firmicutes; c__Negativicutes; o__Veillonellales-Selenomonadales; f__Veillonellaceae; g__Veillonella; s__Veillonella_dispar	0.993949
09027908349d4526856e51be0b18534f	d__Bacteria; p__Firmicutes; c__Negativicutes; o__Veillonellales-Selenomonadales; f__Selenomonadaceae; g__Selenomonas; s__Selenomonas_sp.	0.986021
091275bc5fa12f253580594e3d9a0ce4	d__Bacteria; p__Firmicutes; c__Negativicutes; o__Veillonellales-Selenomonadales; f__Selenomonadaceae; g__Selenomonas	0.878105
09166b44eab1b88cee555992c55ffa89	d__Bacteria; p__Bacteroidota; c__Bacteroidia; o__Flavobacteriales; f__Flavobacteriaceae; g__Capnocytophaga; s__Capnocytophaga_sputigena	0.999616
091a4ee70bbc1665d432aa6f2e0c03fc	d__Bacteria; p__Firmicutes; c__Negativicutes; o__Veillonellales-Selenomonadales; f__Selenomonadaceae; g__Selenomonas; s__Selenomonas_sp.	0.98703
091bcdf081ad1f654381cee03d8d7d25	d__Bacteria; p__Firmicutes; c__Bacilli; o__Lactobacillales; f__Streptococcaceae; g__Streptococcus; s__Streptococcus_salivarius	0.999986
091ee648d427726c33f90392d2bcdcfb	d__Bacteria; p__Firmicutes; c__Negativicutes; o__Veillonellales-Selenomonadales; f__Selenomonadaceae; g__Selenomonas; s__Selenomonas_sp.	0.999872
091f9d5acaa1f5b1ca8af8e08c9576a0	d__Bacteria; p__Firmicutes; c__Bacilli; o__Lactobacillales; f__Streptococcaceae; g__Streptococcus; s__Streptococcus_infantis	0.962365
0927d31095434fffdebf0d8368ad5e6b	d__Bacteria; p__Firmicutes; c__Bacilli; o__Lactobacillales; f__Streptococcaceae; g__Streptococcus; s__Streptococcus_infantis	0.999773
092b20d5b048ac3bd35b936643b935a8	d__Bacteria; p__Proteobacteria; c__Gammaproteobacteria; o__Enterobacterales; f__Pasteurellaceae; g__Haemophilus; s__Haemophilus_parainfluenzae	0.99997
0930203a26f8c93f3eae6e4436c0513d	d__Bacteria; p__Firmicutes; c__Negativicutes; o__Veillonellales-Selenomonadales; f__Veillonellaceae; g__Dialister; s__Dialister_invisus	0.999468
09304fb6479bc12248a54de749b90740	d__Bacteria; p__Bacteroidota; c__Bacteroidia; o__Bacteroidales; f__Prevotellaceae; g__Prevotella_7; s__Prevotella_denticola	0.999997
0932fdc87e199e7116f0eb8f527d328e	d__Bacteria; p__Firmicutes; c__Bacilli; o__Lactobacillales; f__Carnobacteriaceae; g__Granulicatella; s__uncultured_organism	0.898527
0934bd438daf5f1a70f26a8ef1d555a7	d__Bacteria; p__Bacteroidota; c__Bacteroidia; o__Bacteroidales; f__Prevotellaceae; g__Prevotella; s__Prevotella_sp.	0.980065
09354ff7875d5d206678702054f8e266	d__Bacteria; p__Firmicutes; c__Clostridia; o__Lachnospirales; f__Lachnospiraceae; g__Catonella	1
09379b280863e4e5addd2852d404acd2	d__Bacteria; p__Firmicutes; c__Negativicutes; o__Veillonellales-Selenomonadales; f__Selenomonadaceae; g__Selenomonas; s__Selenomonas_sp.	0.999433
09407610e4dc0e60bb4ca527bc4bef70	d__Bacteria; p__Fusobacteriota; c__Fusobacteriia; o__Fusobacteriales; f__Fusobacteriaceae; g__Fusobacterium; s__Fusobacterium_nucleatum	0.899876
09436df1b692a248ceeee35decedb02a	d__Bacteria; p__Firmicutes; c__Negativicutes; o__Veillonellales-Selenomonadales; f__Veillonellaceae; g__Veillonella	1
0947591a5944bea39d5b15c187fe5d75	d__Bacteria; p__Firmicutes; c__Bacilli; o__Lactobacillales; f__Streptococcaceae; g__Streptococcus; s__Streptococcus_parasanguinis	0.999816
094a8a6c932aaa06b2f5a0e096709ebc	d__Bacteria; p__Firmicutes; c__Clostridia; o__Lachnospirales; f__Lachnospiraceae; g__Oribacterium; s__uncultured_organism	0.969837
09520ef35b3d7df458f173861c5908b9	d__Bacteria; p__Firmicutes; c__Bacilli; o__Staphylococcales; f__Gemellaceae; g__Gemella; s__uncultured_organism	0.999768
09561eecb8aa67b8cd0511c363bed5e1	d__Bacteria; p__Fusobacteriota; c__Fusobacteriia; o__Fusobacteriales; f__Fusobacteriaceae; g__Fusobacterium; s__Fusobacterium_periodonticum	0.983005
0958ddab937bb23d8021d594d629b4fc	d__Bacteria; p__Firmicutes; c__Bacilli; o__Lactobacillales; f__Streptococcaceae; g__Streptococcus	1
0961a16b3866f6924a0a596604c026de	d__Bacteria; p__Proteobacteria; c__Gammaproteobacteria; o__Enterobacterales; f__Pasteurellaceae; g__Aggregatibacter; s__uncultured_bacterium	0.987551
0963f0185cc40273f1b1673196c63a2b	d__Bacteria; p__Proteobacteria; c__Gammaproteobacteria; o__Enterobacterales; f__Pasteurellaceae; g__Haemophilus; s__Haemophilus_parainfluenzae	0.999956
096776b277d9fd79f100b069101b24d1	d__Bacteria; p__Bacteroidota; c__Bacteroidia; o__Flavobacteriales; f__Flavobacteriaceae; g__Capnocytophaga; s__Capnocytophaga_gingivalis	0.989115
096d5ad3a3d1f22af97006f121cfbaf4	d__Bacteria; p__Proteobacteria; c__Gammaproteobacteria; o__Enterobacterales; f__Pasteurellaceae; g__Haemophilus; s__Haemophilus_parainfluenzae	0.999905
09723b73922c1091dadb34cbc85a3f8c	d__Bacteria; p__Bacteroidota; c__Bacteroidia; o__Bacteroidales; f__Tannerellaceae; g__Tannerella; s__Tannerella_forsythia	0.999953
09749af21f4920aad124f4ef62af57d9	d__Bacteria; p__Proteobacteria; c__Gammaproteobacteria; o__Enterobacterales; f__Pasteurellaceae; g__Aggregatibacter; s__uncultured_bacterium	0.995887
097aeeaa75dca955b1460883a84cdb0d	d__Bacteria; p__Firmicutes; c__Clostridia; o__Lachnospirales; f__Lachnospiraceae; g__Roseburia; s__Lachnospiraceae_bacterium	0.999574
098cc30cd5024e26abe8b77c29b94e43	d__Bacteria; p__Firmicutes; c__Negativicutes; o__Veillonellales-Selenomonadales; f__Veillonellaceae; g__Veillonella; s__Veillonella_dispar	0.898746
099168eec2674bb43c29bf308aae7d4a	d__Bacteria; p__Firmicutes; c__Clostridia; o__Lachnospirales; f__Lachnospiraceae; g__Stomatobaculum	1
099916b3a030de848edbb26d6bbcb55d	d__Bacteria; p__Firmicutes; c__Bacilli; o__Staphylococcales; f__Gemellaceae; g__Gemella; s__uncultured_organism	0.999997
099c6a770f1a10b45c53265de835c38f	d__Bacteria; p__Firmicutes; c__Bacilli; o__Lactobacillales; f__Streptococcaceae; g__Streptococcus; s__Streptococcus_infantis	0.977371
099cb01f9a39bc2950c9452ac9c33ba7	d__Bacteria; p__Firmicutes; c__Bacilli; o__Lactobacillales; f__Streptococcaceae; g__Streptococcus; s__Streptococcus_infantis	0.921546
099d7e079bb4c116a94999a670d594fb	d__Bacteria; p__Firmicutes; c__Bacilli; o__Lactobacillales; f__Streptococcaceae; g__Streptococcus; s__Streptococcus_parasanguinis	0.999436
09a4ef93025cb60caef919aea6a2b712	d__Bacteria; p__Firmicutes; c__Bacilli; o__Lactobacillales; f__Streptococcaceae; g__Streptococcus; s__Streptococcus_parasanguinis	0.999759
09a956004110d33aa63cfba6120130df	d__Bacteria; p__Actinobacteriota; c__Actinobacteria; o__Actinomycetales; f__Actinomycetaceae; g__Actinomyces; s__Actinomyces_viscosus	0.880232
09aa9e950c388af30ae4d699c3132a53	d__Bacteria; p__Bacteroidota; c__Bacteroidia; o__Bacteroidales; f__Prevotellaceae; g__Prevotella; s__Prevotella_oris	0.929435
09abde3fa4f350448d3e332bba903116	d__Bacteria; p__Firmicutes; c__Clostridia; o__Lachnospirales; f__Lachnospiraceae; g__uncultured; s__Eubacterium_sp.	1
09ad0f67795890399f688ab20e2c73d3	d__Bacteria; p__Firmicutes; c__Clostridia; o__Lachnospirales; f__Lachnospiraceae; g__Stomatobaculum; s__Eubacterium_sp.	0.70607
09ae60ab6d349d77c793f95f5252707d	d__Bacteria; p__Firmicutes; c__Clostridia; o__Lachnospirales; f__Lachnospiraceae; g__Lachnoanaerobaculum; s__uncultured_organism	0.950064
09afd6c766efbe9fd4e680cbcd7d5726	d__Bacteria; p__Firmicutes; c__Negativicutes; o__Veillonellales-Selenomonadales; f__Selenomonadaceae	1
09b48b3afbe5b18f4cd9fa346667c089	d__Bacteria; p__Firmicutes; c__Clostridia; o__Peptostreptococcales-Tissierellales; f__Anaerovoracaceae; g__[Eubacterium]_nodatum_group; s__Eubacterium_sulci	0.782102
09c0dba329ff0bbbf66fe00c5267b06e	d__Bacteria; p__Firmicutes; c__Bacilli; o__Lactobacillales; f__Streptococcaceae; g__Streptococcus; s__Streptococcus_infantis	0.999924
09c1ac2ee9429c25f84495a2f759a5f5	d__Bacteria; p__Campylobacterota; c__Campylobacteria; o__Campylobacterales; f__Campylobacteraceae; g__Campylobacter; s__Campylobacter_rectus	0.8323
09cd21966bca77609db75149faa9a35d	d__Bacteria; p__Firmicutes; c__Bacilli; o__Lactobacillales; f__Streptococcaceae; g__Streptococcus; s__Streptococcus_parasanguinis	0.999706
09d2823d1a00da2ff513bdba43dd39dd	d__Bacteria; p__Bacteroidota; c__Bacteroidia; o__Flavobacteriales; f__Flavobacteriaceae; g__Capnocytophaga; s__Capnocytophaga_ochracea	0.932388
09d721211c260dcc139bdc6f0d555bdf	d__Bacteria; p__Firmicutes; c__Negativicutes; o__Veillonellales-Selenomonadales; f__Veillonellaceae; g__Veillonella	1
09d77e20c402568ecb88f866202b94d7	d__Bacteria; p__Firmicutes; c__Bacilli; o__Lactobacillales; f__Streptococcaceae; g__Streptococcus; s__Streptococcus_infantis	0.968937
09da3c9f95c2105885250076bafd6bca	d__Bacteria; p__Firmicutes; c__Bacilli; o__Lactobacillales; f__Streptococcaceae; g__Streptococcus; s__Streptococcus_infantis	0.972742
09da9e1566642dfdc98411ddd7c53677	d__Bacteria; p__Firmicutes; c__Bacilli; o__Staphylococcales; f__Gemellaceae; g__Gemella; s__uncultured_organism	0.999961
09db6152dd1d79abf8cf6d0e2f806d18	d__Bacteria; p__Actinobacteriota; c__Actinobacteria; o__Actinomycetales; f__Actinomycetaceae; g__Actinomyces; s__Actinomyces_lingnae	0.818956
09e1c7a621dea85615ced2cedcb1f8fe	d__Bacteria; p__Firmicutes; c__Negativicutes; o__Veillonellales-Selenomonadales; f__Selenomonadaceae; g__Selenomonas; s__Selenomonas_sp.	0.997571
09e61ed8b0ac22dfe417404ab5314f54	d__Bacteria; p__Firmicutes; c__Clostridia; o__Lachnospirales; f__Lachnospiraceae; g__Lachnoanaerobaculum; s__uncultured_organism	0.968573
09eaad58fc5bd277bba7978773f71fdd	d__Bacteria; p__Firmicutes; c__Negativicutes; o__Veillonellales-Selenomonadales; f__Veillonellaceae; g__Megasphaera; s__Megasphaera_micronuciformis	1
09ec98272cd6c489f29fb50e6b0993ea	d__Bacteria; p__Firmicutes; c__Bacilli; o__Staphylococcales; f__Staphylococcaceae; g__Staphylococcus; s__Staphylococcus_sp.	0.858788
09f942ea76c101ca6ed3d3aaf2335ab2	d__Bacteria; p__Bacteroidota; c__Bacteroidia; o__Bacteroidales; f__Prevotellaceae; g__Prevotella; s__Prevotella_pallens	1
09f9cf9b4ee8160e768fba2d353f0cce	d__Bacteria; p__Firmicutes; c__Negativicutes; o__Veillonellales-Selenomonadales; f__Veillonellaceae; g__Dialister; s__Dialister_invisus	0.999781
09fc7d61fb2bec6e26c2d405f7396fa3	d__Bacteria; p__Proteobacteria; c__Gammaproteobacteria; o__Salinisphaerales; f__Solimonadaceae; g__Nevskia; s__uncultured_bacterium	0.738365
0a06022a67633aeb32f15805aa895e1d	d__Bacteria; p__Bacteroidota; c__Bacteroidia; o__Bacteroidales; f__Prevotellaceae; g__Prevotella; s__Prevotella_oris	0.829198
0a06a0b3824d3e359f65306fb8945aff	d__Bacteria; p__Firmicutes; c__Clostridia; o__Clostridia_UCG-014; f__Clostridia_UCG-014; g__Clostridia_UCG-014; s__Clostridiales_bacterium	0.999999
0a088a4cbf2efba39efc97ecf87bbd7a	d__Bacteria; p__Fusobacteriota; c__Fusobacteriia; o__Fusobacteriales; f__Fusobacteriaceae; g__Fusobacterium; s__Fusobacterium_nucleatum	0.860251
0a0937fc22e277b8f2a3d32635816b93	d__Bacteria; p__Firmicutes; c__Negativicutes; o__Veillonellales-Selenomonadales; f__Selenomonadaceae; g__Selenomonas; s__Selenomonas_sp.	0.997145
0a0f9eb540efbd98883fd0accf6b5fcc	d__Bacteria; p__Firmicutes; c__Clostridia; o__Lachnospirales; f__Lachnospiraceae; g__Catonella; s__uncultured_bacterium	0.799829
0a11df766482ae022127e491f4d9ce79	d__Bacteria; p__Proteobacteria; c__Gammaproteobacteria; o__Enterobacterales; f__Pasteurellaceae; g__Haemophilus; s__Haemophilus_parainfluenzae	0.999887
0a14705cc40c861ff7c23be53243c831	d__Bacteria; p__Firmicutes; c__Negativicutes; o__Veillonellales-Selenomonadales; f__Selenomonadaceae; g__Selenomonas; s__Selenomonas_sp.	0.999024
0a14ce4b183710f718799fcd2aa0aee5	d__Bacteria; p__Firmicutes; c__Bacilli; o__Lactobacillales; f__Streptococcaceae; g__Streptococcus; s__Streptococcus_infantis	0.994591
0a15ae49e47e23a63d41a567d0193c85	d__Bacteria; p__Bacteroidota; c__Bacteroidia; o__Bacteroidales; f__Prevotellaceae; g__Prevotella_7; s__Prevotella_melaninogenica	0.999875
0a17180efacd7bd8437139a73242d420	d__Bacteria; p__Bacteroidota; c__Bacteroidia; o__Flavobacteriales; f__Flavobacteriaceae; g__Capnocytophaga; s__Capnocytophaga_granulosa	0.999981
0a176fa80b9934de052cd02fc04346b6	d__Bacteria; p__Firmicutes; c__Bacilli; o__Lactobacillales; f__Streptococcaceae; g__Streptococcus; s__Streptococcus_sanguinis	0.995454
0a1ac1c1fd5572edd94d643fa0dc2d1a	d__Bacteria; p__Firmicutes; c__Clostridia; o__Lachnospirales; f__Lachnospiraceae; g__Lachnoanaerobaculum; s__uncultured_organism	0.994134
0a1e1685a7875dbb2221368855eb61eb	d__Bacteria; p__Firmicutes; c__Negativicutes; o__Veillonellales-Selenomonadales; f__Selenomonadaceae; g__uncultured; s__uncultured_Selenomonas	0.754394
0a227961b1c5fcc652b99059cbe2f8fc	d__Bacteria; p__Firmicutes; c__Bacilli; o__Lactobacillales; f__Streptococcaceae; g__Streptococcus; s__Streptococcus_parasanguinis	0.90414
0a260080d7a49a137347a27fda6dfa12	d__Bacteria; p__Bacteroidota; c__Bacteroidia; o__Bacteroidales; f__Prevotellaceae; g__Prevotella_7; s__Prevotella_sp.	0.99824
0a2629fe3a176dc2a6766951e444eae5	d__Bacteria; p__Firmicutes; c__Bacilli; o__Lactobacillales; f__Streptococcaceae; g__Streptococcus; s__Streptococcus_infantis	0.990392
0a2e7d373320cd4fe4a7175ca311b99c	d__Bacteria; p__Bacteroidota; c__Bacteroidia; o__Bacteroidales; f__Rikenellaceae; g__Rikenellaceae_RC9_gut_group; s__Bacteroidales_oral	1
0a32049e1b7cec8eff6c8d7264052b10	d__Bacteria; p__Firmicutes; c__Negativicutes; o__Veillonellales-Selenomonadales; f__Veillonellaceae; g__Veillonella; s__Veillonella_dispar	0.847214
0a360c53eda03568ba0d1ffd1ad493aa	d__Bacteria; p__Firmicutes; c__Bacilli; o__Lactobacillales; f__Streptococcaceae; g__Streptococcus; s__Streptococcus_infantis	0.969216
0a36b28b55bc9a394f734dba6f9193a7	d__Bacteria; p__Firmicutes; c__Negativicutes; o__Veillonellales-Selenomonadales; f__Veillonellaceae; g__Veillonella; s__Veillonella_dispar	0.970486
0a3926644baf3af661993c11e7bc264a	d__Bacteria; p__Firmicutes; c__Bacilli; o__Lactobacillales; f__Streptococcaceae; g__Streptococcus; s__Streptococcus_infantis	0.999977
0a3b42d93d768b83e2798ce22f8092c7	d__Bacteria; p__Firmicutes; c__Clostridia; o__Lachnospirales; f__Lachnospiraceae; g__Lachnoanaerobaculum; s__uncultured_organism	0.99004
0a4b47071581d37bee672e95a8dce197	d__Bacteria; p__Firmicutes; c__Bacilli; o__Lactobacillales; f__Carnobacteriaceae; g__Granulicatella; s__uncultured_organism	0.861061
0a501d0a572aa569156eb6729b1aa9d0	d__Bacteria; p__Bacteroidota; c__Bacteroidia; o__Bacteroidales; f__Prevotellaceae; g__Alloprevotella; s__uncultured_Bacteroidetes	0.998697
0a5135255c122955ac6d5a171054a9e2	d__Bacteria; p__Bacteroidota; c__Bacteroidia; o__Bacteroidales; f__Porphyromonadaceae; g__Porphyromonas; s__Porphyromonas_pasteri	0.997453
0a55f4d81e64db1fa16c5354984e473e	d__Bacteria; p__Firmicutes; c__Bacilli; o__Lactobacillales; f__Streptococcaceae; g__Streptococcus; s__Streptococcus_infantis	0.999877
0a5a66629b10f7ea058945a5755d5728	d__Bacteria; p__Bacteroidota; c__Bacteroidia; o__Bacteroidales; f__Prevotellaceae; g__Alloprevotella; s__Alloprevotella_rava	0.999958
0a5a962939bf6ccb27f72d196de66a1f	d__Bacteria; p__Bacteroidota; c__Bacteroidia; o__Bacteroidales; f__Prevotellaceae; g__Prevotella_7; s__Prevotella_melaninogenica	0.999975
0a5d51a3c267beb999e4b8f1ffd5dcd8	d__Bacteria; p__Firmicutes; c__Bacilli; o__Lactobacillales; f__Streptococcaceae; g__Streptococcus; s__Streptococcus_sanguinis	0.999507
0a628f1f4318506a945cf6cfc1874aa1	d__Bacteria; p__Actinobacteriota; c__Actinobacteria; o__Bifidobacteriales; f__Bifidobacteriaceae; g__Scardovia; s__Scardovia_wiggsiae	1
0a640f93ca5d1acf93e3ab6949e47174	d__Bacteria; p__Firmicutes; c__Negativicutes; o__Veillonellales-Selenomonadales; f__Selenomonadaceae; g__Selenomonas	0.784079
0a67f0c29bad9051b8464ebb5883e30b	d__Bacteria; p__Bacteroidota; c__Bacteroidia; o__Bacteroidales; f__Prevotellaceae; g__Prevotella_7; s__Prevotella_histicola	0.978567
0a6e113298c6338b1e9310b363bbc521	d__Bacteria; p__Firmicutes; c__Negativicutes; o__Veillonellales-Selenomonadales; f__Selenomonadaceae; g__Selenomonas; s__Selenomonas_sp.	0.982343
0a75313dcbd0680af3cd3f86220c0dca	d__Bacteria; p__Firmicutes; c__Negativicutes; o__Veillonellales-Selenomonadales; f__Veillonellaceae; g__Veillonella; s__Veillonella_dispar	0.997014
0a7cbc7b3488971bd9b5f4a675c1d9c2	d__Bacteria; p__Bacteroidota; c__Bacteroidia; o__Bacteroidales; f__Prevotellaceae; g__Prevotella; s__Prevotella_oris	0.861713
0a88ec1bbc758ee57a25738f0f861cc7	d__Bacteria; p__Firmicutes; c__Bacilli; o__Lactobacillales; f__Streptococcaceae; g__Streptococcus; s__Streptococcus_parasanguinis	0.99957
0a8a19e76a8756662bc9df3c7d494508	d__Bacteria; p__Patescibacteria; c__Saccharimonadia; o__Saccharimonadales; f__Saccharimonadales; g__Saccharimonadales; s__TM7_phylum	1
0a8e44708a3147c0dee09267070e4d20	d__Bacteria; p__Firmicutes; c__Negativicutes; o__Veillonellales-Selenomonadales; f__Selenomonadaceae; g__Selenomonas; s__Selenomonas_artemidis	0.796335
0a8fe93c3bb59f1e9f8ee8d66fec9e86	d__Bacteria; p__Bacteroidota; c__Bacteroidia; o__Bacteroidales; f__Prevotellaceae; g__Prevotella; s__Prevotella_oris	0.995485
0a9305ad0859ca0fd13946029e353bc5	d__Bacteria; p__Firmicutes; c__Negativicutes; o__Veillonellales-Selenomonadales; f__Selenomonadaceae; g__Selenomonas; s__Selenomonas_sp.	0.998078
0a93cd2589a64f22edfcd1df69a6bc50	d__Bacteria; p__Firmicutes; c__Negativicutes; o__Veillonellales-Selenomonadales; f__Veillonellaceae; g__Veillonella	1
0a9400418b51accbcf90b787ef528a32	d__Bacteria; p__Firmicutes; c__Negativicutes; o__Veillonellales-Selenomonadales; f__Veillonellaceae; g__Veillonella	1
0a9598cf2918b09ff2ae020f55ca89b7	d__Bacteria; p__Proteobacteria; c__Gammaproteobacteria; o__Enterobacterales; f__Pasteurellaceae; g__Aggregatibacter; s__uncultured_bacterium	0.994654
0a970d2b90eceb0ea30d999319fb24ed	d__Bacteria; p__Campylobacterota; c__Campylobacteria; o__Campylobacterales; f__Campylobacteraceae; g__Campylobacter; s__Campylobacter_gracilis	0.998712
0a9ea59a143e1713bf0f32e830fffc71	d__Bacteria; p__Bacteroidota; c__Bacteroidia; o__Bacteroidales; f__Prevotellaceae; g__Prevotella_7; s__Prevotella_melaninogenica	0.999972
0aa54a2d64c2a9e3a3a55d25a83f6eb4	d__Bacteria; p__Firmicutes; c__Bacilli; o__Lactobacillales; f__Streptococcaceae; g__Streptococcus; s__Streptococcus_infantis	0.999952
0aa8576ff00b9adb6d92d8afad481aea	d__Bacteria; p__Actinobacteriota; c__Actinobacteria; o__Actinomycetales; f__Actinomycetaceae; g__Actinomyces; s__Actinomyces_graevenitzii	1
0aaaffa3513c6f7703717bcd0a51739a	d__Bacteria; p__Bacteroidota; c__Bacteroidia; o__Bacteroidales; f__Prevotellaceae; g__Prevotella_7; s__Prevotella_jejuni	0.918547
0aaca92795b957690fca24ba042fe3b9	d__Bacteria; p__Bacteroidota; c__Bacteroidia; o__Bacteroidales; f__Porphyromonadaceae; g__Porphyromonas; s__Porphyromonas_pasteri	0.998437
0aadde4559386120915ae3db4b29b7bb	d__Bacteria; p__Bacteroidota; c__Bacteroidia; o__Flavobacteriales; f__Flavobacteriaceae; g__Capnocytophaga; s__Capnocytophaga_sputigena	0.999796
0aaedc9140309992481890be4ab123ad	d__Bacteria; p__Firmicutes; c__Negativicutes; o__Veillonellales-Selenomonadales; f__Veillonellaceae; g__Veillonella; s__Veillonella_dispar	0.90728
0ab4bf0b89531189c3db8e331ff7a522	d__Bacteria; p__Bacteroidota; c__Bacteroidia; o__Bacteroidales; f__Prevotellaceae; g__Prevotella; s__Prevotella_nigrescens	1
0ab4ff258c583666c6c8dc93dcb6f0c1	d__Bacteria; p__Firmicutes; c__Negativicutes; o__Veillonellales-Selenomonadales; f__Selenomonadaceae; g__Selenomonas; s__Selenomonas_sp.	0.99906
0ab5848ef20ac22f54b49e2f0020081a	d__Bacteria; p__Proteobacteria; c__Gammaproteobacteria; o__Burkholderiales; f__Neisseriaceae; g__Neisseria; s__Neisseria_perflava	0.980979
0abb6acace787175cd33bcf66eb30df6	d__Bacteria; p__Proteobacteria; c__Gammaproteobacteria; o__Enterobacterales; f__Pasteurellaceae; g__Haemophilus; s__Haemophilus_sp.	0.98352
0abe9f932b45cb7938ec1d7750e02b69	d__Bacteria; p__Firmicutes; c__Negativicutes; o__Veillonellales-Selenomonadales; f__Veillonellaceae; g__Veillonella	1
0abfb0e9d90a7c99f73f1ef88f14779e	d__Bacteria; p__Fusobacteriota; c__Fusobacteriia; o__Fusobacteriales; f__Fusobacteriaceae; g__Fusobacterium; s__Fusobacterium_nucleatum	0.949154
0ac6cb35a5465ef5cfa12fbff0a03a48	d__Bacteria; p__Firmicutes; c__Bacilli; o__Lactobacillales; f__Streptococcaceae; g__Streptococcus; s__Streptococcus_infantis	0.954538
0ac8740796a5a61180f9a4ccd884d0fc	d__Bacteria; p__Proteobacteria; c__Gammaproteobacteria; o__Burkholderiales; f__Neisseriaceae; g__Neisseria; s__Neisseria_perflava	0.996628
0ac88da95e0fe641ada431e021759a0a	d__Bacteria; p__Firmicutes; c__Bacilli; o__Lactobacillales; f__Carnobacteriaceae; g__Granulicatella; s__uncultured_organism	0.879509
0acac063b9ce1f003e3e263ca397129d	d__Bacteria; p__Actinobacteriota; c__Actinobacteria; o__Corynebacteriales; f__Corynebacteriaceae; g__Corynebacterium; s__Corynebacterium_durum	1
0ad377eacbd5ea9d53b6c6e8a7f2158e	d__Bacteria; p__Bacteroidota; c__Bacteroidia; o__Bacteroidales; f__Porphyromonadaceae; g__Porphyromonas; s__unidentified	0.991625
0adb764042cf5cb308249e31466a6133	d__Bacteria; p__Firmicutes; c__Negativicutes; o__Veillonellales-Selenomonadales; f__Veillonellaceae; g__Veillonella	1
0ae322f01845b9f1ff3f5b00ae06783a	d__Bacteria; p__Firmicutes; c__Negativicutes; o__Veillonellales-Selenomonadales; f__Veillonellaceae; g__Veillonella; s__Veillonella_dispar	0.911396
0aebcfebd0347473b15b37438adb1c82	d__Bacteria; p__Proteobacteria; c__Gammaproteobacteria; o__Enterobacterales; f__Pasteurellaceae; g__Haemophilus; s__Haemophilus_parainfluenzae	0.999926
0af11c06603fb69b9d6702d08fc19934	d__Bacteria; p__Firmicutes; c__Clostridia; o__Lachnospirales; f__Lachnospiraceae; g__Shuttleworthia; s__Shuttleworthia_satelles	0.999999
0af79de39f9df824974e55b5357e4260	d__Bacteria; p__Bacteroidota; c__Bacteroidia; o__Bacteroidales; f__Prevotellaceae; g__Alloprevotella; s__Alloprevotella_rava	0.999704
0af7c23d89138d86511c62ccbb268182	d__Bacteria; p__Bacteroidota; c__Bacteroidia; o__Bacteroidales; f__Prevotellaceae; g__Prevotella_7; s__Prevotella_genomosp.	0.89151
0af9326a0b5dd1726b2c3bf3f9c4c40b	d__Bacteria; p__Firmicutes; c__Clostridia; o__Lachnospirales; f__Lachnospiraceae; g__Lachnoanaerobaculum; s__uncultured_organism	0.991019
0b055ce5d6620644575c338346b83d0a	d__Bacteria; p__Proteobacteria; c__Gammaproteobacteria; o__Burkholderiales; f__Neisseriaceae; g__Neisseria; s__Neisseria_perflava	0.980764
0b060eea789d02992aa0217d777611db	d__Bacteria; p__Proteobacteria; c__Gammaproteobacteria; o__Burkholderiales; f__Neisseriaceae; g__Neisseria	1
0b07d3695b2905062d6a861d5b224f33	d__Bacteria; p__Firmicutes; c__Clostridia; o__Lachnospirales; f__Lachnospiraceae; g__Oribacterium	1
0b098c8aa24dc895476e19994f6f0f48	d__Bacteria; p__Firmicutes; c__Clostridia; o__Lachnospirales; f__Lachnospiraceae; g__Oribacterium; s__uncultured_organism	0.989977
0b10633cdeccdaee6c697557efc4823c	d__Bacteria; p__Bacteroidota; c__Bacteroidia; o__Bacteroidales; f__Porphyromonadaceae; g__Porphyromonas; s__Porphyromonas_pasteri	0.986039
0b17e83e1ce223f1c44f915bd9675e37	d__Bacteria; p__Firmicutes; c__Negativicutes; o__Veillonellales-Selenomonadales; f__Veillonellaceae; g__Veillonella; s__Veillonella_dispar	0.719637
0b193b0d3aa3951b816692bb0b58f70d	d__Bacteria; p__Bacteroidota; c__Bacteroidia; o__Bacteroidales; f__Prevotellaceae; g__Alloprevotella; s__uncultured_Prevotellaceae	0.981661
0b19b121a5d6bc47432bbc7a4684b05e	d__Bacteria; p__Proteobacteria; c__Gammaproteobacteria; o__Enterobacterales; f__Pasteurellaceae; g__Haemophilus; s__Haemophilus_parainfluenzae	0.999897
0b1ba899081ce271c42cb55d130381f6	d__Bacteria; p__Bacteroidota; c__Bacteroidia; o__Bacteroidales; f__Porphyromonadaceae; g__Porphyromonas; s__unidentified	0.995746
0b21360de569f882f3b028f861c44ae4	d__Bacteria; p__Firmicutes; c__Bacilli; o__Lactobacillales; f__Streptococcaceae; g__Streptococcus; s__Streptococcus_infantis	0.98715
0b247b6cdd2785eb188da62acc23098f	d__Bacteria; p__Firmicutes; c__Clostridia; o__Lachnospirales; f__Lachnospiraceae; g__Oribacterium; s__uncultured_organism	0.9857
0b26e38c0fe5efe01c0f4de0da99cd02	d__Bacteria; p__Firmicutes; c__Negativicutes; o__Veillonellales-Selenomonadales; f__Selenomonadaceae; g__Selenomonas; s__Selenomonas_sp.	0.99975
0b274afc519dd190226ec381bbb8b924	d__Bacteria; p__Proteobacteria; c__Gammaproteobacteria; o__Enterobacterales; f__Pasteurellaceae; g__Actinobacillus; s__Haemophilus_parahaemolyticus	0.999997
0b291e63119781f2d4b75e88c1fc03a6	d__Bacteria; p__Firmicutes; c__Bacilli; o__Staphylococcales; f__Staphylococcaceae; g__Staphylococcus; s__Staphylococcus_sp.	0.858407
0b293dfe79bc238d1dbbd4e90879c5e0	d__Bacteria; p__Bacteroidota; c__Bacteroidia; o__Bacteroidales; f__Prevotellaceae; g__Prevotella_7; s__Prevotella_enoeca	1
0b2b53b0039e3352dfad268fe1107c94	d__Bacteria; p__Firmicutes; c__Clostridia; o__Lachnospirales; f__Lachnospiraceae; g__Oribacterium; s__uncultured_organism	0.904624
0b2b5b822a9c4b81f26881f6be68c16a	d__Bacteria; p__Proteobacteria; c__Gammaproteobacteria; o__Enterobacterales; f__Pasteurellaceae; g__Aggregatibacter; s__uncultured_bacterium	0.971388
0b2fc8425c00d5d2a3b3d384d174bdb5	d__Bacteria; p__Bacteroidota; c__Bacteroidia; o__Bacteroidales; f__Prevotellaceae; g__Prevotella_7; s__Prevotella_melaninogenica	0.999941
0b327c8f4aa3449abac02cc427ba0237	d__Bacteria; p__Firmicutes; c__Bacilli; o__Lactobacillales; f__Streptococcaceae; g__Streptococcus; s__Streptococcus_infantis	0.989566
0b395e1a87b38656af192d300ca4bf6d	d__Bacteria; p__Firmicutes; c__Bacilli; o__Lactobacillales; f__Streptococcaceae; g__Streptococcus; s__Streptococcus_infantis	0.937054
0b3a83c35751a4cd0453c95e207d611f	d__Bacteria; p__Firmicutes; c__Negativicutes; o__Veillonellales-Selenomonadales; f__Veillonellaceae; g__Veillonella	1
0b3b1d1fd2ae350b051b1d97b727e2e5	d__Bacteria; p__Proteobacteria; c__Gammaproteobacteria; o__Enterobacterales; f__Pasteurellaceae; g__Actinobacillus; s__Haemophilus_parahaemolyticus	0.999995
0b41065ed4455ff843e2ca3437c7ced6	d__Bacteria; p__Firmicutes; c__Negativicutes; o__Veillonellales-Selenomonadales; f__Selenomonadaceae; g__Selenomonas; s__Selenomonas_sp.	0.998409
0b4328ace238d1dce348a302c58abdc7	d__Bacteria; p__Bacteroidota; c__Bacteroidia; o__Bacteroidales; f__Prevotellaceae; g__Prevotella; s__Prevotella_salivae	1
0b56fedecbc124c36fa399de74436172	d__Bacteria; p__Bacteroidota; c__Bacteroidia; o__Bacteroidales; f__Prevotellaceae; g__Prevotella; s__Prevotella_salivae	1
0b58d6f1c17d483b6aee409ab762ebf0	d__Bacteria; p__Bacteroidota; c__Bacteroidia; o__Bacteroidales; f__Prevotellaceae; g__Prevotella; s__Prevotella_salivae	1
0b5c1e29a2d4a68223c531deb5d9e5b2	d__Bacteria; p__Fusobacteriota; c__Fusobacteriia; o__Fusobacteriales; f__Fusobacteriaceae; g__Fusobacterium; s__Fusobacterium_periodonticum	0.96192
0b5d0e489fad17cccb6353a547054012	d__Bacteria; p__Firmicutes; c__Clostridia; o__Lachnospirales; f__Lachnospiraceae; g__Lachnoanaerobaculum; s__uncultured_organism	0.975148
0b5f52e5e5023bd2d69ba17ded9cba09	d__Bacteria; p__Firmicutes; c__Bacilli; o__Lactobacillales; f__Streptococcaceae; g__Streptococcus; s__Streptococcus_infantis	0.999969
0b63f24be4a879dbed5cfdc7bda2d707	d__Bacteria; p__Spirochaetota; c__Spirochaetia; o__Spirochaetales; f__Spirochaetaceae; g__Treponema; s__Treponema_medium	0.998162
0b70a0b9042b3a1fd5f535c14d1f0954	d__Bacteria; p__Firmicutes; c__Bacilli; o__Lactobacillales; f__Streptococcaceae; g__Streptococcus; s__Streptococcus_infantis	0.994144
0b759b21a980a1069dc6a98b3a3161cd	d__Bacteria; p__Firmicutes; c__Negativicutes; o__Veillonellales-Selenomonadales; f__Veillonellaceae; g__Dialister; s__Dialister_invisus	0.999608
0b7685c3467de621c26f17a7f1201a31	d__Bacteria; p__Firmicutes; c__Bacilli; o__Lactobacillales; f__Streptococcaceae; g__Streptococcus; s__Streptococcus_infantis	0.998435
0b7baeaf155642c28b6a82accf96a6cd	d__Bacteria; p__Firmicutes; c__Negativicutes; o__Veillonellales-Selenomonadales; f__Selenomonadaceae; g__Selenomonas; s__Selenomonas_sp.	0.999813
0b7c155bb922f92ae987ef19b6adb54b	d__Bacteria; p__Proteobacteria; c__Gammaproteobacteria; o__Burkholderiales; f__Neisseriaceae; g__Neisseria; s__Neisseria_oralis	0.999933
0b7def94a8196d8e3097c401cc868972	d__Bacteria; p__Firmicutes; c__Bacilli; o__Lactobacillales; f__Streptococcaceae; g__Streptococcus; s__Streptococcus_infantis	0.928908
0b81ddbc94e1a3e68eb4b615ad4f4ff9	d__Bacteria; p__Firmicutes; c__Bacilli; o__Staphylococcales; f__Gemellaceae; g__Gemella; s__uncultured_organism	0.999996
0b82d3c4697975cb0ce2c53464c3026f	d__Bacteria; p__Firmicutes; c__Bacilli; o__Lactobacillales; f__Streptococcaceae; g__Streptococcus; s__Streptococcus_parasanguinis	0.998546
0b8351b426dd95f72cb33b27129bddd0	d__Bacteria; p__Firmicutes; c__Bacilli; o__Lactobacillales; f__Streptococcaceae; g__Streptococcus; s__Streptococcus_infantis	0.955367
0b847e492429c34f236696fdf14cc04e	d__Bacteria; p__Firmicutes; c__Bacilli; o__Lactobacillales; f__Streptococcaceae; g__Streptococcus; s__Streptococcus_sanguinis	0.999063
0b88cace9e1179f902d239f3bcb7c849	d__Bacteria; p__Bacteroidota; c__Bacteroidia; o__Bacteroidales; f__Porphyromonadaceae; g__Porphyromonas; s__unidentified	0.994839
0b92c0d8eb121b8ebec88a8421882d34	d__Bacteria; p__Actinobacteriota; c__Actinobacteria; o__Micrococcales; f__Micrococcaceae; g__Rothia	1
0b9de6c99efdd587f5ec0bd7dd566bce	d__Bacteria; p__Proteobacteria; c__Gammaproteobacteria; o__Enterobacterales; f__Pasteurellaceae; g__Haemophilus; s__Haemophilus_parainfluenzae	0.99993
0ba2e0850670a41a9792435d2f32ab7b	d__Bacteria; p__Bacteroidota; c__Bacteroidia; o__Bacteroidales; f__Prevotellaceae; g__Prevotella; s__Prevotella_shahii	1
0ba360dff253c86d8b6c7c86e4237752	d__Bacteria; p__Bacteroidota; c__Bacteroidia; o__Bacteroidales; f__Porphyromonadaceae; g__Porphyromonas; s__Porphyromonas_catoniae	0.700603
0ba7a106ad2f8a7c4aa7621a2c9e9d5c	d__Bacteria; p__Fusobacteriota; c__Fusobacteriia; o__Fusobacteriales; f__Fusobacteriaceae; g__Fusobacterium; s__Fusobacterium_periodonticum	0.983981
0babe1c88e204124f6c78f7236895912	d__Bacteria; p__Fusobacteriota; c__Fusobacteriia; o__Fusobacteriales; f__Fusobacteriaceae; g__Fusobacterium; s__Fusobacterium_nucleatum	0.877053
0baedcb2604ca857e1b472410dcd5414	d__Bacteria; p__Firmicutes; c__Negativicutes; o__Veillonellales-Selenomonadales; f__Selenomonadaceae; g__Selenomonas; s__Selenomonas_sp.	0.999609
0bafe54d0093f3f610abde176cd262fc	d__Bacteria; p__Proteobacteria; c__Gammaproteobacteria; o__Burkholderiales; f__Neisseriaceae; g__Neisseria; s__Neisseria_elongata	0.999873
0baff921d3ce66117f6f7dbf40746b19	d__Bacteria; p__Firmicutes; c__Negativicutes; o__Veillonellales-Selenomonadales; f__Veillonellaceae; g__Veillonella; s__uncultured_methanogenic	0.927264
0bb0205b4726a6515056faadd84b0f80	d__Bacteria; p__Bacteroidota; c__Bacteroidia; o__Flavobacteriales; f__Flavobacteriaceae; g__Capnocytophaga; s__Capnocytophaga_leadbetteri	0.999505
0bb2ca1de0c3f14d52f201276201bee7	d__Bacteria; p__Bacteroidota; c__Bacteroidia; o__Bacteroidales; f__Prevotellaceae; g__Prevotella; s__Prevotella_salivae	1
0bb4c2c483d2280eecf38c6cbf564e9d	d__Bacteria; p__Fusobacteriota; c__Fusobacteriia; o__Fusobacteriales; f__Fusobacteriaceae; g__Fusobacterium; s__Fusobacterium_nucleatum	0.892868
0bb6ded85f14f00c9ae4c3d1a556fcd4	d__Bacteria; p__Actinobacteriota; c__Actinobacteria; o__Actinomycetales; f__Actinomycetaceae; g__F0332; s__unidentified	1
0bbafe47cd192a7b670bcd064ffc2004	d__Bacteria; p__Firmicutes; c__Bacilli; o__Lactobacillales; f__Streptococcaceae; g__Streptococcus; s__Streptococcus_infantis	0.977463
0bbc7bad2734c2fef51a69b845798f43	d__Bacteria; p__Firmicutes; c__Clostridia; o__Peptostreptococcales-Tissierellales; f__Anaerovoracaceae; g__[Eubacterium]_saphenum_group; s__Eubacterium_saphenum	1
0bc896da8d015243dd4b0aa0bd71709d	d__Bacteria; p__Spirochaetota; c__Spirochaetia; o__Spirochaetales; f__Spirochaetaceae; g__Treponema; s__Treponema_vincentii	0.963522
0bca350e822b34b4c9c78c461da380b1	d__Bacteria; p__Firmicutes; c__Bacilli; o__Lactobacillales; f__Streptococcaceae; g__Streptococcus; s__Streptococcus_infantis	0.999843
0bd4317de4d6f4de60cef270ca58120f	d__Bacteria; p__Bacteroidota; c__Bacteroidia; o__Bacteroidales; f__Porphyromonadaceae; g__Porphyromonas; s__uncultured_bacterium	0.956142
0bdb325c5f3b74d1e75f4b183a1ded77	d__Bacteria; p__Firmicutes; c__Negativicutes; o__Veillonellales-Selenomonadales; f__Selenomonadaceae; g__Selenomonas; s__Selenomonas_artemidis	0.997002
0bdd7ee854099c2795dd481d3c53dacb	d__Bacteria; p__Firmicutes; c__Clostridia; o__Lachnospirales; f__Lachnospiraceae; g__Lachnoanaerobaculum; s__uncultured_organism	0.994179
0be94e3ce5a586c023a164448a7cb139	d__Bacteria; p__Bacteroidota; c__Bacteroidia; o__Bacteroidales; f__Prevotellaceae; g__Prevotella; s__Prevotella_pallens	0.999997
0beb37de2eb56a00c69be178e119dcec	d__Bacteria; p__Firmicutes; c__Bacilli; o__Lactobacillales; f__Streptococcaceae; g__Streptococcus; s__Streptococcus_infantis	0.9999
0bec4292c5d480684c4fb7faee99863e	d__Bacteria; p__Firmicutes; c__Clostridia; o__Lachnospirales; f__Lachnospiraceae; g__Lachnoanaerobaculum; s__Lachnoanaerobaculum_saburreum	0.968435
0befb9b58b4776c98c4c3c04c77e0d04	d__Bacteria; p__Fusobacteriota; c__Fusobacteriia; o__Fusobacteriales; f__Fusobacteriaceae; g__Fusobacterium; s__Fusobacterium_nucleatum	0.922532
0bf401b35c53dbdea18ba5782e162447	d__Bacteria; p__Proteobacteria; c__Gammaproteobacteria; o__Enterobacterales; f__Pasteurellaceae; g__Haemophilus; s__Haemophilus_parainfluenzae	0.999973
0bf488d2385a60334e3d958865ce3639	d__Bacteria; p__Bacteroidota; c__Bacteroidia; o__Bacteroidales; f__Prevotellaceae; g__Alloprevotella; s__Alloprevotella_rava	0.999807
0bf73602417721b7dab3fd688fe90fe4	d__Bacteria; p__Bacteroidota; c__Bacteroidia; o__Flavobacteriales; f__Flavobacteriaceae; g__Capnocytophaga; s__Capnocytophaga_leadbetteri	0.99855
0bfb4cfdc28648599001e71791ac0ae0	d__Bacteria; p__Proteobacteria; c__Gammaproteobacteria; o__Cardiobacteriales; f__Cardiobacteriaceae; g__Cardiobacterium; s__Cardiobacterium_valvarum	0.999947
0bfb664ccce29817b9e82b5d32ca32c0	d__Bacteria; p__Bacteroidota; c__Bacteroidia; o__Bacteroidales; f__Prevotellaceae; g__Prevotella; s__Prevotella_nanceiensis	1
0c0103a7ad1c8765aa3b860ac9475181	d__Bacteria; p__Proteobacteria; c__Gammaproteobacteria; o__Enterobacterales; f__Pasteurellaceae; g__Aggregatibacter; s__uncultured_bacterium	0.920289
0c033305f5ba596fbc7826193bd2871d	d__Bacteria; p__Firmicutes; c__Clostridia; o__Lachnospirales; f__Lachnospiraceae; g__Oribacterium; s__uncultured_organism	0.986558
0c040545b64eac1ebc959293ad05622a	d__Bacteria; p__Firmicutes; c__Clostridia; o__Lachnospirales; f__Lachnospiraceae; g__Lachnoanaerobaculum; s__uncultured_organism	0.980923
0c0564f448ad650560c616a99695047e	d__Bacteria; p__Firmicutes; c__Bacilli; o__Lactobacillales; f__Streptococcaceae; g__Streptococcus	1
0c05fcda61c9517f9e8c26df8d554508	d__Bacteria; p__Proteobacteria; c__Gammaproteobacteria; o__Burkholderiales; f__Neisseriaceae; g__Kingella; s__Neisseria_sp.	0.955957
0c0838039f91ff3b39319a7e190fc05e	d__Bacteria; p__Bacteroidota; c__Bacteroidia; o__Bacteroidales; f__Prevotellaceae; g__Prevotella_7	1
0c1394efd135ea33d05e7e35142da78c	d__Bacteria; p__Bacteroidota; c__Bacteroidia; o__Bacteroidales; f__Prevotellaceae; g__Alloprevotella; s__Alloprevotella_rava	0.999871
0c1b786443478d2e2816500cd2a8a85d	d__Bacteria; p__Firmicutes; c__Clostridia; o__Lachnospirales; f__Lachnospiraceae; g__Stomatobaculum; s__uncultured_bacterium	0.782546
0c1c74cba4b524aa7325fc7c0ba176b0	d__Bacteria; p__Firmicutes; c__Bacilli; o__Lactobacillales; f__Streptococcaceae; g__Streptococcus; s__Streptococcus_parasanguinis	0.999922
0c25e8ed6868eada88da14e7492635c4	d__Bacteria; p__Actinobacteriota; c__Actinobacteria; o__Actinomycetales; f__Actinomycetaceae; g__Actinomyces; s__Schaalia_odontolytica	0.999984
0c2e9e887f9ead338a3fc75ac547b747	d__Bacteria; p__Actinobacteriota; c__Actinobacteria; o__Micrococcales; f__Micrococcaceae; g__Rothia	1
0c30069887f54d468e05b1eb6ec9207d	d__Bacteria; p__Firmicutes; c__Negativicutes; o__Veillonellales-Selenomonadales; f__Veillonellaceae; g__Veillonella; s__Veillonella_sp.	0.988504
0c31e6a8bedac7c3721d1e51fbfd7b07	d__Bacteria; p__Bacteroidota; c__Bacteroidia; o__Bacteroidales; f__Porphyromonadaceae; g__Porphyromonas; s__Porphyromonas_pasteri	0.991939
0c32ad4b72c0720180991e43ca8c5265	d__Bacteria; p__Firmicutes; c__Clostridia; o__Peptostreptococcales-Tissierellales; f__Family_XI; g__Parvimonas; s__Parvimonas_micra	0.992351
0c338bcef27bb2ebf983c3040c1df75d	d__Bacteria; p__Bacteroidota; c__Bacteroidia; o__Bacteroidales; f__Prevotellaceae; g__Prevotella; s__Prevotella_oulorum	1
0c3676ae142d8dcfb62e109eb4e8c79e	d__Bacteria; p__Bacteroidota; c__Bacteroidia; o__Bacteroidales; f__Porphyromonadaceae; g__Porphyromonas; s__Porphyromonas_pasteri	0.998192
0c3d6357bb2529d10c81e7e0e4519457	d__Bacteria; p__Firmicutes; c__Clostridia; o__Peptostreptococcales-Tissierellales; f__Peptostreptococcaceae; g__[Eubacterium]_yurii_group; s__uncultured_bacterium	0.963762
0c410e59203c6d851f1b47b1cc550d6b	d__Bacteria; p__Bacteroidota; c__Bacteroidia; o__Bacteroidales; f__Prevotellaceae; g__Prevotella; s__Prevotella_saccharolytica	0.999999
0c416ff7ea7fc32a56bc727b66894304	d__Bacteria; p__Firmicutes; c__Bacilli; o__Lactobacillales; f__Streptococcaceae; g__Streptococcus; s__Streptococcus_infantis	0.977818
0c48006abbbe4e11fe0ad21c26e12110	d__Bacteria; p__Firmicutes; c__Negativicutes; o__Veillonellales-Selenomonadales; f__Veillonellaceae; g__Veillonella; s__Veillonella_dispar	0.994268
0c4919464a86112bfda671443243bb56	d__Bacteria; p__Bacteroidota; c__Bacteroidia; o__Bacteroidales; f__Prevotellaceae; g__Prevotella; s__Prevotella_salivae	1
0c4b1bd8b62b1ccd60e4f39452f52e51	d__Bacteria; p__Proteobacteria; c__Gammaproteobacteria; o__Enterobacterales; f__Pasteurellaceae; g__Aggregatibacter; s__uncultured_bacterium	0.943386
0c4cda9124ea4ad8941bf9ae0774c721	d__Bacteria; p__Firmicutes; c__Clostridia; o__Lachnospirales; f__Lachnospiraceae; g__Stomatobaculum	1
0c4f4fa535af01314693cb704ea4a89b	d__Bacteria; p__Bacteroidota; c__Bacteroidia; o__Bacteroidales; f__Porphyromonadaceae; g__Porphyromonas; s__unidentified	0.998233
0c541dfe22b9f1e54e4df75edf8a8bd6	d__Bacteria; p__Firmicutes; c__Bacilli; o__Lactobacillales; f__Streptococcaceae; g__Streptococcus; s__Streptococcus_parasanguinis	0.999974
0c562a65e60171300e7787565a456c7f	d__Bacteria; p__Firmicutes; c__Clostridia; o__Lachnospirales; f__Lachnospiraceae; g__Johnsonella; s__uncultured_bacterium	0.982024
0c5ac8a0446b07b0ff6637e5df24e36f	d__Bacteria; p__Bacteroidota; c__Bacteroidia; o__Bacteroidales; f__Prevotellaceae; g__Alloprevotella; s__uncultured_Bacteroidetes	1
0c67b73e4b32afe1e4e0feddbb06df4f	d__Bacteria; p__Firmicutes; c__Clostridia; o__Lachnospirales; f__Lachnospiraceae; g__Lachnoanaerobaculum; s__uncultured_organism	0.997794
0c737d1344aee20dcc9af7e622689322	d__Bacteria; p__Firmicutes; c__Negativicutes; o__Veillonellales-Selenomonadales; f__Selenomonadaceae; g__Selenomonas	0.77535
0c7943389a620e0fed359a0a7fefb9ed	d__Bacteria; p__Bacteroidota; c__Bacteroidia; o__Bacteroidales; f__Prevotellaceae; g__Alloprevotella; s__uncultured_Bacteroidetes	0.998306
0c7ea5447d6b258d34a717c98088b23a	d__Bacteria; p__Proteobacteria; c__Gammaproteobacteria; o__Enterobacterales; f__Pasteurellaceae; g__Actinobacillus; s__Haemophilus_parahaemolyticus	1
0c801d12daf48d0be4e06e72f5e5da74	d__Bacteria; p__Firmicutes; c__Bacilli; o__Lactobacillales; f__Streptococcaceae; g__Streptococcus; s__Streptococcus_infantis	0.987628
0c812537e7d2c45056cfb0a4c80db2e2	d__Bacteria; p__Bacteroidota; c__Bacteroidia; o__Bacteroidales; f__Rikenellaceae; g__Rikenellaceae_RC9_gut_group; s__Bacteroidales_oral	1
0c8192d726cb763402e8e56b9b18c8fc	d__Bacteria; p__Bacteroidota; c__Bacteroidia; o__Bacteroidales; f__Prevotellaceae; g__Prevotella; s__Prevotella_oris	0.982979
0c86b0c156c46ec37eca51075d670623	d__Bacteria; p__Firmicutes; c__Negativicutes; o__Veillonellales-Selenomonadales; f__Selenomonadaceae; g__Selenomonas; s__Selenomonas_sputigena	0.979419
0c8822e2adddea983a9669d03900ba54	d__Bacteria; p__Actinobacteriota; c__Actinobacteria; o__Actinomycetales; f__Actinomycetaceae; g__Actinomyces; s__Actinomyces_graevenitzii	1
0c89f648480191f924f3abbf64eef718	d__Bacteria; p__Firmicutes; c__Negativicutes; o__Veillonellales-Selenomonadales; f__Selenomonadaceae; g__Selenomonas; s__Selenomonas_artemidis	0.822499
0c8a229751f1808b124afb057690c512	d__Bacteria; p__Firmicutes; c__Clostridia; o__Lachnospirales; f__Defluviitaleaceae; g__Defluviitaleaceae_UCG-011; s__Lachnospiraceae_bacterium	0.99994
0c900e0db9e6c2329fe7eb9c028f5174	d__Bacteria; p__Firmicutes; c__Bacilli; o__Lactobacillales; f__Streptococcaceae; g__Streptococcus; s__Streptococcus_infantis	0.97342
0c97fc0678a59c71604f8e8d695c0d36	d__Bacteria; p__Firmicutes; c__Clostridia; o__Lachnospirales; f__Lachnospiraceae; g__Stomatobaculum	1
0c992f07f5c584aaad27b67e6d90b874	d__Bacteria; p__Firmicutes; c__Negativicutes; o__Veillonellales-Selenomonadales; f__Veillonellaceae; g__Veillonella; s__Veillonella_dispar	0.904169
0c995daaafae9f34e17c5abf20023b63	d__Bacteria; p__Firmicutes; c__Negativicutes; o__Veillonellales-Selenomonadales; f__Selenomonadaceae	1
0c9b61bb90a99700238b3568148d1d58	d__Bacteria; p__Firmicutes; c__Negativicutes; o__Veillonellales-Selenomonadales; f__Selenomonadaceae; g__Selenomonas; s__Selenomonas_sputigena	0.995288
0ca33a1f65a06859d9744cce25ddf861	d__Bacteria; p__Firmicutes; c__Clostridia; o__Lachnospirales; f__Lachnospiraceae; g__Oribacterium	1
0ca82214c024162ef7b1514e26edc685	d__Bacteria; p__Bacteroidota; c__Bacteroidia; o__Flavobacteriales; f__Flavobacteriaceae; g__Capnocytophaga; s__Capnocytophaga_granulosa	0.996966
0cac9eed648e7ba0115c20e4e060c1db	d__Bacteria; p__Bacteroidota; c__Bacteroidia; o__Bacteroidales; f__Prevotellaceae; g__Prevotella_7; s__Prevotella_melaninogenica	0.999991
0cacd85c92423a4d10a4195b8a7fd0fc	d__Bacteria; p__Actinobacteriota; c__Actinobacteria; o__Actinomycetales; f__Actinomycetaceae; g__Actinomyces; s__Schaalia_odontolytica	0.999993
0cafff6e4451f1adcc165efbd23ba2c0	d__Bacteria; p__Firmicutes; c__Bacilli; o__Lactobacillales; f__Streptococcaceae; g__Streptococcus; s__Streptococcus_infantis	0.990562
0cb00c8b0ab5171cf5fe3a5b34b60a8a	d__Bacteria; p__Firmicutes; c__Clostridia; o__Lachnospirales; f__Lachnospiraceae; g__Lachnoanaerobaculum; s__uncultured_organism	0.882659
0cb13c9402f6074c01bd7746fec4521a	d__Bacteria; p__Bacteroidota; c__Bacteroidia; o__Flavobacteriales; f__Flavobacteriaceae; g__Capnocytophaga; s__Capnocytophaga_sputigena	0.999802
0cb56fb4e5e65d69a82ad017485e8885	d__Bacteria; p__Firmicutes; c__Negativicutes; o__Veillonellales-Selenomonadales; f__Selenomonadaceae; g__Selenomonas; s__Selenomonas_sp.	0.999417
0cb5b457233f3288cc3acec7b88b5798	d__Bacteria; p__Firmicutes; c__Clostridia; o__Lachnospirales; f__Lachnospiraceae; g__Stomatobaculum	1
0cb7a5e0576fb04d787fd855aa3a5ad0	d__Bacteria; p__Firmicutes; c__Negativicutes; o__Veillonellales-Selenomonadales; f__Selenomonadaceae; g__Selenomonas; s__Selenomonas_artemidis	0.96333
0cb9073d7dc66186eb89f2d25c41c07d	d__Bacteria; p__Bacteroidota; c__Bacteroidia; o__Bacteroidales; f__Porphyromonadaceae; g__Porphyromonas; s__unidentified	0.990883
0cbec9f9bc52131a90c2ffdf1a858944	d__Bacteria; p__Bacteroidota; c__Bacteroidia; o__Flavobacteriales; f__Flavobacteriaceae; g__Capnocytophaga; s__uncultured_Capnocytophaga	0.917078
0cc003a32e8fe875dfe48a1d08995326	d__Bacteria; p__Actinobacteriota; c__Actinobacteria; o__Corynebacteriales; f__Corynebacteriaceae; g__Corynebacterium; s__Corynebacterium_matruchotii	1
0cc75f01918f7b71ad492b998fb7754b	d__Bacteria; p__Firmicutes; c__Clostridia; o__Lachnospirales; f__Lachnospiraceae; g__Oribacterium; s__uncultured_organism	0.980879
0cca157b668be66127617036b5379fe5	d__Bacteria; p__Bacteroidota; c__Bacteroidia; o__Bacteroidales; f__Prevotellaceae; g__Prevotella; s__Prevotella_salivae	1
0ccc968233d1f7f06ecb586dc813009e	d__Bacteria; p__Firmicutes; c__Clostridia; o__Lachnospirales; f__Lachnospiraceae; g__Oribacterium	1
0ccfc45ba8108bf599b9634c413d4f07	d__Bacteria; p__Campylobacterota; c__Campylobacteria; o__Campylobacterales; f__Campylobacteraceae; g__Campylobacter; s__Campylobacter_concisus	0.998845
0cd10b9997c4698a60c9f154525d6f2a	d__Bacteria; p__Proteobacteria; c__Gammaproteobacteria; o__Enterobacterales; f__Pasteurellaceae; g__Haemophilus; s__Haemophilus_parainfluenzae	0.999922
0cd457460e13b752c19765942ca37301	d__Bacteria; p__Firmicutes; c__Bacilli; o__Lactobacillales; f__Streptococcaceae; g__Streptococcus; s__Streptococcus_infantis	0.981489
0cd49be7f4dd595c76c9e79d3fdee8b6	d__Bacteria; p__Firmicutes; c__Bacilli; o__Lactobacillales; f__Streptococcaceae; g__Streptococcus; s__Streptococcus_parasanguinis	0.999976
0cd5b2a9c39655e8783ef6fc9ac4238f	d__Bacteria; p__Firmicutes; c__Clostridia; o__Lachnospirales; f__Lachnospiraceae; g__Oribacterium; s__uncultured_organism	0.96614
0cd73696499fa8c5fb24380a3ef5a20e	d__Bacteria; p__Bacteroidota; c__Bacteroidia; o__Bacteroidales; f__Porphyromonadaceae; g__Porphyromonas; s__Porphyromonas_pasteri	0.990103
0cdc1bdc5a9a3df8adf9f8700b498bd1	d__Bacteria; p__Firmicutes; c__Bacilli; o__Lactobacillales; f__Streptococcaceae; g__Streptococcus; s__Streptococcus_parasanguinis	0.729425
0ce129349e39a5dadd06d2bb810a9142	d__Bacteria; p__Proteobacteria; c__Gammaproteobacteria; o__Enterobacterales; f__Pasteurellaceae; g__Haemophilus	0.999998
0ce436d59c2cfdb4a8ff38074f86e984	d__Bacteria; p__Bacteroidota; c__Bacteroidia; o__Bacteroidales; f__Prevotellaceae; g__Prevotella; s__Prevotella_loescheii	0.902342
0ce5546ace80c012f61d890209c5404d	d__Bacteria; p__Actinobacteriota; c__Actinobacteria; o__Actinomycetales; f__Actinomycetaceae; g__Actinomyces	1
0ce757a74da5cbac7f89dfcd12c91849	d__Bacteria; p__Firmicutes; c__Negativicutes; o__Veillonellales-Selenomonadales; f__Selenomonadaceae; g__Selenomonas; s__Selenomonas_sp.	0.999105
0cea12cf81d30b93938acc516a0c9bf2	d__Bacteria; p__Proteobacteria; c__Gammaproteobacteria; o__Burkholderiales; f__Neisseriaceae; g__Eikenella; s__Eikenella_corrodens	0.810625
0ceaf1a281baf5615e27464619010cb8	d__Bacteria; p__Proteobacteria; c__Gammaproteobacteria; o__Enterobacterales; f__Pasteurellaceae; g__Haemophilus; s__Haemophilus_sp.	0.989311
0ceb348d49a67200dca02ab8d404311b	d__Bacteria; p__Bacteroidota; c__Bacteroidia; o__Flavobacteriales; f__Flavobacteriaceae; g__Capnocytophaga; s__Capnocytophaga_leadbetteri	0.999226
0cee9f6fc263118aef4d83374bb86a36	d__Bacteria; p__Bacteroidota; c__Bacteroidia; o__Bacteroidales; f__Prevotellaceae; g__Alloprevotella; s__uncultured_Bacteroidetes	0.996275
0cefea13aa316c1e0b11ae73899ddd26	d__Bacteria; p__Bacteroidota; c__Bacteroidia; o__Bacteroidales; f__Prevotellaceae; g__Prevotella_7; s__Prevotella_denticola	0.999995
0cf060982742cb1f8a9ba1c524121811	d__Bacteria; p__Fusobacteriota; c__Fusobacteriia; o__Fusobacteriales; f__Leptotrichiaceae; g__Leptotrichia	1
0cf5550e66adc4b7655a9b2bc77b0c7e	d__Bacteria; p__Bacteroidota; c__Bacteroidia; o__Bacteroidales; f__Prevotellaceae; g__Prevotella_7; s__Prevotella_veroralis	0.99351
0cf63fc0e07db3e9fd77fe2f10657bb8	d__Bacteria; p__Proteobacteria; c__Gammaproteobacteria; o__Burkholderiales; f__Oxalobacteraceae; g__Massilia; s__Massilia_timonae	0.999811
0cfdcdb3b4eedcec16797663a0deae0f	d__Bacteria; p__Bacteroidota; c__Bacteroidia; o__Bacteroidales; f__Prevotellaceae; g__Prevotella_7; s__Prevotella_denticola	0.999998
0cfef5a199d32d67b602ef8ccf4c8db5	d__Bacteria; p__Firmicutes; c__Bacilli; o__Lactobacillales; f__Streptococcaceae; g__Streptococcus; s__Streptococcus_parasanguinis	0.999937
0cffe8d0b2701b9e4a9d9d32d563edad	d__Bacteria; p__Bacteroidota; c__Bacteroidia; o__Bacteroidales; f__Prevotellaceae; g__Prevotella_7; s__Prevotella_multiformis	0.999998
0d01cd7c2c23c08eb233e65b09b9aad9	d__Bacteria; p__Proteobacteria; c__Gammaproteobacteria; o__Enterobacterales; f__Pasteurellaceae; g__Haemophilus; s__Haemophilus_parainfluenzae	0.999915
0d082f3cb067e3c77d8fdd9212c023eb	d__Bacteria; p__Firmicutes; c__Bacilli; o__Staphylococcales; f__Gemellaceae; g__Gemella; s__uncultured_organism	0.999648
0d0aa23908aa4c83b0160818f81bf70f	d__Bacteria; p__Bacteroidota; c__Bacteroidia; o__Bacteroidales; f__Prevotellaceae; g__Prevotella_7; s__Prevotella_buccae	1
0d0ba99be8327c0837229dec38fe7211	d__Bacteria; p__Firmicutes; c__Negativicutes; o__Veillonellales-Selenomonadales; f__Veillonellaceae; g__Megasphaera; s__Megasphaera_micronuciformis	1
0d0d41b8a6bf0d9d62117606b11654d6	d__Bacteria; p__Firmicutes; c__Clostridia; o__Lachnospirales; f__Lachnospiraceae; g__Oribacterium; s__uncultured_organism	0.804635
0d13c172083ce99622a412d238906695	d__Bacteria; p__Bacteroidota; c__Bacteroidia; o__Bacteroidales; f__Prevotellaceae; g__Prevotella; s__Prevotella_pallens	1
0d1477fe2573462a08621dd375454820	d__Bacteria; p__Bacteroidota; c__Bacteroidia; o__Bacteroidales; f__Prevotellaceae; g__Prevotella_7; s__Prevotella_melaninogenica	0.999803
0d19cf9e5550c3af5641581fcf7cdcfb	d__Bacteria; p__Firmicutes; c__Bacilli; o__Lactobacillales; f__Streptococcaceae; g__Streptococcus; s__Streptococcus_parasanguinis	0.99979
0d1a16a76ea8a984e25f110d6e7753b0	d__Bacteria; p__Bacteroidota; c__Bacteroidia; o__Flavobacteriales; f__Flavobacteriaceae; g__Capnocytophaga; s__Capnocytophaga_leadbetteri	0.999868
0d1a1c8a3a702be8917272f888efedf3	d__Bacteria; p__Proteobacteria; c__Gammaproteobacteria; o__Enterobacterales; f__Pasteurellaceae; g__Haemophilus; s__Haemophilus_sp.	0.991406
0d213f1b651793b5de886e16f05d7a55	d__Bacteria; p__Bacteroidota; c__Bacteroidia; o__Bacteroidales; f__Prevotellaceae; g__Prevotella_7; s__Prevotella_pleuritidis	1
0d2c05fcf1fde07bfa562afec6c0d9d6	d__Bacteria; p__Firmicutes; c__Negativicutes; o__Veillonellales-Selenomonadales; f__Veillonellaceae; g__Veillonella; s__Veillonella_dispar	0.917223
0d3b4b00bc250cfb1a5d8f4dcce28853	d__Bacteria; p__Firmicutes; c__Negativicutes; o__Veillonellales-Selenomonadales; f__Veillonellaceae; g__Veillonella	1
0d3bb5ead9445d61cc20a583507f1afd	d__Bacteria; p__Actinobacteriota; c__Actinobacteria; o__Micrococcales; f__Micrococcaceae; g__Rothia	1
0d3bbb13e41574480edc79483c769782	d__Bacteria; p__Firmicutes; c__Negativicutes; o__Veillonellales-Selenomonadales; f__Veillonellaceae; g__Veillonella	1
0d3ccae335b13cbf50ed950d7c3bdc81	d__Bacteria; p__Firmicutes; c__Bacilli; o__Lactobacillales; f__Streptococcaceae; g__Streptococcus; s__Streptococcus_parasanguinis	0.999363
0d44c7d5363dec969a017e9a8cd30d00	d__Bacteria; p__Firmicutes; c__Negativicutes; o__Veillonellales-Selenomonadales; f__Selenomonadaceae; g__Selenomonas; s__Selenomonas_noxia	0.96563
0d44d21b80ffa38137a02c2e7fd005df	d__Bacteria; p__Firmicutes; c__Bacilli; o__Lactobacillales; f__Streptococcaceae; g__Streptococcus; s__Streptococcus_infantis	0.956694
0d463ddcd0aa8aa4cdf308865665e62f	d__Bacteria; p__Firmicutes; c__Bacilli; o__Lactobacillales; f__Streptococcaceae; g__Streptococcus; s__Streptococcus_parasanguinis	0.999788
0d49f748ab8b9308534010bf83edd74d	d__Bacteria; p__Bacteroidota; c__Bacteroidia; o__Bacteroidales; f__Prevotellaceae; g__Alloprevotella; s__Alloprevotella_tannerae	0.999862
0d4e992ed732bf2bc4d50fd05a187948	d__Bacteria; p__Firmicutes; c__Bacilli; o__Lactobacillales; f__Lactobacillaceae; g__Lactobacillus	1
0d5ac26c761ab8a909e455460b5be0b4	d__Bacteria; p__Firmicutes; c__Bacilli; o__Lactobacillales; f__Carnobacteriaceae; g__Granulicatella; s__uncultured_organism	0.712308
0d5b5deb0696aa4b63c246757e5553f3	d__Bacteria; p__Firmicutes; c__Bacilli; o__Lactobacillales; f__Streptococcaceae; g__Streptococcus; s__Streptococcus_infantis	0.999955
0d5c4fc0dd4e7948280190759f46f8dc	d__Bacteria; p__Proteobacteria; c__Gammaproteobacteria; o__Enterobacterales; f__Pasteurellaceae; g__Haemophilus; s__Haemophilus_parainfluenzae	0.99996
0d60b86eff2fe69fe3dec844de6f8240	d__Bacteria; p__Firmicutes; c__Negativicutes; o__Veillonellales-Selenomonadales; f__Selenomonadaceae; g__Selenomonas; s__Selenomonas_sp.	0.999879
0d665aec681bc5bb9a0c38385214e38a	d__Bacteria; p__Firmicutes; c__Negativicutes; o__Veillonellales-Selenomonadales; f__Veillonellaceae; g__Veillonella; s__Veillonella_dispar	0.99168
0d67bec1b125a70d695497e36dad83bc	d__Bacteria; p__Proteobacteria; c__Gammaproteobacteria; o__Enterobacterales; f__Pasteurellaceae; g__Haemophilus; s__Haemophilus_sp.	0.98101
0d7bd8fdd14490fd019ceebdc671c6b0	d__Bacteria; p__Proteobacteria; c__Gammaproteobacteria; o__Burkholderiales; f__Oxalobacteraceae; g__Massilia; s__Massilia_timonae	0.99983
0d7c536178409b6599892973f7ce6088	d__Bacteria; p__Bacteroidota; c__Bacteroidia; o__Bacteroidales; f__Prevotellaceae; g__Prevotella; s__Prevotella_salivae	1
0d7ccbfb954b224d3192daeb7076b27e	d__Bacteria; p__Firmicutes; c__Clostridia; o__Lachnospirales; f__Lachnospiraceae; g__Oribacterium	1
0d81d645b6629160bb92d33f2f2c78c0	d__Bacteria; p__Firmicutes; c__Bacilli; o__Lactobacillales; f__Streptococcaceae; g__Streptococcus; s__Streptococcus_infantis	0.995271
0d84a7a6b05ab51036d2f5cf5626f151	d__Bacteria; p__Firmicutes; c__Negativicutes; o__Veillonellales-Selenomonadales; f__Selenomonadaceae; g__Selenomonas; s__Selenomonas_sp.	0.818928
0d85022cdc2c31efb5910e31779de227	d__Bacteria; p__Proteobacteria; c__Gammaproteobacteria; o__Enterobacterales; f__Pasteurellaceae; g__Haemophilus; s__Haemophilus_parainfluenzae	0.999918
0d85dd8a842fe15530aafe20388ff5fc	d__Bacteria; p__Bacteroidota; c__Bacteroidia; o__Flavobacteriales; f__Flavobacteriaceae; g__Capnocytophaga; s__Capnocytophaga_sputigena	0.996293
0d8663fa6e0a6ca97e4cf91d9e95d12f	d__Bacteria; p__Firmicutes; c__Negativicutes; o__Veillonellales-Selenomonadales; f__Veillonellaceae; g__Veillonella; s__Veillonella_parvula	0.748477
0d88664f0b4535e96db7a116be24f63a	d__Bacteria; p__Firmicutes; c__Bacilli; o__Lactobacillales; f__Carnobacteriaceae; g__Granulicatella	0.99502
0d888587d17e45b2e3530f696d4d165d	d__Bacteria; p__Firmicutes; c__Clostridia; o__Clostridia_UCG-014; f__Clostridia_UCG-014; g__Clostridia_UCG-014; s__uncultured_bacterium	0.998488
0d8a6e39aa6b69d37cdfe61f9cfde0eb	d__Bacteria; p__Bacteroidota; c__Bacteroidia; o__Bacteroidales; f__Prevotellaceae; g__Prevotella; s__Prevotella_oulorum	0.994028
0d8fd2994d225766bd24f61b10eb85a7	d__Bacteria; p__Bacteroidota; c__Bacteroidia; o__Bacteroidales; f__Prevotellaceae; g__Prevotella; s__Prevotella_salivae	1
0d93d51c9120a21e1cd70a2831a41999	d__Bacteria; p__Bacteroidota; c__Bacteroidia; o__Bacteroidales; f__Prevotellaceae; g__Prevotella_7; s__Prevotella_veroralis	0.80021
0d9734e8b2e4ab60a909267a1752cfb8	d__Bacteria; p__Firmicutes; c__Clostridia; o__Lachnospirales; f__Lachnospiraceae; g__Oribacterium; s__uncultured_organism	0.986463
0d9a5102972e0b88dbcb8542d81325c9	d__Bacteria; p__Firmicutes; c__Negativicutes; o__Veillonellales-Selenomonadales; f__Selenomonadaceae; g__Selenomonas; s__Selenomonas_sp.	0.997608
0d9c9d07d989a2c62e8f6eea88fd3bd0	d__Bacteria; p__Firmicutes; c__Bacilli; o__Lactobacillales; f__Streptococcaceae; g__Streptococcus; s__Streptococcus_infantis	0.983779
0da32babbf135bca597667d03ffc3361	d__Bacteria; p__Bacteroidota; c__Bacteroidia; o__Bacteroidales; f__Prevotellaceae; g__Prevotella_7; s__Prevotella_denticola	1
0da4cbf001ba9d1fcb16d0443ea0d500	d__Bacteria; p__Bacteroidota; c__Bacteroidia; o__Bacteroidales; f__Prevotellaceae; g__Prevotella; s__Prevotella_salivae	1
0da83764ffef284ca6d28cc0f5795411	d__Bacteria; p__Bacteroidota; c__Bacteroidia; o__Bacteroidales; f__Prevotellaceae; g__Prevotella; s__Prevotella_oris	0.891955
0da986bcebb95e98207120cc024b95af	d__Bacteria; p__Bacteroidota; c__Bacteroidia; o__Bacteroidales; f__Porphyromonadaceae; g__Porphyromonas; s__Porphyromonas_pasteri	0.99679
0db3d765c30085ffd9021171b2d090d0	d__Bacteria; p__Synergistota; c__Synergistia; o__Synergistales; f__Synergistaceae; g__Fretibacterium; s__Synergistales_bacterium	0.779745
0dbfc354cf1d47ee62577f817b802c15	d__Bacteria; p__Firmicutes; c__Clostridia; o__Lachnospirales; f__Lachnospiraceae; g__Stomatobaculum	1
0dc0b75bf33d09c0de84d77c8dfbabd9	d__Bacteria; p__Firmicutes; c__Negativicutes; o__Veillonellales-Selenomonadales; f__Veillonellaceae; g__Dialister; s__Dialister_invisus	0.999308
0dc31b6a01219062d1d4234c02feb383	d__Bacteria; p__Firmicutes; c__Negativicutes; o__Veillonellales-Selenomonadales; f__Veillonellaceae; g__Veillonella; s__uncultured_methanogenic	0.965026
0dc483ea9d735bc8e36ecbe2e1e899f9	d__Bacteria; p__Bacteroidota; c__Bacteroidia; o__Bacteroidales; f__Prevotellaceae; g__Prevotella_7; s__Prevotella_jejuni	0.967599
0dc7390bf52d04ea6561ba363d198c3a	d__Bacteria; p__Firmicutes; c__Clostridia; o__Lachnospirales; f__Lachnospiraceae; g__Lachnoanaerobaculum; s__Lachnoanaerobaculum_saburreum	0.920858
0dc82efde487f18dfdc386a3f1f802e1	d__Bacteria; p__Firmicutes; c__Bacilli; o__Lactobacillales; f__Streptococcaceae; g__Streptococcus; s__Streptococcus_infantis	0.988547
0dd175cb3e7bbbbdd136370af9ba932f	d__Bacteria; p__Proteobacteria; c__Gammaproteobacteria; o__Enterobacterales; f__Pasteurellaceae; g__Haemophilus; s__Haemophilus_parainfluenzae	0.99989
0dd438d9d88be1465d02bebd9948c0fc	d__Bacteria; p__Firmicutes; c__Negativicutes; o__Veillonellales-Selenomonadales; f__Veillonellaceae; g__Veillonella; s__Veillonella_dispar	0.993081
0dd45797bc33b665f232df8f982e109f	d__Bacteria; p__Firmicutes; c__Clostridia; o__Lachnospirales; f__Lachnospiraceae; g__Oribacterium; s__uncultured_organism	0.989368
0dd50628cc735f1ec0267aae2da5988c	d__Bacteria; p__Bacteroidota; c__Bacteroidia; o__Bacteroidales; f__Prevotellaceae; g__Prevotella; s__Prevotella_oris	0.725453
0ddaae3e64875a0e6bdcc9250c9c6dbb	d__Bacteria; p__Firmicutes; c__Negativicutes; o__Veillonellales-Selenomonadales; f__Selenomonadaceae; g__Selenomonas; s__Selenomonas_sp.	0.882333
0de37eea8f5b6a5067bbfd8f20f3909c	d__Bacteria; p__Bacteroidota; c__Bacteroidia; o__Bacteroidales; f__Prevotellaceae; g__Prevotella; s__Prevotella_oulorum	1
0de57bcf35453b49638230c7a0332e38	d__Bacteria; p__Actinobacteriota; c__Actinobacteria; o__Micrococcales; f__Micrococcaceae; g__Rothia; s__Rothia_aeria	0.991791
0de77b96df91370a2c402c457913f660	d__Bacteria; p__Firmicutes; c__Bacilli; o__Lactobacillales; f__Streptococcaceae; g__Streptococcus; s__Streptococcus_infantis	0.999766
0df1dae672ad2e22d709604b358af1a2	d__Bacteria; p__Firmicutes; c__Negativicutes; o__Veillonellales-Selenomonadales; f__Veillonellaceae; g__Veillonella	1
0dfe93f554612310ab4332c38716a053	d__Bacteria; p__Firmicutes; c__Bacilli; o__Lactobacillales; f__Streptococcaceae; g__Streptococcus; s__Streptococcus_infantis	0.909293
0dfed9e9f9eb5f83d37656320e177074	d__Bacteria; p__Firmicutes; c__Clostridia; o__Lachnospirales; f__Lachnospiraceae; g__Oribacterium; s__uncultured_organism	0.841377
0e083550ab8e7c91dc50de1f279fd0c8	d__Bacteria; p__Firmicutes; c__Bacilli; o__Staphylococcales; f__Gemellaceae; g__Gemella; s__uncultured_organism	0.999418
0e0aa9c8826bc4df21ebf010e1e168a3	d__Bacteria; p__Fusobacteriota; c__Fusobacteriia; o__Fusobacteriales; f__Fusobacteriaceae; g__Fusobacterium; s__Fusobacterium_nucleatum	0.930979
0e106969a927bae12de58e56b7a9c337	d__Bacteria; p__Bacteroidota; c__Bacteroidia; o__Flavobacteriales; f__Flavobacteriaceae; g__Capnocytophaga; s__Capnocytophaga_leadbetteri	0.999306
0e128ec38518243d9967b83691ecb1a1	d__Bacteria; p__Proteobacteria; c__Gammaproteobacteria; o__Enterobacterales; f__Pasteurellaceae; g__Haemophilus; s__Haemophilus_parainfluenzae	0.999942
0e13438941a4b338c5b44eee06741411	d__Bacteria; p__Bacteroidota; c__Bacteroidia; o__Flavobacteriales; f__Weeksellaceae; g__Bergeyella; s__uncultured_bacterium	0.983751
0e14e8fa13c9256d1ab1a1ac6a7d26e3	d__Bacteria; p__Bacteroidota; c__Bacteroidia; o__Bacteroidales; f__Porphyromonadaceae; g__Porphyromonas; s__Porphyromonas_pasteri	0.996434
0e17a81808752a050a198efb0bbbf3fb	d__Bacteria; p__Firmicutes; c__Clostridia; o__Lachnospirales; f__Lachnospiraceae; g__Lachnoanaerobaculum; s__Lachnoanaerobaculum_saburreum	0.839914
0e188d3e04cfa6692fc830831491443b	d__Bacteria; p__Proteobacteria; c__Gammaproteobacteria; o__Enterobacterales; f__Pasteurellaceae; g__Haemophilus; s__Haemophilus_parainfluenzae	0.999912
0e1b614ff1a6d9d11fae339f18804b71	d__Bacteria; p__Firmicutes; c__Negativicutes; o__Veillonellales-Selenomonadales; f__Selenomonadaceae; g__Selenomonas; s__Selenomonas_sp.	0.997962
0e20c2c0b35723c4e39b8ecb4df7f55c	d__Bacteria; p__Firmicutes; c__Negativicutes; o__Veillonellales-Selenomonadales; f__Veillonellaceae; g__Anaeroglobus; s__Anaeroglobus_geminatus	0.999998
0e2b6c806686f8d7f44f54815a94bffe	d__Bacteria; p__Bacteroidota; c__Bacteroidia; o__Bacteroidales; f__Prevotellaceae; g__Prevotella; s__Prevotella_loescheii	0.833929
0e2c135b8646ce33b849554c44b36f77	d__Bacteria; p__Firmicutes; c__Negativicutes; o__Veillonellales-Selenomonadales; f__Veillonellaceae; g__Veillonella; s__Veillonella_dispar	0.922318
0e3318eda1306774a8c90bba388c7323	d__Bacteria; p__Firmicutes; c__Clostridia; o__Lachnospirales; f__Lachnospiraceae; g__Oribacterium; s__uncultured_organism	0.988493
0e36f14b989855ec7ce92ee9d4ad7fc2	d__Bacteria; p__Firmicutes; c__Bacilli; o__Lactobacillales; f__Streptococcaceae; g__Streptococcus; s__Streptococcus_infantis	0.999963
0e38b7936c1f4f3a4f77a0888808ed98	d__Bacteria; p__Bacteroidota; c__Bacteroidia; o__Flavobacteriales; f__Flavobacteriaceae; g__Capnocytophaga; s__Capnocytophaga_ochracea	0.791979
0e3a30da4b0862e0330a81b58f40808c	d__Bacteria; p__Bacteroidota; c__Bacteroidia; o__Flavobacteriales; f__Flavobacteriaceae; g__Capnocytophaga; s__Capnocytophaga_leadbetteri	0.999158
0e3b8a5c0f2b582549bbcf7484018e2f	d__Bacteria; p__Bacteroidota; c__Bacteroidia; o__Bacteroidales; f__Prevotellaceae; g__Alloprevotella; s__Alloprevotella_rava	0.999896
0e40d616b0b1d4b95ffb7278ffeba3ab	d__Bacteria; p__Firmicutes; c__Negativicutes; o__Veillonellales-Selenomonadales; f__Veillonellaceae; g__Veillonella; s__Veillonella_dispar	0.709916
0e4eaa80aae31d3d1ae3038c713829b1	d__Bacteria; p__Firmicutes; c__Clostridia; o__Peptostreptococcales-Tissierellales; f__Family_XI; g__Parvimonas	1
0e50f958c3204936fdace5c0fae4854b	d__Bacteria; p__Bacteroidota; c__Bacteroidia; o__Flavobacteriales; f__Flavobacteriaceae; g__Capnocytophaga; s__Capnocytophaga_granulosa	0.99928
0e59fce4f526f8e76d88852ce478ea33	d__Bacteria; p__Proteobacteria; c__Gammaproteobacteria; o__Enterobacterales; f__Pasteurellaceae; g__Haemophilus; s__Haemophilus_parainfluenzae	0.999886
0e5bda5e72209e03307bb7ee452a0598	d__Bacteria; p__Proteobacteria; c__Gammaproteobacteria; o__Enterobacterales; f__Pasteurellaceae; g__Haemophilus; s__Haemophilus_parainfluenzae	0.999956
0e5c6034330e555a091ea24effebda77	d__Bacteria; p__Proteobacteria; c__Gammaproteobacteria; o__Burkholderiales; f__Neisseriaceae; g__Neisseria; s__Neisseria_perflava	0.959231
0e5c75c94701386d908b85baf2dfac5c	d__Bacteria; p__Firmicutes; c__Clostridia; o__Lachnospirales; f__Lachnospiraceae; g__Lachnoanaerobaculum; s__uncultured_organism	0.952464
0e5f73739a201e8add854f608d8e304e	d__Bacteria; p__Firmicutes; c__Bacilli; o__Lactobacillales; f__Streptococcaceae; g__Streptococcus; s__Streptococcus_infantis	0.998544
0e6529ddf7104706e9bab5fa5ea3d7d9	d__Bacteria; p__Firmicutes; c__Bacilli; o__Lactobacillales; f__Streptococcaceae; g__Streptococcus; s__Streptococcus_infantis	0.984834
0e6d246b03ce2f4bbc0a9b8eb2e36446	d__Bacteria; p__Proteobacteria; c__Gammaproteobacteria; o__Enterobacterales; f__Pasteurellaceae; g__Haemophilus; s__Haemophilus_sp.	0.986104
0e6d9565bb9291b8af6aeca8f0af92a2	d__Bacteria; p__Firmicutes; c__Clostridia; o__Lachnospirales; f__Lachnospiraceae; g__Shuttleworthia; s__Shuttleworthia_satelles	1
0e6ed16ce55f770cb7ca976bcfd79dae	d__Bacteria; p__Bacteroidota; c__Bacteroidia; o__Bacteroidales; f__Prevotellaceae; g__Prevotella_7; s__Prevotella_veroralis	0.977767
0e6f4d907ab35e99eaa03bd5e477e727	d__Bacteria; p__Bacteroidota; c__Bacteroidia; o__Bacteroidales; f__Prevotellaceae; g__Alloprevotella; s__uncultured_Bacteroidetes	0.997577
0e72f43a72b377c2b6947f286a3d7d93	d__Bacteria; p__Bacteroidota; c__Bacteroidia; o__Bacteroidales; f__Prevotellaceae; g__Prevotella_7; s__Prevotella_melaninogenica	0.999948
0e77830dc0799944bcdf05614ddd664d	d__Bacteria; p__Firmicutes; c__Negativicutes; o__Veillonellales-Selenomonadales; f__Veillonellaceae; g__Veillonella; s__Veillonella_dispar	0.737918
0e7a4719c60486ade6c1b2e63d859796	d__Bacteria; p__Firmicutes; c__Bacilli; o__Lactobacillales; f__Streptococcaceae; g__Streptococcus; s__Streptococcus_infantis	0.911097
0e7d12bc284ee5203cfd471329cace1f	d__Bacteria; p__Firmicutes; c__Clostridia; o__Peptococcales; f__Peptococcaceae; g__Peptococcus; s__uncultured_Peptococcus	0.992938
0e7ffe7fad4ce5de0080c966afc7f6a5	d__Bacteria; p__Proteobacteria; c__Gammaproteobacteria; o__Enterobacterales; f__Pasteurellaceae; g__Haemophilus; s__Haemophilus_parainfluenzae	0.999948
0e80bc0527d9b4e93d9016b73f888cdf	d__Bacteria; p__Firmicutes; c__Clostridia; o__Lachnospirales; f__Lachnospiraceae; g__Catonella; s__uncultured_bacterium	0.855743
0e84d2493a0cec91b3c6954a917b7adc	d__Bacteria; p__Bacteroidota; c__Bacteroidia; o__Flavobacteriales; f__Flavobacteriaceae; g__Capnocytophaga; s__Capnocytophaga_leadbetteri	0.9991
0e86e6a608943d365f029ff581d8c91d	d__Bacteria; p__Bacteroidota; c__Bacteroidia; o__Bacteroidales; f__Prevotellaceae; g__Prevotella_7; s__Prevotella_jejuni	0.978796
0e8cf3a0ad144ce70a0a507b97ea09cf	d__Bacteria; p__Bacteroidota; c__Bacteroidia; o__Bacteroidales; f__Prevotellaceae; g__Prevotella; s__Prevotella_oris	0.993937
0e8fc78857086c5e28b5d15786165226	d__Bacteria; p__Firmicutes; c__Bacilli; o__Staphylococcales; f__Gemellaceae; g__Gemella; s__uncultured_organism	0.999581
0e904633b0317955f5c5c9f868f6e2be	d__Bacteria; p__Proteobacteria; c__Gammaproteobacteria; o__Enterobacterales; f__Pasteurellaceae; g__Haemophilus; s__Haemophilus_parainfluenzae	0.999933
0e9298277d6af5fddbef2b5a8baf9306	d__Bacteria; p__Firmicutes; c__Bacilli; o__Lactobacillales; f__Streptococcaceae; g__Streptococcus; s__Streptococcus_infantis	0.999516
0e95a303b7e41459c5b62642e57f7a3b	d__Bacteria; p__Firmicutes; c__Bacilli; o__Lactobacillales; f__Aerococcaceae; g__Abiotrophia; s__uncultured_bacterium	0.999904
0e9d3eba31d24069164a8f71f5afcd78	d__Bacteria; p__Bacteroidota; c__Bacteroidia; o__Bacteroidales; f__Prevotellaceae; g__Alloprevotella; s__uncultured_Bacteroidetes	0.997011
0e9facd814a70323db3bfe8044711451	d__Bacteria; p__Firmicutes; c__Negativicutes; o__Veillonellales-Selenomonadales; f__Veillonellaceae; g__Veillonella	1
0e9fcf4f898c720b7b6230d63f6a3c8a	d__Bacteria; p__Proteobacteria; c__Gammaproteobacteria; o__Enterobacterales; f__Pasteurellaceae; g__Haemophilus; s__Haemophilus_parainfluenzae	0.99994
0ea07762a5907a8f7ceda290047b3438	d__Bacteria; p__Firmicutes; c__Bacilli; o__Staphylococcales; f__Gemellaceae; g__Gemella; s__uncultured_organism	0.999996
0ea22fa7b71b8db0df901441e3320925	d__Bacteria; p__Firmicutes; c__Clostridia; o__Lachnospirales; f__Lachnospiraceae; g__Oribacterium; s__uncultured_organism	0.99719
0ea54072b4e85c649d101a4a240d1fe5	d__Bacteria; p__Bacteroidota; c__Bacteroidia; o__Bacteroidales; f__Prevotellaceae; g__Prevotella; s__Prevotella_pallens	1
0ea5b01582fdf97d13841f48eaf36d95	d__Bacteria; p__Firmicutes; c__Negativicutes; o__Veillonellales-Selenomonadales; f__Veillonellaceae; g__Veillonella	1
0ea7cfc70aaac88c0ff2e4ef496db2fc	d__Bacteria; p__Bacteroidota; c__Bacteroidia; o__Bacteroidales; f__Prevotellaceae; g__Prevotella; s__Prevotella_salivae	1
0eb6fce6dd352c822a8127df86aa5496	d__Bacteria; p__Fusobacteriota; c__Fusobacteriia; o__Fusobacteriales; f__Fusobacteriaceae; g__Fusobacterium; s__Fusobacterium_nucleatum	0.875839
0ebc673b72aedaae1c7da58e464d7add	d__Bacteria; p__Firmicutes; c__Clostridia; o__Lachnospirales; f__Lachnospiraceae; g__Johnsonella; s__uncultured_Lachnospiraceae	0.999591
0ebe323a23e3b07589d495b56cbfbd2c	d__Bacteria; p__Firmicutes; c__Bacilli; o__Lactobacillales; f__Streptococcaceae; g__Streptococcus; s__Streptococcus_infantis	0.968146
0ec19f701a51f08f957306a4341e6398	d__Bacteria; p__Firmicutes; c__Bacilli; o__Lactobacillales; f__Streptococcaceae; g__Streptococcus; s__Streptococcus_infantis	0.993498
0ec5502ae9223b8ea5cc9015e4f4d8aa	d__Bacteria; p__Firmicutes; c__Bacilli; o__Lactobacillales; f__Streptococcaceae; g__Streptococcus; s__Streptococcus_parasanguinis	0.9832
0eca801399b6343f3558287e99050da1	d__Bacteria; p__Firmicutes; c__Bacilli; o__Staphylococcales; f__Gemellaceae; g__Gemella; s__uncultured_organism	0.999365
0ecadff90a9d5bfaa98fb98b2d63cca8	d__Bacteria; p__Bacteroidota; c__Bacteroidia; o__Bacteroidales; f__Porphyromonadaceae; g__Porphyromonas; s__Porphyromonas_pasteri	0.993645
0ecb43dc6e0d4e0f6d32d5e4644b3f46	d__Bacteria; p__Firmicutes; c__Clostridia; o__Lachnospirales; f__Lachnospiraceae; g__Oribacterium; s__uncultured_organism	0.983778
0ed1e0b64f14ce797076e178d9248211	d__Bacteria; p__Firmicutes; c__Negativicutes; o__Veillonellales-Selenomonadales; f__Veillonellaceae; g__Veillonella; s__Veillonella_dispar	0.918991
0ed602873d7228953f1604cbf71041fc	d__Bacteria; p__Firmicutes; c__Bacilli; o__Lactobacillales; f__Streptococcaceae; g__Streptococcus; s__Streptococcus_infantis	0.948071
0ed6d2bf0e0d1213430c877af15cd6e1	d__Bacteria; p__Firmicutes; c__Bacilli; o__Lactobacillales; f__Streptococcaceae; g__Streptococcus; s__Streptococcus_infantis	0.991823
0edc4fecd2b68e4d26a5c6d3d95b519d	d__Bacteria; p__Bacteroidota; c__Bacteroidia; o__Bacteroidales; f__Prevotellaceae; g__Alloprevotella; s__uncultured_Bacteroidetes	0.999986
0ede03b06d1dc09bcaf2084adbe4a019	d__Bacteria; p__Firmicutes; c__Clostridia; o__Lachnospirales; f__Lachnospiraceae; g__Stomatobaculum	1
0ee19f7c18ba65f12f38c0b2cd3ec283	d__Bacteria; p__Proteobacteria; c__Gammaproteobacteria; o__Enterobacterales; f__Enterobacteriaceae; g__Klebsiella	0.943697
0ee6b6fd92375ec5739221343389ddc7	d__Bacteria; p__Actinobacteriota; c__Actinobacteria; o__Actinomycetales; f__Actinomycetaceae; g__Actinomyces; s__Schaalia_odontolytica	0.999985
0f00deda9c01b86ac23560bdaa66e96c	d__Bacteria; p__Firmicutes; c__Clostridia; o__Lachnospirales; f__Lachnospiraceae; g__Oribacterium; s__uncultured_organism	0.711308
0f017d7ff8ca7219c1b8c8f76804c7e0	d__Bacteria; p__Campylobacterota; c__Campylobacteria; o__Campylobacterales; f__Campylobacteraceae; g__Campylobacter; s__Campylobacter_concisus	0.999531
0f03a022e262e2531711c6ef7f67c753	d__Bacteria; p__Firmicutes; c__Bacilli; o__Lactobacillales; f__Streptococcaceae; g__Streptococcus; s__Streptococcus_infantis	0.992386
0f072dc5358ef62b85d2a292e4773474	d__Bacteria; p__Firmicutes; c__Bacilli; o__Lactobacillales; f__Streptococcaceae; g__Streptococcus	1
0f0856b69ea3ec10980e87fbd8b59428	d__Bacteria; p__Firmicutes; c__Clostridia; o__Lachnospirales; f__Lachnospiraceae; g__Oribacterium; s__uncultured_organism	0.977639
0f13879f587644afea0ad66040c604a7	d__Bacteria; p__Bacteroidota; c__Bacteroidia; o__Bacteroidales; f__Prevotellaceae; g__Prevotella_7	1
0f18882e49d8b2931a21e46881e1d0ab	d__Bacteria; p__Actinobacteriota; c__Actinobacteria; o__Actinomycetales; f__Actinomycetaceae; g__Actinomyces; s__Actinomyces_graevenitzii	1
0f19080adbf47d31bbf42299410ed13b	d__Bacteria; p__Bacteroidota; c__Bacteroidia; o__Bacteroidales; f__Prevotellaceae; g__Alloprevotella; s__uncultured_Bacteroidetes	0.999999
0f1946e919137df2262273f7dcef1499	d__Bacteria; p__Spirochaetota; c__Spirochaetia; o__Spirochaetales; f__Spirochaetaceae; g__Treponema; s__Treponema_medium	0.958472
0f1a54e1ad57787666ea56a8bb06781b	d__Bacteria; p__Bacteroidota; c__Bacteroidia; o__Bacteroidales; f__Prevotellaceae; g__Alloprevotella; s__uncultured_Bacteroidetes	1
0f1b7dafd78b2da1288b4513aaef290d	d__Bacteria; p__Actinobacteriota; c__Actinobacteria; o__Actinomycetales; f__Actinomycetaceae; g__Actinomyces; s__Schaalia_odontolytica	0.999995
0f1efba486857c746884a5e08c2e79f9	d__Bacteria; p__Bacteroidota; c__Bacteroidia; o__Bacteroidales; f__Prevotellaceae; g__Alloprevotella; s__Alloprevotella_rava	0.999808
0f211813ea6381a8b39d4b767e0e7dd2	d__Bacteria; p__Bacteroidota; c__Bacteroidia; o__Bacteroidales; f__Prevotellaceae; g__Prevotella; s__Prevotella_nanceiensis	1
0f231dafb73d226363b3b98d1ec13b37	d__Bacteria; p__Firmicutes; c__Negativicutes; o__Veillonellales-Selenomonadales; f__Veillonellaceae; g__Veillonella; s__Veillonella_sp.	0.991516
0f25379663d50f63666ee7bbe539ed87	d__Bacteria; p__Proteobacteria; c__Gammaproteobacteria; o__Cardiobacteriales; f__Cardiobacteriaceae; g__Cardiobacterium; s__uncultured_bacterium	0.910726
0f25aacc53e5e2437da655468398b634	d__Bacteria; p__Firmicutes; c__Bacilli; o__Lactobacillales; f__Lactobacillaceae; g__Limosilactobacillus; s__Lactobacillus_fermentum	0.999942
0f2622c7d94f94f3b0c9031bf161477f	d__Bacteria; p__Proteobacteria; c__Gammaproteobacteria; o__Enterobacterales; f__Pasteurellaceae; g__Haemophilus; s__Haemophilus_parainfluenzae	0.999964
0f283e00d9a8b066cad80adf7c8695ec	d__Bacteria; p__Firmicutes; c__Bacilli; o__Lactobacillales; f__Streptococcaceae; g__Streptococcus; s__Streptococcus_infantis	0.999967
0f30775956cd84539e5e88f0fa69f81e	d__Bacteria; p__Bacteroidota; c__Bacteroidia; o__Bacteroidales; f__Prevotellaceae; g__Prevotella_7; s__Prevotella_melaninogenica	0.999019
0f32bb4f4a2a885e9623fe4368469382	d__Bacteria; p__Fusobacteriota; c__Fusobacteriia; o__Fusobacteriales; f__Leptotrichiaceae; g__Leptotrichia	1
0f32f24a77768d9491301b353c5a6577	d__Bacteria; p__Campylobacterota; c__Campylobacteria; o__Campylobacterales; f__Campylobacteraceae; g__Campylobacter; s__Campylobacter_gracilis	0.99688
0f36776a637bf2d18662927cb37462d4	d__Bacteria; p__Bacteroidota; c__Bacteroidia; o__Bacteroidales; f__Prevotellaceae; g__Prevotella_7; s__Prevotella_melaninogenica	0.989292
0f382ce9d65271dc7a75f43ad3597467	d__Bacteria; p__Firmicutes; c__Negativicutes; o__Veillonellales-Selenomonadales; f__Veillonellaceae; g__Veillonella; s__Veillonella_dispar	0.732421
0f3898286bd064ae4b758d79196f1097	d__Bacteria; p__Firmicutes; c__Bacilli; o__Lactobacillales; f__Streptococcaceae; g__Streptococcus; s__Streptococcus_parasanguinis	0.999191
0f3fe693b1e092abc3899634cbc2d287	d__Bacteria; p__Spirochaetota; c__Spirochaetia; o__Spirochaetales; f__Spirochaetaceae; g__Treponema; s__Treponema_denticola	0.999992
0f40343134aabc5b50d9a3b92b38ddd4	d__Bacteria; p__Bacteroidota; c__Bacteroidia; o__Bacteroidales; f__Prevotellaceae; g__Prevotella; s__Prevotella_salivae	1
0f45ee2761e2900468485b44605a8644	d__Bacteria; p__Firmicutes; c__Negativicutes; o__Veillonellales-Selenomonadales; f__Selenomonadaceae; g__Selenomonas; s__Selenomonas_sp.	0.999417
0f460b344b2a9bf394abb9b1382e40f5	d__Bacteria; p__Firmicutes; c__Bacilli; o__Lactobacillales; f__Streptococcaceae; g__Streptococcus; s__Streptococcus_infantis	0.999988
0f4658fd9ee0b5ffe34bcd551644d973	d__Bacteria; p__Proteobacteria; c__Gammaproteobacteria; o__Enterobacterales; f__Pasteurellaceae; g__Haemophilus; s__Haemophilus_parainfluenzae	0.999945
0f4675425cda57927d432c3387a99ead	d__Bacteria; p__Bacteroidota; c__Bacteroidia; o__Bacteroidales; f__Prevotellaceae; g__Prevotella; s__Prevotella_nanceiensis	1
0f49dd3f7186317e90963a58bddd435e	d__Bacteria; p__Firmicutes; c__Negativicutes; o__Veillonellales-Selenomonadales; f__Veillonellaceae; g__Veillonella; s__Veillonella_dispar	0.874765
0f4a95bf416d8f2f06dfcd8ba6129744	d__Bacteria; p__Bacteroidota; c__Bacteroidia; o__Bacteroidales; f__Prevotellaceae; g__Prevotella_7; s__Prevotella_melaninogenica	0.999784
0f5048cfd8235e953597570d89d0d1ee	d__Bacteria; p__Firmicutes; c__Negativicutes; o__Veillonellales-Selenomonadales; f__Selenomonadaceae; g__Selenomonas	0.750092
0f50757a3863d821e8983bde88aab544	d__Bacteria; p__Firmicutes; c__Negativicutes; o__Veillonellales-Selenomonadales; f__Selenomonadaceae; g__Selenomonas; s__Selenomonas_sputigena	0.986456
0f5323ddbd7945a17879701d905667a4	d__Bacteria; p__Firmicutes; c__Negativicutes; o__Veillonellales-Selenomonadales; f__Selenomonadaceae; g__Selenomonas; s__Selenomonas_sputigena	0.999797
0f5398a453edc96871444ac8dd152359	d__Bacteria; p__Firmicutes; c__Bacilli; o__Lactobacillales; f__Streptococcaceae; g__Streptococcus; s__Streptococcus_parasanguinis	0.998801
0f5632552e65ac23002f29071e85d654	d__Bacteria; p__Bacteroidota; c__Bacteroidia; o__Bacteroidales; f__Prevotellaceae; g__Prevotella; s__Prevotella_maculosa	1
0f5b85d1aa2bc2bb910349616b8e11fc	d__Bacteria; p__Firmicutes; c__Clostridia; o__Lachnospirales; f__Lachnospiraceae; g__Catonella	1
0f5c6c1c8a0b586e4335ff50b842b1a9	d__Bacteria; p__Actinobacteriota; c__Coriobacteriia; o__Coriobacteriales; f__Atopobiaceae; g__Atopobium; s__Lancefieldella_rimae	0.999421
0f5d518175d9c5bdab4311b320263f68	d__Bacteria; p__Firmicutes; c__Bacilli; o__Staphylococcales; f__Gemellaceae; g__Gemella; s__uncultured_organism	0.999362
0f6026e6dc668d92eedd21c3bb30b054	d__Bacteria; p__Firmicutes; c__Clostridia; o__Lachnospirales; f__Lachnospiraceae; g__Oribacterium; s__uncultured_organism	0.994138
0f67bc0b7edd7cfa7d4baa9690717291	d__Bacteria; p__Bacteroidota; c__Bacteroidia; o__Bacteroidales; f__Prevotellaceae; g__Prevotella_7; s__Prevotella_jejuni	0.933255
0f69e9698ed205968acf08c6bd923e94	d__Bacteria; p__Actinobacteriota; c__Actinobacteria; o__Bifidobacteriales; f__Bifidobacteriaceae; g__Parascardovia; s__Parascardovia_denticolens	1
0f69fde76eee4154c51d1f1d5d3ea875	d__Bacteria; p__Firmicutes; c__Negativicutes; o__Veillonellales-Selenomonadales; f__Selenomonadaceae; g__Selenomonas; s__Selenomonas_sputigena	0.999817
0f6da07e32da535161ed7385aab93297	d__Bacteria; p__Proteobacteria; c__Gammaproteobacteria; o__Enterobacterales; f__Pasteurellaceae; g__Haemophilus; s__Haemophilus_sp.	0.994028
0f6e5aed7c1ac3900870c31d02643bfe	d__Bacteria; p__Firmicutes; c__Bacilli; o__Lactobacillales; f__Carnobacteriaceae; g__Granulicatella	0.87846
0f783933af1be7b32ed8a18c25e1f5b3	d__Bacteria; p__Firmicutes; c__Clostridia; o__Lachnospirales; f__Lachnospiraceae; g__Oribacterium; s__uncultured_organism	0.987396
0f7bc300f3db4e2079d4f31fba3c2a20	d__Bacteria; p__Bacteroidota; c__Bacteroidia; o__Bacteroidales; f__Prevotellaceae; g__Prevotella; s__Prevotella_salivae	1
0f8457261f1dc03c7844a72ec7161c3b	d__Bacteria; p__Bacteroidota; c__Bacteroidia; o__Bacteroidales; f__Prevotellaceae; g__Prevotella_7; s__Prevotella_buccae	1
0f85732b04583353675b782d8cc84cc5	d__Bacteria; p__Firmicutes; c__Negativicutes; o__Veillonellales-Selenomonadales; f__Selenomonadaceae; g__Selenomonas; s__Selenomonas_sp.	0.999673
0f8925ccecc8e81bb70c426bd2139eed	d__Bacteria; p__Firmicutes; c__Bacilli; o__Lactobacillales; f__Streptococcaceae; g__Streptococcus; s__Streptococcus_parasanguinis	0.992285
0f8dc475d32c801420db4c3a7e81e2ba	d__Bacteria; p__Firmicutes; c__Negativicutes; o__Veillonellales-Selenomonadales; f__Selenomonadaceae; g__uncultured; s__uncultured_Selenomonas	0.779171
0f8ead532ec658291bf0b7212bb0097f	d__Bacteria; p__Bacteroidota; c__Bacteroidia; o__Bacteroidales; f__Prevotellaceae; g__Prevotella_7; s__Prevotella_pleuritidis	1
0f90778b26f2548b6918cc9422d41746	d__Bacteria; p__Fusobacteriota; c__Fusobacteriia; o__Fusobacteriales; f__Fusobacteriaceae; g__Fusobacterium; s__Fusobacterium_periodonticum	0.985814
0f9209233e9b44018c2f574fd818e2e5	d__Bacteria; p__Firmicutes; c__Bacilli; o__Lactobacillales; f__Streptococcaceae; g__Streptococcus; s__Streptococcus_infantis	0.999599
0f937d89f7a459a984146ccf4b40e294	d__Bacteria; p__Bacteroidota; c__Bacteroidia; o__Bacteroidales; f__Rikenellaceae; g__Rikenellaceae_RC9_gut_group; s__Bacteroidales_oral	0.999999
0f9656e140c18c0f7c71055bfb1349e3	d__Bacteria; p__Bacteroidota; c__Bacteroidia; o__Bacteroidales; f__Porphyromonadaceae; g__Porphyromonas; s__Porphyromonas_pasteri	0.996442
0f9be03a1a7a1c5cb2c8d9a56509d3b9	d__Bacteria; p__Bacteroidota; c__Bacteroidia; o__Bacteroidales; f__Prevotellaceae; g__Prevotella_7; s__Prevotella_denticola	1
0f9c2926738a60a82e719b260896644f	d__Bacteria; p__Firmicutes; c__Bacilli; o__Lactobacillales; f__Streptococcaceae; g__Streptococcus; s__Streptococcus_infantis	0.956384
0f9c5a6bf15b6c2a734d845d08e66533	d__Bacteria; p__Campylobacterota; c__Campylobacteria; o__Campylobacterales; f__Campylobacteraceae; g__Campylobacter; s__Campylobacter_concisus	0.999481
0fa5ab9eac6f64d58b90c77653b66a9a	d__Bacteria; p__Firmicutes; c__Bacilli; o__Lactobacillales; f__Streptococcaceae; g__Streptococcus; s__Streptococcus_infantis	0.987876
0fa76488151b4b14e832fdc215602b55	d__Bacteria; p__Bacteroidota; c__Bacteroidia; o__Bacteroidales; f__Prevotellaceae; g__Prevotella; s__Prevotella_pallens	1
0fac9a8cd7dabd424799cb666a02e38a	d__Bacteria; p__Bacteroidota; c__Bacteroidia; o__Bacteroidales; f__Prevotellaceae; g__Prevotella; s__Prevotella_intermedia	1
0fbf6efd8cc765fa5affd828a0765087	d__Bacteria; p__Firmicutes; c__Negativicutes; o__Veillonellales-Selenomonadales; f__Selenomonadaceae; g__Selenomonas; s__Selenomonas_sp.	0.999861
0fc3705d1c0f521a870ed37c9390b6da	d__Bacteria; p__Proteobacteria; c__Gammaproteobacteria; o__Burkholderiales; f__Neisseriaceae; g__Eikenella; s__Eikenella_corrodens	0.781246
0fc3d1034a542594c51d2463ce9b3489	d__Bacteria; p__Proteobacteria; c__Gammaproteobacteria; o__Burkholderiales; f__Neisseriaceae; g__Neisseria; s__Neisseria_perflava	0.991193
0fc4df24f47316f0f0c5de63f5f5ad2a	d__Bacteria; p__Firmicutes; c__Negativicutes; o__Veillonellales-Selenomonadales; f__Selenomonadaceae; g__Selenomonas; s__Selenomonas_sputigena	0.912421
0fc7d4be70a118bedcc38daa462b625d	d__Bacteria; p__Firmicutes; c__Negativicutes; o__Veillonellales-Selenomonadales; f__Veillonellaceae; g__Megasphaera; s__Megasphaera_micronuciformis	1
0fcb3c02543eb6a159eaea346a0fbf3c	d__Bacteria; p__Firmicutes; c__Bacilli; o__Lactobacillales; f__Streptococcaceae; g__Streptococcus; s__Streptococcus_infantis	0.988241
0fcbc0802cd739fe644646956eccf6b7	d__Bacteria; p__Bacteroidota; c__Bacteroidia; o__Flavobacteriales; f__Flavobacteriaceae; g__Capnocytophaga; s__Capnocytophaga_leadbetteri	0.999439
0fcf7f48f26c89c67490853b962a30c3	d__Bacteria; p__Actinobacteriota; c__Actinobacteria; o__Actinomycetales; f__Actinomycetaceae; g__Actinomyces	1
0fd20dcf24de6f2a3380484e4cf2b487	d__Bacteria; p__Proteobacteria; c__Gammaproteobacteria; o__Enterobacterales; f__Pasteurellaceae; g__Haemophilus; s__Haemophilus_sp.	0.985105
0fdc9741b36e60b601d7a94a7a13146a	d__Bacteria; p__Proteobacteria; c__Gammaproteobacteria; o__Enterobacterales; f__Pasteurellaceae; g__Haemophilus; s__Haemophilus_sp.	0.990677
0fddf58451ea926f45325360bb5b5753	d__Bacteria; p__Bacteroidota; c__Bacteroidia; o__Bacteroidales; f__Prevotellaceae; g__Alloprevotella; s__Alloprevotella_tannerae	0.999942
0fdf381119d6393abff1980aa00e0ee3	d__Bacteria; p__Firmicutes; c__Negativicutes; o__Veillonellales-Selenomonadales; f__Veillonellaceae; g__Veillonella; s__Veillonella_dispar	0.99594
0fdfb6ba2e71cba23f611e2cee7973d2	d__Bacteria; p__Firmicutes; c__Bacilli; o__Lactobacillales; f__Aerococcaceae; g__Abiotrophia; s__uncultured_bacterium	0.999914
0fe165c497b3d3896778e43bbb2efd6f	d__Bacteria; p__Bacteroidota; c__Bacteroidia; o__Bacteroidales; f__Prevotellaceae; g__Alloprevotella; s__Alloprevotella_rava	0.999622
0fe28f9b7420ab59c5241fa279e663da	d__Bacteria; p__Firmicutes; c__Bacilli; o__Lactobacillales; f__Streptococcaceae; g__Streptococcus; s__Streptococcus_infantis	0.989169
0fe61bb297835d52451ca7c563fce858	d__Bacteria; p__Spirochaetota; c__Spirochaetia; o__Spirochaetales; f__Spirochaetaceae; g__Treponema; s__Treponema_socranskii	0.999923
0fe69634f9663e05b1b88f2b0835dc33	d__Bacteria; p__Bacteroidota; c__Bacteroidia; o__Bacteroidales; f__Prevotellaceae; g__Prevotella_7; s__Prevotella_histicola	0.999848
0fe96a918823cab287d154a4782e7b24	d__Bacteria; p__Actinobacteriota; c__Coriobacteriia; o__Coriobacteriales; f__Eggerthellaceae; g__Cryptobacterium; s__Cryptobacterium_curtum	1
0fea9af850df9bd99c25566bf9880b57	d__Bacteria; p__Spirochaetota; c__Spirochaetia; o__Spirochaetales; f__Spirochaetaceae; g__Treponema; s__Treponema_socranskii	0.999972
0fed5127665e3741160f15748ad50b41	d__Bacteria; p__Bacteroidota; c__Bacteroidia; o__Bacteroidales; f__Prevotellaceae; g__Alloprevotella; s__uncultured_Bacteroidetes	0.999999
0ff24d892918eefec182d84de9b2a88c	d__Bacteria; p__Spirochaetota; c__Spirochaetia; o__Spirochaetales; f__Spirochaetaceae; g__Treponema; s__uncultured_bacterium	0.965731
0ff9cdf818a0ee18cc2cb7588c5aaa9c	d__Bacteria; p__Firmicutes; c__Negativicutes; o__Veillonellales-Selenomonadales; f__Veillonellaceae; g__Veillonella	1
0ffd4fdecb0408a6c8baa6d9d776f03d	d__Bacteria; p__Firmicutes; c__Bacilli; o__Lactobacillales; f__Streptococcaceae; g__Streptococcus	1
1003323509e9eeac5bcd13135e9f6aee	d__Bacteria; p__Bacteroidota; c__Bacteroidia; o__Bacteroidales; f__Prevotellaceae; g__Alloprevotella; s__uncultured_Bacteroidetes	0.999726
1006670b318a07c04570e8b5c8c29c7f	d__Bacteria; p__Firmicutes; c__Bacilli; o__Staphylococcales; f__Gemellaceae; g__Gemella; s__uncultured_organism	0.999727
100aa883212bfa9316e029dee6159460	d__Bacteria; p__Firmicutes; c__Clostridia; o__Lachnospirales; f__Lachnospiraceae; g__Oribacterium; s__uncultured_organism	0.994118
100bbf9903440bb3a02a4fcad31763c0	d__Bacteria; p__Firmicutes; c__Negativicutes; o__Veillonellales-Selenomonadales; f__Veillonellaceae; g__Veillonella; s__Veillonella_dispar	0.984331
10105f12e5c1a2e14441601bc003eed8	d__Bacteria; p__Firmicutes; c__Clostridia; o__Lachnospirales; f__Lachnospiraceae; g__Oribacterium	1
10161fdb30f906749159ff9d72981bc0	d__Bacteria; p__Firmicutes; c__Clostridia; o__Peptostreptococcales-Tissierellales; f__Anaerovoracaceae; g__[Eubacterium]_nodatum_group	1
101b665e2f9e1305a98d66d63ca505f2	d__Bacteria; p__Firmicutes; c__Clostridia; o__Lachnospirales; f__Lachnospiraceae; g__Oribacterium; s__uncultured_organism	0.98967
101bc717427eb943360cbc827c8e0386	d__Bacteria; p__Firmicutes; c__Bacilli; o__Lactobacillales; f__Streptococcaceae; g__Streptococcus; s__Streptococcus_infantis	0.997249
101c5de75021528cc77ac9d9684e2af5	d__Bacteria; p__Firmicutes; c__Bacilli; o__Lactobacillales; f__Streptococcaceae; g__Streptococcus; s__Streptococcus_infantis	0.986425
101cf410c06209206f7f29fc0d8fcb4b	d__Bacteria; p__Firmicutes; c__Negativicutes; o__Veillonellales-Selenomonadales; f__Veillonellaceae; g__Veillonella	1
10228179e7a009ade4adabb05dc21a43	d__Bacteria; p__Firmicutes; c__Negativicutes; o__Veillonellales-Selenomonadales; f__Selenomonadaceae; g__Selenomonas; s__Selenomonas_sputigena	0.998989
1025b98f8141a21843ddf55049a17e9c	d__Bacteria; p__Bacteroidota; c__Bacteroidia; o__Flavobacteriales; f__Flavobacteriaceae; g__Capnocytophaga; s__Capnocytophaga_gingivalis	0.994267
1028ab1ec46ab4d6967184c249ac49de	d__Bacteria; p__Firmicutes; c__Negativicutes; o__Veillonellales-Selenomonadales; f__Selenomonadaceae; g__Selenomonas	0.735873
102a0abfd02603df05c86a205b42b7b9	d__Bacteria; p__Firmicutes; c__Bacilli; o__Lactobacillales; f__Streptococcaceae; g__Streptococcus	1
10339251e5f721689382c85b3e520bac	d__Bacteria; p__Firmicutes; c__Bacilli; o__Lactobacillales; f__Carnobacteriaceae; g__Granulicatella	0.991405
1033c393106dbffd0989a46720f8faa4	d__Bacteria; p__Firmicutes; c__Negativicutes; o__Veillonellales-Selenomonadales; f__Veillonellaceae; g__Veillonella	1
103bef4f95f3e24b786f25f4073fadc2	d__Bacteria; p__Firmicutes; c__Negativicutes; o__Veillonellales-Selenomonadales; f__Selenomonadaceae; g__Selenomonas; s__Selenomonas_sp.	0.998845
103e31b9566efe5bb06195c5f0ac31a8	d__Bacteria; p__Bacteroidota; c__Bacteroidia; o__Flavobacteriales; f__Flavobacteriaceae; g__Capnocytophaga; s__Capnocytophaga_sputigena	0.999849
10469952f64c70a1e5b39e694120f9d1	d__Bacteria; p__Firmicutes; c__Clostridia; o__Lachnospirales; f__Lachnospiraceae; g__Oribacterium; s__uncultured_organism	0.927502
1047324df85756d97acbfa976cba1d2d	d__Bacteria; p__Firmicutes; c__Negativicutes; o__Veillonellales-Selenomonadales; f__Veillonellaceae; g__Veillonella	1
10476f932aa5b77739406c3772c02c92	d__Bacteria; p__Firmicutes; c__Bacilli; o__Lactobacillales; f__Carnobacteriaceae; g__Granulicatella	0.842928
104b1859949eca77294d4d01a62c0b99	d__Bacteria; p__Actinobacteriota; c__Actinobacteria; o__Actinomycetales; f__Actinomycetaceae; g__Actinomyces; s__Actinomyces_naeslundii	0.875773
104d3c81f3c7d5771e31061a968975f7	d__Bacteria; p__Bacteroidota; c__Bacteroidia; o__Bacteroidales; f__Prevotellaceae; g__Prevotella_7; s__Prevotella_fusca	0.999854
104e85f89ba998fa66271224b55605b5	d__Bacteria; p__Bacteroidota; c__Bacteroidia; o__Bacteroidales; f__Prevotellaceae; g__Prevotella_7; s__Prevotella_histicola	0.999705
104f868c9b3966b5588fb010981e8030	d__Bacteria; p__Actinobacteriota; c__Actinobacteria; o__Actinomycetales; f__Actinomycetaceae; g__Actinomyces; s__Actinomyces_naeslundii	0.937916
10508e8a1cc89db46c7f65652ded0711	d__Bacteria; p__Firmicutes; c__Clostridia; o__Peptostreptococcales-Tissierellales; f__Anaerovoracaceae; g__[Eubacterium]_nodatum_group; s__Eubacterium_sulci	0.999328
10531ac13092a622f82486d11b087ab1	d__Bacteria; p__Bacteroidota; c__Bacteroidia; o__Bacteroidales; f__Porphyromonadaceae; g__Porphyromonas	1
10583edb20c8b2ae8e098957a5c1a518	d__Bacteria; p__Proteobacteria; c__Gammaproteobacteria; o__Enterobacterales; f__Pasteurellaceae; g__Haemophilus; s__Haemophilus_parainfluenzae	0.999891
105b7ca99fd60958d25bb997899733ae	d__Bacteria; p__Firmicutes; c__Clostridia; o__Lachnospirales; f__Lachnospiraceae; g__Oribacterium; s__uncultured_organism	0.819561
105f7f262f0a00b7b66b4a756b762a5c	d__Bacteria; p__Actinobacteriota; c__Actinobacteria; o__Actinomycetales; f__Actinomycetaceae; g__Actinomyces; s__Schaalia_odontolytica	0.752961
10662e378e2f95240f5f3c5bb7fde042	d__Bacteria; p__Firmicutes; c__Bacilli; o__Lactobacillales; f__Streptococcaceae; g__Streptococcus; s__Streptococcus_infantis	0.997807
106760965294014b726b97981901ea73	d__Bacteria; p__Firmicutes; c__Bacilli; o__Lactobacillales; f__Streptococcaceae; g__Streptococcus; s__Streptococcus_parasanguinis	0.999809
1068692daf748b697d07bd8fc2ffb2ad	d__Bacteria; p__Firmicutes; c__Clostridia; o__Lachnospirales; f__Lachnospiraceae; g__Lachnoanaerobaculum; s__uncultured_organism	0.996316
10699eb464ee688250643684c66ff68a	d__Bacteria; p__Firmicutes; c__Clostridia; o__Lachnospirales; f__Lachnospiraceae; g__Lachnoanaerobaculum; s__Lachnoanaerobaculum_saburreum	0.929647
106c85fab3c86a72e8e40aafcadcc872	d__Bacteria; p__Bacteroidota; c__Bacteroidia; o__Bacteroidales; f__Prevotellaceae; g__Alloprevotella; s__uncultured_Bacteroidetes	0.999988
1073a716e2b55cf2ae5e7a6d49718bb1	d__Bacteria; p__Proteobacteria; c__Gammaproteobacteria; o__Enterobacterales; f__Pasteurellaceae; g__Haemophilus; s__Haemophilus_sp.	0.991593
1075ad0ab78400d9656bf42c41349225	d__Bacteria; p__Firmicutes; c__Clostridia; o__Lachnospirales; f__Lachnospiraceae; g__Oribacterium; s__Oribacterium_sp.	0.846348
107740f34cb0534c98286f129b7b22ff	d__Bacteria; p__Firmicutes; c__Bacilli; o__Lactobacillales; f__Streptococcaceae; g__Streptococcus; s__Streptococcus_infantis	0.946072
10791d93cd95bc99dd6ebf35e508a475	d__Bacteria; p__Proteobacteria; c__Gammaproteobacteria; o__Enterobacterales; f__Pasteurellaceae; g__Haemophilus; s__Haemophilus_parainfluenzae	0.999856
108037e95037423e36a3369e0f571460	d__Bacteria; p__Firmicutes; c__Negativicutes; o__Veillonellales-Selenomonadales; f__Selenomonadaceae; g__uncultured; s__Mitsuokella_sp.	0.861744
10881f87eb28954df48c781a07882719	d__Bacteria; p__Firmicutes; c__Clostridia; o__Lachnospirales; f__Lachnospiraceae; g__Oribacterium; s__uncultured_organism	0.970877
10886ca5d1a982d5b083ec1b52238057	d__Bacteria; p__Bacteroidota; c__Bacteroidia; o__Bacteroidales; f__Prevotellaceae; g__Prevotella_7; s__Prevotella_denticola	1
108cd2c130284bf13cf52e7f49056113	d__Bacteria; p__Firmicutes; c__Bacilli; o__Lactobacillales; f__Streptococcaceae; g__Streptococcus; s__Streptococcus_infantis	0.999842
108d79785a1f91c67d92fb748919db42	d__Bacteria; p__Firmicutes; c__Bacilli; o__Lactobacillales; f__Streptococcaceae; g__Streptococcus; s__Streptococcus_infantis	0.979013
1093ca6d9cba2f5819387163b021f03c	d__Bacteria; p__Bacteroidota; c__Bacteroidia; o__Bacteroidales; f__Prevotellaceae; g__Prevotella_7	1
1096e5e85aa3d2773cd733c16191c08e	d__Bacteria; p__Bacteroidota; c__Bacteroidia; o__Flavobacteriales; f__Flavobacteriaceae; g__Capnocytophaga; s__Capnocytophaga_granulosa	0.997734
109750014984dfaddb076147bf64b2ae	d__Bacteria; p__Firmicutes; c__Clostridia; o__Lachnospirales; f__Lachnospiraceae; g__Oribacterium; s__uncultured_organism	0.988481
109a410abb520a5ee4ac5f801aac6186	d__Bacteria; p__Firmicutes; c__Bacilli; o__Lactobacillales; f__Streptococcaceae; g__Streptococcus; s__Streptococcus_parasanguinis	0.999907
10a16411f30c6646762dcd97bbb81cf4	d__Bacteria; p__Bacteroidota; c__Bacteroidia; o__Bacteroidales; f__Prevotellaceae; g__Prevotella; s__Prevotella_shahii	1
10a639f6b5065ec1c0f3ae11650dcd9e	d__Bacteria; p__Spirochaetota; c__Spirochaetia; o__Spirochaetales; f__Spirochaetaceae; g__Treponema; s__Treponema_medium	0.994749
10a86f8d9afd03df58dcbf8c2240ae36	d__Bacteria; p__Firmicutes; c__Clostridia; o__Lachnospirales; f__Lachnospiraceae; g__Stomatobaculum; s__uncultured_bacterium	0.764007
10a906bfe0702c4178853017806d6acc	d__Bacteria; p__Firmicutes; c__Bacilli; o__Lactobacillales; f__Aerococcaceae; g__Abiotrophia; s__uncultured_bacterium	0.999804
10add239eeddac4a44bf2fed8a85ac78	d__Bacteria; p__Bacteroidota; c__Bacteroidia; o__Bacteroidales; f__Prevotellaceae; g__Prevotella_7; s__Prevotella_melaninogenica	0.999967
10b3a6eb278e35bdea832c82a622f652	d__Bacteria; p__Firmicutes; c__Negativicutes; o__Veillonellales-Selenomonadales; f__Veillonellaceae; g__Veillonella; s__Veillonella_dispar	0.997248
10b3e8ea57a424164bd2fa117c4a27cb	d__Bacteria; p__Fusobacteriota; c__Fusobacteriia; o__Fusobacteriales; f__Leptotrichiaceae; g__Leptotrichia; s__Leptotrichia_sp.	0.714646
10b4eb934f6cae79a604c5278924bfc5	d__Bacteria; p__Firmicutes; c__Bacilli; o__Lactobacillales; f__Streptococcaceae; g__Streptococcus; s__Streptococcus_infantis	0.975674
10b58c6503225b3a6d3d733411e47234	d__Bacteria; p__Bacteroidota; c__Bacteroidia; o__Bacteroidales; f__Porphyromonadaceae; g__Porphyromonas; s__Porphyromonas_pasteri	0.99283
10b91b75466140409e987b2acb118c4f	d__Bacteria; p__Synergistota; c__Synergistia; o__Synergistales; f__Synergistaceae; g__Fretibacterium; s__Fretibacterium_fastidiosum	0.972467
10be98f27394e1b01beb2ebfe3ee92b4	d__Bacteria; p__Bacteroidota; c__Bacteroidia; o__Flavobacteriales; f__Flavobacteriaceae; g__Capnocytophaga; s__Capnocytophaga_leadbetteri	0.999179
10c0bec73086a06d4b1eff86d831a16d	d__Bacteria; p__Firmicutes; c__Bacilli; o__Lactobacillales; f__Streptococcaceae; g__Streptococcus; s__Streptococcus_infantis	0.925187
10ce1bd356e381896778bf274b579d61	d__Bacteria; p__Firmicutes; c__Bacilli; o__Lactobacillales; f__Carnobacteriaceae; g__Granulicatella	0.988159
10d4e0fc55ffcf7741cf5af1aeb0b6c7	d__Bacteria; p__Fusobacteriota; c__Fusobacteriia; o__Fusobacteriales; f__Leptotrichiaceae; g__Leptotrichia; s__uncultured_bacterium	0.894721
10e35c8d80b728e02d40bf4cf2674188	d__Bacteria; p__Firmicutes; c__Clostridia; o__Lachnospirales; f__Lachnospiraceae; g__Catonella; s__uncultured_bacterium	0.721327
10e3650a50b721cef2dfe5de8bc90593	d__Bacteria; p__Proteobacteria; c__Gammaproteobacteria; o__Burkholderiales; f__Neisseriaceae; g__Kingella; s__uncultured_bacterium	0.861254
10e74d9957ec1e9fa4364a37d107ca54	d__Bacteria; p__Firmicutes; c__Bacilli; o__Lactobacillales; f__Streptococcaceae; g__Streptococcus	1
10e7fdf6b2c85631ba2d50df00ddd74e	d__Bacteria; p__Firmicutes; c__Negativicutes; o__Veillonellales-Selenomonadales; f__Veillonellaceae; g__Veillonella; s__Veillonella_dispar	0.751565
10ec3e97a6cedb864992e363f4dea691	d__Bacteria; p__Bacteroidota; c__Bacteroidia; o__Bacteroidales; f__Prevotellaceae; g__Alloprevotella; s__uncultured_Bacteroidetes	0.999732
10edb77b95bbc2262f011dfc192dfb60	d__Bacteria; p__Bacteroidota; c__Bacteroidia; o__Bacteroidales; f__Porphyromonadaceae; g__Porphyromonas; s__Porphyromonas_pasteri	0.997092
10efc45b7f43f74079dc199364846e0b	d__Bacteria; p__Firmicutes; c__Bacilli; o__Lactobacillales; f__Streptococcaceae; g__Streptococcus; s__Streptococcus_gordonii	0.999894
10f178671c878febcc02e858cb290c14	d__Bacteria; p__Firmicutes; c__Clostridia; o__Lachnospirales; f__Lachnospiraceae; g__Oribacterium	1
10f1bda24476584dfb161c5b44b83b57	d__Bacteria; p__Firmicutes; c__Bacilli; o__Lactobacillales; f__Streptococcaceae; g__Streptococcus; s__Streptococcus_infantis	0.990747
10f250de8f61b9425e2e6cd9ee898a03	d__Bacteria; p__Proteobacteria; c__Gammaproteobacteria; o__Enterobacterales; f__Pasteurellaceae; g__Haemophilus; s__Haemophilus_parainfluenzae	0.999846
10f33f0d84d5c593ed22783f4e567276	d__Bacteria; p__Campylobacterota; c__Campylobacteria; o__Campylobacterales; f__Campylobacteraceae; g__Campylobacter; s__Campylobacter_concisus	0.999578
10f9cdcf72eef16ec1219eead59e2448	d__Bacteria; p__Firmicutes; c__Bacilli; o__Staphylococcales; f__Gemellaceae; g__Gemella; s__uncultured_organism	0.999703
10fa1c30b8b24fa6487c9e21f849f98d	d__Bacteria; p__Firmicutes; c__Negativicutes; o__Veillonellales-Selenomonadales; f__Selenomonadaceae; g__Selenomonas; s__Selenomonas_sputigena	0.999871
10faab0e0e447ea02e25416e1250e35f	d__Bacteria; p__Fusobacteriota; c__Fusobacteriia; o__Fusobacteriales; f__Fusobacteriaceae; g__Fusobacterium; s__Fusobacterium_periodonticum	0.972268
10fea5289fac3146713a190a353cf8c6	d__Bacteria; p__Bacteroidota; c__Bacteroidia; o__Bacteroidales; f__Prevotellaceae; g__Prevotella_7; s__Prevotella_jejuni	0.926895
1102c157a3f4330cd9ac30463de1a8a7	d__Bacteria; p__Bacteroidota; c__Bacteroidia; o__Bacteroidales; f__Porphyromonadaceae; g__Porphyromonas; s__uncultured_bacterium	0.93065
11050c94f20d44d1f0c4c8ef2b392e5f	d__Bacteria; p__Firmicutes; c__Bacilli; o__Lactobacillales; f__Streptococcaceae; g__Streptococcus; s__Streptococcus_infantis	0.999974
1112fdc4d9deb880d05042ddbde5000e	d__Bacteria; p__Firmicutes; c__Bacilli; o__Lactobacillales; f__Streptococcaceae; g__Streptococcus; s__Streptococcus_infantis	0.999569
111dd6cc0c7feed223a667f491e06aa1	d__Bacteria; p__Bacteroidota; c__Bacteroidia; o__Bacteroidales; f__Prevotellaceae; g__Prevotella; s__Prevotella_salivae	1
112b06df24997c7c8f1b1b00f960b203	d__Bacteria; p__Proteobacteria; c__Gammaproteobacteria; o__Enterobacterales; f__Pasteurellaceae; g__Haemophilus; s__Haemophilus_parainfluenzae	0.999942
112d235cfeb6b136c292249f21b632ba	d__Bacteria; p__Bacteroidota; c__Bacteroidia; o__Flavobacteriales; f__Flavobacteriaceae; g__Capnocytophaga; s__Capnocytophaga_gingivalis	0.955036
112edbf42a50030e804e16b1a5f16ee1	d__Bacteria; p__Firmicutes; c__Negativicutes; o__Veillonellales-Selenomonadales; f__Selenomonadaceae; g__Selenomonas; s__Selenomonas_sp.	0.999877
1139641c67b8c8d994f1802cce65e285	d__Bacteria; p__Firmicutes; c__Clostridia; o__Peptostreptococcales-Tissierellales; f__Peptostreptococcaceae; g__Peptostreptococcus; s__Peptostreptococcus_stomatis	0.999858
113e399a37101ffbf2edf40fd4b9e90b	d__Bacteria; p__Bacteroidota; c__Bacteroidia; o__Bacteroidales; f__Porphyromonadaceae; g__Porphyromonas; s__Porphyromonas_pasteri	0.996726
11469b97cde89b25d78079261260949c	d__Bacteria; p__Firmicutes; c__Clostridia; o__Lachnospirales; f__Lachnospiraceae; g__Oribacterium; s__uncultured_organism	0.98757
114a580eea6329c660078071aebd38ab	d__Bacteria; p__Firmicutes; c__Bacilli; o__Lactobacillales; f__Streptococcaceae; g__Streptococcus; s__Streptococcus_infantis	0.998259
1150d3f4ef9d7e0dd218fdaf646725db	d__Bacteria; p__Firmicutes; c__Negativicutes; o__Veillonellales-Selenomonadales; f__Selenomonadaceae; g__Selenomonas; s__Selenomonas_sp.	0.99966
1154c3a610911a9bef61f18a68855b08	d__Bacteria; p__Actinobacteriota; c__Actinobacteria; o__Actinomycetales; f__Actinomycetaceae; g__Actinomyces; s__Schaalia_odontolytica	0.999995
115545c916bae7992882834d1bed22ef	d__Bacteria; p__Proteobacteria; c__Gammaproteobacteria; o__Enterobacterales; f__Pasteurellaceae; g__Haemophilus; s__Haemophilus_sp.	0.988624
1157857d7186f20cdcfeea0301db0555	d__Bacteria; p__Firmicutes; c__Bacilli; o__Lactobacillales; f__Streptococcaceae; g__Streptococcus; s__Streptococcus_infantis	0.988041
1158157059a4fd69f92dd4d64be462d5	d__Bacteria; p__Proteobacteria; c__Gammaproteobacteria; o__Enterobacterales; f__Pasteurellaceae; g__Haemophilus; s__Haemophilus_parainfluenzae	0.999926
1168eb40274ea71369e48e13ed6177f1	d__Bacteria; p__Firmicutes; c__Negativicutes; o__Veillonellales-Selenomonadales; f__Selenomonadaceae; g__Selenomonas; s__Selenomonas_sp.	0.998894
116ae2b8897c7b6604f59a739b93d555	d__Bacteria; p__Bacteroidota; c__Bacteroidia; o__Bacteroidales; f__Prevotellaceae; g__Alloprevotella; s__uncultured_Prevotellaceae	0.99349
116e715975a5bc074d392fbacc030d5d	d__Bacteria; p__Bacteroidota; c__Bacteroidia; o__Bacteroidales; f__Prevotellaceae; g__Prevotella; s__Prevotella_oris	0.868099
11703bad962511f1cb733a48b3e6109c	d__Bacteria; p__Bacteroidota; c__Bacteroidia; o__Bacteroidales; f__Prevotellaceae; g__Prevotella; s__Prevotella_pallens	1
1173d39b700bfedc68ec04a52d188cbd	d__Bacteria; p__Proteobacteria; c__Gammaproteobacteria; o__Burkholderiales; f__Comamonadaceae; g__Comamonas; s__Ottowia_sp.	0.999959
11757f2c821ddbae0e0a34cf4373b797	d__Bacteria; p__Firmicutes; c__Negativicutes; o__Veillonellales-Selenomonadales; f__Selenomonadaceae; g__Selenomonas; s__Selenomonas_sp.	0.884372
1175e2436b983f60122638919d274e1e	d__Bacteria; p__Firmicutes; c__Negativicutes; o__Veillonellales-Selenomonadales; f__Veillonellaceae; g__Veillonella	1
11783967df5b22ad0e8f844189f35cea	d__Bacteria; p__Proteobacteria; c__Gammaproteobacteria; o__Enterobacterales; f__Pasteurellaceae; g__Actinobacillus; s__Haemophilus_parahaemolyticus	0.999434
117a0d3cfcc72069aec27baae7b8ac87	d__Bacteria; p__Proteobacteria; c__Gammaproteobacteria; o__Enterobacterales; f__Pasteurellaceae; g__Haemophilus; s__Haemophilus_parainfluenzae	0.999976
117a58cf2858806f794db15cfb1e900e	d__Bacteria; p__Bacteroidota; c__Bacteroidia; o__Bacteroidales; f__Porphyromonadaceae; g__Porphyromonas; s__Porphyromonas_catoniae	0.742257
117f09b5bfee63bd81cee8ef7dfd06dc	d__Bacteria; p__Bacteroidota; c__Bacteroidia; o__Bacteroidales; f__Prevotellaceae; g__Prevotella_7; s__Prevotella_sp.	0.936236
117f679707d180e893e2d06dd07c7baf	d__Bacteria; p__Proteobacteria; c__Gammaproteobacteria; o__Enterobacterales; f__Pasteurellaceae; g__Haemophilus; s__Haemophilus_parainfluenzae	0.999802
11881a50f04e8865ea229fbe583c4990	d__Bacteria; p__Firmicutes; c__Bacilli; o__Bacillales; f__Bacillaceae; g__Bacillus; s__Bacillus_kochii	0.915043
118820437e60ebdc24f8eadb957a80b1	d__Bacteria; p__Proteobacteria; c__Gammaproteobacteria; o__Enterobacterales; f__Pasteurellaceae; g__Haemophilus; s__Haemophilus_parainfluenzae	0.999929
118dd3f612af7b9d6c4de3bb4ca62300	d__Bacteria; p__Firmicutes; c__Negativicutes; o__Veillonellales-Selenomonadales; f__Selenomonadaceae; g__Selenomonas; s__Selenomonas_sputigena	0.989635
11920ea6b3158daf28895e5d8048e9b5	d__Bacteria; p__Proteobacteria; c__Gammaproteobacteria; o__Enterobacterales; f__Pasteurellaceae; g__Haemophilus; s__Haemophilus_parainfluenzae	0.999904
1192734105425e1a67c5db1a4a344e5f	d__Bacteria; p__Campylobacterota; c__Campylobacteria; o__Campylobacterales; f__Campylobacteraceae; g__Campylobacter; s__Campylobacter_concisus	0.999492
1196343f9e48e03dc2a5ee611151e2a7	d__Bacteria; p__Firmicutes; c__Bacilli; o__Lactobacillales; f__Streptococcaceae; g__Streptococcus; s__Streptococcus_infantis	0.933933
11984e8f3e2eb06b3cc7910513858a86	d__Bacteria; p__Firmicutes; c__Bacilli; o__Staphylococcales; f__Staphylococcaceae; g__Staphylococcus; s__Staphylococcus_sp.	0.924246
11985e774222f30cbbd0fde5fd701c4c	d__Bacteria; p__Bacteroidota; c__Bacteroidia; o__Bacteroidales; f__Prevotellaceae; g__Prevotella; s__Prevotella_salivae	1
119b0d3b92f9435590fcebebf94d5f36	d__Bacteria; p__Bacteroidota; c__Bacteroidia; o__Bacteroidales; f__Prevotellaceae; g__Prevotella; s__Prevotella_nanceiensis	1
119b2294f3431ca1eabfcdaf906c3800	d__Bacteria; p__Bacteroidota; c__Bacteroidia; o__Bacteroidales; f__Porphyromonadaceae; g__Porphyromonas; s__Porphyromonas_pasteri	0.99508
119d06e573a6f4cdbdbc24f8ea0d11e6	d__Bacteria; p__Bacteroidota; c__Bacteroidia; o__Bacteroidales; f__Prevotellaceae; g__Prevotella; s__Prevotella_intermedia	1
11a08decd95172fb531964a981746f4b	d__Bacteria; p__Proteobacteria; c__Gammaproteobacteria; o__Enterobacterales; f__Pasteurellaceae; g__Aggregatibacter; s__uncultured_bacterium	0.997504
11a1c7430c795c7782059904ad961cb2	d__Bacteria; p__Bacteroidota; c__Bacteroidia; o__Bacteroidales; f__Prevotellaceae; g__Prevotella	0.999997
11a66deb78b0a4498e3367e7804565af	d__Bacteria; p__Firmicutes; c__Bacilli; o__Lactobacillales; f__Streptococcaceae; g__Streptococcus; s__Streptococcus_infantis	0.999975
11a751131722079305b6d4d1217ab680	d__Bacteria; p__Firmicutes; c__Bacilli; o__Lactobacillales; f__Streptococcaceae; g__Streptococcus; s__Streptococcus_infantis	0.97253
11a770d2816f14e0b1fb9afa3d100817	d__Bacteria; p__Actinobacteriota; c__Coriobacteriia; o__Coriobacteriales; f__Atopobiaceae; g__Atopobium; s__Lancefieldella_rimae	0.999086
11a7cedcb1c17f776c4b776d2a15f6b7	d__Bacteria; p__Bacteroidota; c__Bacteroidia; o__Bacteroidales; f__Prevotellaceae; g__Prevotella_7	1
11a844ae579735660003b35366c08e66	d__Bacteria; p__Firmicutes; c__Clostridia; o__Lachnospirales; f__Lachnospiraceae; g__Catonella; s__uncultured_bacterium	0.838928
11aa1c9fee9ae030843c71ae2dce6c0e	d__Bacteria; p__Bacteroidota; c__Bacteroidia; o__Bacteroidales; f__Prevotellaceae; g__Prevotella	0.99972
11aa99b443ea1c353d62fe17872c831a	d__Bacteria; p__Firmicutes; c__Negativicutes; o__Veillonellales-Selenomonadales; f__Selenomonadaceae; g__Centipeda; s__uncultured_bacterium	0.960189
11ad22a12a0936e67b479ed0fa0da516	d__Bacteria; p__Bacteroidota; c__Bacteroidia; o__Flavobacteriales; f__Flavobacteriaceae; g__Capnocytophaga; s__Capnocytophaga_sp.	0.960807
11ad69588b76200884a77ff9682746ad	d__Bacteria; p__Firmicutes; c__Clostridia; o__Lachnospirales; f__Lachnospiraceae; g__Catonella; s__uncultured_bacterium	0.721732
11b2ddc48d342e15fe9dcbe1c25b1f15	d__Bacteria; p__Bacteroidota; c__Bacteroidia; o__Bacteroidales; f__Prevotellaceae; g__Alloprevotella; s__Alloprevotella_rava	0.999944
11b59eff1651b9629074fdb2eab26258	d__Bacteria; p__Firmicutes; c__Negativicutes; o__Veillonellales-Selenomonadales; f__Selenomonadaceae; g__Selenomonas	0.970803
11b67259d66e60b0e7bfa2566308c65b	d__Bacteria; p__Firmicutes; c__Bacilli; o__Lactobacillales; f__Streptococcaceae; g__Streptococcus; s__Streptococcus_infantis	0.998807
11be6e1306704fc78ae8ed7ba4a55bea	d__Bacteria; p__Firmicutes; c__Clostridia; o__Lachnospirales; f__Lachnospiraceae; g__Catonella	1
11c038d7e98b7acd1c3724d7695814e4	d__Bacteria; p__Actinobacteriota; c__Actinobacteria; o__Actinomycetales; f__Actinomycetaceae; g__Actinomyces	1
11cb8c643ff79efd7429a9ac77a321e4	d__Bacteria; p__Firmicutes; c__Negativicutes; o__Veillonellales-Selenomonadales; f__Selenomonadaceae; g__Selenomonas; s__Selenomonas_sp.	0.999687
11cc6a7f21e868cfcfc95de4c0e91838	d__Bacteria; p__Firmicutes; c__Clostridia; o__Clostridia_UCG-014; f__Clostridia_UCG-014; g__Clostridia_UCG-014; s__uncultured_bacterium	0.997933
11d39a0a7a4e9b9b6bb8c5346ee3ad77	d__Bacteria; p__Firmicutes; c__Negativicutes; o__Veillonellales-Selenomonadales; f__Selenomonadaceae; g__Selenomonas; s__Selenomonas_sputigena	0.997014
11d47dcf133793d73a10ee06f2df9660	d__Bacteria; p__Firmicutes; c__Negativicutes; o__Veillonellales-Selenomonadales; f__Selenomonadaceae; g__Selenomonas; s__Selenomonas_sp.	0.999785
11d4dd7ab58300269e8887abca3b6698	d__Bacteria; p__Firmicutes; c__Bacilli; o__Lactobacillales; f__Streptococcaceae; g__Streptococcus; s__Streptococcus_parasanguinis	0.99948
11d864b8e06aeda7c8eaa93e8fd8220f	d__Bacteria; p__Firmicutes; c__Clostridia; o__Lachnospirales; f__Lachnospiraceae; g__Lachnoanaerobaculum; s__uncultured_organism	0.987655
11d99d1b0ce3cfca94816057367ab698	d__Bacteria; p__Firmicutes; c__Bacilli; o__Lactobacillales; f__Streptococcaceae; g__Streptococcus; s__Streptococcus_parasanguinis	0.996845
11dc476904e791c3043895bdb6b2ab86	d__Bacteria; p__Bacteroidota; c__Bacteroidia; o__Bacteroidales; f__Porphyromonadaceae; g__Porphyromonas; s__Porphyromonas_pasteri	0.996883
11dce70d837a3b224bc2e3ab9c23b9d7	d__Bacteria; p__Firmicutes; c__Negativicutes; o__Veillonellales-Selenomonadales; f__Veillonellaceae; g__Veillonella; s__Veillonella_dispar	0.942248
11dd0b013c21999fe53ca302803e5f4c	d__Bacteria; p__Proteobacteria; c__Gammaproteobacteria; o__Enterobacterales; f__Pasteurellaceae; g__Haemophilus; s__Haemophilus_parainfluenzae	0.999957
11e0f1b1eef398dd1500085af41415ba	d__Bacteria; p__Firmicutes; c__Negativicutes; o__Veillonellales-Selenomonadales; f__Veillonellaceae; g__Veillonella	1
11e1adeb30c7367b77baae27db71267b	d__Bacteria; p__Actinobacteriota; c__Actinobacteria; o__Actinomycetales; f__Actinomycetaceae; g__Actinomyces; s__Actinomyces_graevenitzii	1
11e3635355b03a58bbd396038629aa0a	d__Bacteria; p__Firmicutes; c__Negativicutes; o__Veillonellales-Selenomonadales; f__Selenomonadaceae; g__Selenomonas; s__Selenomonas_artemidis	0.99177
11ed043217f26d7d7d8e5322913d782c	d__Bacteria; p__Bacteroidota; c__Bacteroidia; o__Bacteroidales; f__Porphyromonadaceae; g__Porphyromonas; s__Porphyromonas_pasteri	0.991434
11edb7db004812008e0888f2bad66343	d__Bacteria; p__Firmicutes; c__Negativicutes; o__Veillonellales-Selenomonadales; f__Veillonellaceae; g__Veillonella; s__Veillonella_sp.	0.994595
11f464cc725863c0cfb433f3aaec2946	d__Bacteria; p__Firmicutes; c__Negativicutes; o__Veillonellales-Selenomonadales; f__Selenomonadaceae; g__Selenomonas; s__Selenomonas_sp.	0.712779
11f69f046daed04ad019712d468ed300	d__Bacteria; p__Bacteroidota; c__Bacteroidia; o__Flavobacteriales; f__Flavobacteriaceae; g__Capnocytophaga; s__Capnocytophaga_leadbetteri	0.998572
11fbf4876f27303be0a0e3d4590981e7	d__Bacteria; p__Bacteroidota; c__Bacteroidia; o__Bacteroidales; f__Prevotellaceae; g__Alloprevotella; s__Alloprevotella_rava	0.999973
1202e7c211657b01f8a475b9ba2ac194	d__Bacteria; p__Campylobacterota; c__Campylobacteria; o__Campylobacterales; f__Campylobacteraceae; g__Campylobacter; s__Campylobacter_gracilis	0.993864
1205642bfa82dc1e576b399106a255cd	d__Bacteria; p__Campylobacterota; c__Campylobacteria; o__Campylobacterales; f__Campylobacteraceae; g__Campylobacter; s__Campylobacter_concisus	0.998886
12062f3f2c838f08b071b60fc50c456a	d__Bacteria; p__Firmicutes; c__Bacilli; o__Lactobacillales; f__Streptococcaceae; g__Streptococcus; s__Streptococcus_parasanguinis	0.999899
1206f5c6343acb600f18f51f25903f14	d__Bacteria; p__Fusobacteriota; c__Fusobacteriia; o__Fusobacteriales; f__Fusobacteriaceae; g__Fusobacterium; s__Fusobacterium_periodonticum	0.970425
12095a15a0ff8a8ecdadf54cb6de7ef6	d__Bacteria; p__Firmicutes; c__Clostridia; o__Lachnospirales; f__Lachnospiraceae; g__Stomatobaculum; s__uncultured_bacterium	0.998286
120f93c7da9b6a20533c8d07e57f6a62	d__Bacteria; p__Firmicutes; c__Negativicutes; o__Veillonellales-Selenomonadales; f__Selenomonadaceae; g__Selenomonas; s__Selenomonas_sp.	0.999681
12133ffe5ddf17da4eac3da294600a34	d__Bacteria; p__Bacteroidota; c__Bacteroidia; o__Bacteroidales; f__Prevotellaceae; g__Prevotella; s__Prevotella_nanceiensis	1
1216f5664f397df29f9eb724d18d2894	d__Bacteria; p__Actinobacteriota; c__Actinobacteria; o__Corynebacteriales; f__Corynebacteriaceae; g__Corynebacterium; s__Corynebacterium_durum	1
1223efdb7a1f147286f89036c23e550e	d__Bacteria; p__Firmicutes; c__Negativicutes; o__Veillonellales-Selenomonadales; f__Veillonellaceae; g__Veillonella	1
122cb887d550006b9e28fe3b266becc1	d__Bacteria; p__Patescibacteria; c__Saccharimonadia; o__Saccharimonadales; f__Saccharimonadaceae; g__Candidatus_Saccharimonas; s__uncultured_bacterium	0.983655
122dff8f97ca6213a214fac0ba3785ec	d__Bacteria; p__Firmicutes; c__Clostridia; o__Lachnospirales; f__Lachnospiraceae; g__Lachnoanaerobaculum; s__uncultured_organism	0.96065
12320cc6d02cba13f1972a3eb8fc251b	d__Bacteria; p__Proteobacteria; c__Gammaproteobacteria; o__Enterobacterales; f__Pasteurellaceae; g__Haemophilus; s__Haemophilus_parainfluenzae	0.999924
123389a003678b5613870c5947d48aa9	d__Bacteria; p__Bacteroidota; c__Bacteroidia; o__Bacteroidales; f__Prevotellaceae; g__Prevotella_7; s__Prevotella_histicola	0.970032
123b6043ab30f4be9de748ca2584f3a7	d__Bacteria; p__Bacteroidota; c__Bacteroidia; o__Bacteroidales; f__Prevotellaceae; g__Prevotella; s__Prevotella_loescheii	0.999999
123d822887ea4951ebf4f67ed635ea25	d__Bacteria; p__Firmicutes; c__Bacilli; o__Lactobacillales; f__Carnobacteriaceae; g__Granulicatella	0.916783
124e28b5d3a39c47a2c50e241e9bffca	d__Bacteria; p__Firmicutes; c__Bacilli; o__Lactobacillales; f__Streptococcaceae; g__Streptococcus; s__Streptococcus_infantis	0.918856
12549bf53928201c28f3ea470e283d29	d__Bacteria; p__Firmicutes; c__Clostridia; o__Lachnospirales; f__Lachnospiraceae; g__Catonella	1
125677a231a0d8d03cc4096bc40d7903	d__Bacteria; p__Firmicutes; c__Bacilli; o__Lactobacillales; f__Streptococcaceae; g__Streptococcus; s__Streptococcus_parasanguinis	0.999912
125ef8d7d069ae11fb30642f268a2789	d__Bacteria; p__Bacteroidota; c__Bacteroidia; o__Flavobacteriales; f__Flavobacteriaceae; g__Capnocytophaga; s__Capnocytophaga_leadbetteri	0.999374
12622c880db5ba4aa7d39638931e662b	d__Bacteria; p__Campylobacterota; c__Campylobacteria; o__Campylobacterales; f__Campylobacteraceae; g__Campylobacter; s__Campylobacter_concisus	0.998847
126639b1dba312ec9649c9219b19ba97	d__Bacteria; p__Firmicutes; c__Bacilli; o__Lactobacillales; f__Streptococcaceae; g__Streptococcus; s__Streptococcus_infantis	0.992506
12668b334685939604719d981b08b1e3	d__Bacteria; p__Firmicutes; c__Bacilli; o__Lactobacillales; f__Streptococcaceae; g__Streptococcus; s__Streptococcus_infantis	0.999101
12670231336cbdd5639a033ecbc5cbbe	d__Bacteria; p__Proteobacteria; c__Gammaproteobacteria; o__Enterobacterales; f__Pasteurellaceae; g__Haemophilus; s__Haemophilus_parainfluenzae	0.999974
127188f1eee8b577521b0ddfbe3061ec	d__Bacteria; p__Firmicutes; c__Clostridia; o__Peptostreptococcales-Tissierellales; f__Family_XI; g__Parvimonas	1
1272bacd84679d61a5567f80d1ba9fe9	d__Bacteria; p__Firmicutes; c__Clostridia; o__Peptostreptococcales-Tissierellales; f__Family_XI; g__Parvimonas; s__Parvimonas_micra	0.926096
127523327400efeeee1b7661e0883dbe	d__Bacteria; p__Firmicutes; c__Clostridia; o__Peptostreptococcales-Tissierellales; f__Peptostreptococcaceae; g__[Eubacterium]_yurii_group; s__uncultured_bacterium	0.986277
127a40b79526834aa66c18a2d796273a	d__Bacteria; p__Proteobacteria; c__Gammaproteobacteria; o__Burkholderiales; f__Neisseriaceae; g__Neisseria; s__Neisseria_elongata	0.999456
127e1590250b06cf6fc9182cfa257fdc	d__Bacteria; p__Actinobacteriota; c__Coriobacteriia; o__Coriobacteriales; f__Atopobiaceae; g__Atopobium; s__Lancefieldella_parvula	0.867698
12850b2b00fa3ddc81ecc05a3066d9fd	d__Bacteria; p__Firmicutes; c__Bacilli; o__Lactobacillales; f__Streptococcaceae; g__Streptococcus; s__Streptococcus_sobrinus	1
12856418e8d6907ba9a6e13ed9666133	d__Bacteria; p__Firmicutes; c__Bacilli; o__Lactobacillales; f__Streptococcaceae; g__Streptococcus	1
1285ae9ccd28199b1e2fcd342935548e	d__Bacteria; p__Bacteroidota; c__Bacteroidia; o__Bacteroidales; f__Prevotellaceae; g__Alloprevotella; s__Alloprevotella_rava	0.999943
1287225afc60f9a6daf977169f5619be	d__Bacteria; p__Bacteroidota; c__Bacteroidia; o__Bacteroidales; f__Prevotellaceae; g__Prevotella_7; s__Prevotella_melaninogenica	0.982685
128b847b6f02dc5829da4ddf985548fb	d__Bacteria; p__Firmicutes; c__Clostridia; o__Lachnospirales; f__Lachnospiraceae; g__Catonella	1
128dad5f21c2b9d2da1ef5b5aa00f575	d__Bacteria; p__Firmicutes; c__Clostridia; o__Lachnospirales; f__Lachnospiraceae; g__Lachnoanaerobaculum; s__uncultured_organism	0.994225
1290f367683b68697bb820876457ce4d	d__Bacteria; p__Firmicutes; c__Negativicutes; o__Veillonellales-Selenomonadales; f__Selenomonadaceae; g__Selenomonas; s__Selenomonas_sp.	0.999255
129390b6c9ed4b6053ed1fedecec6b8d	d__Bacteria; p__Firmicutes; c__Negativicutes; o__Veillonellales-Selenomonadales; f__Veillonellaceae; g__Veillonella	1
1293d51a1d8afffb22bdf6a29eee9dc0	d__Bacteria; p__Bacteroidota; c__Bacteroidia; o__Bacteroidales; f__Prevotellaceae; g__Prevotella; s__Prevotella_pallens	1
12949b891e6e59e29cbc8de301ac0cfc	d__Bacteria; p__Firmicutes; c__Clostridia; o__Lachnospirales; f__Lachnospiraceae; g__Stomatobaculum	1
1295c4bc23ea076ac2e96f3b0c01f0dc	d__Bacteria; p__Firmicutes; c__Bacilli; o__Lactobacillales; f__Streptococcaceae; g__Streptococcus; s__Streptococcus_infantis	0.951788
129a21481d612b3562866b1ec3c95f2d	d__Bacteria; p__Bacteroidota; c__Bacteroidia; o__Bacteroidales; f__Prevotellaceae; g__Alloprevotella; s__uncultured_Bacteroidetes	1
129ad08180ae7ec9398be60789a01598	d__Bacteria; p__Firmicutes; c__Clostridia; o__Lachnospirales; f__Lachnospiraceae; g__Oribacterium; s__uncultured_organism	0.972506
129d0ad9104d987d7ad2f3d9467ffe40	d__Bacteria; p__Firmicutes; c__Negativicutes; o__Veillonellales-Selenomonadales; f__Veillonellaceae; g__Veillonella	1
129f642481ee533b717d68fbf72b304b	d__Bacteria; p__Firmicutes; c__Bacilli; o__Lactobacillales; f__Streptococcaceae; g__Streptococcus; s__Streptococcus_infantis	0.997655
12a0a74bf057e18a356cd29aee6642dd	d__Bacteria; p__Firmicutes; c__Negativicutes; o__Veillonellales-Selenomonadales; f__Veillonellaceae; g__Veillonella	1
12b35a68948c6a96845875c032d1f1ea	d__Bacteria; p__Bacteroidota; c__Bacteroidia; o__Bacteroidales; f__Porphyromonadaceae; g__Porphyromonas; s__unidentified	0.991446
12b4d08a425422188f16cc2ae96b491b	d__Bacteria; p__Firmicutes; c__Clostridia; o__Lachnospirales; f__Lachnospiraceae; g__Oribacterium; s__uncultured_organism	0.980327
12b55ad8a6eb090451c6e59468ca0e21	d__Bacteria; p__Firmicutes; c__Negativicutes; o__Veillonellales-Selenomonadales; f__Selenomonadaceae; g__Selenomonas; s__Selenomonas_sputigena	0.979049
12b55bb0a97906c35cda8084128af84b	d__Bacteria; p__Firmicutes; c__Clostridia; o__Peptostreptococcales-Tissierellales; f__Anaerovoracaceae; g__[Eubacterium]_nodatum_group; s__[Eubacterium]_nodatum	1
12b6fa9d260089485cd435104b5a2133	d__Bacteria; p__Firmicutes; c__Clostridia; o__Lachnospirales; f__Lachnospiraceae; g__Catonella	1
12b81af40831e640bfb4179213367fb8	d__Bacteria; p__Firmicutes; c__Bacilli; o__Lactobacillales; f__Aerococcaceae; g__Abiotrophia; s__uncultured_bacterium	0.999922
12bf9a88fa4fbf4e36badec044988ee0	d__Bacteria; p__Firmicutes; c__Negativicutes; o__Veillonellales-Selenomonadales; f__Veillonellaceae; g__Veillonella	1
12c240f0eef7ac81ca940bcbb81da1bd	d__Bacteria; p__Firmicutes; c__Bacilli; o__Lactobacillales; f__Streptococcaceae; g__Streptococcus; s__Streptococcus_infantis	0.999809
12c544fd887c88abbe0b2d0e39981dc3	d__Bacteria; p__Bacteroidota; c__Bacteroidia; o__Flavobacteriales; f__Flavobacteriaceae; g__Capnocytophaga; s__Capnocytophaga_ochracea	0.983537
12c6054191a81bbe53dc7c56cf519b44	d__Bacteria; p__Firmicutes; c__Bacilli; o__Lactobacillales; f__Streptococcaceae; g__Streptococcus; s__Streptococcus_parasanguinis	0.999951
12c61d8d1f0daa9bf933c7ff4285ff39	d__Bacteria; p__Firmicutes; c__Clostridia; o__Lachnospirales; f__Lachnospiraceae; g__Oribacterium; s__uncultured_organism	0.995109
12caf0db2195a0d9f6d5072b92c4549e	d__Bacteria; p__Bacteroidota; c__Bacteroidia; o__Bacteroidales; f__Prevotellaceae; g__Prevotella_7; s__Prevotella_sp.	0.99899
12cc170495bc3909b4bf036b732e30e9	d__Bacteria; p__Firmicutes; c__Clostridia; o__Lachnospirales; f__Lachnospiraceae; g__Oribacterium; s__uncultured_organism	0.99089
12cc8dd6fd0a05e0e0bda810c46b3637	d__Bacteria; p__Bacteroidota; c__Bacteroidia; o__Bacteroidales; f__Porphyromonadaceae; g__Porphyromonas; s__Porphyromonas_pasteri	0.996542
12d42d970951975514474c0ab9624cdb	d__Bacteria; p__Firmicutes; c__Clostridia; o__Lachnospirales; f__Lachnospiraceae; g__Oribacterium	1
12d4d46b16ac58abc011308059d61396	d__Bacteria; p__Firmicutes; c__Clostridia; o__Lachnospirales; f__Lachnospiraceae; g__Oribacterium; s__uncultured_organism	0.997282
12d746c24096d64505d7ba7e7a72adbc	d__Bacteria; p__Bacteroidota; c__Bacteroidia; o__Flavobacteriales; f__Flavobacteriaceae; g__Capnocytophaga; s__Capnocytophaga_gingivalis	0.991197
12dc5b45f7a70ca928dbbae4ab0d02b0	d__Bacteria; p__Firmicutes; c__Clostridia; o__Clostridia_UCG-014; f__Clostridia_UCG-014; g__Clostridia_UCG-014; s__Clostridiales_bacterium	0.999999
12e3c6e2c8ae4330ecde47467f547361	d__Bacteria; p__Proteobacteria; c__Gammaproteobacteria; o__Enterobacterales; f__Pasteurellaceae; g__Haemophilus; s__Haemophilus_parainfluenzae	0.999939
12ebeaccd5fc1c33cd6a7926a68d7eff	d__Bacteria; p__Bacteroidota; c__Bacteroidia; o__Bacteroidales; f__Prevotellaceae; g__Prevotella; s__Prevotella_oulorum	0.997549
12f25a3de985da383fd93c89b131662c	d__Bacteria; p__Bacteroidota; c__Bacteroidia; o__Flavobacteriales; f__Flavobacteriaceae; g__Capnocytophaga; s__Capnocytophaga_granulosa	0.999538
12f76672e5dbfc696bcb7b42be40ffc6	d__Bacteria; p__Firmicutes; c__Clostridia; o__Peptococcales; f__Peptococcaceae; g__Peptococcus; s__uncultured_Peptococcus	0.98741
12f90614a4cfd8a98877c8359e5836b0	d__Bacteria; p__Campylobacterota; c__Campylobacteria; o__Campylobacterales; f__Campylobacteraceae; g__Campylobacter; s__Campylobacter_concisus	0.999398
1300d685745626a4311f225ae0f8e34c	d__Bacteria; p__Firmicutes; c__Negativicutes; o__Veillonellales-Selenomonadales; f__Selenomonadaceae; g__Selenomonas; s__Selenomonas_sp.	0.998958
1314a390a60d71a872b7b83ac81d4b27	d__Bacteria; p__Actinobacteriota; c__Actinobacteria; o__Actinomycetales; f__Actinomycetaceae; g__Actinomyces; s__Actinomyces_viscosus	0.930259
1314abaf7a58f57f9523247f56c02157	d__Bacteria; p__Firmicutes; c__Clostridia; o__Lachnospirales; f__Lachnospiraceae; g__Oribacterium; s__uncultured_organism	0.987782
13188121bd99126cdfcd3d638b290298	d__Bacteria; p__Actinobacteriota; c__Actinobacteria; o__Actinomycetales; f__Actinomycetaceae; g__Actinomyces	1
131bbf1f6af6663127d59802b25bc372	d__Bacteria; p__Firmicutes; c__Negativicutes; o__Veillonellales-Selenomonadales; f__Veillonellaceae; g__Veillonella	1
131c967c366e2aef17e34d31eb1810fa	d__Bacteria; p__Firmicutes; c__Bacilli; o__Lactobacillales; f__Streptococcaceae; g__Streptococcus; s__Streptococcus_infantis	0.813036
131db71a723d7fcad6a1c725e30357d1	d__Bacteria; p__Bacteroidota; c__Bacteroidia; o__Bacteroidales; f__Porphyromonadaceae; g__Porphyromonas; s__uncultured_bacterium	0.95065
131e7f64969e835e3140f5aa15919151	d__Bacteria; p__Firmicutes; c__Bacilli; o__Lactobacillales; f__Streptococcaceae; g__Streptococcus; s__Streptococcus_infantis	0.999939
131fa4147e49c329403b2353287f0e4c	d__Bacteria; p__Firmicutes; c__Negativicutes; o__Veillonellales-Selenomonadales; f__Selenomonadaceae; g__Selenomonas; s__Selenomonas_sp.	0.999403
1323c92cf4eef2c4d352c7600673656a	d__Bacteria; p__Firmicutes; c__Bacilli; o__Lactobacillales; f__Streptococcaceae; g__Streptococcus; s__Streptococcus_parasanguinis	0.992225
1324e0d5fe767205c53b2084ef5781d0	d__Bacteria; p__Fusobacteriota; c__Fusobacteriia; o__Fusobacteriales; f__Fusobacteriaceae; g__Fusobacterium; s__Fusobacterium_nucleatum	0.763917
132d58be3579568cc352857529b4ae5e	d__Bacteria; p__Firmicutes; c__Bacilli; o__Lactobacillales; f__Streptococcaceae; g__Streptococcus; s__Streptococcus_parasanguinis	0.739154
[truncated: 17,057 more rows]

## Sheet: Supp Table 5
Supplementary Table 5: Differential abundance results
Female only: Samplegroup
Species	L2FC	P-adj	More abundant in
Neisseria subflava	23.9418	5.9e-13	HPV pos
[truncated: 28 more rows]
