# Supplementary material for: Oral human papillomavirus infection aligns with a coordinated bacterial microbiome inferred virulence ecology
Source: Front Cell Infect Microbiol. 2026 Jun 5;16:1821266. doi: 10.3389/fcimb.2026.1821266 (PMC13279419; doi:10.3389/fcimb.2026.1821266)
Supplement: Supplementary file 23 [file Table8.xlsx]

## Sheet: README
Sheet Name	Description
Sample_Metadata	Sample-level metadata used in all host-linked analyses
Genus_RawCounts	Raw genus-level count matrix (long format)
Genus_DESeq2	Differential abundance statistics from DESeq2

## Sheet: Sample_Metadata
SampleID	Well	SampleName	Volume	Concentration	Samplegroup	Agetoday	Sex	Recruit_from	AUSborn	SEIFA_Q4	bminowcat_3cat	visitdentist_g	Smokestat	alcoholpweek_g	Illicitdrug_g	SexInGender	STIdoc	HPV_pos	HighRisk_HPV	Incidence	clearance	Persistence	alcohol_2cat	dentist_2cat	Tonsilremove	PrevCancer	ORAL_HPV_EVER	Lifekisspass_g	kiss_2cat	GOralS_2cat	ROralS_2cat	SexInt_2cat	Chlamydia	Gonorrhoea	Syphilis	HumanPapill	HerpesSimplex	HIVAIDS
2001.fastq	A01	2001	20	3	1	22	Female	2	Yes	3	2	2	Never smoker	1	0	3	2	1	1	0	0	1	1	2	Yes	No	1	7	2	2	1	2	Yes	No	No	No	No	No
2002.fastq	B01	2002	20	3	0	56	Male	2	Yes	3	2	4	Ex-smoker	3	0	2	1	0	0	0	0	0	1	2	Yes	No	0	1	1	1	1	1	No	No	No	No	No	No
2006.fastq	C05	2006	20	3	0	48	Female	2	Yes	3	3	4	Never smoker	2	0	2	1	0	0	0	0	0	1	2	No	No	0	1	1	1	1	1	No	No	No	No	No	No
2014.fastq	D05	2014	20	3	0	51	Female	2	No	4	2	1	Never smoker	4	0	2	1	0	0	0	0	0	2	1	No	No	0	1	1	1	1	1	No	No	No	No	No	No
2025.fastq	C01	2025	20	3	1	46	Male	2	No	3	2	4	Ex-smoker	3	0	2	1	1	0	0	1	0	1	2	No	No	1	7	2	1	1	2	No	No	No	No	No	No
2026.fastq	D01	2026	20	3	1	51	Male	2	Yes	4	1	2	Ex-smoker	4	0	2	1	1	0	0	1	0	2	2	Yes	No	1	4	1	1	1	1	No	No	No	No	No	No
2030.fastq	E05	2030	20	3	1	55	Male	2	Yes	1	2	2	Current smoker	2	0	2	1	1	0	1	0	0	1	2	No	No	1	5	2	2	2	2	No	No	No	No	No	No
2031.fastq	E01	2031	20	3	0	46	Male	2	No	4	2	1	Never smoker	3	0	2	2	0	0	0	0	0	1	1	No	No	0	6	2	2	2	2	Yes	No	No	No	No	No
2034.fastq	F01	2034	20	3	0	33	Female	2	Yes	4	1	1	Never smoker	3	0	2	2	0	0	0	0	0	1	1	No	No	0	7	2	2	2	2	No	No	No	Yes	No	No
2036.fastq	F05	2036	20	3	0	58	Male	2	No	4	2	2	Never smoker	4	0	2	1	0	0	0	0	0	2	2	Yes	No	0	6	2	2	2	2	No	No	No	No	No	No
2041.fastq	G01	2041	20	3	1	52	Female	2	No	3	1	1	Never smoker	3	0	2	1	1	1	0	1	0	1	1	No	Yes	1	4	1	1	1	2	No	No	No	No	No	No
2042.fastq	G05	2042	20	3	1	50	Female	2	Yes	3	1	2	Never smoker	2	0	2	1	1	0	1	0	0	1	2	No	No	1	1	1	1	1	2	No	No	No	No	No	No
2044.fastq	H01	2044	20	3	0	55	Male	2	Yes	3	3	1	Ex-smoker	5	1	2	1	0	0	0	0	0	2	1	Yes	Yes	0	4	1	2	2	2	No	No	No	No	No	No
2047.fastq	H05	2047	20	3	1	47	Male	2	Yes	3	1	1	Ex-smoker	5	0	0	1	1	0	1	0	0	2	1	No	No	1	1	1	na	na	na	No	No	No	No	No	No
2049.fastq	A02	2049	20	3	1	33	Female	2	Yes	3	2	2	Ex-smoker	3	1	3	2	1	1	0	1	0	1	2	No	No	1	7	2	2	2	2	Yes	Yes	No	Yes	No	No
2050.fastq	B02	2050	20	3	0	52	Female	2	Yes	4	3	1	Ex-smoker	2	0	2	1	0	0	0	0	0	1	1	No	No	0	1	1	1	1	1	No	No	No	No	No	No
2052.fastq	C02	2052	20	3	0	63	Male	2	Yes	3	2	1	Never smoker	2	0	2	1	0	0	0	0	0	1	1	Yes	Yes	0	7	2	1	1	2	No	No	No	No	No	No
2055.fastq	A06	2055	20	3	1	28	Female	2	Yes	4	2	2	Never smoker	2	0	2	2	1	0	1	0	1	1	2	No	No	1	6	2	2	1	2	Yes	No	No	No	No	No
2076.fastq	B06	2076	20	3	1	51	Male	2	Yes	3	2	1	Never smoker	3	0	2	2	1	0	1	0	0	1	1	Yes	No	1	7	2	2	2	2	No	No	No	No	Yes	No
2077.fastq	C06	2077	20	3	1	34	Female	2	No	4	1	1	Ex-smoker	2	0	2	2	1	0	1	0	0	1	1	Yes	No	1	7	2	2	2	2	No	No	No	Yes	No	No
2079.fastq	D06	2079	20	3	0	48	Female	2	Yes	4	1	1	Never smoker	4	0	2	2	0	0	0	0	0	2	1	No	No	0	5	2	2	2	2	No	No	No	Yes	No	No
2086.fastq	E06	2086	20	3	1	55	Female	2	No	3	1	1	Ex-smoker	2	0	2	1	1	1	1	0	0	1	1	Yes	No	1	6	2	1	1	2	No	No	No	No	No	No
2091.fastq	F06	2091	20	3	0	51	Male	2	No	1	2	1	Current smoker	4	0	2	1	0	0	0	0	0	2	1	No	No	0	5	2	2	2	2	No	No	No	No	No	No
2093.fastq	G06	2093	20	3	0	42	Female	2	Yes	4	2	1	Never smoker	2	0	2	1	0	0	0	0	0	1	1	No	No	0	1	1	1	1	1	No	No	No	No	No	No
2095.fastq	H06	2095	20	3	0	51	Female	2	Yes	4	1	1	Never smoker	4	0	2	1	0	0	0	0	0	2	1	Yes	No	0	5	2	2	2	2	No	No	No	No	No	No
2099.fastq	A07	2099	20	3	0	66	Male	2	No	4	1	1	Ex-smoker	2	0	2	1	0	0	0	0	0	1	1	Yes	Yes	0	4	1	2	1	2	No	No	No	No	No	No
2101.fastq	B07	2101	20	3	1	60	Male	2	Yes	1	3	4	Ex-smoker	2	0	2	1	1	0	1	0	0	1	2	Yes	No	1	5	2	1	2	2	No	No	No	No	No	No
2102.fastq	D02	2102	20	3	0	31	Female	2	Yes	4	3	4	Never smoker	3	0	2	1	0	0	0	0	0	1	2	No	No	0	1	1	1	1	1	No	No	No	No	No	No
2106.fastq	C07	2106	20	3	1	36	Male	2	Yes	3	3	1	Ex-smoker	5	0	2	1	1	1	1	0	0	2	1	No	No	1	5	2	2	2	2	No	No	No	No	No	No
2111.fastq	D07	2111	20	3	1	52	Female	2	Yes	1	1	2	Ex-smoker	3	0	2	1	1	0	1	0	0	1	2	No	No	1	4	1	na	1	2	No	No	No	No	No	No
2117.fastq	E07	2117	20	3	0	50	Female	2	No	1	1	2	Never smoker	4	0	2	1	0	0	0	0	0	2	2	No	No	0	5	2	1	1	2	No	No	No	No	No	No
2118.fastq	F07	2118	20	3	0	32	Female	2	Yes	1	3	2	Never smoker	4	1	3	1	0	0	0	0	0	2	2	No	No	0	1	1	1	1	1	No	No	No	No	No	No
2127.fastq	G07	2127	20	3	0	53	Female	2	Yes	3	3	2	Never smoker	2	0	2	1	0	0	0	0	0	1	2	Yes	No	0	1	1	1	1	2	No	No	No	No	No	No
2142.fastq	H07	2142	20	3	1	32	Female	2	Yes	1	2	2	Never smoker	1	0	2	1	1	0	1	0	0	1	2	No	No	1	1	1	1	1	1	No	No	No	No	No	No
2155.fastq	E02	2155	20	3	1	35	Female	2	Yes	4	2	1	Ex-smoker	3	0	2	1	1	1	0	1	0	1	1	No	No	1	1	1	1	1	1	No	No	No	No	No	No
2156.fastq	A08	2156	20	3	1	44	Female	2	No	3	1	2	Never smoker	2	0	2	1	1	0	1	0	0	1	2	No	No	1	1	1	na	na	2	No	No	No	No	No	No
2160.fastq	B08	2160	20	3	0	63	Male	2	Yes	4	2	1	Ex-smoker	5	0	2	1	0	0	0	0	0	2	1	No	Yes	0	7	2	2	2	2	No	No	No	No	No	No
4011.fastq	F02	4011	20	3	0	33	Female	8	Yes	3	3	1	Never smoker	3	1	3	1	0	0	0	0	0	1	1	No	No	0	6	2	1	1	1	No	No	No	No	No	No
4015.fastq	G02	4015	20	3	0	43	Male	8	Yes	4	2	1	Current smoker	4	1	1	1	0	0	0	0	0	2	1	Yes	No	0	1	1	na	na	na	No	No	No	No	No	No
4027.fastq	H02	4027	20	3	0	36	Male	8	Yes	3	2	1	Ex-smoker	3	1	3	2	0	0	0	0	0	1	1	No	No	0	7	2	2	2	2	Yes	No	No	No	No	No
4032.fastq	C08	4032	20	3	0	52	Male	8	No	4	3	2	Never smoker	5	0	1	2	0	0	0	0	0	2	2	Yes	No	0	7	2	2	2	2	Yes	No	No	No	No	No
4037.fastq	A03	4037	20	3	0	33	Female	8	Yes	4	2	1	Never smoker	2	0	2	2	0	0	0	0	0	1	1	Yes	No	0	5	2	2	2	2	No	No	No	No	Yes	No
4043.fastq	D08	4043	20	3	0	37	Male	8	Yes	3	1	1	Current smoker	2	0	1	1	0	0	0	0	0	1	1	No	No	0	7	2	2	2	2	No	No	No	No	No	No
4045.fastq	B03	4045	20	3	0	30	Female	8	Yes	4	2	4	Ex-smoker	2	0	3	1	0	0	0	0	0	1	2	No	No	0	6	2	2	2	2	No	No	No	No	No	No
4048.fastq	E08	4048	20	3	1	33	Male	8	Yes	3	2	1	Current smoker	4	0	2	1	1	1	0	0	1	2	1	No	No	1	7	2	na	na	na	No	No	No	No	No	No
4059.fastq	F08	4059	20	3	1	43	Female	4	Yes	1	1	1	Never smoker	2	0	2	2	1	0	1	0	0	1	1	No	No	1	5	2	2	2	2	Yes	No	No	No	No	No
4068.fastq	G08	4068	20	3	0	33	Male	4	Yes	4	1	4	Ex-smoker	4	0	2	1	0	0	0	0	0	2	2	No	No	0	4	1	1	1	1	No	No	No	No	No	No
4074.fastq	H08	4074	20	3	1	53	Male	4	Yes	4	3	1	Ex-smoker	4	1	2	1	1	0	1	0	0	2	1	No	No	1	7	2	2	2	2	No	No	No	No	No	No
4077.fastq	A09	4077	20	3	1	58	Male	4	Yes	4	1	2	Never smoker	4	0	2	2	1	0	1	0	0	2	2	Yes	No	1	6	2	1	1	2	No	Yes	No	No	No	No
4079.fastq	B09	4079	20	3	1	54	Male	4	No	4	2	1	Ex-smoker	4	0	2	1	1	0	1	0	0	2	1	Yes	No	1	7	2	1	1	1	No	No	No	No	No	No
4081.fastq	C03	4081	20	3	1	52	Female	4	Yes	4	3	2	Never smoker	5	0	2	2	1	1	0	0	1	2	2	Yes	No	1	5	2	1	1	2	No	No	No	No	Yes	No
4082.fastq	D03	4082	20	3	0	56	Male	4	No	4	1	1	Never smoker	2	0	2	1	0	0	0	0	0	1	1	No	No	0	4	1	1	1	1	No	No	No	No	No	No
4086.fastq	C09	4086	20	3	1	45	Male	4	Yes	4	3	1	Never smoker	3	0	2	1	1	1	1	0	0	1	1	No	No	1	5	2	1	2	2	No	No	No	No	No	No
4088.fastq	D09	4088	20	3	1	27	Male	4	Yes	3	1	2	Ex-smoker	3	0	2	1	1	1	1	0	1	1	2	No	No	1	7	2	2	2	2	No	No	No	No	No	No
4095.fastq	E09	4095	20	3	1	49	Male	4	Yes	4	2	1	Ex-smoker	1	0	2	2	1	1	1	0	1	1	1	No	No	1	7	2	2	2	2	No	No	No	Yes	No	No
4100.fastq	F09	4100	20	3	0	53	Male	4	Yes	4	3	1	Never smoker	3	0	2	1	0	0	0	0	0	1	1	No	No	0	5	2	2	2	2	No	No	No	No	No	No
4101.fastq	G09	4101	20	3	0	35	Female	4	Yes	3	2	4	Never smoker	4	0	3	2	0	0	0	0	0	2	2	Yes	No	0	5	2	2	2	1	No	No	No	Yes	No	No
4104.fastq	H09	4104	20	3	0	43	Male	4	Yes	3	3	2	Never smoker	4	0	0	1	0	0	0	0	0	2	2	No	No	0	7	2	2	2	2	No	No	No	No	No	No
4106.fastq	A10	4106	20	3	1	57	Male	4	Yes	4	1	1	Never smoker	1	0	2	2	1	1	1	0	0	1	1	No	No	1	5	2	2	1	2	No	No	No	No	Yes	No
4107.fastq	E03	4107	20	3	0	41	Female	4	No	1	1	1	Ex-smoker	3	0	2	1	0	0	0	0	0	1	1	No	No	0	5	2	2	1	2	No	No	No	No	No	No
4111.fastq	F03	4111	20	3	0	63	Female	4	Yes	4	3	1	Never smoker	1	0	2	2	0	0	0	0	0	1	1	Yes	Yes	0	4	1	1	1	2	No	No	No	No	No	No
4118.fastq	B10	4118	20	3	0	51	Female	4	Yes	3	2	1	Never smoker	2	0	2	1	0	0	0	0	0	1	1	No	No	0	1	1	na	na	1	No	No	No	No	No	No
4123.fastq	C10	4123	20	3	1	45	Female	4	Yes	4	3	1	Never smoker	2	0	2	2	1	1	1	0	0	1	1	No	Yes	1	5	2	1	1	2	No	No	No	No	Yes	No
4128.fastq	D10	4128	20	3	0	53	Male	4	Yes	4	0	2	Never smoker	4	0	2	1	0	0	0	0	0	2	2	Yes	No	0	4	1	1	1	2	No	No	No	No	No	No
4130.fastq	E10	4130	20	3	0	32	Male	4	No	4	1	2	Never smoker	3	0	2	1	0	0	0	0	0	1	2	Yes	No	0	4	1	1	1	1	No	No	No	No	No	No
4139.fastq	F10	4139	20	3	0	24	Female	6	Yes	3	1	1	Never smoker	2	0	2	1	0	0	0	0	0	1	1	No	No	0	5	2	2	1	2	No	No	No	No	No	No
4142.fastq	G10	4142	20	3	1	25	Female	6	Yes	4	1	2	Never smoker	4	0	3	2	1	0	1	0	0	2	2		No	1	4	1	1	1	1	No	No	No	No	No	No
4143.fastq	G03	4143	20	3	0	25	Male	6	No	4	1	4	Never smoker	3	0	2	1	0	0	0	0	0	1	2	No	No	0	4	1	1	1	1	No	No	No	No	No	No
4146.fastq	H03	4146	20	3	0	29	Female	6	Yes	3	1	4	Ex-smoker	4	2	2	1	0	0	0	0	0	2	2	No	No	0	6	2	2	2	2	No	No	No	No	No	No
4147.fastq	H10	4147	20	3	1	29	Male	6	Yes	2	2	1	Ex-smoker	4	1	2	1	1	0	1	1	1	2	1	No	No	1	7	2	2	2	2	No	No	No	No	No	No
4155.fastq	A11	4155	20	3	0	29	Female	6	No	3	1	1	Never smoker	3	0	2	2	0	0	0	0	0	1	1	No	No	0	1	1	1	1	1	No	No	No	Yes	No	No
4156.fastq	B11	4156	20	3	1	25	Female	6	No	4	1	1	Never smoker	3	1	2	1	1	0	1	0	0	1	1	No	No	1	4	1	1	1	1	No	No	No	No	No	No
4158.fastq	A04	4158	20	3	0	31	Female	6	No	4	1	2	Ex-smoker	4	1	2	2	0	0	0	0	0	2	2	No	No	0	5	2	1	1	2	No	No	No	Yes	No	No
4159.fastq	B04	4159	20	3	0	24	Female	6	No	4	1	1	Never smoker	4	1	3	1	0	0	0	0	0	2	1	No	No	0	6	2	2	2	2	No	No	No	No	No	No
4167.fastq	C04	4167	20	3	0	21	Female	6	Yes	4	1	1	Never smoker	2	0	2	1	0	0	0	0	0	1	1	No	No	0	1	1	1	1	1	No	No	No	No	No	No
4182.fastq	D04	4182	20	3	1	42	Male	6	Yes	3	3	1	Ex-smoker	1	0	3	2	1	1	0	0	1	1	1	Yes	No	1	7	2	2	2	2	No	No	No	No	No	No
4184.fastq	C11	4184	20	3	1	26	Male	6	Yes	4	1	1	Ex-smoker	4	0	1	2	1	0	1	0	0	2	1	No	No	1	6	2	2	2	2	No	Yes	Yes	No	No	No
4191.fastq	D11	4191	20	3	0	45	Female	4	Yes	4	2	1	Ex-smoker	3	0	2	1	0	0	0	0	0	1	1	No	No	0	5	2	1	1	1	No	No	No	No	No	No
4198.fastq	E11	4198	20	3	1	31	Female	4	Yes	0	0	1	Never smoker	2	0	2	1	1	1	1	0	1	1	1	No	No	1	4	1	1	1	1	No	No	No	No	No	No
4204.fastq	F11	4204	20	3	1	20	Male	4	Yes	4	1	1	Current smoker	5	1	2	1	1	0	1	0	0	2	1	No	No	1	6	2	2	2	2	No	No	No	No	No	No
4207.fastq	G11	4207	20	3	1	31	Male	4	Yes	4	1	4	Ex-smoker	2	0	3	1	1	1	1	0	0	1	2		No	1	6	2	2	2	2	No	No	No	No	No	No
4213.fastq	H11	4213	20	3	1	24	Female	4	No	4	2	1	Ex-smoker	5	2	3	1	1	1	1	0	0	2	1	No	No	1	6	2	2	2	2	No	No	No	No	No	No
4231.fastq	A12	4231	20	3	1	66	Male	4	Yes	4	1	1	Never smoker	1	0	2	1	1	1	1	0	0	1	1	No	No	1	1	1	1	1	1	No	No	No	No	No	No
4235.fastq	B12	4235	20	3	1	29	Male	4	Yes	3	2	2	Never smoker	2	0	2	1	1	0	1	0	0	1	2	No	No	1	4	1	1	1	1	No	No	No	No	No	No
4243.fastq	C12	4243	20	3	1	57	Male	4	Yes	4	2	1	Never smoker	4	0	2	1	1	0	1	0	0	2	1	Yes	Yes	1	7	2	2	2	2	No	No	No	No	No	No
4266.fastq	E04	4266	20	3	0	55	Female	4	Yes	1	3	0	Never smoker	2	0	0	1	0	0	0	0	0	1				0	1	1	na	na	na	No	No	No	No	No	No
4269.fastq	D12	4269	20	3	0	35	Female	4	Yes	3	3	2	Never smoker	4	0	2	2	0	0	0	0	0	2	2	Yes	No	0	7	2	1	1	2	No	No	No	No	Yes	No
4271.fastq	E12	4271	20	3	0	48	Female	4	Yes	4	1	1	Never smoker	1	0	2	1	0	0	0	0	0	1	1	No	Yes	0	4	1	2	2	1	No	No	No	No	No	No
4273.fastq	F12	4273	20	3	0	53	Male	4	Yes	4	1	1	Ex-smoker	5	0	2	1	0	0	0	0	0	2	1	No	No	0	7	2	1	1	2	No	No	No	No	No	No
4275.fastq	G12	4275	20	3	0	22	Female	6	Yes	3	1	1	Never smoker	4	1	2	1	0	0	0	0	0	2	1	No	No	0	7	2	2	2	2	No	No	No	No	No	No
4278.fastq	H12	4278	20	3	0	24	Male	6	No	4	1	4	Never smoker	2	0	2	1	0	0	0	0	0	1	2	No	No	0	1	1	1	1	1	No	No	No	No	No	No
4282.fastq	A01	4282	20	3	1	33	Female	6	No	4	1	2	Never smoker	2	0	2	1	1	1	1	0	0	1	2	No	No	1	5	2	1	1	1	No	No	No	No	No	No
4296.fastq	B01	4296	20	3	1	29	Female	6	No	4	1	2	Never smoker	1	0	2	1	1	0	1	0	0	1	2	No	No	1	1	1	1	1	na	No	No	No	No	No	No
4301.fastq	C01	4301	20	3	0	36	Male	4	No	4	1	1	Ex-smoker	3	0	2	1	0	0	0	0	0	1	1	No	No	0	5	2	1	1	2	No	No	No	No	No	No
4313.fastq	D01	4313	20	3	0	29	Male	4	Yes	4	1	1	Never smoker	4	0	2	1	0	0	0	0	0	2	1	No	No	0	7	2	2	2	2	No	No	No	No	No	No
4320.fastq	E01	4320	20	3	0	35	Female	6	Yes	4	1	2	Never smoker	2	0	2	1	0	0	0	0	0	1	2	No	No	0	1	1	1	1	1	No	No	No	No	No	No
4322.fastq	F01	4322	20	3	1	52	Female	6	Yes	3	3	2	Ex-smoker	2	0	2	1	1	1	1	0	1	1	2	No	No	1	5	2	2	2	2	No	No	No	No	No	No
4337.fastq	F04	4337	20	3	1	26	Male	6	Yes	3	1	2	Current smoker	5	1	2	2	1	1	0	1	0	2	2	No	No	1	7	2	2	2	2	Yes	No	No	Yes	No	No
4338.fastq	G04	4338	20	3	1	21	Female	6	Yes	3	1	4		2	1	2	1	1	0	0	1	0	1	2	No	No	1	1	1	1	1	1	No	No	No	No	No	No
4340.fastq	G01	4340	20	3	0	24	Female	6	No	3	1	1	Never smoker	1	0	2	1	0	0	0	0	0	1	1	No	No	0	1	1	1	1	1	No	No	No	No	No	No
4343.fastq	H01	4343	20	3	1	33	Female	6	No	3	1	2	Never smoker	4	0	3	2	1	0	0	0	1	2	2	No	No	1	4	1	2	2	2	No	No	No	Yes	No	No
4344.fastq	A02	4344	20	3	0	32	Male	6	Yes	3	1	1	Never smoker	2	0	2	1	0	0	0	0	0	1	1	No	No	0	5	2	2	2	2	No	No	No	No	No	No
4346.fastq	B02	4346	20	3	1	22	Female	6	Yes	4	1	1	Never smoker	2	0	2	1	1	0	1	0	0	1	1	Yes	No	1	5	2	1	1	2	No	No	No	No	No	No
4358.fastq	C02	4358	20	3	1	23	Male	4	Yes	4	1	1	Current smoker	4	2	2	1	1	0	0	0	1	2	1	No	No	1	7	2	2	2	2	No	No	No	No	No	No
4360.fastq	D02	4360	20	3	1	32	Male	8	Yes	3	2	2	Never smoker	4	1	2	1	1	1	1	0	1	2	2	Yes	No	1	4	1	1	1	1	No	No	No	No	No	No
4363.fastq	E02	4363	20	3	0	36	Male	4	Yes	4	1	2	Ex-smoker	2	1	2	2	0	0	0	0	0	1	2	No	No	0	7	2	2	2	2	Yes	No	No	No	No	No
4368.fastq	F02	4368	20	3	0	30	Male	4	Yes	3	2	1	Never smoker	3	0	1	1	0	0	0	0	0	1	1	Yes	Yes	0	6	2	2	2	1	No	No	No	No	No	No
4393.fastq	G02	4393	20	3	0	47	Female	4	Yes	4	1	1	Never smoker	2	0	2	1	0	0	0	0	0	1	1	No	Yes	0	5	2	2	2	2	No	No	No	No	No	No
4394.fastq	H02	4394	20	3	0	22	Female	4	Yes	3	1	1	Never smoker	4	0	2	1	0	0	0	0	0	2	1	Yes	No	0	5	2	1	1	1	No	No	No	No	No	No
4398.fastq	A03	4398	20	3	1	53	Female	4	Yes	3	3	1	Ex-smoker	2	0	2	2	1	1	0	0	1	1	1	No	No	1	6	2	2	1	2	No	No	No	Yes	No	No
4404.fastq	B03	4404	20	3	0	31	Female	4	Yes	4	1	1	Ex-smoker	3	1	2	2	0	0	0	0	0	1	1	No	No	0	7	2	2	2	2	No	No	No	Yes	No	No
4405.fastq	C03	4405	20	3	1	21	Female	6	Yes	3	1	1	Never smoker	2	0	2	1	1	1	1	0	0	1	1	No	No	1	1	1	1	1	1	No	No	No	No	No	No
4413.fastq	D03	4413	20	3	1	18	Female	6	Yes	3	1	1	Never smoker	3	0	2	1	1	0	1	0	0	1	1	No	No	1	1	1	1	1	1	No	No	No	No	No	No
4420.fastq	E03	4420	20	3	1	35	Female	4	Yes	4	1	1	Never smoker	4	0	2	1	1	0	1	0	0	2	1	No	No	1	4	1	1	1	1	No	No	No	No	No	No
4455.fastq	F03	4455	20	3	1	39	Male	4	No	4	2	2	Never smoker	4	0	2	2	1	0	0	0	1	2	2	Yes	No	1	5	2	1	1	2	No	No	No	No	Yes	No
4461.fastq	G03	4461	20	3	0	52	Male	4	Yes	4	3	1	Never smoker	4	0	2	1	0	0	0	0	0	2	1	Yes	No	0	6	2	2	2	2	No	No	No	No	No	No
4469.fastq	H03	4469	20	3	1	24	Female	4	Yes	4	1	1	Never smoker	4	0	2	2	1	1	1	0	1	2	1	No	No	1	7	2	2	2	2	No	Yes	No	Yes	Yes	No
4470.fastq	A04	4470	20	3	0	23	Female	4	No	4	0	1	Current smoker	3	1	2	2	0	0	0	0	0	1	1	No	No	0	7	2	2	2	2	No	No	No	No	No	No
4476.fastq	B04	4476	20	3	0	33	Female	4	Yes	3	2	2	Never smoker	3	0	2	1	0	0	0	0	0	1	2	No	No	0	7	2	2	2	2	No	No	No	No	No	No
4482.fastq	C04	4482	20	3	1	25	Male	6	Yes	4	1	1	Never smoker	4	1	2	1	1	0	1	0	0	2	1	Yes	No	1	6	2	2	2	2	No	No	No	No	No	No
4485.fastq	H04	4485	20	3	1	47	Female	6	No	4	1	2	Current smoker	5	0	3	1	1	0	0	0	1	2	2	No	No	1	6	2	na	na	na	No	No	No	No	No	No
4493.fastq	D04	4493	20	3	0	31	Female	6	Yes	0	3	4	Ex-smoker	3	0	2	1	0	0	0	0	0	1	2	No	No	0	6	2	2	2	2	No	No	No	No	No	No
4519.fastq	E04	4519	20	3	1	66	Female	4	No	4	1	1	Ex-smoker	5	0	2	2	1	0	1	0	0	2	1	Yes	No	1	5	2	1	1	2	Yes	No	No	No	No	No
4539.fastq	B05	4539	20	3	1	22	Female	4	Yes	4	2	2	Never smoker	2	0	2	1	1	0	1	1	0	1	2	No	No	1	5	2	1	2	2	No	No	No	No	No	No
4544.fastq	F04	4544	20	3	1	36	Male	8	Yes	2	1	1	Ex-smoker	4	2	3	2	1	0	1	0	0	2	1	No	No	1	7	2	2	2	2	Yes	Yes	No	Yes	No	No
4545.fastq	G04	4545	20	3	1	40	Male	8	Yes	3	2	1	Never smoker	3	1	2	2	1	0	1	0	0	1	1	No	No	1	6	2	2	2	2	Yes	No	No	No	No	No
6006.fastq	H04	6006	20	3	1	24	Male	6	Yes	4	1	4	Never smoker	5	2	2	1	1	1	1	0	1	2	2	No	No	1	5	2	1	1	2	No	No	No	No	No	No
6010.fastq	A05	6010	20	3	1	29	Male	6	No	4	1	2	Ex-smoker	4	0	2	1	1	1	0	1	0	2	2	No	No	1	6	2	2	2	2	No	No	No	No	No	No

## Sheet: Genus_RawCounts
#OTU ID	2001.fastq	2025.fastq	2026.fastq	2030.fastq	2041.fastq	2042.fastq	2047.fastq	2049.fastq	2055.fastq	2076.fastq	2077.fastq	2086.fastq	2101.fastq	2106.fastq	2111.fastq	2142.fastq	2155.fastq	2156.fastq	4048.fastq	4059.fastq	4074.fastq	4077.fastq	4079.fastq	4081.fastq	4086.fastq	4088.fastq	4095.fastq	4106.fastq	4123.fastq	4142.fastq	4147.fastq	4156.fastq	4182.fastq	4184.fastq	4198.fastq	4204.fastq	4207.fastq	4213.fastq	4231.fastq	4235.fastq	4243.fastq	4282.fastq	4296.fastq	4322.fastq	4337.fastq	4338.fastq	4343.fastq	4346.fastq	4358.fastq
d__Bacteria;p__Firmicutes;c__Bacilli;o__Lactobacillales;f__Streptococcaceae;g__Streptococcus;s__Streptococcus_parasanguinis	2570	1410	1367	1216	129	1589	108	1094	234	919	453	1135	1313	792	3252	128	140	464	1627	994	487	463	324	161	396	870	1640	338	1494	1667	1018	497	1361	480	273	431	127	26	2079	1214	817	0	193	683	428	5640	1327	39	573
d__Bacteria;p__Bacteroidota;c__Bacteroidia;o__Bacteroidales;f__Porphyromonadaceae;g__Porphyromonas;s__Porphyromonas_pasteri	0	215	216	20	46	793	39	241	371	145	0	2	697	171	452	877	1189	364	74	69	85	110	837	781	198	66	83	703	7	41	540	572	103	20	359	0	347	243	90	199	184	0	111	155	247	153	1	0	66
d__Bacteria;p__Bacteroidota;c__Bacteroidia;o__Flavobacteriales;f__Flavobacteriaceae;g__Capnocytophaga;s__Capnocytophaga_gingivalis	1	10	338	5	1	143	24	4	299	18	18	15	53	0	25	31	93	79	18	41	0	138	59	62	47	7	43	667	11	26	65	104	17	13	97	0	37	12	19	156	130	0	91	22	85	0	22	0	19
d__Bacteria;p__Bacteroidota;c__Bacteroidia;o__Bacteroidales;f__Tannerellaceae;g__Tannerella;s__Tannerella_forsythia	0	4	0	9	0	16	114	0	0	16	2	0	0	7	0	0	4	1	3	3	2	0	1	0	10	0	1	1	23	0	3	5	0	0	15	0	1	1	7	0	5	0	0	53	1	0	0	0	0
d__Bacteria;p__Proteobacteria;c__Gammaproteobacteria;o__Burkholderiales;f__Neisseriaceae;g__Kingella;s__uncultured_bacterium	6	6	4	23	3	9	6	2	5	54	5	56	2	0	22	1	2	0	18	9	3	11	0	9	11	0	8	0	0	93	4	0	8	4	68	0	1	10	10	24	2	0	4	57	0	2	5	0	25
d__Bacteria;p__Bacteroidota;c__Bacteroidia;o__Bacteroidales;f__Prevotellaceae;g__Prevotella;s__Prevotella_intermedia	0	0	0	26	0	0	411	0	0	0	0	0	0	157	0	0	0	0	11	0	0	0	0	0	0	0	41	75	0	0	0	10	0	119	921	0	2	7	25	99	0	0	0	916	0	0	17	0	43
d__Bacteria;p__Firmicutes;c__Clostridia;o__Lachnospirales;f__Lachnospiraceae;g__Oribacterium;s__uncultured_organism	602	120	476	620	13	100	68	169	980	870	181	158	573	430	154	220	947	716	205	414	186	152	1094	147	1180	424	588	431	712	1115	342	627	202	630	287	130	88	12	841	475	367	0	354	306	119	151	593	8	465
d__Bacteria;p__Firmicutes;c__Bacilli;o__Lactobacillales;f__Streptococcaceae;g__Streptococcus;s__Streptococcus_infantis	116	1913	603	317	426	3072	1141	1356	1346	1093	3298	461	1762	1543	720	1991	1244	910	463	1283	591	833	624	4384	611	469	1495	1412	695	2880	2609	1708	289	741	1496	1670	628	1075	632	2609	2720	0	1145	2591	2050	953	1136	69	448
d__Bacteria;p__Firmicutes;c__Negativicutes;o__Veillonellales-Selenomonadales;f__Selenomonadaceae;g__Selenomonas;__	7	0	0	8	0	25	57	0	0	26	0	20	0	16	0	0	0	0	0	14	0	7	0	12	15	0	8	7	0	0	8	0	53	0	2	0	0	0	13	9	0	0	6	14	0	0	0	0	17
d__Bacteria;p__Bacteroidota;c__Bacteroidia;o__Bacteroidales;f__Prevotellaceae;g__Prevotella_7;s__Prevotella_melaninogenica	174	111	249	383	95	1817	129	272	263	724	2008	13	539	511	4329	3606	507	217	658	1026	690	2876	1071	208	1344	1069	685	1835	938	2462	1304	379	560	148	1013	417	203	71	683	560	289	0	297	520	32	1350	286	13	828
d__Bacteria;p__Bacteroidota;c__Bacteroidia;o__Sphingobacteriales;f__Lentimicrobiaceae;g__Lentimicrobium;s__unidentified	0	0	0	0	0	0	6	0	0	0	0	0	0	35	0	0	6	0	4	6	0	0	0	0	0	0	5	0	0	0	0	0	0	0	10	0	0	0	0	0	0	0	0	97	0	0	0	0	0
d__Bacteria;p__Bacteroidota;c__Bacteroidia;o__Bacteroidales;f__Prevotellaceae;g__Alloprevotella;s__Alloprevotella_rava	7	11	0	17	0	39	42	193	10	8	0	0	0	68	0	0	0	0	18	166	57	8	10	0	48	6	12	44	53	0	91	60	132	0	69	5	0	0	132	0	0	0	0	98	0	0	0	0	121
d__Bacteria;p__Firmicutes;c__Negativicutes;o__Veillonellales-Selenomonadales;f__Veillonellaceae;g__Dialister;s__Dialister_invisus	6	4	0	11	4	36	138	2	0	126	2	12	12	19	3	7	22	67	8	36	11	8	8	70	51	0	0	0	42	2	1	2	55	19	196	0	1	0	95	45	3	0	1	34	18	10	0	0	5
d__Bacteria;p__Firmicutes;c__Clostridia;o__Lachnospirales;f__Lachnospiraceae;g__Stomatobaculum;__	0	0	47	18	0	140	0	3	0	36	0	6	5	18	0	32	31	45	10	34	11	12	13	71	36	0	43	22	34	20	33	51	117	14	159	38	6	0	31	11	92	0	0	2	8	27	0	0	48
d__Bacteria;p__Proteobacteria;c__Gammaproteobacteria;o__Enterobacterales;f__Pasteurellaceae;g__Haemophilus;s__Haemophilus_parainfluenzae	59	1926	460	296	42	1212	328	1168	449	2319	2065	251	901	542	2173	849	2225	785	1289	1051	418	434	1644	935	661	982	2689	993	908	2274	2557	2073	457	204	2417	28	214	537	759	2169	835	2	581	135	950	567	65	3928	322
d__Bacteria;p__Firmicutes;c__Bacilli;o__Lactobacillales;f__Streptococcaceae;g__Streptococcus;s__Streptococcus_anginosus	9	1	2	11	0	18	79	2	0	47	0	26	24	33	0	0	0	4	0	13	10	0	3	0	28	0	5	2	3	4	0	2	1	13	21	0	1	1	13	9	0	0	5	62	0	0	0	0	5
d__Bacteria;p__Firmicutes;c__Clostridia;o__Clostridia_UCG-014;f__Clostridia_UCG-014;g__Clostridia_UCG-014;s__Clostridiales_bacterium	3	0	66	15	2	14	25	8	28	17	34	0	120	38	0	24	69	37	3	178	11	133	139	37	221	0	0	222	11	64	123	144	152	34	41	1	52	2	184	82	89	0	8	55	64	0	8	5	68
d__Bacteria;p__Firmicutes;c__Clostridia;o__Lachnospirales;f__Lachnospiraceae;g__Butyrivibrio;s__unidentified	20	5	300	138	0	0	0	6	188	73	55	0	0	1	0	0	130	5	47	20	8	86	42	13	77	0	142	5	209	1	0	9	200	5	19	0	1	0	288	0	0	0	46	14	0	4	0	2	63
d__Bacteria;p__Firmicutes;c__Negativicutes;o__Veillonellales-Selenomonadales;f__Veillonellaceae;g__Veillonella;s__Veillonella_dispar	2576	111	920	4166	216	2021	73	1059	678	1236	984	743	755	514	1150	519	164	798	4159	2665	1171	2687	380	243	938	2583	1771	889	2946	4201	1048	116	1984	170	134	169	67	57	1900	330	736	0	933	2063	504	2838	2848	10	2366
d__Bacteria;p__Bacteroidota;c__Bacteroidia;o__Bacteroidales;f__Prevotellaceae;g__Prevotella;s__Prevotella_salivae	136	0	117	201	11	76	30	163	22	135	125	0	34	15	0	59	27	16	445	178	106	207	347	51	80	373	169	70	95	65	29	8	138	0	23	28	5	0	249	13	145	0	61	292	0	188	416	0	276
d__Bacteria;p__Actinobacteriota;c__Actinobacteria;o__Actinomycetales;f__Actinomycetaceae;g__Actinomyces;s__Schaalia_odontolytica	101	4	189	283	6	159	0	312	448	140	94	2	79	59	82	97	49	60	125	97	17	277	49	154	84	83	200	46	177	79	51	68	45	91	101	56	6	0	119	58	49	0	84	347	11	213	297	68	282
d__Bacteria;p__Bacteroidota;c__Bacteroidia;o__Bacteroidales;f__Prevotellaceae;g__Prevotella_7;__	123	22	423	165	0	614	68	714	156	137	167	0	0	135	0	0	0	0	323	97	54	0	0	16	233	117	71	96	0	0	4	33	25	0	0	26	7	0	200	0	0	0	0	159	0	0	14	0	129
d__Bacteria;p__Campylobacterota;c__Campylobacteria;o__Campylobacterales;f__Campylobacteraceae;g__Campylobacter;s__Campylobacter_gracilis	13	0	0	39	2	75	98	3	9	50	4	17	51	25	2	0	11	18	9	9	13	38	3	30	37	2	74	3	37	12	4	12	31	4	72	0	2	0	15	26	3	0	11	19	10	1	19	0	20
d__Bacteria;p__Firmicutes;c__Negativicutes;o__Veillonellales-Selenomonadales;f__Selenomonadaceae;g__Selenomonas;s__Selenomonas_artemidis	0	0	0	0	0	0	2	0	4	25	0	0	9	0	5	0	2	0	0	8	10	13	1	0	2	0	16	0	19	0	1	0	0	0	27	0	0	0	0	0	2	0	42	10	0	0	19	0	0
d__Bacteria;p__Firmicutes;c__Negativicutes;o__Veillonellales-Selenomonadales;f__Selenomonadaceae;g__Selenomonas;s__Selenomonas_sp.	554	5	518	353	0	20	19	124	114	307	160	12	17	24	15	54	21	78	630	145	34	260	465	16	150	114	237	52	119	7	41	27	783	6	31	0	0	0	902	8	83	0	84	1036	0	11	59	0	301
d__Bacteria;p__Bacteroidota;c__Bacteroidia;o__Bacteroidales;f__Prevotellaceae;g__Prevotella;s__Prevotella_loescheii	5	0	0	17	0	0	6	0	7	48	0	0	166	27	0	0	0	6	0	18	6	32	0	5	0	0	19	0	29	12	0	0	29	5	59	0	6	19	22	6	4	0	47	159	17	0	39	0	0
d__Bacteria;p__Firmicutes;c__Negativicutes;o__Veillonellales-Selenomonadales;f__Selenomonadaceae;g__Selenomonas;s__Selenomonas_sputigena	0	0	3	49	0	83	90	19	0	22	11	12	3	20	3	0	16	7	25	49	16	13	66	21	76	1	42	11	35	0	0	10	502	33	49	0	5	0	266	9	4	0	11	190	1	0	0	0	56
d__Bacteria;p__Firmicutes;c__Clostridia;o__Peptostreptococcales-Tissierellales;f__Anaerovoracaceae;g__Mogibacterium;s__Mogibacterium_diversum	20	0	25	46	2	45	0	10	12	15	18	3	32	5	0	19	10	0	6	75	9	72	0	11	14	2	15	10	13	10	3	0	17	0	17	1	0	0	48	2	7	0	7	19	2	5	7	0	44
d__Bacteria;p__Bacteroidota;c__Bacteroidia;o__Flavobacteriales;f__Flavobacteriaceae;g__Capnocytophaga;s__Capnocytophaga_ochracea	0	0	0	30	0	75	17	0	0	12	5	7	93	15	8	1	0	3	0	0	0	5	0	0	7	0	18	0	5	3	0	21	2	0	14	0	0	0	0	39	0	0	0	1	13	0	1	0	0
d__Bacteria;p__Bacteroidota;c__Bacteroidia;o__Bacteroidales;f__Prevotellaceae;g__Alloprevotella;s__uncultured_Bacteroidetes	47	35	207	5	6	282	20	990	1083	56	610	0	66	0	389	617	300	115	136	336	73	656	298	207	368	42	323	336	269	253	71	225	264	27	171	240	313	169	256	59	50	0	151	139	73	377	300	46	426
d__Bacteria;p__Campylobacterota;c__Campylobacteria;o__Campylobacterales;f__Campylobacteraceae;g__Campylobacter;s__Campylobacter_concisus	402	79	631	294	2	588	66	462	249	550	302	99	254	224	195	142	468	389	284	466	173	693	1438	57	681	1123	1127	815	518	325	186	286	923	132	281	0	29	9	591	406	211	0	238	111	87	517	207	14	430
d__Bacteria;p__Bacteroidota;c__Bacteroidia;o__Bacteroidales;f__Prevotellaceae;g__Prevotella;__	0	0	0	0	0	71	22	0	9	28	5	0	0	40	0	0	0	7	0	18	0	0	0	32	34	0	8	8	10	0	8	0	8	0	73	0	0	0	0	15	0	0	17	62	0	0	0	0	12
d__Bacteria;p__Actinobacteriota;c__Actinobacteria;o__Micrococcales;f__Micrococcaceae;g__Rothia;__	502	358	481	346	39	374	67	604	86	194	8	105	1835	825	235	246	379	167	25	271	80	291	298	515	707	863	701	194	105	622	31	1495	169	142	355	11	8	41	678	300	110	0	440	412	283	1058	484	67	219
d__Bacteria;p__Campylobacterota;c__Campylobacteria;o__Campylobacterales;f__Campylobacteraceae;g__Campylobacter;s__unidentified	1	1	0	0	0	0	356	2	141	0	100	0	0	0	0	0	0	21	0	406	126	0	5	0	294	24	0	30	390	0	29	7	33	98	24	0	0	12	1	0	0	0	103	11	0	0	0	0	41
d__Bacteria;p__Fusobacteriota;c__Fusobacteriia;o__Fusobacteriales;f__Fusobacteriaceae;g__Fusobacterium;s__Fusobacterium_nucleatum	0	0	0	37	0	81	133	2	14	158	15	22	65	177	10	1	14	9	13	28	37	33	1	51	50	4	62	3	30	13	0	0	90	43	114	0	0	0	15	30	5	0	17	126	35	0	3	55	7
d__Bacteria;p__Firmicutes;c__Clostridia;o__Lachnospirales;f__Lachnospiraceae;g__Catonella;__	7	0	19	8	0	32	37	36	41	54	13	0	35	49	13	55	17	49	0	37	63	12	11	7	38	10	24	26	22	74	11	111	64	25	113	2	9	0	75	41	17	0	58	22	13	21	8	0	0
d__Bacteria;p__Bacteroidota;c__Bacteroidia;o__Bacteroidales;f__Paludibacteraceae;g__F0058;s__uncultured_bacterium	3	1	0	6	3	0	0	0	0	58	2	7	0	17	0	0	13	0	0	7	6	10	0	9	14	0	0	0	15	0	12	22	31	8	12	0	0	0	7	8	7	0	10	6	3	0	3	0	0
d__Bacteria;p__Bacteroidota;c__Bacteroidia;o__Bacteroidales;f__Prevotellaceae;g__Alloprevotella;s__Alloprevotella_tannerae	9	3	1	40	3	318	248	44	13	17	0	0	0	25	9	322	37	16	34	802	53	50	0	11	573	14	104	108	435	0	0	61	732	24	168	0	0	7	677	0	21	0	0	284	20	0	2	0	29
d__Bacteria;p__Proteobacteria;c__Gammaproteobacteria;o__Burkholderiales;f__Burkholderiaceae;g__Lautropia;s__Lautropia_sp.	4	1	9	127	0	40	18	1	7	290	11	2	490	793	30	1	15	5	0	11	4	8	0	43	7	8	104	6	0	0	2	225	12	34	383	1	0	12	18	15	0	0	114	27	36	0	0	55	37
d__Bacteria;p__Proteobacteria;c__Gammaproteobacteria;o__Enterobacterales;f__Yersiniaceae;g__Serratia;s__Serratia_nematodiphila	0	0	0	0	0	0	0	0	0	0	0	0	0	0	0	0	0	0	0	0	0	0	0	0	0	0	0	0	0	0	0	0	0	0	0	0	0	0	0	0	0	0	0	0	0	0	0	0	0
d__Bacteria;p__Bacteroidota;c__Bacteroidia;o__Bacteroidales;f__Prevotellaceae;g__Prevotella_7;s__Prevotella_sp.	37	0	49	54	0	5	129	30	21	25	36	0	29	102	0	47	18	17	109	42	30	24	81	8	31	10	69	39	45	12	48	48	77	25	32	9	8	0	49	9	23	0	13	212	4	2	32	0	24
d__Bacteria;p__Firmicutes;c__Clostridia;o__Lachnospirales;f__Lachnospiraceae;g__Lachnoanaerobaculum;s__uncultured_organism	21	15	84	91	16	96	0	22	56	58	94	5	10	10	91	42	61	49	58	119	54	53	57	54	45	192	58	218	115	59	36	97	81	5	36	39	12	0	89	31	98	0	35	71	8	8	48	0	217
d__Bacteria;p__Bacteroidota;c__Bacteroidia;o__Bacteroidales;f__Prevotellaceae;g__Alloprevotella;s__uncultured_Prevotellaceae	0	0	0	0	0	0	0	0	0	0	0	0	0	0	0	0	0	0	0	0	0	8	0	0	0	0	0	0	0	0	0	0	0	0	21	0	14	0	0	0	0	0	0	215	0	0	0	0	0
d__Bacteria;p__Bacteroidota;c__Bacteroidia;o__Bacteroidales;f__Prevotellaceae;g__Prevotella;s__Prevotella_oris	3	0	0	53	11	117	36	0	0	202	7	15	0	91	30	0	53	0	21	38	21	47	11	86	41	0	187	7	45	0	0	0	30	47	377	11	7	6	86	37	12	0	55	191	0	9	17	0	41
d__Bacteria;p__Bacteroidota;c__Bacteroidia;o__Flavobacteriales;f__Flavobacteriaceae;g__Capnocytophaga;s__Capnocytophaga_haemolytica	0	0	0	0	0	0	0	0	0	7	0	0	0	5	0	0	0	6	0	0	0	0	0	0	0	0	0	0	0	0	0	0	0	0	0	0	0	0	0	0	0	0	0	0	0	0	0	0	0
d__Bacteria;p__Firmicutes;c__Bacilli;o__Lactobacillales;f__Streptococcaceae;g__Streptococcus;__	17	185	2	59	0	136	273	254	93	68	58	235	100	145	49	69	75	286	43	105	84	48	168	31	155	3	227	45	108	369	123	257	46	10	333	136	0	21	141	114	111	0	106	152	65	133	162	0	23
d__Bacteria;p__Firmicutes;c__Clostridia;o__Lachnospirales;f__Lachnospiraceae;g__Catonella;s__uncultured_bacterium	12	10	52	0	0	59	7	61	46	18	11	2	14	28	11	0	74	69	21	84	0	25	44	0	54	11	25	47	45	22	3	14	96	34	41	1	0	0	89	33	18	0	56	71	0	17	2	1	81
d__Bacteria;p__Firmicutes;c__Clostridia;o__Peptostreptococcales-Tissierellales;f__Family_XI;g__Parvimonas;s__Parvimonas_micra	2	3	0	54	5	94	80	0	1	71	3	17	0	27	4	0	6	19	0	36	38	30	0	9	29	2	34	3	28	4	0	4	89	26	119	9	0	1	25	5	0	0	0	71	0	1	13	0	10
d__Bacteria;p__Proteobacteria;c__Gammaproteobacteria;o__Burkholderiales;f__Neisseriaceae;g__Alysiella;s__uncultured_bacterium	0	8	0	1	0	0	0	9	12	0	0	0	0	0	0	0	4	57	0	32	5	0	0	0	22	1	0	5	43	0	30	14	21	0	4	0	0	0	2	9	5	0	0	0	2	0	0	0	0
d__Bacteria;p__Bacteroidota;c__Bacteroidia;o__Bacteroidales;f__Porphyromonadaceae;g__Porphyromonas;s__unidentified	1	14	0	47	0	368	324	0	0	86	0	0	0	327	0	0	0	0	31	20	106	5	4	0	57	13	94	14	27	0	12	0	72	79	107	0	11	12	25	0	0	0	39	565	25	0	4	0	28
d__Bacteria;p__Bacteroidota;c__Bacteroidia;o__Bacteroidales;f__Prevotellaceae;g__Prevotella_7;s__Prevotella_jejuni	743	0	822	1551	76	685	0	588	278	291	151	0	2	25	0	0	7	1	3318	34	32	117	12	25	552	242	345	4	659	0	276	0	1788	8	0	122	10	0	136	0	627	0	2	677	80	6	426	2	899
d__Bacteria;p__Firmicutes;c__Negativicutes;o__Veillonellales-Selenomonadales;f__Veillonellaceae;g__Veillonella;__	154	400	486	232	54	686	261	143	507	1216	791	289	376	189	1230	390	1204	497	386	474	655	217	855	1260	419	57	1627	307	1456	389	349	1484	232	169	943	31	72	116	416	979	659	0	236	157	225	484	628	678	404
d__Bacteria;p__Fusobacteriota;c__Fusobacteriia;o__Fusobacteriales;f__Fusobacteriaceae;g__Fusobacterium;s__Fusobacterium_periodonticum	1	0	60	6	4	74	0	9	223	30	133	0	104	53	67	214	127	77	7	82	29	217	81	375	181	33	119	239	51	35	157	90	150	29	192	0	63	0	109	77	109	0	28	9	72	4	3	50	67
d__Bacteria;p__Firmicutes;c__Negativicutes;o__Veillonellales-Selenomonadales;f__Selenomonadaceae;__;__	0	0	0	6	0	20	38	0	0	22	0	0	0	3	0	0	5	0	0	0	0	13	0	2	46	0	13	0	0	0	0	0	24	3	7	0	0	0	0	0	0	0	0	24	7	0	0	0	14
d__Bacteria;p__Firmicutes;c__Negativicutes;o__Veillonellales-Selenomonadales;f__Veillonellaceae;g__Megasphaera;s__Megasphaera_micronuciformis	193	7	269	661	14	113	28	83	29	228	33	3	32	39	53	86	0	11	439	352	114	160	18	30	158	129	110	143	399	61	36	0	124	18	16	0	0	1	234	0	28	0	43	387	49	83	328	1	379
d__Bacteria;p__Bacteroidota;c__Bacteroidia;o__Bacteroidales;f__Porphyromonadaceae;g__Porphyromonas;s__uncultured_bacterium	0	0	0	0	0	44	0	0	7	0	0	0	0	0	0	0	23	0	0	0	0	0	0	0	0	0	0	37	0	0	6	4	0	0	0	0	0	25	0	1	0	0	4	6	7	0	0	0	4
d__Bacteria;p__Firmicutes;c__Clostridia;o__Lachnospirales;f__Lachnospiraceae;g__Oribacterium;s__Oribacterium_sp.	0	0	0	0	0	0	19	0	0	7	0	0	0	3	0	0	0	0	0	0	0	0	0	10	0	0	0	0	0	0	0	0	0	0	2	0	0	0	0	5	0	0	0	0	0	0	0	0	0
d__Bacteria;p__Fusobacteriota;c__Fusobacteriia;o__Fusobacteriales;f__Leptotrichiaceae;g__Leptotrichia;s__uncultured_bacterium	0	0	0	1	0	30	0	0	21	7	8	7	31	0	3	29	5	9	2	1	2	37	7	6	13	0	17	18	1	13	1	4	12	7	18	0	0	0	7	32	20	0	3	0	0	0	0	0	7
d__Bacteria;p__Bacteroidota;c__Bacteroidia;o__Bacteroidales;f__Porphyromonadaceae;g__Porphyromonas;__	0	0	11	0	0	0	0	0	0	0	0	0	0	23	29	0	0	0	0	2	0	18	5	5	8	0	8	20	5	0	16	5	16	5	26	0	11	8	0	18	0	0	25	41	3	0	0	0	0
d__Bacteria;p__Proteobacteria;c__Gammaproteobacteria;o__Pseudomonadales;f__Pseudomonadaceae;g__Pseudomonas;s__Pseudomonas_reactans	0	0	0	0	682	0	0	0	0	0	0	0	0	0	0	0	0	0	0	0	0	0	0	0	0	0	0	0	0	0	0	0	0	0	0	4262	0	0	0	0	0	0	0	0	0	0	0	0	0
d__Bacteria;p__Firmicutes;c__Clostridia;o__Peptostreptococcales-Tissierellales;f__Peptostreptococcaceae;g__Peptostreptococcus;s__Peptostreptococcus_stomatis	10	19	24	0	0	13	18	52	202	32	76	0	0	63	0	62	9	55	0	96	36	79	111	45	66	0	46	76	86	59	18	57	50	10	100	37	10	6	74	8	30	0	24	43	17	6	2	37	47
d__Bacteria;p__Firmicutes;c__Bacilli;o__Lactobacillales;f__Lactobacillaceae;g__Ligilactobacillus;s__Lactobacillus_phage	0	0	0	0	0	0	0	0	0	0	0	0	0	0	0	0	0	0	0	0	0	0	0	0	0	0	0	0	0	0	0	0	0	0	0	0	0	0	0	0	0	0	0	0	0	0	0	0	0
d__Bacteria;p__Proteobacteria;c__Gammaproteobacteria;o__Enterobacterales;f__Pasteurellaceae;g__Aggregatibacter;s__uncultured_bacterium	6	31	23	58	10	1	147	24	7	247	0	36	73	115	0	7	194	59	23	143	31	11	19	21	121	0	84	83	21	125	44	66	108	0	131	0	20	69	42	49	13	0	0	263	122	0	7	10	35
d__Bacteria;p__Firmicutes;c__Negativicutes;o__Veillonellales-Selenomonadales;f__Selenomonadaceae;g__Selenomonas;s__Schwartzia_sp.	0	0	0	0	0	6	38	0	0	6	0	0	0	0	0	0	0	7	0	0	0	4	0	10	6	0	15	0	0	2	0	0	18	5	1	0	0	0	15	0	0	0	2	0	3	0	0	0	0
d__Bacteria;p__Bacteroidota;c__Bacteroidia;o__Bacteroidales;f__Prevotellaceae;g__Prevotella_7;s__Prevotella_histicola	987	35	226	913	0	76	0	551	113	557	0	46	74	39	0	290	0	0	2535	456	87	206	0	16	254	2190	538	202	187	32	81	11	29	25	4	243	0	3	149	0	0	0	70	531	28	146	1801	0	1765
d__Bacteria;p__Firmicutes;c__Negativicutes;o__Veillonellales-Selenomonadales;f__Selenomonadaceae;g__Selenomonas;s__Selenomonas_noxia	3	0	7	19	0	0	17	0	10	16	0	37	150	0	0	0	0	37	6	14	14	146	4	11	36	0	60	0	7	0	0	10	29	4	15	0	0	0	8	38	0	0	0	11	0	8	2	0	10
d__Bacteria;p__Proteobacteria;c__Gammaproteobacteria;o__Burkholderiales;f__Neisseriaceae;g__Neisseria;__	1	0	53	0	0	71	0	0	54	0	0	0	0	315	0	0	8	0	0	4	1	0	0	5	0	0	13	19	0	0	10	15	0	0	1	0	10	50	0	34	15	0	554	0	241	0	0	0	0
d__Bacteria;p__Bacteroidota;c__Bacteroidia;o__Bacteroidales;f__Prevotellaceae;g__Prevotella;s__Prevotella_pallens	119	3	254	184	0	0	3	183	299	115	212	0	34	16	0	308	39	68	343	256	227	615	756	35	217	372	233	208	352	124	71	210	494	9	169	83	37	0	290	6	171	0	125	234	18	123	791	6	357
d__Bacteria;p__Firmicutes;c__Clostridia;o__Clostridia_UCG-014;f__Clostridia_UCG-014;g__Clostridia_UCG-014;s__uncultured_bacterium	6	0	21	103	6	0	0	68	45	0	0	0	162	17	0	65	56	49	120	167	53	0	76	14	74	60	38	41	5	57	22	116	231	53	102	0	8	0	67	33	145	0	56	24	28	0	47	2	79
d__Bacteria;p__Firmicutes;c__Clostridia;o__Lachnospirales;f__Lachnospiraceae;g__Stomatobaculum;s__uncultured_bacterium	561	27	825	105	0	0	17	23	12	14	11	0	25	6	0	5	27	54	44	71	10	72	2	31	9	6	25	34	0	81	29	8	58	10	15	26	0	0	41	0	43	0	7	69	14	17	86	0	90
d__Bacteria;p__Firmicutes;c__Clostridia;o__Peptostreptococcales-Tissierellales;f__Family_XI;g__Parvimonas;__	0	0	0	0	0	0	0	0	49	117	58	0	35	0	0	18	43	69	0	0	29	0	2	112	0	0	0	44	7	0	156	105	0	2	50	0	22	0	0	0	40	0	0	0	31	0	0	0	15
d__Bacteria;p__Patescibacteria;c__Saccharimonadia;o__Saccharimonadales;f__Saccharimonadaceae;g__Saccharimonadaceae;s__uncultured_bacterium	0	0	9	8	0	17	0	0	0	4	0	0	59	7	0	0	4	0	3	0	0	13	0	7	2	0	7	0	0	0	0	0	4	5	6	0	0	0	4	2	0	0	0	1	0	2	0	0	1
d__Bacteria;p__Proteobacteria;c__Gammaproteobacteria;o__Burkholderiales;f__Neisseriaceae;g__Neisseria;s__Neisseria_perflava	16	3302	2455	19	259	539	63	1796	5654	673	2536	5	4146	257	2306	1201	6101	2035	526	1735	40	953	1071	2750	2185	4479	175	4893	36	3320	5391	6950	97	30	357	0	998	410	2328	877	1555	0	1574	267	3614	35	54	34	258
d__Bacteria;p__Firmicutes;c__Clostridia;o__Peptostreptococcales-Tissierellales;f__Peptostreptococcaceae;g__Filifactor;s__Filifactor_alocis	0	2	0	11	0	0	88	0	0	0	0	0	0	21	0	0	0	5	12	6	0	0	0	0	5	0	6	0	8	9	0	0	18	23	21	0	0	0	14	0	0	0	0	82	0	0	0	0	7
d__Bacteria;p__Firmicutes;c__Bacilli;o__Erysipelotrichales;f__Erysipelotrichaceae;g__Solobacterium;s__Solobacterium_moorei	7	0	3	6	0	24	0	7	40	7	9	0	0	5	7	29	2	6	11	57	16	18	0	4	8	7	8	47	12	11	10	18	13	0	9	3	0	1	34	2	3	0	0	10	2	3	8	0	12
d__Bacteria;p__Bacteroidota;c__Bacteroidia;o__Flavobacteriales;f__Flavobacteriaceae;g__Capnocytophaga;__	0	0	0	0	0	0	25	0	0	29	7	0	0	25	0	0	0	9	0	7	1	3	0	0	15	0	0	0	3	0	5	0	0	0	0	0	0	0	0	0	0	0	0	0	0	0	1	1	3
d__Bacteria;p__Bacteroidota;c__Bacteroidia;o__Flavobacteriales;f__Flavobacteriaceae;g__Capnocytophaga;s__Capnocytophaga_granulosa	3	18	88	33	0	0	35	3	25	17	0	156	6	39	12	0	14	56	8	32	16	234	61	35	34	4	41	195	20	95	96	128	68	2	95	0	42	12	8	189	0	0	9	110	54	0	29	3	59
d__Bacteria;p__Firmicutes;c__Negativicutes;o__Veillonellales-Selenomonadales;f__Veillonellaceae;g__Veillonella;s__Veillonella_sp.	0	0	0	0	0	105	0	0	0	0	80	0	0	64	0	0	11	0	0	9	20	0	0	0	0	0	42	30	0	0	0	8	0	0	0	0	0	61	0	0	0	0	0	0	14	0	0	0	20
d__Bacteria;p__Firmicutes;c__Bacilli;o__Paenibacillales;f__Paenibacillaceae;g__Paenibacillus;s__Paenibacillus_tylopili	0	0	0	0	0	0	0	0	0	0	0	0	0	0	0	0	0	0	0	0	0	0	0	0	0	0	0	0	0	0	0	0	0	0	0	0	0	0	0	0	0	0	0	0	0	0	0	0	0
d__Bacteria;p__Firmicutes;c__Bacilli;o__Lactobacillales;f__Carnobacteriaceae;g__Granulicatella;__	2	11	21	0	2	243	0	0	39	0	175	0	714	133	36	62	189	56	2	10	18	51	4	89	3	39	79	163	0	64	168	51	0	0	33	0	24	90	0	154	180	0	49	58	192	0	12	0	44
d__Bacteria;p__Firmicutes;c__Clostridia;o__Peptostreptococcales-Tissierellales;f__Family_XI;g__Peptoniphilus;s__Peptoniphilus_lacrimalis	0	0	0	0	0	0	0	0	0	0	0	0	0	0	0	0	3	0	0	0	0	0	0	0	0	0	0	0	0	0	0	0	0	0	0	0	0	0	0	0	0	0	0	0	0	0	0	0	0
d__Bacteria;p__Firmicutes;c__Clostridia;o__Lachnospirales;f__Lachnospiraceae;g__Dorea;s__uncultured_organism	0	0	0	0	0	0	0	0	0	0	0	0	0	0	0	0	0	0	0	0	0	0	0	0	0	0	0	0	0	0	0	0	0	0	0	0	0	0	0	0	0	0	0	0	0	0	0	0	0
d__Bacteria;p__Firmicutes;c__Bacilli;o__Lactobacillales;f__Lactobacillaceae;g__Limosilactobacillus;s__Lactobacillus_vaginalis	0	0	0	0	0	0	0	0	0	0	0	9	0	0	0	0	0	0	0	0	0	0	0	0	0	0	0	0	0	0	0	0	0	0	0	0	0	0	0	0	0	0	0	0	0	0	0	0	0
d__Bacteria;p__Firmicutes;c__Negativicutes;o__Veillonellales-Selenomonadales;f__Selenomonadaceae;g__uncultured;__	0	3	0	0	0	0	7	0	0	100	0	0	0	0	0	0	0	0	15	0	0	0	0	0	0	0	0	0	0	0	0	0	6	0	0	0	0	0	0	0	0	0	0	50	19	0	0	0	45
d__Bacteria;p__Firmicutes;c__Clostridia;o__Lachnospirales;f__Lachnospiraceae;g__Oribacterium;__	0	0	45	12	0	63	7	4	0	126	50	0	27	0	0	57	26	77	0	260	44	43	154	106	17	0	168	71	33	99	22	12	22	58	10	0	40	2	124	0	9	0	37	23	0	76	8	0	10
d__Bacteria;p__Firmicutes;c__Clostridia;o__Peptostreptococcales-Tissierellales;f__Peptostreptococcaceae;g__[Eubacterium]_yurii_group;s__uncultured_bacterium	0	0	0	0	0	10	0	0	82	15	0	0	0	17	0	0	0	51	0	18	7	0	0	0	15	2	0	13	0	0	0	51	33	13	32	0	10	0	55	0	10	0	57	14	7	0	0	0	6
d__Bacteria;p__Bacteroidota;c__Bacteroidia;o__Flavobacteriales;f__Flavobacteriaceae;g__Capnocytophaga;s__Capnocytophaga_sputigena	0	0	0	7	0	15	0	0	26	0	8	0	15	19	30	0	0	0	12	4	0	0	61	28	6	0	10	25	0	15	6	78	21	0	37	0	10	3	0	61	245	0	154	61	40	0	2	0	17
d__Bacteria;p__Firmicutes;c__Bacilli;o__Staphylococcales;f__Gemellaceae;g__Gemella;s__uncultured_organism	35	739	172	57	22	2175	1130	65	291	204	114	104	1869	1604	93	294	247	752	37	407	250	74	365	749	117	16	173	689	66	146	615	252	196	300	629	18	141	1412	259	1140	529	0	598	498	714	102	68	2	107
d__Bacteria;p__Firmicutes;c__Bacilli;o__Lactobacillales;f__Aerococcaceae;g__Abiotrophia;s__uncultured_bacterium	0	0	12	0	0	57	10	0	0	0	0	0	17	33	0	0	0	10	0	0	3	0	0	0	5	0	0	6	0	0	3	0	0	0	34	0	0	17	6	45	0	0	0	11	15	0	0	0	6
d__Bacteria;p__Spirochaetota;c__Spirochaetia;o__Spirochaetales;f__Spirochaetaceae;g__Treponema;s__Treponema_denticola	0	0	0	1	0	0	64	0	0	0	0	0	0	23	0	0	0	0	5	0	22	0	0	0	2	0	0	4	1	0	0	0	0	6	4	0	0	0	13	0	0	0	0	37	0	0	0	0	6
d__Bacteria;p__Bacteroidota;c__Bacteroidia;o__Flavobacteriales;f__Weeksellaceae;g__Bergeyella;s__uncultured_bacterium	0	14	7	5	0	56	22	18	13	24	34	2	48	18	30	26	38	36	0	7	0	10	9	22	11	5	6	21	7	24	64	99	0	12	18	0	35	258	16	35	23	0	42	15	16	11	8	0	4
d__Bacteria;p__Proteobacteria;c__Gammaproteobacteria;o__Burkholderiales;f__Neisseriaceae;g__Neisseria;s__Neisseria_sicca	9	108	472	44	0	49	37	8	80	0	0	180	75	664	0	58	48	43	12	126	19	102	44	30	48	91	0	397	3	9	21	158	740	0	117	0	29	91	61	226	36	0	70	172	80	0	4	0	57
d__Bacteria;p__Proteobacteria;c__Gammaproteobacteria;o__Enterobacterales;f__Pasteurellaceae;g__Haemophilus;s__Haemophilus_sp.	0	13	7	0	0	101	91	21	2	11	22	18	171	87	146	1	0	2	8	7	0	0	19	42	4	7	5	136	13	0	173	34	0	14	0	0	11	77	0	29	55	0	10	3	132	0	0	0	83
d__Bacteria;p__Firmicutes;c__Clostridia;o__Lachnospirales;f__Lachnospiraceae;g__Johnsonella;s__uncultured_bacterium	0	0	0	0	0	7	21	0	11	8	0	0	0	0	0	9	0	49	0	0	0	0	0	23	3	0	0	12	6	0	0	48	0	5	20	0	3	0	0	0	55	0	0	8	0	0	0	0	0
d__Bacteria;p__Firmicutes;c__Bacilli;o__Lactobacillales;f__Streptococcaceae;g__Streptococcus;s__Streptococcus_gordonii	0	78	27	14	3	0	75	7	4	53	0	40	18	70	0	15	0	14	22	23	113	0	3	0	0	0	0	26	2	50	5	0	11	2	79	27	2	31	0	26	0	0	0	22	6	1	130	4	24
d__Bacteria;p__Fusobacteriota;c__Fusobacteriia;o__Fusobacteriales;f__Fusobacteriaceae;g__Fusobacterium;__	0	0	0	0	0	14	6	0	0	5	0	0	0	5	3	0	0	0	9	10	0	0	0	6	0	0	2	0	2	0	0	10	0	0	13	0	0	0	0	0	0	0	6	0	7	0	0	0	8
d__Bacteria;p__Bacteroidota;c__Bacteroidia;o__Bacteroidales;f__Prevotellaceae;g__Prevotella;s__Prevotella_oulorum	40	0	94	33	0	23	24	20	7	7	20	0	30	7	0	0	15	7	27	0	6	98	0	9	78	9	37	0	19	4	2	0	10	6	11	0	0	0	20	15	0	0	8	32	5	10	5	0	75
d__Bacteria;p__Proteobacteria;c__Gammaproteobacteria;o__Burkholderiales;f__Neisseriaceae;g__Neisseria;s__Neisseria_elongata	0	11	36	10	0	39	1	0	42	191	3	1	3	12	15	4	0	30	8	21	5	0	19	11	71	32	55	96	0	18	6	31	19	0	100	0	11	57	25	291	23	0	86	70	28	0	29	3	28
d__Bacteria;p__Bacteroidota;c__Bacteroidia;o__Bacteroidales;f__Porphyromonadaceae;g__Porphyromonas;s__Porphyromonas_catoniae	0	0	0	0	0	0	0	0	34	0	0	0	0	0	0	0	0	0	0	0	0	19	0	0	0	0	5	0	0	0	0	0	0	0	4	0	0	0	0	13	0	0	0	6	0	0	0	0	0
d__Bacteria;p__Actinobacteriota;c__Actinobacteria;o__Actinomycetales;f__Actinomycetaceae;g__Actinomyces;__	4	0	0	58	0	9	0	0	0	4	0	0	34	2	56	0	0	1	0	3	0	22	0	2	0	0	6	0	6	0	0	2	6	0	1	0	0	0	2	2	0	0	0	0	3	10	36	7	14
d__Bacteria;p__Firmicutes;c__Negativicutes;o__Veillonellales-Selenomonadales;f__Selenomonadaceae;g__Selenomonas;s__Selenomonas_infelix	0	0	0	0	0	0	0	0	0	0	0	0	0	0	0	0	0	0	0	10	0	0	0	0	15	0	5	0	8	0	0	0	6	0	15	0	0	0	0	0	0	0	8	41	0	0	0	0	0
d__Bacteria;p__Bacteroidota;c__Bacteroidia;o__Bacteroidales;f__Prevotellaceae;g__Prevotella;s__unidentified_eubacterium	0	4	0	0	0	0	0	0	0	0	14	0	0	23	0	0	0	0	0	0	5	0	0	0	0	0	0	0	0	0	0	0	0	0	178	0	0	5	0	0	0	0	0	68	0	0	0	0	0
d__Bacteria;p__Firmicutes;c__Negativicutes;o__Veillonellales-Selenomonadales;f__Selenomonadaceae;g__Centipeda;s__uncultured_bacterium	0	0	0	3	0	0	0	0	0	0	0	0	0	1	0	0	0	5	0	0	0	21	0	5	13	0	6	0	0	0	0	0	11	0	7	0	0	0	0	0	0	0	0	5	0	0	0	0	0
d__Bacteria;p__Firmicutes;c__Clostridia;o__Lachnospirales;f__Lachnospiraceae;g__uncultured;s__Eubacterium_sp.	96	0	269	20	0	0	0	8	0	0	15	0	0	0	0	0	0	4	0	15	4	0	11	46	6	0	0	11	0	0	2	30	64	0	0	0	0	0	55	4	0	0	0	45	3	0	0	0	16
d__Bacteria;p__Bacteroidota;c__Bacteroidia;o__Bacteroidales;f__Prevotellaceae;g__Prevotella_7;s__Prevotella_fusca	5	0	0	0	0	0	24	0	0	0	0	0	0	0	0	5	0	0	11	0	0	0	0	0	0	0	0	0	0	0	0	0	0	0	0	0	10	3	0	0	0	0	0	0	0	0	12	0	0
d__Bacteria;p__Proteobacteria;c__Alphaproteobacteria;o__Caulobacterales;f__Caulobacteraceae;g__uncultured;__	0	0	1	0	0	3	0	0	0	0	1	0	5	0	1	0	0	0	0	4	0	0	0	2	0	0	3	0	0	0	1	5	1	8	2	0	0	2	2	2	0	0	1	0	0	0	0	0	0
d__Bacteria;p__Proteobacteria;c__Gammaproteobacteria;o__Enterobacterales;f__Pasteurellaceae;g__Haemophilus;s__Haemophilus_sputorum	1	442	0	4	0	0	0	5	90	76	206	0	0	0	130	0	86	26	31	257	4	0	0	50	22	0	0	6	70	6	4	17	2	12	22	0	37	0	59	98	81	0	0	49	56	25	1	0	11
d__Bacteria;p__Bacteroidota;c__Bacteroidia;o__Bacteroidales;f__Prevotellaceae;g__Prevotella_7;s__Prevotella_denticola	0	0	0	36	0	53	331	8	0	46	0	6	12	57	0	0	0	9	15	29	0	0	9	102	58	0	82	2	42	0	0	0	48	8	19	6	0	8	71	42	0	0	6	92	1	1	24	0	16
d__Bacteria;p__Firmicutes;c__Negativicutes;o__Veillonellales-Selenomonadales;f__Selenomonadaceae;g__uncultured;s__uncultured_Selenomonas	0	0	0	143	0	0	30	0	0	228	0	0	0	6	0	0	0	0	29	10	10	0	0	0	0	0	0	0	0	0	0	0	37	0	0	0	0	0	0	16	0	0	0	61	0	0	0	0	24
d__Bacteria;p__Firmicutes;c__Clostridia;o__Peptostreptococcales-Tissierellales;f__Anaerovoracaceae;g__uncultured;s__uncultured_bacterium	0	0	0	2	0	4	11	0	0	0	0	0	0	0	0	0	0	0	0	6	2	0	0	0	0	0	0	0	0	0	0	0	0	0	5	0	0	0	0	0	0	0	0	7	0	0	0	0	0
d__Bacteria;p__Firmicutes;c__Clostridia;o__Peptostreptococcales-Tissierellales;f__Anaerovoracaceae;g__[Eubacterium]_nodatum_group;s__Eubacterium_sulci	31	6	434	20	1	210	0	96	422	148	187	0	31	20	0	89	119	0	5	607	325	413	185	41	183	0	149	132	856	240	169	134	846	12	221	27	21	4	108	4	79	0	0	38	8	0	29	0	381
d__Bacteria;p__Spirochaetota;c__Spirochaetia;o__Spirochaetales;f__Spirochaetaceae;g__Treponema;s__uncultured_bacterium	0	0	0	0	0	0	74	0	0	0	0	0	0	93	0	0	0	0	0	0	0	0	0	0	0	0	0	0	0	0	0	6	19	0	0	0	0	0	0	0	0	0	0	34	0	0	0	0	0
d__Bacteria;p__Firmicutes;c__Bacilli;o__Lactobacillales;f__Carnobacteriaceae;g__Granulicatella;s__uncultured_organism	64	287	211	71	55	303	55	143	114	78	908	59	105	109	200	212	162	347	48	301	82	253	114	746	48	317	177	235	96	252	374	196	61	42	145	68	70	54	251	597	254	0	51	153	209	538	325	10	101
d__Bacteria;p__Firmicutes;c__Clostridia;o__Peptostreptococcales-Tissierellales;f__Family_XI;g__Parvimonas;s__Peptostreptococcus_sp.	0	0	0	0	4	17	24	0	0	75	0	0	0	0	0	0	0	0	0	13	16	45	0	66	22	0	37	4	11	0	0	0	0	0	19	0	0	0	0	17	0	0	12	0	2	0	0	0	49
d__Bacteria;p__Bacteroidota;c__Bacteroidia;o__Flavobacteriales;f__Flavobacteriaceae;g__Capnocytophaga;s__Capnocytophaga_sp.	0	0	0	0	0	0	13	0	0	7	7	7	0	0	0	0	0	0	0	12	0	39	0	0	0	0	9	5	0	0	0	0	0	12	10	0	0	0	0	3	0	0	0	7	0	0	2	0	6
d__Bacteria;p__Bacteroidota;c__Bacteroidia;o__Bacteroidales;f__Tannerellaceae;g__Tannerella;s__Tannerella_sp.	0	0	9	9	0	0	10	3	85	6	4	0	52	14	0	28	8	8	0	45	6	167	56	19	84	0	39	19	15	0	19	12	9	4	14	0	1	0	33	11	39	0	2	7	12	0	0	0	32
d__Bacteria;p__Proteobacteria;c__Gammaproteobacteria;o__Burkholderiales;f__Neisseriaceae;g__Neisseria;s__uncultured_bacterium	0	0	20	0	0	0	6	0	0	0	0	0	0	116	55	0	0	19	0	0	0	0	0	0	0	0	0	0	0	8	0	0	0	0	4	0	10	0	0	0	0	0	0	5	0	0	0	0	0
d__Bacteria;p__Fusobacteriota;c__Fusobacteriia;o__Fusobacteriales;f__Leptotrichiaceae;g__Leptotrichia;__	4	0	46	7	0	0	0	0	0	13	0	0	0	10	0	0	5	0	17	33	0	60	3	6	20	31	20	11	13	0	5	5	38	0	10	0	0	0	65	7	6	0	0	39	0	0	3	0	77
d__Bacteria;p__Proteobacteria;c__Gammaproteobacteria;o__Enterobacterales;f__Pasteurellaceae;g__Haemophilus;s__Haemophilus_pittmaniae	0	0	0	6	0	0	0	0	0	0	0	0	0	0	0	0	0	0	0	4	0	0	0	0	0	0	15	0	0	0	0	71	0	0	0	0	0	0	0	0	0	0	0	0	0	0	0	0	0
d__Bacteria;p__Bacteroidota;c__Bacteroidia;o__Bacteroidales;f__Prevotellaceae;g__Prevotella_7;s__Prevotella_genomosp.	7	0	0	22	0	17	32	0	0	18	0	1	9	32	3	0	0	7	0	5	0	4	9	23	34	0	115	0	9	3	0	0	13	0	16	0	0	9	19	0	0	0	0	6	5	0	0	0	0
d__Bacteria;p__Firmicutes;c__Bacilli;o__Lactobacillales;f__Streptococcaceae;g__Streptococcus;s__Streptococcus_salivarius	2254	398	764	3730	19	801	326	385	311	1322	503	2525	263	1598	666	1818	392	609	684	388	238	38	359	14	785	938	999	64	214	344	88	1128	266	704	526	151	19	9	513	1450	1324	0	496	654	248	900	704	71	131
d__Bacteria;p__Actinobacteriota;c__Actinobacteria;o__Actinomycetales;f__Actinomycetaceae;g__Actinomyces;s__Actinomyces_lingnae	11	0	13	1	0	6	0	13	0	0	8	0	28	4	0	17	0	7	0	6	4	5	6	4	10	0	5	3	21	12	3	0	9	0	0	0	0	0	8	0	8	0	2	3	0	13	22	9	20
d__Bacteria;p__Actinobacteriota;c__Actinobacteria;o__Micrococcales;f__Micrococcaceae;g__Rothia;s__Rothia_aeria	4	24	0	7	0	22	42	4	6	33	5	7	84	113	10	3	24	1	0	15	0	11	0	5	21	16	37	8	3	2	3	81	1	351	358	0	0	0	21	13	9	0	912	23	23	2	0	1	3
d__Bacteria;p__Actinobacteriota;c__Actinobacteria;o__Corynebacteriales;f__Corynebacteriaceae;g__Corynebacterium;s__Corynebacterium_matruchotii	0	0	0	17	0	27	21	0	0	28	0	19	34	36	5	0	0	10	0	0	0	22	0	13	12	0	25	0	0	5	0	11	11	14	16	0	0	0	0	38	0	0	0	37	5	0	0	0	5
d__Bacteria;p__Proteobacteria;c__Gammaproteobacteria;o__Enterobacterales;f__Enterobacteriaceae;g__Klebsiella;s__Klebsiella_oxytoca	0	0	0	0	0	0	0	0	0	0	0	0	0	0	0	0	0	0	0	0	0	0	0	0	0	0	0	0	0	0	0	0	0	0	0	0	0	0	0	0	0	0	0	0	0	0	0	0	0
d__Bacteria;p__Bacteroidota;c__Bacteroidia;o__Bacteroidales;f__Prevotellaceae;g__Prevotella;s__Prevotella_nanceiensis	0	16	58	9	0	254	1	153	117	41	198	0	58	13	22	198	152	127	110	44	7	7	194	47	8	22	196	76	36	0	137	136	61	7	80	9	24	18	81	84	43	0	23	4	41	104	0	6	12
d__Bacteria;p__Firmicutes;c__Clostridia;o__Lachnospirales;f__Lachnospiraceae;g__Howardella;s__Eubacterium_sp.	0	0	0	0	0	0	15	0	0	0	0	0	0	0	0	0	0	0	0	0	0	0	0	0	0	0	5	0	0	0	0	2	0	0	0	0	0	0	0	0	0	0	0	7	0	0	0	0	2
d__Bacteria;p__Fusobacteriota;c__Fusobacteriia;o__Fusobacteriales;f__Leptotrichiaceae;g__Leptotrichia;s__Leptotrichia_sp.	0	0	55	0	0	0	0	0	13	15	11	0	0	0	0	11	14	2	0	29	0	0	5	0	16	0	20	0	18	0	0	0	38	0	0	0	0	0	8	7	0	0	5	17	4	1	0	0	67
d__Bacteria;p__Campylobacterota;c__Campylobacteria;o__Campylobacterales;f__Campylobacteraceae;g__Campylobacter;s__Campylobacter_showae	1	6	20	10	0	59	4	0	129	74	19	10	12	0	15	85	105	27	2	52	12	13	42	19	59	0	41	141	38	21	16	99	34	5	94	0	108	6	6	57	448	0	60	37	8	0	11	7	52
d__Bacteria;p__Actinobacteriota;c__Actinobacteria;o__Actinomycetales;f__Actinomycetaceae;g__Actinomyces;s__Actinomyces_johnsonii	0	0	0	0	0	3	2	1	0	0	0	0	0	4	0	0	0	0	0	0	0	2	0	0	0	0	0	0	0	0	0	0	0	0	4	0	0	0	0	3	0	0	0	3	0	0	0	0	0
d__Bacteria;p__Proteobacteria;c__Gammaproteobacteria;o__Cardiobacteriales;f__Cardiobacteriaceae;g__Cardiobacterium;s__uncultured_bacterium	2	0	9	4	0	71	4	0	27	149	3	5	0	4	2	0	0	17	2	12	0	21	0	2	3	0	29	0	9	8	2	2	9	15	31	0	0	4	6	98	4	0	18	18	6	1	0	2	18
d__Bacteria;p__Bacteroidota;c__Bacteroidia;o__Bacteroidales;f__Prevotellaceae;g__Prevotella_7;s__Prevotella_buccae	0	0	0	0	0	26	13	0	0	8	0	0	0	35	0	0	0	0	0	0	0	0	0	5	0	0	5	0	0	0	0	0	0	0	8	0	0	0	6	0	0	0	0	0	0	0	0	0	0
d__Bacteria;p__Proteobacteria;c__Gammaproteobacteria;o__Burkholderiales;f__Neisseriaceae;g__Neisseria;s__Neisseria_oralis	0	0	15	35	0	25	0	0	0	0	0	0	212	89	5	0	121	25	0	26	0	0	0	3	0	0	19	34	0	0	0	34	23	0	9	0	0	0	12	8	0	0	1538	42	408	0	0	0	1
d__Bacteria;p__Actinobacteriota;c__Coriobacteriia;o__Coriobacteriales;f__Atopobiaceae;g__Atopobium;s__Lancefieldella_parvula	239	0	163	649	7	155	34	121	44	117	33	1	42	28	52	166	19	20	136	171	168	116	40	42	147	150	82	64	259	98	89	12	85	31	39	33	23	0	83	12	32	0	40	188	9	112	703	3	371
d__Bacteria;p__Bacteroidota;c__Bacteroidia;o__Flavobacteriales;f__Flavobacteriaceae;g__Capnocytophaga;s__Capnocytophaga_leadbetteri	3	26	47	5	0	108	0	0	112	27	8	20	50	8	37	12	18	43	0	12	2	42	22	7	12	2	23	103	0	9	0	122	19	7	28	0	76	11	0	85	38	0	79	79	12	0	5	6	27
d__Bacteria;p__Proteobacteria;c__Gammaproteobacteria;o__Burkholderiales;f__Comamonadaceae;g__Comamonas;s__Ottowia_sp.	0	0	77	0	0	0	0	0	22	0	0	0	0	0	0	0	0	13	0	7	0	0	0	0	0	0	0	15	5	0	2	0	0	0	4	0	6	0	0	1	0	0	27	0	12	0	3	0	0
d__Bacteria;p__Bacteroidota;c__Bacteroidia;o__Bacteroidales;f__Tannerellaceae;g__Tannerella;s__Bacteroides_sp.	0	0	0	3	0	0	6	0	0	5	0	0	0	7	0	0	0	0	0	0	0	0	0	12	0	0	0	0	0	0	0	0	3	7	0	0	0	0	0	0	4	0	0	0	0	0	0	0	0
d__Bacteria;p__Bacteroidota;c__Bacteroidia;o__Flavobacteriales;f__Weeksellaceae;g__Bergeyella;s__uncultured_Bergeyella	0	0	0	0	0	7	0	0	0	0	0	0	0	5	0	0	0	0	0	0	0	0	0	0	0	0	0	0	0	0	0	0	0	0	2	0	0	0	0	0	0	0	14	3	0	0	0	0	10
d__Bacteria;p__Proteobacteria;c__Gammaproteobacteria;o__Enterobacterales;f__Enterobacteriaceae;__;__	0	0	0	0	26683	0	0	0	0	0	0	0	0	0	0	0	0	0	0	0	0	0	0	0	0	0	0	0	0	0	0	0	0	0	0	0	0	0	0	0	0	0	0	0	0	0	0	0	0
d__Bacteria;p__Actinobacteriota;c__Actinobacteria;o__Actinomycetales;f__Actinomycetaceae;g__Actinomyces;s__uncultured_Actinomyces	4	0	0	2	0	5	0	2	0	0	0	0	10	2	0	0	0	0	0	0	0	2	0	4	5	0	4	0	0	0	0	0	0	0	0	0	0	0	0	0	0	0	0	0	0	0	0	0	2
d__Bacteria;p__Firmicutes;c__Bacilli;o__Bacillales;f__Bacillaceae;g__Bacillus;s__Bacillus_kochii	0	0	0	0	0	0	0	0	0	0	0	0	0	0	0	0	0	0	0	0	0	0	0	0	0	0	0	0	0	0	0	0	0	0	0	0	0	0	0	0	0	0	0	0	0	0	0	0	0
d__Bacteria;p__Firmicutes;c__Bacilli;o__Staphylococcales;f__Staphylococcaceae;g__Staphylococcus;__	6	0	0	11	0	0	0	0	0	0	0	0	0	5	0	0	0	0	0	0	5	0	0	0	0	0	0	0	0	0	0	0	0	0	0	0	0	0	0	0	0	0	0	0	0	0	0	0	0
d__Bacteria;p__Firmicutes;c__Bacilli;o__Lactobacillales;f__Streptococcaceae;g__Streptococcus;s__Streptococcus_sanguinis	13	142	9	142	2	511	47	9	60	1069	49	399	33	228	55	16	13	58	42	109	44	39	5	59	28	16	64	17	11	57	18	458	39	410	551	36	7	39	74	212	37	0	1394	45	125	37	13	157	41
d__Bacteria;p__Bacteroidota;c__Bacteroidia;o__Bacteroidales;f__Prevotellaceae;g__Prevotella_7;s__Prevotella_pleuritidis	0	9	0	0	0	112	112	0	4	47	0	0	0	30	0	0	0	0	0	0	143	0	0	0	30	0	56	22	0	49	12	0	74	29	0	0	0	0	0	0	0	0	4	0	19	0	13	0	43
d__Bacteria;p__Actinobacteriota;c__Coriobacteriia;o__Coriobacteriales;f__Atopobiaceae;g__Atopobium;s__Lancefieldella_rimae	2	2	0	16	0	3	116	0	0	52	0	2	1	17	5	2	10	0	4	14	0	5	0	61	12	0	48	0	8	0	0	0	19	14	53	3	0	0	55	1	0	0	1	32	0	3	0	0	9
d__Bacteria;p__Actinobacteriota;c__Actinobacteria;o__Actinomycetales;f__Actinomycetaceae;g__Actinomyces;s__Actinomyces_graevenitzii	10	0	18	85	0	10	0	0	28	108	0	0	9	0	82	39	7	0	192	11	0	43	0	6	0	31	17	0	9	5	0	0	0	0	0	13	0	0	6	2	7	0	0	38	0	9	330	0	46
d__Bacteria;p__Bacteroidota;c__Bacteroidia;o__Bacteroidales;f__Prevotellaceae;g__Prevotella;s__Prevotella_saccharolytica	0	0	0	3	0	5	0	0	0	0	0	0	0	0	0	0	0	0	0	0	0	6	0	0	0	0	0	0	0	0	0	0	6	0	8	0	0	0	0	6	0	0	0	4	0	0	0	0	0
d__Bacteria;p__Bacteroidota;c__Bacteroidia;o__Bacteroidales;f__Prevotellaceae;g__Prevotella;s__Prevotella_sp.	0	0	0	0	0	0	0	0	0	0	0	0	0	3	0	0	0	0	0	0	0	10	0	0	0	0	15	0	1	0	0	0	7	0	0	0	6	0	0	0	0	0	7	5	0	0	0	0	0
d__Bacteria;p__Firmicutes;c__Clostridia;o__Lachnospirales;f__Lachnospiraceae;g__Roseburia;s__Lachnospiraceae_bacterium	0	0	0	0	0	0	22	0	0	0	0	0	0	0	0	0	0	0	0	0	0	0	0	0	0	0	0	0	0	0	0	0	0	0	6	0	0	0	0	0	0	0	0	0	0	0	0	0	5
d__Bacteria;p__Actinobacteriota;c__Actinobacteria;o__Actinomycetales;f__Actinomycetaceae;g__Actinomyces;s__Actinomyces_viscosus	0	12	6	3	0	30	21	0	5	19	0	32	0	0	15	0	7	0	14	0	5	5	0	10	0	0	9	0	10	35	3	7	6	20	5	0	0	4	3	0	0	0	5	23	2	2	39	0	0
d__Bacteria;p__Firmicutes;c__Clostridia;o__Lachnospirales;f__Lachnospiraceae;g__Stomatobaculum;s__Eubacterium_sp.	0	0	0	0	0	29	0	0	0	0	0	0	0	0	0	0	0	0	0	0	0	0	7	0	0	0	0	0	0	0	0	0	0	0	0	0	0	0	0	0	0	0	0	0	0	0	0	0	0
d__Bacteria;p__Campylobacterota;c__Campylobacteria;o__Campylobacterales;f__Campylobacteraceae;g__Campylobacter;s__Campylobacter_rectus	0	1	0	4	0	7	0	0	0	0	0	0	0	0	0	0	0	5	16	4	4	0	0	0	0	0	0	2	0	0	0	0	0	6	16	0	0	0	0	1	22	0	7	0	0	0	0	0	0
d__Bacteria;p__Firmicutes;c__Bacilli;o__Staphylococcales;f__Staphylococcaceae;g__Staphylococcus;s__Staphylococcus_sp.	0	0	0	0	0	0	0	0	0	0	0	0	0	0	0	0	0	0	0	0	0	0	0	0	0	0	0	0	0	0	0	0	0	0	0	0	0	0	0	0	0	0	0	0	0	0	0	9796	0
d__Bacteria;p__Proteobacteria;c__Gammaproteobacteria;o__Salinisphaerales;f__Solimonadaceae;g__Nevskia;s__uncultured_bacterium	0	0	0	0	0	0	0	0	0	0	0	0	0	0	0	0	0	0	0	0	0	0	0	0	0	0	0	0	0	0	0	0	0	0	0	0	0	0	0	0	0	0	0	0	3	0	0	0	0
d__Bacteria;p__Bacteroidota;c__Bacteroidia;o__Bacteroidales;f__Rikenellaceae;g__Rikenellaceae_RC9_gut_group;s__Bacteroidales_oral	0	0	0	0	0	0	30	0	0	0	0	0	0	64	0	0	5	0	9	0	27	2	0	0	0	0	8	0	0	0	0	0	18	44	6	0	8	5	0	0	0	0	3	136	0	0	0	0	0
d__Bacteria;p__Actinobacteriota;c__Actinobacteria;o__Bifidobacteriales;f__Bifidobacteriaceae;g__Scardovia;s__Scardovia_wiggsiae	0	0	0	11	0	0	11	0	0	0	0	3	30	5	0	0	0	0	0	0	0	0	0	7	0	0	3	0	0	3	0	0	0	0	0	0	0	0	0	0	0	0	0	0	0	0	11	0	6
d__Bacteria;p__Patescibacteria;c__Saccharimonadia;o__Saccharimonadales;f__Saccharimonadales;g__Saccharimonadales;s__TM7_phylum	0	0	0	0	0	0	0	0	0	5	0	0	177	1	0	1	4	4	0	0	8	0	6	0	0	0	0	5	4	0	6	12	0	3	0	0	0	0	22	11	15	0	0	4	4	1	0	0	0
d__Bacteria;p__Bacteroidota;c__Bacteroidia;o__Bacteroidales;f__Prevotellaceae;g__Prevotella;s__Prevotella_nigrescens	10	13	0	119	5	201	244	9	0	403	15	10	0	158	36	10	107	24	11	39	59	43	27	155	137	5	143	20	118	81	15	0	136	27	234	19	5	46	137	60	0	0	77	0	15	14	37	0	70
d__Bacteria;p__Actinobacteriota;c__Actinobacteria;o__Corynebacteriales;f__Corynebacteriaceae;g__Corynebacterium;s__Corynebacterium_durum	0	0	0	0	0	25	0	0	0	9	0	16	0	0	0	0	0	4	5	0	0	0	0	0	0	0	0	0	0	22	4	0	0	0	10	0	0	0	0	8	6	0	0	0	6	0	0	0	0
d__Bacteria;p__Firmicutes;c__Clostridia;o__Lachnospirales;f__Lachnospiraceae;g__Shuttleworthia;s__Shuttleworthia_satelles	0	0	0	6	0	0	27	0	0	0	0	0	0	7	0	0	0	0	0	0	0	0	0	19	0	0	5	0	0	0	0	0	7	33	0	0	0	0	15	0	0	0	0	8	0	0	0	0	0
d__Bacteria;p__Proteobacteria;c__Gammaproteobacteria;o__Enterobacterales;f__Pasteurellaceae;g__Actinobacillus;s__Haemophilus_parahaemolyticus	0	114	8	3	0	0	126	0	11	13	241	0	40	14	25	0	178	0	23	0	28	0	10	35	0	6	461	130	1	71	37	208	2	12	106	0	16	0	16	195	95	0	36	269	62	0	0	0	17
d__Bacteria;p__Bacteroidota;c__Bacteroidia;o__Bacteroidales;f__Prevotellaceae;g__Prevotella_7;s__Prevotella_enoeca	0	0	0	0	0	11	6	0	0	0	0	0	0	0	0	0	0	0	0	0	0	29	0	0	0	0	0	0	0	0	0	0	0	0	0	0	0	0	0	0	0	0	0	40	0	0	0	0	0
d__Bacteria;p__Spirochaetota;c__Spirochaetia;o__Spirochaetales;f__Spirochaetaceae;g__Treponema;s__Treponema_medium	0	0	0	5	0	20	43	2	0	0	0	0	0	66	0	0	35	0	0	0	2	0	16	0	10	0	0	8	7	0	0	6	21	6	19	0	0	0	8	0	0	0	0	68	0	0	0	0	3
d__Bacteria;p__Bacteroidota;c__Bacteroidia;o__Bacteroidales;f__Prevotellaceae;g__Prevotella;s__Prevotella_shahii	0	0	0	0	0	0	0	0	90	0	0	0	0	0	0	52	33	47	0	82	0	0	171	116	53	0	0	154	141	0	24	58	450	0	38	0	221	0	74	0	0	0	255	4	14	0	0	0	0
d__Bacteria;p__Firmicutes;c__Negativicutes;o__Veillonellales-Selenomonadales;f__Veillonellaceae;g__Veillonella;s__uncultured_methanogenic	6	0	0	256	0	0	0	25	0	26	0	0	0	0	0	0	0	0	115	0	0	0	0	0	0	0	0	0	0	0	0	0	0	0	0	0	0	0	0	0	0	0	0	0	0	0	0	0	49
d__Bacteria;p__Actinobacteriota;c__Actinobacteria;o__Actinomycetales;f__Actinomycetaceae;g__F0332;s__unidentified	0	0	0	0	0	5	2	0	0	0	0	0	0	0	0	0	0	0	0	0	0	0	0	0	0	0	0	0	0	0	0	0	0	0	0	0	0	0	0	0	0	0	0	0	0	0	0	0	0
d__Bacteria;p__Firmicutes;c__Clostridia;o__Peptostreptococcales-Tissierellales;f__Anaerovoracaceae;g__[Eubacterium]_saphenum_group;s__Eubacterium_saphenum	0	0	0	0	0	0	99	0	0	0	0	0	0	6	0	0	0	0	0	0	0	0	0	0	6	0	0	0	0	0	0	0	0	10	0	0	0	0	11	0	0	0	0	41	0	0	0	0	0
d__Bacteria;p__Spirochaetota;c__Spirochaetia;o__Spirochaetales;f__Spirochaetaceae;g__Treponema;s__Treponema_vincentii	0	0	0	0	0	0	0	0	0	0	0	0	0	0	0	0	0	0	0	0	0	0	0	0	0	0	0	0	0	0	0	0	0	0	0	0	0	0	0	0	0	0	0	4	0	0	0	0	0
d__Bacteria;p__Firmicutes;c__Clostridia;o__Lachnospirales;f__Lachnospiraceae;g__Lachnoanaerobaculum;s__Lachnoanaerobaculum_saburreum	0	0	0	18	0	0	17	0	0	9	0	9	1	0	0	0	0	0	0	0	9	0	0	0	0	0	0	0	12	0	0	0	0	0	0	0	0	0	0	0	0	0	0	13	0	0	0	0	0
d__Bacteria;p__Proteobacteria;c__Gammaproteobacteria;o__Cardiobacteriales;f__Cardiobacteriaceae;g__Cardiobacterium;s__Cardiobacterium_valvarum	2	1	0	14	0	35	0	0	4	3	0	0	0	5	3	0	4	10	2	2	0	6	0	7	0	0	5	8	6	0	0	5	0	0	19	0	0	0	0	0	0	0	9	10	10	0	0	0	0
d__Bacteria;p__Proteobacteria;c__Gammaproteobacteria;o__Burkholderiales;f__Neisseriaceae;g__Kingella;s__Neisseria_sp.	0	0	4	0	0	0	0	0	0	0	0	18	0	2	0	0	0	0	0	0	0	0	0	0	0	0	0	0	0	0	0	0	0	0	0	0	0	0	0	0	0	0	0	0	0	0	0	0	0
d__Bacteria;p__Firmicutes;c__Clostridia;o__Lachnospirales;f__Defluviitaleaceae;g__Defluviitaleaceae_UCG-011;s__Lachnospiraceae_bacterium	0	1	0	0	0	0	98	0	18	0	0	0	0	11	0	0	0	0	4	0	0	0	0	0	2	0	0	0	0	0	0	11	19	9	7	0	5	0	5	0	0	0	0	46	0	0	0	0	0
d__Bacteria;p__Bacteroidota;c__Bacteroidia;o__Flavobacteriales;f__Flavobacteriaceae;g__Capnocytophaga;s__uncultured_Capnocytophaga	3	0	8	5	0	0	3	0	0	61	0	0	0	29	0	0	0	9	0	8	0	0	0	0	0	0	0	82	0	0	7	8	6	0	44	0	7	8	0	36	0	0	33	2	48	0	0	0	0
d__Bacteria;p__Proteobacteria;c__Gammaproteobacteria;o__Enterobacterales;f__Pasteurellaceae;g__Haemophilus;__	0	0	0	0	0	0	0	0	65	5	0	0	0	11	0	15	0	0	6	18	0	0	0	0	0	0	0	0	0	0	23	0	0	0	0	0	3	116	0	0	36	0	0	11	6	0	0	0	0
d__Bacteria;p__Proteobacteria;c__Gammaproteobacteria;o__Burkholderiales;f__Neisseriaceae;g__Eikenella;s__Eikenella_corrodens	0	0	7	2	0	25	0	0	8	14	0	3	0	3	3	0	0	3	0	2	0	2	8	0	5	0	5	0	0	4	2	2	0	2	12	0	0	4	0	4	0	0	2	0	0	0	2	0	0
d__Bacteria;p__Bacteroidota;c__Bacteroidia;o__Bacteroidales;f__Prevotellaceae;g__Prevotella_7;s__Prevotella_veroralis	80	3	0	0	0	0	27	6	0	0	0	2	0	0	0	0	0	0	9	28	5	7	0	0	7	0	13	0	0	0	0	0	389	30	0	0	0	5	198	0	0	0	0	98	0	0	148	0	27
d__Bacteria;p__Proteobacteria;c__Gammaproteobacteria;o__Burkholderiales;f__Oxalobacteraceae;g__Massilia;s__Massilia_timonae	11	0	0	0	0	0	0	0	0	0	0	5	0	0	0	0	0	0	0	0	0	0	0	0	0	0	0	0	0	0	0	6	0	9	9	0	0	0	0	0	0	0	0	0	0	0	0	0	0
d__Bacteria;p__Bacteroidota;c__Bacteroidia;o__Bacteroidales;f__Prevotellaceae;g__Prevotella_7;s__Prevotella_multiformis	0	0	0	5	0	0	102	0	0	0	0	0	0	13	0	0	0	0	5	8	0	0	0	0	0	0	0	0	0	0	0	0	18	0	0	0	6	0	0	0	0	0	0	0	0	0	0	0	0
d__Bacteria;p__Firmicutes;c__Bacilli;o__Lactobacillales;f__Lactobacillaceae;g__Lactobacillus;__	0	0	0	0	0	0	10	0	0	0	0	0	0	0	0	0	0	0	0	0	0	0	0	0	0	0	0	0	0	0	0	0	0	0	0	0	0	0	0	0	0	0	0	0	0	0	0	0	0
d__Bacteria;p__Firmicutes;c__Negativicutes;o__Veillonellales-Selenomonadales;f__Veillonellaceae;g__Veillonella;s__Veillonella_parvula	0	0	14	9	22	108	53	0	0	6	0	0	100	0	47	0	0	0	0	0	6	7	7	33	0	0	13	13	15	0	0	0	0	13	14	0	0	0	19	64	2	0	0	56	5	0	172	0	10
d__Bacteria;p__Synergistota;c__Synergistia;o__Synergistales;f__Synergistaceae;g__Fretibacterium;s__Synergistales_bacterium	0	0	0	6	0	15	38	0	0	0	0	0	0	6	0	0	0	0	0	0	0	0	0	0	0	0	0	0	0	0	0	0	0	0	0	0	0	0	0	0	0	0	0	13	0	0	0	0	0
d__Bacteria;p__Firmicutes;c__Negativicutes;o__Veillonellales-Selenomonadales;f__Veillonellaceae;g__Anaeroglobus;s__Anaeroglobus_geminatus	0	0	0	0	0	6	0	0	0	12	0	0	0	7	0	0	0	0	0	5	0	0	0	27	7	0	3	0	0	0	0	0	0	0	0	0	0	0	0	0	0	0	0	12	0	0	0	0	6
d__Bacteria;p__Firmicutes;c__Clostridia;o__Peptococcales;f__Peptococcaceae;g__Peptococcus;s__uncultured_Peptococcus	0	0	0	0	0	0	13	0	0	4	0	0	0	0	0	0	7	11	0	5	3	0	0	0	5	0	5	0	6	0	0	3	0	0	0	0	0	0	0	0	0	0	0	11	0	0	0	0	1
d__Bacteria;p__Firmicutes;c__Clostridia;o__Lachnospirales;f__Lachnospiraceae;g__Johnsonella;s__uncultured_Lachnospiraceae	0	0	0	0	0	0	0	0	0	0	0	0	0	0	0	0	0	0	0	0	0	0	0	0	0	0	6	0	0	0	0	9	0	0	0	0	0	6	0	0	0	0	0	0	0	0	0	0	25
d__Bacteria;p__Proteobacteria;c__Gammaproteobacteria;o__Enterobacterales;f__Enterobacteriaceae;g__Klebsiella;__	0	0	0	0	0	0	0	0	0	0	0	0	0	0	0	0	0	0	0	0	0	0	0	0	0	0	0	0	0	0	0	0	0	0	0	0	0	0	0	0	0	0	0	0	0	0	0	0	0
d__Bacteria;p__Bacteroidota;c__Bacteroidia;o__Bacteroidales;f__Prevotellaceae;g__Prevotella;s__Prevotella_maculosa	0	0	0	15	0	21	0	0	0	0	0	0	0	13	0	0	3	0	0	0	0	5	0	0	9	0	0	0	2	0	0	0	7	0	20	0	0	0	0	0	0	0	0	0	0	0	0	0	4
d__Bacteria;p__Actinobacteriota;c__Actinobacteria;o__Bifidobacteriales;f__Bifidobacteriaceae;g__Parascardovia;s__Parascardovia_denticolens	0	0	0	0	0	0	0	0	0	0	0	0	0	0	0	0	0	0	0	0	0	0	0	0	5	0	0	0	0	0	0	0	0	0	0	0	0	0	0	0	0	0	0	0	0	0	0	0	0
d__Bacteria;p__Spirochaetota;c__Spirochaetia;o__Spirochaetales;f__Spirochaetaceae;g__Treponema;s__Treponema_socranskii	0	0	0	10	0	8	12	0	0	11	0	0	0	6	0	0	0	0	0	0	7	7	0	0	15	0	11	0	0	0	0	0	17	0	9	0	0	0	4	0	0	0	0	13	0	0	0	0	0
d__Bacteria;p__Actinobacteriota;c__Coriobacteriia;o__Coriobacteriales;f__Eggerthellaceae;g__Cryptobacterium;s__Cryptobacterium_curtum	0	0	0	0	2	0	1	0	0	0	0	0	0	0	0	0	0	0	0	0	2	0	0	3	0	0	0	0	0	0	0	0	0	1	0	0	0	0	0	0	0	0	0	0	0	0	0	0	0
d__Bacteria;p__Firmicutes;c__Clostridia;o__Peptostreptococcales-Tissierellales;f__Anaerovoracaceae;g__[Eubacterium]_nodatum_group;__	5	0	0	12	5	0	2	0	0	77	3	0	0	11	3	0	6	0	0	17	1	15	0	28	14	0	11	3	10	0	3	0	77	23	28	0	3	0	35	0	0	0	0	13	3	2	0	0	8
d__Bacteria;p__Actinobacteriota;c__Actinobacteria;o__Actinomycetales;f__Actinomycetaceae;g__Actinomyces;s__Actinomyces_naeslundii	0	0	0	0	0	0	0	0	0	12	0	0	0	0	0	0	0	0	0	0	0	0	0	0	0	0	0	0	0	0	0	0	0	0	0	0	0	0	0	7	0	0	14	0	0	0	0	0	0
d__Bacteria;p__Firmicutes;c__Negativicutes;o__Veillonellales-Selenomonadales;f__Selenomonadaceae;g__uncultured;s__Mitsuokella_sp.	0	0	0	0	0	0	19	0	0	0	0	8	0	0	0	0	0	0	0	0	0	0	0	0	0	0	0	0	0	0	0	0	0	0	0	0	0	0	0	0	0	0	0	0	0	0	0	0	0
d__Bacteria;p__Synergistota;c__Synergistia;o__Synergistales;f__Synergistaceae;g__Fretibacterium;s__Fretibacterium_fastidiosum	0	0	0	8	0	0	40	0	0	9	0	0	0	0	0	0	0	0	0	0	11	0	0	0	10	0	1	0	3	0	0	0	0	4	0	0	0	0	10	0	0	0	0	30	0	0	0	0	0
d__Bacteria;p__Patescibacteria;c__Saccharimonadia;o__Saccharimonadales;f__Saccharimonadaceae;g__Candidatus_Saccharimonas;s__uncultured_bacterium	0	0	0	0	0	0	0	0	0	0	0	0	11	0	0	0	0	0	0	0	0	0	0	0	3	0	0	0	0	0	0	0	4	0	0	0	1	0	0	0	0	0	0	0	3	0	4	0	0
d__Bacteria;p__Firmicutes;c__Bacilli;o__Lactobacillales;f__Streptococcaceae;g__Streptococcus;s__Streptococcus_sobrinus	0	0	0	0	0	0	0	0	0	0	0	0	0	0	0	0	0	0	0	0	0	0	0	0	0	0	0	0	0	0	0	0	2	0	0	0	0	0	0	0	0	0	0	0	0	0	0	0	0
d__Bacteria;p__Firmicutes;c__Clostridia;o__Peptostreptococcales-Tissierellales;f__Anaerovoracaceae;g__[Eubacterium]_nodatum_group;s__[Eubacterium]_nodatum	0	0	0	8	0	15	30	0	0	0	0	0	0	0	0	0	0	0	0	0	0	0	0	0	0	0	0	0	0	0	0	0	0	0	0	0	0	0	0	0	0	0	0	15	5	0	0	0	0
d__Bacteria;p__Proteobacteria;c__Gammaproteobacteria;o__Enterobacterales;f__Yersiniaceae;g__Serratia;s__Rahnella_aquatilis	0	0	0	0	0	0	0	0	0	0	0	0	0	0	0	0	0	0	0	0	0	0	0	0	0	0	0	0	0	0	0	0	0	0	0	12499	0	0	0	0	0	0	0	0	0	0	0	0	0
d__Bacteria;p__Bacteroidota;c__Bacteroidia;o__Bacteroidales;f__Prevotellaceae;g__Prevotella;s__Prevotella_micans	0	0	0	2	1	6	0	0	0	0	0	0	0	0	0	1	2	0	0	0	0	6	0	0	0	0	0	0	0	0	0	0	0	0	0	0	0	0	0	2	0	0	0	3	0	0	0	0	0
d__Bacteria;p__Patescibacteria;c__Saccharimonadia;o__Saccharimonadales;f__Saccharimonadaceae;g__TM7x;s__uncultured_bacterium	0	0	17	1	0	9	0	26	36	8	0	0	32	0	0	68	15	40	17	74	16	68	82	20	64	23	0	51	83	99	10	0	19	2	87	5	17	0	126	0	26	0	0	18	7	24	23	0	38
d__Bacteria;p__Spirochaetota;c__Spirochaetia;o__Spirochaetales;f__Spirochaetaceae;g__Treponema;s__Treponema_genomosp.	0	0	0	0	0	0	31	0	0	0	0	0	0	0	0	0	0	0	0	7	0	0	0	0	0	0	0	0	0	0	0	0	0	0	0	0	3	0	0	0	0	0	0	0	0	0	0	0	0
d__Bacteria;p__Bacteroidota;c__Bacteroidia;o__Bacteroidales;f__Prevotellaceae;g__Prevotella_7;s__Prevotella_baroniae	0	0	0	0	0	0	31	0	0	0	0	0	0	25	0	0	0	0	0	0	0	0	0	0	0	0	8	0	0	0	6	0	5	0	26	0	0	0	6	0	0	0	0	29	0	0	5	0	0
d__Bacteria;p__Firmicutes;c__Clostridia;o__Peptostreptococcales-Tissierellales;f__Anaerovoracaceae;g__[Eubacterium]_brachy_group;s__[Eubacterium]_brachy	0	5	0	46	2	19	66	0	3	73	0	0	0	0	4	0	2	4	0	8	14	6	0	7	10	1	26	1	5	5	0	0	25	0	121	1	0	0	10	9	0	0	0	62	6	0	1	0	3
d__Bacteria;p__Firmicutes;c__Clostridia;o__Peptostreptococcales-Tissierellales;f__Anaerovoracaceae;g__Amnipila;__	0	0	0	0	0	0	0	0	0	0	0	0	0	0	0	0	0	0	0	0	0	0	0	0	0	0	0	0	0	0	0	0	0	0	0	0	0	0	0	0	0	0	0	0	0	0	0	0	0
d__Bacteria;p__Patescibacteria;c__Saccharimonadia;o__Saccharimonadales;f__Saccharimonadaceae;g__TM7a;__	0	0	0	1	0	0	0	0	0	0	0	0	0	0	0	0	3	1	0	0	0	0	0	0	0	0	0	0	2	0	0	0	0	0	0	0	0	0	0	0	0	0	0	0	0	0	0	0	0
d__Bacteria;p__Fusobacteriota;c__Fusobacteriia;o__Fusobacteriales;f__Leptotrichiaceae;g__Leptotrichia;s__Leptotrichia_buccalis	0	0	0	0	0	0	0	0	0	0	0	0	0	7	0	0	0	0	0	0	0	0	0	0	0	0	0	0	5	0	0	0	0	0	0	0	0	0	0	7	0	0	0	0	0	0	0	0	0
d__Bacteria;p__Firmicutes;c__Negativicutes;o__Veillonellales-Selenomonadales;f__Veillonellaceae;g__Dialister;s__Dialister_pneumosintes	5	4	4	4	0	63	149	0	0	73	0	0	0	36	0	0	4	0	0	14	20	3	0	1	19	2	6	0	7	15	0	0	15	14	71	0	0	6	10	0	0	0	0	24	5	0	0	0	19
d__Bacteria;p__Firmicutes;c__Negativicutes;o__Veillonellales-Selenomonadales;f__Selenomonadaceae;g__Selenomonas;s__Veillonellaceae_bacterium	2	0	0	0	0	0	13	0	0	9	0	0	0	7	0	0	0	0	0	0	0	6	0	9	0	0	9	0	0	0	0	0	0	0	0	0	0	0	0	0	0	0	0	0	0	0	0	0	0
d__Bacteria;p__Proteobacteria;c__Gammaproteobacteria;o__Enterobacterales;f__Pasteurellaceae;g__Aggregatibacter;__	0	0	0	0	0	0	0	0	0	123	0	0	0	0	0	0	0	0	0	0	0	0	0	0	0	0	0	0	0	0	0	0	0	0	6	0	0	0	0	0	0	0	22	0	0	0	0	0	0
d__Bacteria;p__Fusobacteriota;c__Fusobacteriia;o__Fusobacteriales;f__Fusobacteriaceae;g__Fusobacterium;s__Fusobacterium_necrophorum	0	0	0	0	0	0	0	0	0	0	0	0	0	0	0	0	0	0	0	0	0	0	0	0	0	0	0	0	0	0	0	0	0	0	0	0	0	0	0	0	0	0	0	0	0	0	0	0	0
d__Bacteria;p__Spirochaetota;c__Spirochaetia;o__Spirochaetales;f__Spirochaetaceae;g__Treponema;s__Treponema_maltophilum	0	0	0	0	0	0	0	0	0	0	0	0	0	0	0	0	0	0	0	0	0	0	0	0	0	0	0	0	0	0	0	0	0	0	0	0	0	0	5	0	0	0	0	0	0	0	0	0	0
d__Bacteria;p__Firmicutes;c__Bacilli;o__Erysipelotrichales;f__Erysipelatoclostridiaceae;g__Eggerthia;s__Eggerthia_catenaformis	0	0	0	0	0	0	0	0	0	0	0	0	0	0	0	0	0	0	0	0	0	0	0	0	0	0	0	0	0	0	0	0	0	0	0	0	0	0	0	0	0	0	0	0	0	0	0	0	0
d__Bacteria;p__Spirochaetota;c__Spirochaetia;o__Spirochaetales;f__Spirochaetaceae;g__Treponema;s__Treponema_refringens	0	0	0	0	0	0	0	0	0	0	0	0	0	0	0	0	5	0	0	0	0	0	9	7	2	0	0	0	4	0	0	11	2	0	0	0	0	0	4	0	0	0	0	0	0	0	0	0	0
d__Bacteria;p__Firmicutes;c__Clostridia;o__Peptostreptococcales-Tissierellales;f__Family_XI;g__W5053;s__unidentified	0	0	0	0	0	0	0	0	0	0	0	0	0	0	0	0	0	0	0	0	0	0	0	0	0	0	0	0	0	0	0	0	0	0	0	0	0	0	0	0	0	0	0	0	0	0	0	0	0
d__Bacteria;p__Bacteroidota;c__Bacteroidia;o__Bacteroidales;f__Porphyromonadaceae;g__Porphyromonas;s__Porphyromonas_gingivalis	0	0	0	0	0	0	1480	0	0	0	0	0	0	0	0	0	0	0	0	0	0	0	0	0	0	0	0	0	0	0	20	0	0	0	0	0	0	0	0	0	0	0	0	0	0	0	0	0	0
d__Bacteria;p__Proteobacteria;c__Gammaproteobacteria;o__Burkholderiales;f__Neisseriaceae;g__Neisseria;s__Neisseria_bacilliformis	0	0	0	0	0	0	0	0	0	1	0	7	0	0	0	0	0	0	12	20	0	75	0	0	0	15	0	0	0	0	0	0	0	1	7	0	0	0	0	8	0	0	6	9	0	0	7	0	0
d__Bacteria;p__Actinobacteriota;c__Actinobacteria;o__Actinomycetales;f__Actinomycetaceae;g__Actinomyces;s__Actinomyces_gerencseriae	0	0	0	0	0	0	0	0	0	0	1	0	0	0	0	0	0	0	0	0	0	0	0	0	0	0	0	0	0	2	0	0	0	0	3	0	0	0	0	0	0	0	3	1	1	0	0	0	0
d__Bacteria;p__Proteobacteria;c__Gammaproteobacteria;o__Enterobacterales;f__Pasteurellaceae;g__Aggregatibacter;s__Aggregatibacter_sp.	0	0	0	0	0	0	0	0	0	10	0	0	0	0	0	0	0	0	0	0	0	0	0	0	0	0	0	0	0	0	0	0	0	0	0	0	0	0	0	0	0	0	0	0	0	0	0	0	0
d__Bacteria;p__Proteobacteria;c__Gammaproteobacteria;o__Burkholderiales;f__Neisseriaceae;g__Kingella;s__Kingella_denitrificans	0	0	0	0	0	0	0	0	0	5	0	5	0	7	0	0	0	0	0	0	0	4	0	0	0	0	0	6	0	0	1	1	0	0	20	0	11	0	2	0	0	0	0	61	0	0	0	0	13
d__Bacteria;p__Firmicutes;c__Clostridia;o__Peptostreptococcales-Tissierellales;f__Peptostreptococcaceae;g__Peptoanaerobacter;s__Peptoanaerobacter_stomatis	0	0	0	0	0	50	2	0	0	0	0	0	0	5	0	0	0	0	6	4	0	0	0	0	6	0	0	0	0	0	0	13	13	7	0	0	0	0	0	0	0	0	0	28	0	0	0	0	1
d__Bacteria;p__Cyanobacteria;c__Cyanobacteriia;o__Chloroplast;f__Chloroplast;g__Chloroplast;s__Punica_granatum	0	0	2	13	0	4	0	0	0	6	0	0	550	0	52	0	0	0	0	0	2	11	1	1	1	0	0	0	0	26	0	4	0	0	0	0	0	0	49	0	0	0	0	0	0	105	587	0	0
d__Bacteria;p__Firmicutes;c__Clostridia;o__Peptostreptococcales-Tissierellales;f__Anaerovoracaceae;g__Mogibacterium;__	0	0	0	0	0	0	0	0	0	0	0	0	0	0	0	0	0	3	0	0	0	0	9	0	0	0	0	0	0	0	0	0	0	0	10	0	0	0	0	0	0	0	0	0	0	0	0	0	0
d__Bacteria;p__Firmicutes;c__Bacilli;o__Lactobacillales;f__Lactobacillaceae;g__Lactobacillus;s__Lactobacillus_gasseri	0	0	0	0	0	0	0	0	0	0	0	8	0	0	0	0	0	0	0	0	0	0	0	0	0	0	0	0	0	0	0	0	0	0	0	0	0	0	0	0	0	0	0	0	0	0	0	0	0
d__Bacteria;p__Firmicutes;c__Bacilli;o__Lactobacillales;f__Streptococcaceae;g__Streptococcus;s__Streptococcus_cristatus	0	0	0	0	8	0	32	0	0	0	0	0	10	32	0	0	30	0	10	0	0	0	0	29	0	0	0	0	0	0	13	0	0	16	0	0	0	3	0	0	0	0	0	6	0	0	0	0	0
d__Bacteria;p__Fusobacteriota;c__Fusobacteriia;o__Fusobacteriales;f__Leptotrichiaceae;g__Streptobacillus;s__uncultured_bacterium	0	0	0	0	0	0	0	0	0	0	0	0	0	0	0	0	0	0	0	0	0	0	0	0	0	0	0	0	0	0	0	3	0	0	0	0	0	0	0	1	0	0	0	0	0	0	0	0	0
d__Bacteria;p__Actinobacteriota;c__Coriobacteriia;o__Coriobacteriales;f__Atopobiaceae;g__Olsenella;s__Olsenella_uli	0	0	0	0	0	0	2	0	0	2	0	0	0	0	0	0	0	0	0	0	0	0	0	0	0	0	0	0	0	0	0	0	1	0	3	0	0	0	0	0	0	0	0	2	0	0	0	0	0
d__Bacteria;p__Firmicutes;c__Clostridia;o__Peptostreptococcales-Tissierellales;f__Anaerovoracaceae;g__Family_XIII_UCG-001;s__Eubacterium_sp.	0	0	0	0	0	0	6	1	11	0	0	0	0	0	0	0	0	0	0	13	0	0	0	0	7	0	4	0	6	0	1	2	8	1	2	0	0	0	12	0	0	0	2	1	5	0	0	0	3
d__Bacteria;p__Proteobacteria;c__Gammaproteobacteria;o__Burkholderiales;f__Neisseriaceae;g__Eikenella;__	0	0	0	0	0	10	5	0	0	4	0	0	0	0	0	0	0	0	0	2	0	4	0	0	0	0	1	10	0	0	0	5	0	0	5	0	0	0	5	2	0	0	20	0	4	0	5	0	0
d__Bacteria;p__Spirochaetota;c__Spirochaetia;o__Spirochaetales;f__Spirochaetaceae;g__Treponema;__	2	0	0	0	0	0	65	0	0	0	0	0	0	0	0	0	0	0	0	0	0	0	0	0	0	0	0	0	0	0	0	0	0	0	5	0	0	0	0	0	0	0	0	0	0	0	0	0	0
d__Bacteria;p__Firmicutes;c__Clostridia;o__Peptostreptococcales-Tissierellales;f__Family_XI;g__Finegoldia;s__uncultured_bacterium	0	0	0	0	0	0	0	0	0	0	0	0	0	0	0	0	0	0	0	0	0	0	0	0	0	0	0	0	0	0	0	0	0	0	0	0	0	0	0	0	0	0	0	0	0	0	0	0	0
d__Bacteria;p__Firmicutes;c__Clostridia;o__Lachnospirales;f__Lachnospiraceae;g__Johnsonella;s__Johnsonella_ignava	0	0	0	0	0	0	0	0	0	0	0	0	0	0	0	0	4	0	0	0	0	0	0	0	0	0	0	0	0	3	0	0	0	0	7	0	0	0	0	0	0	0	0	0	0	0	0	0	10
d__Bacteria;p__Proteobacteria;c__Gammaproteobacteria;o__Enterobacterales;f__Pasteurellaceae;g__Aggregatibacter;s__Aggregatibacter_aphrophilus	0	0	0	1	0	0	25	0	0	209	0	0	0	54	0	0	7	0	0	0	0	16	0	0	0	0	34	1	0	0	0	26	0	0	162	0	6	0	3	2	6	0	39	16	9	1	0	0	3
d__Bacteria;p__Firmicutes;c__Clostridia;o__Peptostreptococcales-Tissierellales;f__Anaerovoracaceae;g__Amnipila;s__uncultured_organism	0	0	0	0	0	0	0	0	0	0	0	0	0	0	0	0	0	5	0	25	0	0	0	0	9	0	0	8	9	0	0	18	0	0	0	0	0	0	0	0	0	0	0	0	0	0	0	0	0
d__Bacteria;p__Actinobacteriota;c__Actinobacteria;o__Micrococcales;f__Micrococcaceae;g__Rothia;s__Rothia_dentocariosa	12	21	25	15	14	22	111	5	3	5	1	182	35	35	74	21	10	9	47	13	4	35	5	136	7	9	6	4	5	105	6	19	18	110	111	0	1	10	31	75	12	0	1	30	26	15	17	0	5
d__Bacteria;p__Synergistota;c__Synergistia;o__Synergistales;f__Synergistaceae;g__Fretibacterium;__	0	0	0	2	0	9	27	0	0	0	0	0	0	7	0	0	0	0	0	0	0	0	0	0	0	0	0	0	0	0	0	0	0	0	0	0	0	0	2	0	0	0	0	7	0	0	0	0	0
d__Bacteria;p__Proteobacteria;c__Gammaproteobacteria;o__Burkholderiales;f__Neisseriaceae;g__Kingella;s__Kingella_sp.	0	0	0	0	0	0	0	0	0	0	0	0	0	0	0	0	0	0	0	0	0	0	0	0	0	0	0	0	0	0	7	0	0	0	0	0	0	0	0	0	0	0	0	0	0	0	0	0	0
d__Bacteria;p__Firmicutes;c__Bacilli;o__Lactobacillales;f__Lactobacillaceae;g__Lactobacillus;s__Lactobacillus_delbrueckii	0	0	0	0	0	0	0	0	0	0	0	0	0	0	0	0	0	0	0	0	0	0	0	0	0	0	0	0	0	0	0	0	0	0	0	0	0	0	0	0	0	0	0	0	0	0	0	0	0
d__Bacteria;p__Proteobacteria;c__Gammaproteobacteria;o__Cardiobacteriales;f__Cardiobacteriaceae;g__Cardiobacterium;s__uncultured_Cardiobacterium	0	0	0	0	0	0	0	0	0	0	0	0	0	8	0	0	0	3	0	1	0	0	0	0	0	0	10	2	0	0	0	0	0	0	4	0	2	0	0	8	0	0	6	0	0	0	6	0	0
d__Bacteria;p__Bacteroidota;c__Bacteroidia;o__Bacteroidales;f__Rikenellaceae;g__Rikenellaceae_RC9_gut_group;s__uncultured_eubacterium	0	0	0	0	0	0	211	0	0	0	0	0	0	0	0	0	0	0	0	32	0	0	0	0	0	0	0	0	0	0	11	0	29	0	0	0	0	7	0	0	0	0	0	0	0	0	0	0	6
d__Bacteria;p__Bacteroidota;c__Bacteroidia;o__Sphingobacteriales;f__Lentimicrobiaceae;g__Lentimicrobium;s__Bacteroidia_bacterium	0	0	0	0	0	0	0	0	0	0	0	0	0	0	0	0	0	0	0	0	0	0	0	0	0	0	0	0	0	0	0	0	0	0	0	0	0	0	0	0	0	0	0	0	0	0	0	0	5
d__Bacteria;p__Firmicutes;c__Bacilli;o__Lactobacillales;f__Streptococcaceae;g__Lactococcus;s__Lactococcus_lactis	0	0	2	0	0	0	0	0	0	0	0	0	0	0	0	0	0	0	0	0	0	0	0	0	0	0	0	0	0	0	0	0	0	0	0	0	0	0	5	0	0	0	3	2	3	0	0	0	0
d__Bacteria;p__Patescibacteria;c__Saccharimonadia;o__Saccharimonadales;f__Saccharimonadales;g__Saccharimonadales;s__Candidatus_Saccharibacteria	1	0	0	0	0	0	8	0	0	0	0	0	0	0	0	0	0	0	4	1	0	0	0	0	18	0	0	0	0	0	0	0	12	0	0	0	0	0	12	0	0	0	0	0	0	0	0	0	0
d__Bacteria;p__Firmicutes;c__Clostridia;o__Lachnospirales;f__Lachnospiraceae;g__Catonella;s__Catonella_morbi	0	0	0	5	0	0	90	0	0	0	0	0	0	0	0	0	0	5	0	9	103	0	0	0	0	0	0	0	0	0	0	13	0	0	0	0	0	7	0	0	0	0	0	0	0	0	0	0	0
d__Bacteria;p__Firmicutes;c__Clostridia;o__Peptostreptococcales-Tissierellales;f__Anaerovoracaceae;g__Mogibacterium;s__Mogibacterium_timidum	1	0	0	3	0	37	30	0	0	6	0	0	0	2	2	0	0	0	0	11	9	0	0	0	2	0	0	1	0	3	0	0	5	0	1	0	0	0	2	0	0	0	0	27	0	0	0	0	0
d__Bacteria;p__Firmicutes;c__Clostridia;o__Lachnospirales;f__Lachnospiraceae;g__Lachnoanaerobaculum;s__Lachnoanaerobaculum_umeaense	0	0	0	0	0	0	0	0	0	0	0	0	0	0	0	0	0	10	0	0	0	0	0	0	0	0	0	0	0	0	0	29	0	0	0	0	0	0	5	0	11	0	0	0	0	0	0	0	0
d__Bacteria;p__Bacteroidota;c__Bacteroidia;o__Bacteroidales;f__Rikenellaceae;g__Rikenellaceae_RC9_gut_group;s__Porphyromonas-like_sp.	0	0	0	0	0	0	25	0	0	7	0	0	0	10	0	0	0	0	0	0	0	0	0	0	0	0	0	0	0	0	0	0	0	0	0	0	0	0	0	0	0	0	0	6	0	0	0	0	0
d__Bacteria;p__Firmicutes;c__Bacilli;o__Lactobacillales;f__Streptococcaceae;g__Streptococcus;s__Streptococcus_mutans	6	0	1	0	0	30	79	0	0	0	0	15	7	2	0	0	0	0	7	3	3	0	0	0	0	0	2	0	0	1	0	0	2	3	0	0	0	0	0	0	0	0	0	0	1	0	0	0	4
d__Bacteria;p__Firmicutes;c__Clostridia;o__Peptostreptococcales-Tissierellales;f__Peptostreptococcaceae;__;__	0	0	0	0	0	0	0	14	0	23	0	0	0	0	0	0	0	6	0	0	0	0	0	0	9	0	0	0	10	0	0	5	23	4	7	0	7	0	0	0	0	0	0	0	0	0	0	0	0
d__Bacteria;p__Spirochaetota;c__Spirochaetia;o__Spirochaetales;f__Spirochaetaceae;g__Treponema;s__Treponema_sp.	0	0	0	0	0	0	8	0	0	0	0	0	0	0	0	0	0	0	0	0	0	0	0	0	0	0	0	0	0	0	0	0	0	0	0	0	0	0	0	0	0	0	0	0	0	0	0	0	0
d__Bacteria;p__Firmicutes;c__Bacilli;o__Lactobacillales;f__Streptococcaceae;g__Streptococcus;s__Streptococcus_sinensis	0	0	0	0	0	0	7	0	0	0	0	0	0	0	0	0	0	0	0	5	0	0	0	0	0	0	0	0	0	0	0	0	0	0	16	0	0	0	0	0	0	0	0	0	0	0	0	0	0
d__Bacteria;p__Firmicutes;c__Clostridia;o__Lachnospirales;f__Lachnospiraceae;__;__	0	0	0	0	0	0	0	0	0	0	0	0	0	0	0	0	0	0	0	0	0	5	0	0	0	0	0	0	0	0	0	3	0	0	0	0	0	0	0	0	0	0	0	11	0	0	0	0	0
d__Bacteria;p__Proteobacteria;c__Gammaproteobacteria;o__Pseudomonadales;f__Pseudomonadaceae;g__Pseudomonas;s__Pseudomonas_psychrophila	0	0	0	0	0	0	0	0	0	0	0	0	0	0	0	0	0	0	0	0	0	0	0	0	0	0	0	0	0	0	0	0	0	0	0	957	0	0	0	0	0	0	0	0	0	0	0	0	0
d__Bacteria;p__Bacteroidota;c__Bacteroidia;o__Bacteroidales;f__Prevotellaceae;g__Prevotella_7;s__Prevotella_dentalis	0	0	0	5	0	0	24	0	0	0	0	0	0	13	0	0	0	3	0	0	0	0	0	0	18	0	0	0	0	0	0	0	0	0	0	0	0	0	0	0	0	0	0	13	0	0	0	0	0
d__Bacteria;p__Firmicutes;c__Bacilli;o__Erysipelotrichales;f__Erysipelotrichaceae;g__Erysipelotrichaceae_UCG-006;s__uncultured_Erysipelotrichaceae	0	0	0	0	0	17	0	0	0	0	0	0	0	0	0	0	3	0	0	0	0	0	0	0	0	0	0	0	0	0	0	0	0	0	0	0	0	0	0	0	0	0	0	0	0	0	0	0	0
d__Bacteria;p__Proteobacteria;c__Gammaproteobacteria;o__Burkholderiales;f__Neisseriaceae;g__Simonsiella;s__Simonsiella_muelleri	0	0	0	0	0	0	0	0	0	0	0	0	0	0	0	0	8	0	0	8	0	0	0	0	18	0	0	11	0	0	0	11	0	0	0	0	0	0	0	0	0	0	0	0	0	0	0	0	0
d__Bacteria;p__Proteobacteria;c__Gammaproteobacteria;o__Pseudomonadales;f__Moraxellaceae;g__Moraxella;s__Moraxella_lacunata	0	0	84	0	0	0	0	0	0	0	0	0	0	0	0	0	0	0	0	0	0	0	0	0	0	0	0	0	0	0	0	0	0	0	0	0	0	0	0	0	0	0	0	0	0	0	0	0	0
d__Bacteria;p__Proteobacteria;c__Gammaproteobacteria;o__Xanthomonadales;f__Xanthomonadaceae;g__Stenotrophomonas;s__Stenotrophomonas_pavanii	0	0	0	0	0	0	0	0	0	18	0	0	0	0	0	0	0	0	0	0	0	0	0	0	0	0	0	0	0	0	0	0	0	0	0	0	0	0	0	0	0	0	0	0	0	0	0	0	0
d__Bacteria;p__Actinobacteriota;c__Actinobacteria;o__Actinomycetales;f__Actinomycetaceae;g__Actinomyces;s__Actinomyces_massiliensis	0	0	0	0	0	4	0	0	0	5	0	0	5	0	0	0	0	0	0	0	0	0	0	0	0	0	0	0	0	0	0	0	0	0	0	0	0	0	0	3	0	0	0	0	0	0	0	0	0
d__Bacteria;p__Bacteroidota;c__Bacteroidia;o__Bacteroidales;f__Prevotellaceae;g__Prevotella;s__Prevotella_oralis	1	0	0	0	0	9	3	0	0	3	0	1	0	0	0	0	5	0	0	2	0	0	0	0	9	0	4	0	2	0	0	0	0	0	35	0	0	0	0	0	4	0	0	8	0	0	0	0	0
d__Bacteria;p__Bdellovibrionota;c__Oligoflexia;o__0319-6G20;f__0319-6G20;g__0319-6G20;s__uncultured_bacterium	1	0	0	0	0	1	11	0	0	1	0	0	0	0	0	0	1	0	0	1	0	0	0	0	0	0	1	0	0	0	1	0	1	1	0	0	0	0	1	2	0	0	4	0	0	0	1	0	1
d__Bacteria;p__Actinobacteriota;c__Actinobacteria;o__Propionibacteriales;f__Propionibacteriaceae;g__Pseudopropionibacterium;s__Pseudopropionibacterium_propionicum	0	0	0	0	0	0	0	0	0	0	0	0	0	0	0	0	0	0	0	0	0	0	0	0	0	0	0	0	0	0	0	0	0	0	0	0	0	0	0	0	0	0	0	0	0	0	0	0	0
d__Bacteria;p__Firmicutes;c__Bacilli;o__Erysipelotrichales;f__Erysipelotrichaceae;g__Bulleidia;s__Bulleidia_extructa	0	0	0	0	0	8	0	0	0	0	0	0	0	0	0	0	0	0	0	0	0	0	0	0	0	0	0	0	0	0	0	0	0	0	0	0	0	0	0	0	0	0	0	0	0	0	0	0	0
d__Bacteria;p__Firmicutes;c__Clostridia;o__Lachnospirales;f__Lachnospiraceae;g__Johnsonella;__	0	0	0	0	0	0	20	0	0	0	0	0	0	7	0	0	0	0	0	0	0	0	0	0	0	0	0	0	0	0	0	10	5	6	0	0	0	0	0	0	0	0	0	23	0	0	0	0	0
d__Bacteria;p__Firmicutes;c__Bacilli;o__Lactobacillales;f__Lactobacillaceae;g__Lactobacillus;s__Lactobacillus_acidophilus	0	0	0	0	0	0	10	0	0	0	0	0	0	7	0	0	0	0	0	0	0	0	0	0	0	0	0	0	0	0	0	0	0	0	0	0	0	0	0	0	0	0	0	0	0	0	0	0	0
d__Bacteria;p__Firmicutes;c__Bacilli;o__RF39;f__RF39;g__RF39;s__Firmicutes_oral	0	0	0	0	0	0	0	0	0	0	0	0	0	0	0	0	0	0	0	28	0	0	0	0	0	0	0	0	0	0	0	1	12	0	0	0	0	0	0	0	0	0	0	0	0	0	0	0	1
d__Bacteria;p__Actinobacteriota;c__Actinobacteria;o__Bifidobacteriales;f__Bifidobacteriaceae;g__Bifidobacterium;s__Bifidobacterium_dentium	0	0	0	0	0	0	11	0	0	0	0	0	0	0	0	0	0	0	0	0	0	0	0	0	0	0	0	0	0	0	0	0	0	0	0	0	0	0	13	0	0	0	0	0	0	0	0	0	0
d__Bacteria;p__Firmicutes;c__Clostridia;o__Lachnospirales;f__Lachnospiraceae;g__[Ruminococcus]_torques_group;s__uncultured_Firmicutes	0	0	0	0	0	0	0	0	0	0	0	0	0	0	0	0	0	0	0	0	0	0	0	0	0	0	0	0	0	0	0	0	0	0	0	0	0	0	0	0	0	0	0	0	0	0	0	0	0
d__Bacteria;p__Actinobacteriota;c__Actinobacteria;o__Bifidobacteriales;f__Bifidobacteriaceae;g__Scardovia;s__Scardovia_inopinata	0	0	0	0	0	0	0	0	0	0	0	8	0	0	0	0	0	0	0	0	0	0	0	0	0	0	0	0	0	0	0	0	0	0	0	0	0	0	0	0	0	0	0	0	0	0	0	0	0
d__Bacteria;p__Bacteroidota;c__Bacteroidia;o__Bacteroidales;f__Bacteroidaceae;g__Bacteroides;s__Bacteroides_vulgatus	0	0	0	0	0	0	0	0	0	0	0	0	0	0	0	0	0	0	0	0	0	0	0	0	0	0	0	0	0	0	0	0	0	0	0	0	0	0	0	0	0	0	0	0	0	0	0	0	0
d__Bacteria;p__Bacteroidota;c__Bacteroidia;o__Chitinophagales;f__Chitinophagaceae;__;__	0	0	0	0	0	0	0	4	0	0	1	0	1	0	0	0	0	0	0	0	0	0	0	0	0	0	1	0	3	0	0	0	0	0	0	0	0	0	0	0	0	0	0	2	0	0	0	1	0
d__Bacteria;p__Firmicutes;c__Clostridia;o__Lachnospirales;f__Lachnospiraceae;g__Oribacterium;s__Porphyromonas_sp.	0	0	0	0	0	16	8	0	0	0	0	0	0	0	0	0	0	0	0	0	0	0	0	0	0	0	0	0	0	0	0	0	0	0	0	0	0	0	0	0	0	0	0	0	0	0	0	0	0
d__Bacteria;p__Patescibacteria;c__Saccharimonadia;o__Saccharimonadales;f__Saccharimonadaceae;g__TM7x;s__uncultured_Candidatus	0	0	0	0	0	0	0	0	0	0	0	0	12	0	0	0	0	0	0	0	0	0	0	0	0	0	0	0	0	0	0	0	0	0	0	0	0	0	0	0	0	0	0	0	0	0	0	0	0
d__Bacteria;p__Firmicutes;c__Clostridia;o__Lachnospirales;f__Lachnospiraceae;g__Coprococcus;s__Coprococcus_comes	0	0	0	0	0	0	0	0	0	0	0	0	0	0	0	0	0	0	0	0	0	0	0	0	0	0	0	0	0	0	0	0	0	0	0	0	0	0	0	0	0	0	0	0	0	0	0	0	0
d__Bacteria;p__Firmicutes;c__Bacilli;o__Erysipelotrichales;f__Erysipelatoclostridiaceae;g__Catenibacterium;s__uncultured_bacterium	0	0	0	0	0	0	0	0	0	0	0	0	0	0	0	0	0	0	0	0	0	0	0	0	0	0	0	0	0	0	0	0	0	0	0	0	0	0	0	0	0	0	0	0	0	0	0	0	0
d__Bacteria;p__Proteobacteria;c__Gammaproteobacteria;o__Burkholderiales;f__Neisseriaceae;g__Simonsiella;__	0	0	0	0	0	0	0	0	0	0	0	0	0	0	0	15	0	0	0	0	0	0	0	0	0	0	0	0	0	0	0	0	0	0	44	0	0	0	0	0	0	0	0	0	0	0	0	0	0
d__Bacteria;p__Fusobacteriota;c__Fusobacteriia;o__Fusobacteriales;f__Leptotrichiaceae;g__Leptotrichia;s__Leptotrichia_hofstadii	0	0	0	0	0	0	0	0	0	0	0	0	7	0	0	0	0	0	0	0	0	0	0	0	0	0	0	0	0	0	0	0	0	0	0	0	0	0	0	0	0	0	0	0	0	0	0	0	6
d__Bacteria;p__Cyanobacteria;c__Cyanobacteriia;o__Chloroplast;f__Chloroplast;g__Chloroplast;s__Triticum_aestivum	0	0	0	0	0	0	0	0	0	0	0	0	0	0	0	0	0	0	0	0	0	0	0	0	0	0	0	0	0	0	0	0	0	0	0	0	0	0	0	0	0	0	0	0	0	0	0	0	0
d__Bacteria;p__Bacteroidota;c__Bacteroidia;o__Bacteroidales;f__Prevotellaceae;g__Prevotella;s__Prevotella_marshii	0	0	0	0	0	0	0	0	0	0	0	0	0	0	0	0	0	0	0	0	0	0	0	0	0	0	0	0	0	0	0	0	0	0	0	0	0	0	0	0	0	0	0	0	0	0	0	0	0
d__Bacteria;p__Actinobacteriota;c__Actinobacteria;o__Bifidobacteriales;f__Bifidobacteriaceae;g__Alloscardovia;s__Alloscardovia_omnicolens	14	0	3	29	0	0	0	0	0	0	0	0	0	0	0	0	0	0	29	0	0	0	0	0	0	0	0	0	0	0	0	0	0	0	0	5	0	0	0	0	0	0	0	0	0	0	0	0	0
d__Bacteria;p__Firmicutes;c__Clostridia;o__Clostridia_vadinBB60_group;f__Clostridia_vadinBB60_group;g__Clostridia_vadinBB60_group;s__Clostridiales_bacterium	0	0	0	0	0	9	65	0	0	0	0	0	0	16	0	0	0	0	0	5	0	0	0	0	0	0	0	0	0	0	3	0	0	0	0	0	2	2	0	0	0	0	0	21	0	0	0	0	0
d__Bacteria;p__Proteobacteria;c__Gammaproteobacteria;o__Pseudomonadales;f__Moraxellaceae;g__Acinetobacter;__	0	0	0	0	0	0	0	0	0	0	0	0	0	0	0	0	0	0	0	0	0	0	0	0	0	0	0	0	0	0	0	0	0	0	0	0	0	0	0	0	0	0	0	0	0	0	0	0	0
d__Bacteria;p__Bacteroidota;c__Bacteroidia;o__Bacteroidales;f__Prevotellaceae;g__Alloprevotella;__	0	0	0	0	0	0	0	0	0	0	0	0	0	0	0	0	0	0	0	0	0	0	0	0	0	0	0	0	0	0	0	0	0	0	0	0	0	0	0	0	0	0	0	0	0	0	0	0	0
d__Bacteria;p__Firmicutes;c__Clostridia;o__Lachnospirales;f__Lachnospiraceae;g__Fusicatenibacter;s__uncultured_organism	0	0	0	0	0	0	0	0	0	0	0	0	0	0	0	0	0	0	0	0	0	0	0	0	0	0	0	0	0	0	0	0	0	0	0	0	0	0	0	0	0	0	0	0	0	0	0	0	0
d__Bacteria;p__Firmicutes;c__Clostridia;o__Lachnospirales;f__Lachnospiraceae;g__Oribacterium;s__Oribacterium_asaccharolyticum	9	0	0	23	0	16	0	4	10	0	0	0	0	0	0	0	11	0	0	14	0	0	12	0	0	0	0	0	2	0	0	0	0	0	0	4	0	0	0	0	19	0	0	0	0	4	0	0	0
d__Bacteria;p__Actinobacteriota;c__Actinobacteria;o__Micrococcales;f__Microbacteriaceae;g__Microbacterium;s__Microbacterium_pumilum	0	0	0	0	0	0	0	0	0	0	0	0	0	0	0	0	0	0	0	0	0	0	0	0	0	0	0	0	0	0	0	0	0	0	0	0	0	0	0	0	0	0	0	0	0	0	0	6	0
d__Bacteria;p__Actinobacteriota;c__Coriobacteriia;o__Coriobacteriales;f__Atopobiaceae;g__Olsenella;s__Olsenella_sp.	2	0	0	13	0	8	13	0	0	5	0	0	0	16	0	0	0	0	0	6	0	0	0	0	12	0	0	0	5	0	0	0	4	0	1	0	0	0	10	0	0	0	0	0	0	0	0	0	0
d__Bacteria;p__Fusobacteriota;c__Fusobacteriia;o__Fusobacteriales;f__Leptotrichiaceae;g__uncultured;s__Leptotrichia-like_sp.	0	0	0	0	0	0	49	0	0	0	0	0	0	0	0	0	0	0	19	0	0	0	0	0	0	0	0	0	0	0	0	0	0	0	0	0	0	0	0	0	0	0	0	0	0	0	0	0	0
d__Bacteria;p__Firmicutes;c__Bacilli;o__Lactobacillales;f__Lactobacillaceae;g__Lactobacillus;s__Lactobacillus_helveticus	0	0	0	0	0	10	0	0	0	0	0	0	0	0	0	0	0	0	0	0	0	0	0	0	0	0	0	0	0	0	0	0	0	0	0	0	0	0	0	0	0	0	0	0	0	0	0	0	0
d__Bacteria;p__Firmicutes;c__Clostridia;o__Lachnospirales;f__Lachnospiraceae;g__Lachnoanaerobaculum;__	0	0	0	11	0	0	0	0	0	0	0	0	0	0	0	0	0	0	0	0	0	0	0	0	0	0	0	0	0	0	0	0	0	0	6	0	0	0	0	0	0	0	0	0	0	0	0	0	0
d__Bacteria;p__Bacteroidota;c__Bacteroidia;o__Bacteroidales;f__Prevotellaceae;g__Prevotella;s__Prevotella_aurantiaca	0	0	0	0	0	0	0	0	224	0	0	0	0	0	0	0	0	28	0	7	0	0	0	0	0	0	0	0	0	0	0	0	0	0	27	0	0	0	0	0	0	0	0	0	0	0	0	0	0
d__Bacteria;p__Patescibacteria;c__Saccharimonadia;o__Saccharimonadales;f__Saccharimonadales;g__Saccharimonadales;s__uncultured_bacterium	0	0	0	0	0	0	0	0	0	0	0	0	0	0	0	0	0	0	0	0	0	0	0	0	4	0	0	0	0	0	0	0	0	0	0	0	0	0	0	0	0	0	0	0	0	0	0	0	0
d__Bacteria;p__Patescibacteria;c__Saccharimonadia;o__Saccharimonadales;f__Saccharimonadaceae;g__TM7a;s__candidate_division	0	0	0	0	0	12	0	0	0	0	0	0	26	0	0	0	0	0	0	0	0	7	0	0	0	0	0	0	0	0	0	3	0	0	0	0	0	0	0	0	0	0	0	0	0	0	0	0	0
d__Bacteria;p__Proteobacteria;c__Gammaproteobacteria;o__Burkholderiales;f__Burkholderiaceae;g__Lautropia;s__uncultured_bacterium	0	0	0	0	0	0	0	2	2	36	0	0	0	600	2	0	0	0	0	10	0	0	0	2	1	7	1	0	0	0	0	0	15	42	36	0	0	0	0	0	2	0	42	5	34	0	0	0	4
d__Bacteria;p__Firmicutes;c__Bacilli;o__Mycoplasmatales;f__Mycoplasmataceae;g__Mycoplasma;s__Metamycoplasma_faucium	0	0	0	0	0	0	36	0	0	0	0	0	0	14	0	0	0	0	0	2	0	0	0	0	0	0	0	0	0	0	0	0	2	1	0	0	0	0	0	0	0	0	0	9	0	0	0	0	0
d__Bacteria;p__Spirochaetota;c__Spirochaetia;o__Spirochaetales;f__Spirochaetaceae;g__Treponema;s__unidentified	2	0	0	0	0	0	5	0	0	0	0	0	0	10	0	0	0	0	0	0	0	0	0	0	0	0	0	0	0	0	0	0	0	0	0	0	0	0	0	0	0	0	0	0	0	0	0	0	0
d__Bacteria;p__Cyanobacteria;c__Cyanobacteriia;o__Chloroplast;f__Chloroplast;g__Chloroplast;__	0	0	0	0	0	0	0	0	0	0	0	0	0	0	0	0	0	0	0	0	0	0	0	0	0	0	0	0	0	0	0	0	0	0	0	0	0	0	0	0	0	0	0	0	0	0	0	0	0
d__Bacteria;p__Bacteroidota;c__Bacteroidia;o__Bacteroidales;f__Bacteroidales_Incertae_Sedis;g__Phocaeicola;s__Phocaeicola_abscessus	0	0	0	0	0	0	3	0	0	0	0	0	0	0	0	0	0	0	0	0	0	0	0	0	0	0	0	0	0	0	0	0	0	0	0	0	0	0	0	0	0	0	0	0	0	0	0	0	0
d__Bacteria;p__Firmicutes;c__Clostridia;o__Lachnospirales;f__Lachnospiraceae;g__Blautia;s__uncultured_Blautia	0	0	0	0	0	0	0	0	0	0	0	0	0	0	0	0	0	0	0	0	0	0	0	0	0	0	0	0	0	0	0	0	0	0	0	0	0	0	0	0	0	0	0	0	0	0	0	0	0
d__Bacteria;p__Bacteroidota;c__Bacteroidia;o__Flavobacteriales;f__Weeksellaceae;g__Chryseobacterium;s__Chryseobacterium_hominis	0	0	0	0	0	0	0	0	0	0	0	0	0	0	0	0	0	0	0	0	0	0	0	0	0	0	0	0	0	0	0	0	0	0	0	0	0	0	0	0	0	0	0	0	0	0	0	0	0
d__Bacteria;p__Firmicutes;c__Bacilli;o__Lactobacillales;f__Streptococcaceae;g__Streptococcus;s__Streptococcus_intermedius	0	0	2	8	0	63	16	5	0	166	5	29	4	19	0	7	4	3	0	28	7	5	0	18	0	0	40	0	4	0	0	0	7	5	124	0	0	4	0	21	4	0	31	0	0	2	32	0	12
d__Bacteria;p__Actinobacteriota;c__Actinobacteria;o__Bifidobacteriales;f__Bifidobacteriaceae;g__Bifidobacterium;__	16	0	0	0	0	0	0	0	0	0	0	0	5	0	0	0	0	0	30	0	1	0	0	0	0	0	0	0	0	0	0	0	0	0	0	0	0	0	0	0	0	0	0	0	0	0	28	0	0
d__Bacteria;p__Proteobacteria;c__Gammaproteobacteria;o__Burkholderiales;f__Neisseriaceae;g__Kingella;s__Kingella_kingae	0	0	0	0	0	0	0	0	0	0	0	0	0	0	0	0	0	0	0	0	0	0	0	4	0	0	0	0	0	0	0	0	0	0	0	0	0	0	0	0	0	0	0	0	0	0	0	0	0
d__Bacteria;p__Firmicutes;c__Clostridia;o__Lachnospirales;f__Lachnospiraceae;g__Blautia;__	0	0	0	0	0	0	0	0	0	0	0	0	0	0	0	0	0	0	0	0	0	0	0	0	0	0	0	0	0	0	0	0	0	0	0	0	0	0	0	0	0	0	0	0	0	0	0	0	0
d__Bacteria;p__Bacteroidota;c__Bacteroidia;o__Bacteroidales;f__Prevotellaceae;g__Prevotella_7;s__Prevotella_scopos	16	0	0	0	0	0	0	0	0	0	0	0	0	0	0	0	0	8	0	0	0	0	0	0	0	0	0	38	77	0	7	0	0	0	3	0	0	0	0	0	0	0	5	0	2	0	0	0	25
d__Bacteria;p__Actinobacteriota;c__Actinobacteria;o__Actinomycetales;f__Actinomycetaceae;g__Actinomyces;s__Actinomyces_dentalis	0	0	0	0	0	0	0	0	0	0	0	0	0	0	0	0	0	0	0	0	0	0	0	0	0	0	0	0	0	0	0	0	0	0	0	0	0	0	0	0	0	0	0	0	0	0	0	0	0
d__Bacteria;p__Proteobacteria;c__Gammaproteobacteria;o__Burkholderiales;f__Comamonadaceae;g__Acidovorax;s__Acidovorax_delafieldii	0	0	0	0	0	0	0	0	0	0	0	0	0	0	0	0	0	0	0	0	0	0	0	0	0	0	0	0	0	0	0	0	0	0	0	0	0	0	0	0	0	0	0	0	0	0	0	0	0
d__Bacteria;p__Proteobacteria;c__Gammaproteobacteria;o__Enterobacterales;f__Pasteurellaceae;g__Haemophilus;s__uncultured_bacterium	0	0	0	0	0	0	0	0	0	0	0	0	0	0	0	0	0	0	0	0	0	0	0	0	0	0	0	0	0	0	0	0	0	0	0	0	0	0	0	0	0	0	0	0	0	0	0	0	0
d__Bacteria;p__Proteobacteria;c__Gammaproteobacteria;o__Cardiobacteriales;f__Cardiobacteriaceae;g__Cardiobacterium;__	0	0	0	0	0	0	0	0	0	0	0	0	0	0	0	0	0	0	0	0	0	0	0	0	0	0	0	0	0	0	0	0	0	0	0	0	0	0	0	0	0	0	0	0	0	0	0	0	0
d__Bacteria;p__Firmicutes;c__Bacilli;o__Lactobacillales;__;__;__	0	0	0	0	0	0	0	0	0	0	0	0	0	0	0	0	0	0	0	0	0	0	0	0	0	0	0	0	0	0	0	0	0	0	0	0	0	0	0	0	0	0	0	0	0	0	0	0	0
d__Bacteria;p__Bacteroidota;c__Bacteroidia;o__Bacteroidales;__;__;__	0	0	0	0	0	0	0	0	0	0	0	0	0	0	0	0	8	0	0	0	0	0	7	0	0	0	0	0	0	0	0	0	23	0	0	0	0	0	0	0	0	0	0	0	0	0	0	0	0
d__Bacteria;p__Actinobacteriota;c__Actinobacteria;o__Micrococcales;f__Micrococcaceae;g__Rothia;s__uncultured_organism	0	0	0	0	0	24	0	0	0	125	0	0	0	0	362	0	0	0	0	0	0	0	527	0	0	0	316	0	41	2	20	0	0	285	0	1	0	1	0	0	0	0	16	0	0	0	0	0	3
d__Bacteria;p__Proteobacteria;c__Gammaproteobacteria;o__Burkholderiales;f__Neisseriaceae;g__Neisseria;s__Neisseria_lactamica	0	0	0	0	0	0	0	0	0	0	0	0	0	0	0	0	7	0	0	0	0	0	0	0	0	0	0	0	0	0	0	0	0	0	0	0	0	0	0	0	0	0	0	0	0	0	0	0	0
d__Bacteria;p__Fusobacteriota;c__Fusobacteriia;o__Fusobacteriales;f__Fusobacteriaceae;g__Fusobacterium;s__Fusobacterium_sp.	0	0	0	0	0	0	0	0	0	0	0	0	0	0	0	0	0	0	0	0	0	0	0	0	0	0	0	2	0	0	0	0	0	0	0	0	0	0	0	0	0	0	0	0	0	0	0	0	2
d__Bacteria;p__Bacteroidota;c__Bacteroidia;o__Bacteroidales;f__Tannerellaceae;g__Tannerella;__	0	0	0	0	0	0	0	0	0	0	0	0	0	0	0	0	0	0	0	0	0	0	0	0	0	0	0	0	0	0	0	0	0	0	0	0	0	0	0	0	0	0	0	0	0	0	0	0	0
d__Bacteria;p__Proteobacteria;c__Gammaproteobacteria;o__Burkholderiales;f__Neisseriaceae;g__Kingella;s__uncultured_Neisseriaceae	0	0	0	0	0	0	0	0	0	0	0	0	0	0	0	0	0	0	0	0	6	0	0	0	0	0	0	0	0	0	0	0	57	0	0	0	0	0	0	0	0	0	0	0	11	0	0	0	0
d__Bacteria;p__Firmicutes;c__Negativicutes;o__Veillonellales-Selenomonadales;f__Veillonellaceae;g__Dialister;s__Dialister_micraerophilus	0	0	0	0	0	0	0	0	0	0	0	0	0	0	0	0	0	0	5	0	0	0	0	0	0	0	0	0	0	0	0	0	0	0	0	0	0	0	0	0	0	0	0	0	0	0	0	0	0
d__Bacteria;p__Actinobacteriota;c__Actinobacteria;o__Corynebacteriales;f__Nocardiaceae;g__Gordonia;s__Gordonia_sputi	0	0	0	0	0	0	0	0	0	0	0	0	0	0	0	0	0	0	0	0	0	0	0	0	0	0	0	0	0	0	0	0	0	0	0	0	0	0	0	0	0	0	0	0	0	0	0	10	0
d__Bacteria;p__Firmicutes;c__Clostridia;o__Lachnospirales;f__Lachnospiraceae;g__Oribacterium;s__uncultured_Lachnospiraceae	0	0	0	0	0	0	3	0	0	0	0	0	0	0	0	0	0	0	0	0	0	0	0	0	0	0	0	0	0	0	0	0	0	0	0	0	0	0	0	0	0	0	0	0	0	0	0	0	0
d__Bacteria;p__Actinobacteriota;c__Actinobacteria;o__Actinomycetales;f__Actinomycetaceae;g__Mobiluncus;s__uncultured_bacterium	0	0	0	0	0	0	0	0	0	0	2	0	0	0	0	0	0	4	0	35	0	0	0	0	0	0	0	0	12	3	0	0	0	2	0	0	0	0	0	0	0	0	6	0	0	0	0	0	0
d__Bacteria;p__Firmicutes;c__Bacilli;o__Mycoplasmatales;f__Mycoplasmataceae;g__Mycoplasma;s__Metamycoplasma_orale	0	0	0	0	0	0	0	0	0	0	0	0	0	0	0	0	0	0	0	0	0	0	4	0	0	0	0	0	0	0	0	0	0	0	0	0	0	0	0	0	0	0	0	0	0	0	0	0	0
d__Bacteria;p__Bacteroidota;c__Bacteroidia;o__Bacteroidales;f__Prevotellaceae;g__uncultured;s__uncultured_Prevotella	0	0	0	0	0	0	6	0	0	0	0	0	0	0	0	0	0	0	0	0	0	0	0	0	0	0	0	0	0	0	0	0	0	0	0	0	0	0	0	0	0	0	0	0	0	0	0	0	0
d__Bacteria;p__Proteobacteria;c__Gammaproteobacteria;o__Burkholderiales;f__Neisseriaceae;__;__	0	0	0	0	0	0	0	0	0	0	0	0	0	0	0	0	0	0	0	0	0	0	0	0	0	0	0	10	0	0	0	0	0	0	0	0	0	0	0	5	0	0	0	0	0	0	0	0	0
d__Bacteria;p__Spirochaetota;c__Spirochaetia;o__Spirochaetales;f__Spirochaetaceae;g__Treponema;s__Treponema_lecithinolyticum	0	0	0	0	1	5	12	0	0	6	0	0	0	12	0	0	0	0	1	1	4	0	0	0	9	0	0	0	5	0	0	3	0	0	0	0	0	0	0	0	0	0	1	16	4	0	0	0	3
d__Bacteria;p__Firmicutes;c__Clostridia;o__Lachnospirales;f__Lachnospiraceae;g__Dorea;s__Dorea_formicigenerans	0	0	0	0	0	0	0	0	0	0	0	0	0	0	0	0	0	0	0	0	0	0	0	0	0	0	0	0	0	0	0	0	0	0	0	0	0	0	0	0	0	0	0	0	0	0	0	0	0
d__Bacteria;p__Proteobacteria;c__Gammaproteobacteria;o__Enterobacterales;f__Pasteurellaceae;g__Aggregatibacter;s__Aggregatibacter_actinomycetemcomitans	0	0	0	0	0	0	0	0	0	0	0	0	0	0	0	0	0	0	0	0	0	0	0	0	0	0	0	0	0	0	0	0	0	0	0	0	0	0	0	0	0	0	0	0	0	0	0	0	0
d__Bacteria;p__Firmicutes;c__Clostridia;o__Lachnospirales;f__Lachnospiraceae;g__CAG-56;__	0	0	0	0	0	0	0	0	0	0	0	0	0	0	0	0	0	0	0	0	0	0	0	0	0	0	0	0	0	0	0	0	0	0	0	0	0	0	0	0	0	0	0	0	0	0	0	0	0
d__Bacteria;p__Bacteroidota;c__Bacteroidia;o__Flavobacteriales;f__Weeksellaceae;g__Chryseobacterium;__	0	0	0	0	0	0	0	0	0	0	0	0	0	0	0	0	0	0	0	0	0	0	0	0	0	0	0	0	0	0	0	0	0	0	0	0	0	0	0	0	0	0	0	0	0	0	0	0	0
d__Bacteria;p__Proteobacteria;c__Gammaproteobacteria;o__Burkholderiales;f__Neisseriaceae;g__Eikenella;s__Eikenella_sp.	0	0	0	0	0	0	0	0	0	0	0	0	0	0	0	1	0	0	1	0	0	0	0	0	0	0	0	0	3	0	0	0	0	0	0	0	0	0	0	0	0	0	0	0	0	0	0	0	2
d__Bacteria;p__Firmicutes;c__Clostridia;o__Lachnospirales;f__Lachnospiraceae;g__Lachnoclostridium;s__uncultured_organism	0	0	0	0	0	0	0	0	0	0	0	0	0	0	0	0	0	0	0	0	0	0	0	0	0	0	0	0	0	0	0	0	0	0	0	0	0	0	0	0	0	0	0	0	0	0	0	0	0
d__Bacteria;p__Firmicutes;c__Clostridia;o__Lachnospirales;f__Lachnospiraceae;g__Howardella;s__Catonella_sp.	0	0	0	0	0	0	0	0	0	0	0	0	0	0	0	0	0	0	1	0	0	0	0	0	0	0	0	0	6	0	0	0	2	0	0	0	0	0	0	0	0	0	0	0	0	0	0	0	0
d__Bacteria;p__Bacteroidota;c__Bacteroidia;o__Bacteroidales;f__Prevotellaceae;g__Prevotella_7;s__Prevotella_multisaccharivorax	0	0	0	0	0	8	0	0	0	0	0	0	0	0	0	0	0	0	0	0	0	0	0	0	0	0	0	0	0	0	0	0	0	0	0	0	0	0	0	0	0	0	0	0	0	0	0	0	0
d__Bacteria;p__Proteobacteria;c__Gammaproteobacteria;o__Burkholderiales;f__Neisseriaceae;g__Neisseria;s__uncultured_Kingella	0	0	0	0	0	0	0	0	0	0	0	0	0	0	0	0	0	0	0	0	0	0	0	0	0	0	0	0	0	0	0	0	16	0	0	0	0	0	0	0	0	0	0	0	0	0	0	0	0
d__Bacteria;p__Actinobacteriota;c__Actinobacteria;o__Micrococcales;f__Micrococcaceae;g__Rothia;s__Rothia_mucilaginosa	0	0	0	0	0	0	0	0	0	0	0	33	0	0	0	0	154	0	0	0	0	0	0	0	0	0	0	0	0	0	0	0	0	0	0	0	0	0	0	0	0	0	0	0	0	0	0	0	0
d__Bacteria;p__Proteobacteria;c__Alphaproteobacteria;o__Rhizobiales;f__Xanthobacteraceae;g__Bradyrhizobium;__	0	0	0	0	0	0	0	0	0	0	0	0	0	0	0	0	0	0	0	0	0	0	0	0	0	0	0	0	0	0	0	0	0	2	0	0	0	0	0	5	0	0	5	0	3	0	0	0	0
d__Bacteria;p__Actinobacteriota;c__Actinobacteria;o__Corynebacteriales;f__Corynebacteriaceae;g__Corynebacterium;s__Corynebacterium_propinquum	0	0	0	0	0	0	0	0	0	0	0	0	0	5	0	0	0	0	0	0	0	0	0	0	0	0	0	0	0	0	0	0	0	0	0	0	0	0	0	0	0	0	0	0	0	0	0	0	0
d__Bacteria;p__Firmicutes;c__Negativicutes;o__Veillonellales-Selenomonadales;f__Veillonellaceae;g__Anaeroglobus;s__Veillonellaceae_bacterium	0	0	0	0	0	16	24	0	0	0	0	0	0	0	0	0	0	0	0	0	0	0	0	0	0	0	0	0	0	0	0	0	0	0	0	0	0	0	0	0	0	0	0	0	0	0	0	0	0
d__Bacteria;p__Desulfobacterota;c__Desulfobulbia;o__Desulfobulbales;f__Desulfobulbaceae;g__Desulfobulbus;s__unidentified	0	0	0	0	0	0	6	0	0	0	0	0	0	0	0	0	0	0	1	0	4	0	0	0	0	0	0	0	3	0	0	0	0	0	0	0	0	0	2	0	0	0	0	11	0	0	0	0	0
d__Bacteria;p__Firmicutes;c__Clostridia;o__Peptostreptococcales-Tissierellales;f__Peptostreptococcaceae;g__Peptostreptococcaceae;s__uncultured_Eubacteriaceae	0	0	0	0	0	0	0	0	0	0	0	0	0	0	0	0	0	0	0	0	0	0	0	0	0	0	0	0	0	0	0	0	0	0	0	0	0	0	0	0	0	0	0	0	0	0	0	0	0
d__Bacteria;p__Proteobacteria;c__Gammaproteobacteria;o__Burkholderiales;f__Comamonadaceae;g__Brachymonas;s__unidentified	0	0	0	0	0	0	5	0	0	0	0	0	0	0	0	0	0	0	0	0	0	0	0	0	0	0	0	0	0	0	0	0	0	0	0	0	0	0	0	0	0	0	0	0	0	0	0	0	0
d__Bacteria;p__Firmicutes;c__Bacilli;o__Lactobacillales;f__Lactobacillaceae;g__Limosilactobacillus;s__Lactobacillus_fermentum	0	0	0	0	0	0	0	0	0	0	0	0	0	0	0	0	0	0	0	0	0	0	0	0	0	0	0	0	0	0	0	0	0	0	0	0	0	0	0	0	0	0	0	0	0	0	0	0	0
d__Bacteria;p__Firmicutes;c__Bacilli;o__Lactobacillales;f__Lactobacillaceae;g__Leuconostoc;s__Leuconostoc_pseudomesenteroides	0	0	0	0	0	0	0	0	0	0	0	0	0	0	0	0	0	0	0	0	0	0	0	0	0	0	0	0	0	0	0	0	0	0	0	0	0	0	0	0	0	0	0	0	0	0	0	0	0
d__Bacteria;p__Proteobacteria;c__Gammaproteobacteria;o__Burkholderiales;f__Rhodocyclaceae;g__Propionivibrio;s__Propionibacter_sp.	0	0	0	0	0	0	0	0	0	0	0	0	0	0	0	0	0	0	0	0	0	0	0	0	0	0	0	0	0	0	0	0	0	0	0	0	0	0	0	0	0	0	0	0	0	0	0	0	0
d__Bacteria;p__Proteobacteria;c__Gammaproteobacteria;o__Gammaproteobacteria_Incertae_Sedis;f__Unknown_Family;g__Acidibacter;__	0	0	0	0	1	2	6	0	0	1	0	4	4	1	2	0	3	0	1	2	0	1	0	0	0	0	3	0	0	0	1	4	0	2	2	0	0	0	1	0	0	0	0	6	3	0	0	0	1
d__Bacteria;p__Bacteroidota;c__Bacteroidia;o__Bacteroidales;f__Prevotellaceae;__;__	0	0	0	0	0	0	0	0	0	0	0	0	0	0	0	0	0	0	0	0	0	0	0	0	0	0	0	0	0	0	0	0	0	0	0	0	8	0	0	0	0	0	0	0	0	0	0	0	0
d__Bacteria;p__Fusobacteriota;c__Fusobacteriia;o__Fusobacteriales;f__Leptotrichiaceae;g__Leptotrichia;s__Leptotrichia_wadei	0	0	0	0	0	0	0	0	0	4	0	8	2	3	0	0	0	0	2	0	0	0	0	0	0	0	0	0	0	1	0	0	1	0	0	0	0	0	0	0	0	0	0	0	0	0	4	0	0
d__Bacteria;p__Actinobacteriota;c__Actinobacteria;o__Propionibacteriales;f__Propionibacteriaceae;g__Cutibacterium;s__Cutibacterium_acnes	0	0	0	0	0	0	0	0	0	0	0	3	0	0	0	0	0	0	0	0	0	0	0	0	0	0	0	0	0	0	0	0	0	0	0	0	0	0	0	0	0	0	0	0	0	0	0	0	0
d__Bacteria;p__Firmicutes;c__Clostridia;o__Oscillospirales;f__Ruminococcaceae;g__Faecalibacterium;s__human_gut	0	0	0	0	0	0	0	0	0	0	0	0	0	0	0	0	0	0	0	0	0	0	0	0	0	0	0	0	0	0	0	0	0	0	0	0	0	0	0	0	0	0	0	0	0	0	0	0	0
d__Bacteria;p__Bacteroidota;c__Bacteroidia;o__Chitinophagales;f__Chitinophagaceae;g__Sediminibacterium;s__uncultured_bacterium	0	0	0	0	1	1	1	0	0	0	0	0	9	0	0	0	3	0	0	1	0	0	0	0	0	0	0	0	0	1	0	0	0	0	1	0	0	0	0	0	0	0	2	0	1	2	0	0	1
d__Bacteria;p__Firmicutes;c__Bacilli;o__Lactobacillales;f__Lactobacillaceae;g__Leuconostoc;s__Leuconostoc_mesenteroides	0	0	0	0	0	0	0	0	0	0	0	0	0	0	0	0	0	0	0	0	0	0	0	0	0	0	0	0	0	0	0	0	0	0	0	0	0	0	0	0	0	0	0	0	0	0	0	0	0
d__Bacteria;p__Firmicutes;c__Clostridia;o__Lachnospirales;f__Lachnospiraceae;g__[Ruminococcus]_gauvreauii_group;s__uncultured_Clostridiales	0	0	0	0	0	0	0	0	0	0	0	0	0	0	0	0	0	0	0	0	0	0	0	0	0	0	0	0	0	0	0	0	0	0	0	0	0	0	0	0	0	0	0	0	0	0	0	0	0
d__Bacteria;p__Proteobacteria;c__Gammaproteobacteria;o__Pseudomonadales;f__Moraxellaceae;g__Acinetobacter;s__Acinetobacter_ursingii	0	0	0	0	0	0	0	0	0	0	0	0	0	0	0	0	0	0	0	0	0	0	0	0	0	0	0	0	0	0	0	0	0	0	0	0	0	0	0	0	0	0	0	0	0	0	0	0	0
d__Bacteria;p__Proteobacteria;c__Gammaproteobacteria;o__Pseudomonadales;f__Pseudomonadaceae;g__Pseudomonas;__	0	0	0	0	0	0	0	0	0	0	0	2	0	0	0	0	0	0	0	0	0	0	0	0	0	0	0	0	0	0	0	0	0	4	0	0	0	0	0	0	0	0	0	0	0	0	0	0	0
d__Bacteria;p__Bacteroidota;c__Bacteroidia;o__Bacteroidales;f__Tannerellaceae;g__Tannerella;s__uncultured_bacterium	0	0	0	0	0	0	0	0	0	0	0	0	0	6	0	0	0	0	0	0	0	0	0	0	0	0	0	0	0	0	0	0	0	0	0	0	0	0	0	0	0	0	0	0	0	0	0	0	0
d__Bacteria;p__Firmicutes;c__Clostridia;o__Lachnospirales;f__Lachnospiraceae;g__Moryella;s__Moryella_indoligenes	0	0	0	0	0	0	0	0	0	0	0	0	0	0	0	0	0	0	0	0	0	0	0	0	0	0	0	0	0	0	0	0	0	0	0	0	0	0	0	0	0	0	0	0	0	0	0	0	0
d__Bacteria;p__Firmicutes;c__Clostridia;o__Lachnospirales;f__Lachnospiraceae;g__Blautia;s__Blautia_wexlerae	0	0	0	0	0	0	0	0	0	0	0	0	0	0	0	0	0	0	0	0	0	0	0	0	0	0	0	0	0	0	0	0	0	0	0	0	0	0	0	0	0	0	0	0	0	0	0	0	0
d__Bacteria;p__Firmicutes;c__Bacilli;o__Staphylococcales;f__Staphylococcaceae;g__Staphylococcus;s__Staphylococcus_warneri	25	0	0	0	0	0	0	0	0	0	0	0	0	0	0	0	0	0	0	0	0	0	0	0	0	0	0	0	0	0	0	0	0	0	0	0	0	0	0	0	0	0	0	0	0	0	0	7	0
d__Bacteria;p__Firmicutes;c__Clostridia;o__Lachnospirales;f__Lachnospiraceae;g__Agathobacter;s__Eubacterium_ramulus	0	0	0	0	0	0	0	0	0	0	0	0	0	0	0	0	0	0	0	0	0	0	0	0	0	0	0	0	0	0	0	0	0	0	0	0	0	0	0	0	0	0	0	0	0	0	0	0	0
d__Bacteria;p__Proteobacteria;c__Gammaproteobacteria;o__Enterobacterales;f__Pasteurellaceae;g__Haemophilus;s__Haemophilus_aegyptius	0	0	0	0	0	0	0	0	0	0	0	0	0	0	0	0	0	0	0	0	0	0	0	0	0	0	0	0	0	0	0	0	0	0	0	0	0	0	0	0	0	0	0	0	0	0	0	0	0
d__Bacteria;p__Cyanobacteria;c__Cyanobacteriia;o__Chloroplast;f__Chloroplast;g__Chloroplast;s__Cucumis_sativus	0	0	0	0	0	0	0	0	0	0	0	0	0	0	0	0	0	0	0	0	0	0	0	0	0	0	0	0	0	0	0	0	0	0	0	0	0	0	0	0	0	0	0	0	0	0	0	0	0
d__Bacteria;p__Firmicutes;c__Bacilli;o__Mycoplasmatales;f__Mycoplasmataceae;g__Mycoplasma;s__Metamycoplasma_salivarium	0	0	0	0	0	0	2	0	0	8	0	0	0	9	1	0	0	0	0	0	0	2	0	0	0	0	0	0	0	0	0	0	1	1	3	0	0	0	0	0	0	0	0	0	0	0	0	0	0
d__Bacteria;p__Proteobacteria;c__Gammaproteobacteria;o__Pseudomonadales;f__Moraxellaceae;g__Faucicola;s__Faucicola_mancuniensis	0	0	0	0	0	0	0	0	0	0	0	0	0	0	0	0	0	0	0	0	0	0	0	0	0	0	0	0	0	0	0	0	0	0	0	0	0	0	0	0	0	0	0	0	0	0	0	0	0
d__Bacteria;p__Firmicutes;c__Bacilli;o__Lactobacillales;f__Streptococcaceae;g__Streptococcus;s__Streptococcus_lutetiensis	0	0	0	0	0	0	0	0	0	0	0	0	0	0	0	0	0	0	0	0	0	0	0	0	0	0	0	0	0	0	0	0	0	0	0	0	0	0	0	0	0	0	0	0	0	0	0	0	0
d__Bacteria;p__Proteobacteria;c__Gammaproteobacteria;o__Burkholderiales;f__Comamonadaceae;g__Pelomonas;s__uncultured_bacterium	0	0	0	3	0	0	2	0	0	2	0	3	1	0	1	0	0	1	1	0	0	0	0	2	0	0	0	1	0	4	0	1	0	0	3	0	0	0	1	0	0	0	0	0	1	0	0	1	1
d__Bacteria;p__Actinobacteriota;c__Actinobacteria;o__Actinomycetales;f__Actinomycetaceae;g__F0332;s__uncultured_bacterium	1	0	0	3	0	4	0	0	0	0	0	0	0	8	0	0	0	0	0	0	0	0	2	2	0	0	0	0	1	0	0	2	0	0	6	0	0	0	0	9	0	0	0	0	3	0	0	0	0
d__Bacteria;p__Actinobacteriota;c__Coriobacteriia;o__Coriobacteriales;f__Eggerthellaceae;g__Slackia;s__Slackia_exigua	0	0	0	0	0	0	0	0	0	0	0	0	0	0	0	0	0	0	0	0	0	0	0	0	0	0	0	0	0	0	0	0	0	0	0	0	0	0	0	0	0	0	0	0	0	0	0	0	0
d__Bacteria;p__Firmicutes;c__Negativicutes;o__Veillonellales-Selenomonadales;f__Veillonellaceae;g__Veillonella;s__unidentified	0	0	0	0	0	0	0	0	0	0	0	0	0	0	0	0	0	0	0	0	0	0	0	0	0	0	0	0	0	0	0	0	0	0	0	0	0	0	0	0	0	0	0	0	0	0	0	0	0
d__Bacteria;p__Proteobacteria;c__Gammaproteobacteria;o__Burkholderiales;f__Comamonadaceae;g__Variovorax;s__Variovorax_paradoxus	0	0	0	0	1	0	0	0	0	0	0	0	0	0	0	0	0	0	0	0	0	0	0	0	0	0	0	0	0	0	0	0	4	0	0	0	0	0	0	0	0	0	0	0	0	0	0	0	0
d__Bacteria;p__Actinobacteriota;c__Actinobacteria;o__Corynebacteriales;f__Corynebacteriaceae;g__Corynebacterium;s__Corynebacterium_argentoratense	0	0	10	0	0	0	0	0	0	0	0	0	0	0	0	0	0	0	0	0	0	0	0	0	0	20	0	0	0	0	0	0	0	0	0	0	0	0	0	0	2	0	0	0	0	0	0	11	0
d__Bacteria;p__Campylobacterota;c__Campylobacteria;o__Campylobacterales;f__Helicobacteraceae;g__Wolinella;s__Wolinella_sp.	0	0	0	0	0	0	9	0	0	0	0	0	0	0	0	0	0	0	0	0	0	0	0	0	0	0	0	0	0	0	0	0	0	0	0	0	0	0	0	0	0	0	0	0	0	0	0	0	0
d__Bacteria;p__Bacteroidota;c__Bacteroidia;o__Sphingobacteriales;f__Sphingobacteriaceae;g__Sphingobacterium;s__Sphingobacterium_multivorum	0	0	0	0	0	0	0	0	0	0	0	0	0	0	0	0	0	0	0	0	0	0	0	0	0	0	0	0	0	0	0	0	0	0	0	0	0	0	0	0	0	0	0	0	0	0	0	0	0
d__Bacteria;p__Bacteroidota;c__Bacteroidia;o__Bacteroidales;f__Marinifilaceae;g__Odoribacter;s__Bacteroidales_genomosp.	0	0	0	0	0	0	0	0	0	0	0	0	0	0	0	0	0	0	0	0	0	0	0	0	0	0	0	0	0	0	0	0	0	0	0	0	0	0	0	0	0	0	0	0	0	0	0	0	0
d__Bacteria;p__Proteobacteria;c__Gammaproteobacteria;o__Coxiellales;f__Coxiellaceae;g__Coxiella;s__uncultured_proteobacterium	0	0	0	0	0	0	0	0	0	0	0	0	0	0	0	0	0	0	0	3	0	0	0	0	0	0	0	0	0	0	0	0	0	0	7	0	0	0	0	0	0	0	0	0	0	0	0	0	0
d__Bacteria;p__Firmicutes;c__Negativicutes;o__Veillonellales-Selenomonadales;f__Veillonellaceae;g__Megasphaera;s__uncultured_organism	0	0	0	0	0	8	0	0	0	0	0	0	0	0	0	0	0	0	0	0	0	0	0	0	0	0	0	0	0	0	0	0	0	0	0	0	0	0	0	0	0	0	0	0	0	0	0	0	0
d__Bacteria;p__Actinobacteriota;c__Actinobacteria;o__Propionibacteriales;f__Propionibacteriaceae;g__Pseudopropionibacterium;__	0	0	0	0	0	0	0	0	1	2	0	0	0	0	0	0	0	0	0	0	0	0	0	0	0	0	0	0	0	0	0	0	0	0	7	0	0	0	0	0	0	0	0	0	0	0	0	0	0
d__Bacteria;p__Proteobacteria;c__Gammaproteobacteria;o__Burkholderiales;f__Neisseriaceae;g__Alysiella;s__Kingella_sp.	0	5	0	0	0	0	0	0	0	0	0	0	0	0	0	0	5	0	0	0	0	0	0	0	0	0	44	0	0	0	0	0	0	0	0	0	0	0	0	0	0	0	0	0	0	0	0	0	0
d__Bacteria;p__Firmicutes;c__Bacilli;o__Lactobacillales;f__Streptococcaceae;g__Streptococcus;s__Streptococcus_peroris	0	0	0	0	0	0	0	0	0	0	0	0	0	0	0	0	0	0	0	0	0	0	0	0	0	0	0	0	0	0	0	0	0	0	0	0	0	0	0	0	0	0	0	0	0	0	43	0	0
d__Bacteria;p__Bacteroidota;c__Bacteroidia;o__Bacteroidales;f__Muribaculaceae;g__Muribaculaceae;s__uncultured_bacterium	0	0	0	0	0	0	0	0	0	0	0	0	0	0	0	0	0	0	0	0	0	0	0	0	0	0	0	0	0	0	0	0	0	0	0	0	0	0	0	0	0	0	0	0	0	0	0	0	0
d__Bacteria;p__Proteobacteria;c__Gammaproteobacteria;o__Burkholderiales;f__Neisseriaceae;g__Alysiella;__	0	0	0	0	0	0	0	0	0	0	0	0	0	0	0	0	0	0	0	0	0	0	0	0	0	0	0	0	0	0	0	0	0	0	0	0	0	0	0	0	0	0	0	0	0	0	0	0	0
d__Bacteria;p__Actinobacteriota;c__Actinobacteria;o__Actinomycetales;f__Actinomycetaceae;g__Actinomyces;s__Actinomyces_israelii	0	0	0	0	0	0	0	0	0	0	0	0	0	0	0	0	0	0	0	0	0	0	0	0	0	0	0	0	0	0	0	0	0	0	0	0	0	0	0	0	0	0	0	0	0	0	0	0	0
d__Bacteria;p__Proteobacteria;c__Gammaproteobacteria;o__Pseudomonadales;f__Moraxellaceae;g__Acinetobacter;s__Acinetobacter_calcoaceticus	0	0	0	0	0	18	0	0	0	0	0	0	0	0	0	0	0	0	0	0	0	0	0	0	0	0	0	0	0	0	0	0	0	0	0	0	0	0	0	0	0	0	0	0	0	0	0	0	0
d__Bacteria;p__Bacteroidota;c__Bacteroidia;o__Flavobacteriales;f__Flavobacteriaceae;g__Flavobacterium;s__Flavobacterium_lindanitolerans	0	0	0	0	0	0	0	0	0	0	0	0	0	0	0	0	0	0	0	0	0	0	0	0	0	0	0	0	0	0	0	0	0	0	0	0	0	0	0	0	0	0	0	0	0	0	0	0	0
d__Bacteria;p__Proteobacteria;c__Gammaproteobacteria;o__Pseudomonadales;f__Pseudomonadaceae;g__Pseudomonas;s__Pseudomonas_taiwanensis	0	0	0	0	0	0	0	0	0	0	0	0	0	0	0	0	0	0	0	0	0	0	0	0	0	0	0	0	0	0	0	0	0	0	0	0	0	0	0	0	0	0	0	0	0	0	0	0	0
d__Bacteria;p__Firmicutes;c__Clostridia;o__Lachnospirales;f__Lachnospiraceae;g__Johnsonella;s__Firmicutes_oral	0	0	0	0	0	0	0	0	0	0	0	0	0	0	0	0	0	0	0	0	0	0	0	0	0	0	0	0	0	0	0	0	0	0	0	0	0	0	0	0	0	0	0	0	0	0	0	0	0
d__Bacteria;p__Firmicutes;c__Negativicutes;o__Veillonellales-Selenomonadales;f__Veillonellaceae;g__Dialister;s__uncultured_bacterium	0	0	0	0	0	8	0	0	0	0	0	0	0	0	0	0	0	0	0	0	0	0	0	0	0	0	0	0	0	0	0	0	0	0	0	0	0	0	0	0	0	0	0	0	0	0	0	0	0
d__Bacteria;p__Proteobacteria;c__Alphaproteobacteria;o__Rhodobacterales;f__Rhodobacteraceae;g__Lutimaribacter;s__uncultured_bacterium	0	0	0	0	0	0	0	0	0	0	0	0	0	0	0	0	0	0	0	0	0	0	0	0	0	0	0	0	0	0	0	0	0	0	0	0	0	0	0	0	0	0	6	0	0	0	0	0	0
d__Bacteria;p__Actinobacteriota;c__Coriobacteriia;o__Coriobacteriales;f__Coriobacteriaceae;g__Collinsella;s__Collinsella_aerofaciens	0	0	0	0	0	0	0	0	0	0	0	0	0	0	0	0	0	0	0	0	0	0	0	0	0	0	0	0	0	0	0	0	0	0	0	0	0	0	0	0	0	0	0	0	0	0	0	0	0
d__Bacteria;p__Actinobacteriota;c__Actinobacteria;o__Micrococcales;f__Micrococcaceae;g__Kocuria;s__Rothia_kristinae	0	0	0	0	0	0	0	0	0	0	0	0	0	0	0	0	0	0	0	0	0	0	0	0	0	0	0	0	0	0	0	0	0	0	0	0	0	0	0	0	0	0	0	0	0	0	0	61	0
d__Bacteria;p__Firmicutes;c__Clostridia;o__Peptostreptococcales-Tissierellales;f__Family_XI;g__Anaerococcus;__	0	0	0	0	0	0	0	0	0	0	0	0	0	0	0	0	0	0	0	0	0	0	0	0	0	0	0	0	0	0	0	0	0	0	0	0	0	0	0	0	0	0	0	0	0	0	0	0	0
d__Bacteria;p__Campylobacterota;c__Campylobacteria;o__Campylobacterales;f__Campylobacteraceae;g__Campylobacter;s__Campylobacter_curvus	0	0	0	2	0	0	0	0	1	9	0	0	0	0	0	0	0	0	0	0	0	0	0	0	1	0	0	1	0	0	0	0	0	0	4	0	0	0	0	0	0	0	0	1	0	0	1	0	0
d__Bacteria;p__Proteobacteria;c__Gammaproteobacteria;o__Pseudomonadales;f__Pseudomonadaceae;g__Pseudomonas;s__uncultured_Klebsiella	0	0	0	0	0	0	0	0	0	0	0	0	0	0	0	0	0	0	0	0	0	0	0	0	0	0	0	0	0	0	0	0	0	0	0	18	0	0	0	0	0	0	0	0	0	0	0	0	0
d__Bacteria;p__Firmicutes;c__Clostridia;o__Lachnospirales;f__Lachnospiraceae;g__Butyrivibrio;s__Firmicutes_oral	0	0	0	0	0	0	0	0	0	0	0	0	0	0	0	0	0	1	0	0	0	0	0	0	0	0	5	7	0	0	0	0	0	0	0	0	0	0	0	0	0	0	0	0	0	0	0	0	5
d__Bacteria;p__Proteobacteria;c__Gammaproteobacteria;o__Burkholderiales;f__Comamonadaceae;g__Delftia;s__Delftia_sp.	0	0	0	0	0	0	0	0	0	0	0	0	0	0	0	0	0	0	0	0	0	0	0	0	0	0	0	0	0	0	0	0	0	0	0	0	0	0	0	0	0	0	0	0	0	0	0	0	0
d__Bacteria;p__Cyanobacteria;c__Cyanobacteriia;o__Chloroplast;f__Chloroplast;g__Chloroplast;s__Cicer_arietinum	0	0	0	0	0	0	0	0	0	0	0	0	0	0	0	0	0	0	0	0	0	0	0	0	0	0	0	0	0	0	0	0	0	0	0	0	0	0	0	0	0	0	0	0	0	0	0	0	0
d__Bacteria;p__Spirochaetota;c__Spirochaetia;o__Spirochaetales;f__Spirochaetaceae;g__Treponema;s__Treponema_parvum	0	0	0	0	0	0	0	0	0	0	0	0	0	0	0	0	0	0	0	0	0	0	0	0	0	0	0	0	0	0	0	0	0	0	0	0	0	0	0	0	0	0	0	0	0	0	0	0	0
d__Bacteria;p__Proteobacteria;c__Gammaproteobacteria;o__Pseudomonadales;f__Moraxellaceae;g__Moraxella;s__Moraxella_catarrhalis	0	0	0	0	0	0	0	0	0	0	0	0	0	0	0	0	23	0	0	0	0	0	0	0	0	0	0	0	0	0	0	0	0	0	0	0	0	0	0	0	0	0	0	0	0	0	0	0	0
d__Bacteria;p__Campylobacterota;c__Campylobacteria;o__Campylobacterales;f__Campylobacteraceae;g__Campylobacter;__	0	0	0	0	0	0	0	0	0	0	0	0	0	0	0	0	0	0	0	0	0	0	0	0	0	0	0	0	0	0	0	0	0	0	0	0	0	0	0	0	0	0	0	19	0	0	0	0	0
d__Bacteria;p__Firmicutes;c__Bacilli;o__Lactobacillales;f__Carnobacteriaceae;g__Granulicatella;s__Granulicatella_sp.	0	0	0	0	0	0	0	0	0	0	0	0	0	0	0	0	0	0	0	0	0	0	0	0	0	0	0	0	0	0	0	0	0	0	0	0	0	0	0	0	0	0	0	0	0	0	0	0	0
d__Bacteria;p__Firmicutes;c__Bacilli;o__Lactobacillales;f__Lactobacillaceae;g__Leuconostoc;s__Leuconostoc_carnosum	0	0	0	0	0	0	0	0	0	0	0	0	0	2	0	0	0	0	0	0	6	0	0	0	0	0	0	0	0	0	0	0	0	0	0	0	0	0	0	0	0	0	0	0	0	0	0	0	0
d__Bacteria;p__Bacteroidota;c__Bacteroidia;o__Sphingobacteriales;f__Lentimicrobiaceae;g__Lentimicrobium;s__Bacteroidales_genomosp.	0	0	0	0	0	0	12	0	0	0	0	0	0	0	0	0	0	0	0	0	0	0	0	0	0	0	0	0	0	0	0	0	0	0	0	0	0	0	0	0	0	0	0	0	0	0	0	0	0
d__Bacteria;p__Proteobacteria;c__Gammaproteobacteria;o__Burkholderiales;f__Burkholderiaceae;g__Cupriavidus;__	0	0	0	0	0	0	0	0	0	0	0	0	0	0	0	0	0	0	0	0	0	0	0	0	0	0	0	0	0	0	0	0	0	0	0	0	0	0	0	0	0	0	0	0	0	0	0	3554	0
d__Bacteria;p__Patescibacteria;c__Saccharimonadia;o__Saccharimonadales;f__Saccharimonadaceae;g__TM7x;__	0	0	0	0	0	0	0	0	0	0	0	0	0	0	0	0	0	0	0	0	0	0	0	0	0	0	0	0	0	0	0	0	0	0	0	0	0	0	0	0	0	0	0	0	0	0	0	0	0
d__Bacteria;p__Proteobacteria;c__Gammaproteobacteria;o__Burkholderiales;f__Neisseriaceae;g__uncultured;s__uncultured_bacterium	0	0	0	0	0	0	0	0	0	0	0	0	0	0	0	0	0	0	0	0	0	0	0	0	0	0	0	0	0	0	0	0	0	0	0	0	0	0	5	0	0	0	0	0	0	0	0	0	0
d__Bacteria;p__Fusobacteriota;c__Fusobacteriia;o__Fusobacteriales;f__Leptotrichiaceae;g__Leptotrichia;s__Leptotrichia_trevisanii	0	0	0	0	0	0	0	0	0	0	0	0	0	10	0	0	0	0	0	0	0	0	0	0	0	0	0	0	0	0	0	0	0	0	0	0	0	0	0	0	0	0	0	0	0	0	0	0	0
d__Bacteria;p__Proteobacteria;c__Gammaproteobacteria;o__Pseudomonadales;f__Moraxellaceae;g__Moraxella;s__Moraxella_nonliquefaciens	0	0	0	0	0	0	0	0	0	0	0	0	0	0	0	0	0	0	0	0	0	0	0	0	0	0	0	0	0	0	0	0	0	0	0	0	0	0	0	0	0	0	0	0	0	0	0	0	0
d__Bacteria;p__Firmicutes;c__Clostridia;o__Lachnospirales;f__Lachnospiraceae;g__Howardella;__	0	0	0	0	0	0	0	0	0	0	0	0	0	0	0	0	0	0	0	0	0	0	0	0	0	0	0	0	0	0	0	0	0	0	0	0	0	0	9	0	0	0	0	0	0	0	0	0	0
d__Bacteria;p__Firmicutes;c__Clostridia;o__Lachnospirales;f__Lachnospiraceae;g__Agathobacter;s__[Eubacterium]_rectale	0	0	0	0	0	0	0	0	0	0	0	0	0	0	0	0	0	0	0	0	0	0	0	0	0	0	0	0	0	0	0	0	0	0	0	0	0	0	0	0	0	0	0	0	0	0	0	0	0
[truncated: 78 more columns]

## Sheet: Genus_DESeq2
baseMean	log2FoldChange	lfcSE	stat	pvalue	padj	Genus
5.51681	0.31359	0.45208	0.69366	0.487895	0.973812	[Eubacterium]_brachy_group
92.8466	0.296481	0.308223	0.961903	0.336098	0.973812	[Eubacterium]_nodatum_group
0.694648	0.313717	1.56521	0.200432	0.841143	0.973812	[Eubacterium]_saphenum_group
7.13361	-0.400918	0.615632	-0.65123	0.514898	0.973812	[Eubacterium]_yurii_group
0	0	0	0	1		[Ruminococcus]_torques_group
0.449554	0.237523	0.688573	0.344949	0.730132	0.973812	0319-6G20
10.1052	-0.897748	0.683645	-1.31318	0.189123	0.973812	Abiotrophia
0.858188	-0.465574	0.558998	-0.832873	0.404916	0.973812	Acidibacter
0.0623637	0.679776	2.90745	0.233805	0.815136	0.973812	Acinetobacter
34.6711	1.01713	0.533985	1.9048	0.0568064	0.806775	Actinobacillus
135.095	-0.124315	0.215794	-0.576081	0.56456	0.973812	Actinomyces
0	0	0	0	1		Agathobacter
64.176	-0.628756	0.32931	-1.90931	0.0562219	0.806775	Aggregatibacter
299.78	-0.0581987	0.244097	-0.238425	0.811552	0.973812	Alloprevotella
1.33654	-0.0406827	1.40765	-0.0289012	0.976943	0.987609	Alloscardovia
3.68156	0.596327	0.690705	0.863359	0.38794	0.973812	Alysiella
0.49445	1.09849	1.95296	0.562475	0.573793	0.973812	Amnipila
2.13984	-0.96192	1.04724	-0.918529	0.358342	0.973812	Anaeroglobus
105.238	-0.226127	0.267028	-0.846827	0.397092	0.973812	Atopobium
0	0	0	0	1		Bacillus
0	0	0	0	1		Bacteroides
25.2854	-1.06646	0.329936	-3.23233	0.00122784	0.0808301	Bergeyella
1.86634	0.174795	1.45767	0.119913	0.904552	0.973812	Bifidobacterium
0	0	0	0	1		Blautia
0.373312	-0.0147969	1.6032	-0.00922961	0.992636	0.992636	Bradyrhizobium
35.2434	-0.215438	0.490826	-0.438929	0.660713	0.973812	Butyrivibrio
373.414	0.150264	0.182573	0.823032	0.41049	0.973812	Campylobacter
0.265015	0.193553	1.61372	0.119942	0.904529	0.973812	Candidatus_Saccharimonas
163.292	-0.491598	0.273839	-1.79521	0.0726205	0.821448	Capnocytophaga
13.247	-0.200399	0.362859	-0.552279	0.580757	0.973812	Cardiobacterium
44.1731	0.350089	0.221983	1.5771	0.114773	0.973812	Catonella
0.83658	-0.594565	1.21474	-0.489461	0.624515	0.973812	Centipeda
4.81811	0.501519	1.02554	0.489028	0.624822	0.973812	Chloroplast
0	0	0	0	1		Chryseobacterium
86.6771	0.104485	0.31604	0.330606	0.740942	0.973812	Clostridia_UCG-014
0.602414	0.751058	1.11672	0.672558	0.501228	0.973812	Clostridia_vadinBB60_group
2.9045	-0.748567	0.808433	-0.925947	0.354473	0.973812	Comamonas
0	0	0	0	1		Coprococcus
8.89288	-0.162186	0.543477	-0.298422	0.765381	0.973812	Corynebacterium
0.364735	-0.21872	1.53998	-0.142028	0.887058	0.973812	Cryptobacterium
0	0	0	0	1		Cupriavidus
0.169514	-0.495328	2.82713	-0.175206	0.860918	0.973812	Cutibacterium
0.163665	1.35042	2.9059	0.464716	0.642135	0.973812	d__Bacteria;p__Bacteroidota;c__Bacteroidia;o__Bacteroidales;__;__;__
0.114822	0.36662	2.9079	0.126077	0.899671	0.973812	d__Bacteria;p__Bacteroidota;c__Bacteroidia;o__Bacteroidales;f__Prevotellaceae;__;__
0.118734	0.647254	2.8109	0.230266	0.817885	0.973812	d__Bacteria;p__Bacteroidota;c__Bacteroidia;o__Chitinophagales;f__Chitinophagaceae;__;__
0.305804	-0.708179	2.56645	-0.275938	0.782596	0.973812	d__Bacteria;p__Firmicutes;c__Clostridia;o__Lachnospirales;f__Lachnospiraceae;__;__
2.25761	-1.21679	1.01737	-1.19602	0.231689	0.973812	d__Bacteria;p__Firmicutes;c__Clostridia;o__Peptostreptococcales-Tissierellales;f__Peptostreptococcaceae;__;__
4.54167	-1.58067	0.767584	-2.05928	0.0394677	0.776198	d__Bacteria;p__Firmicutes;c__Negativicutes;o__Veillonellales-Selenomonadales;f__Selenomonadaceae;__;__
0.189508	1.36022	2.90588	0.468093	0.639718	0.973812	d__Bacteria;p__Proteobacteria;c__Gammaproteobacteria;o__Burkholderiales;f__Neisseriaceae;__;__
0	0	0	0	1		d__Bacteria;p__Proteobacteria;c__Gammaproteobacteria;o__Enterobacterales;f__Enterobacteriaceae;__;__
1.02917	0.57636	1.27386	0.45245	0.650945	0.973812	Defluviitaleaceae_UCG-011
0.289522	-0.275997	2.08015	-0.132681	0.894445	0.973812	Desulfobulbus
24.345	-0.508636	0.343426	-1.48106	0.13859	0.973812	Dialister
0	0	0	0	1		Dorea
0.0529063	-0.198562	2.90794	-0.0682826	0.945561	0.981444	Eggerthia
4.97947	-1.24657	0.389444	-3.2009	0.00137	0.0808301	Eikenella
0.0854428	0.684096	2.90722	0.235309	0.813969	0.973812	Erysipelotrichaceae_UCG-006
4.84461	-0.829646	0.443746	-1.86964	0.0615337	0.806775	F0058
0.629575	-0.18177	0.826241	-0.219996	0.825874	0.973812	F0332
0.582098	0.888413	0.958289	0.927082	0.353884	0.973812	Family_XIII_UCG-001
0	0	0	0	1		Faucicola
3.0845	0.0869701	0.750872	0.115825	0.907791	0.973812	Filifactor
0.0813702	-0.545681	2.90786	-0.187657	0.851145	0.973812	Finegoldia
0	0	0	0	1		Flavobacterium
1.31443	-0.191114	0.965728	-0.197896	0.843126	0.973812	Fretibacterium
81.9388	0.0938651	0.240645	0.390056	0.696495	0.973812	Fusobacterium
373.859	0.38862	0.287539	1.35154	0.176523	0.973812	Gemella
254.749	0.0471351	0.218329	0.215891	0.829073	0.973812	Granulicatella
1172.08	0.459555	0.259502	1.77091	0.0765757	0.821448	Haemophilus
0.276196	0.734449	1.3948	0.526564	0.598497	0.973812	Howardella
4.22647	0.172312	0.747761	0.230437	0.817752	0.973812	Johnsonella
15.4221	-0.404606	0.310615	-1.3026	0.192712	0.973812	Kingella
0.0703449	-0.709912	2.90766	-0.244152	0.807113	0.973812	Klebsiella
0	0	0	0	1		Kocuria
45.6342	0.0546779	0.217769	0.251082	0.80175	0.973812	Lachnoanaerobaculum
0.103562	-0.709912	2.90766	-0.244152	0.807113	0.973812	Lachnoclostridium
0.864208	1.39277	1.88327	0.739548	0.459574	0.973812	Lactobacillus
0.677357	0.0825088	2.0718	0.0398246	0.968233	0.987609	Lactococcus
34.3684	1.02685	0.421813	2.43438	0.0149174	0.440065	Lautropia
0.59985	0.726927	1.48736	0.488738	0.625027	0.973812	Lentimicrobium
21.3402	-0.494131	0.341007	-1.44903	0.147328	0.973812	Leptotrichia
0.0570517	0.36662	2.9079	0.126077	0.899671	0.973812	Leuconostoc
0	0	0	0	1		Ligilactobacillus
0.153536	0.189005	2.90779	0.0649997	0.948174	0.981444	Limosilactobacillus
0.800851	0.214009	1.49727	0.142933	0.886343	0.973812	Massilia
107.051	-0.315241	0.329461	-0.956837	0.338649	0.973812	Megasphaera
0.510284	0.977891	1.67726	0.583029	0.559874	0.973812	Mobiluncus
12.9163	-0.464476	0.277164	-1.67582	0.0937743	0.922114	Mogibacterium
0.145077	1.24654	2.90619	0.428927	0.667976	0.973812	Moraxella
0.696896	0.800335	0.929807	0.860754	0.389374	0.973812	Mycoplasma
1457.37	0.235095	0.313755	0.749296	0.453679	0.973812	Neisseria
0.100729	-0.252485	2.90795	-0.0868257	0.93081	0.980675	Nevskia
1.02473	-0.392204	0.93836	-0.417968	0.675971	0.973812	Olsenella
416.821	0.0726662	0.229754	0.316277	0.751792	0.973812	Oribacterium
0	0	0	0	1		Paenibacillus
0.0740312	-0.404164	2.90772	-0.138997	0.889453	0.973812	Parascardovia
27.7442	0.478666	0.322787	1.48292	0.138097	0.973812	Parvimonas
0.605762	-0.67385	0.606361	-1.1113	0.266438	0.973812	Pelomonas
1.24074	-0.304731	0.994131	-0.30653	0.759201	0.973812	Peptoanaerobacter
0.801345	0.481608	0.896001	0.537508	0.590917	0.973812	Peptococcus
0.13799	-0.553231	2.90768	-0.190266	0.849101	0.973812	Peptoniphilus
34.833	-0.286965	0.383276	-0.748718	0.454027	0.973812	Peptostreptococcus
0.0839955	-0.637311	2.90751	-0.219194	0.826499	0.973812	Phocaeicola
273.262	0.131145	0.299867	0.437345	0.661861	0.973812	Porphyromonas
424.685	0.170696	0.157457	1.08408	0.278328	0.973812	Prevotella
1504.48	-0.258762	0.244875	-1.05671	0.290644	0.973812	Prevotella_7
0.311624	-1.35365	1.26511	-1.06999	0.284626	0.973812	Pseudomonas
0.13059	-0.51848	2.90695	-0.178358	0.858441	0.973812	Pseudopropionibacterium
0.595556	0.703863	1.50721	0.466999	0.640501	0.973812	RF39
5.45041	1.82602	0.803461	2.27269	0.0230448	0.543858	Rikenellaceae_RC9_gut_group
0.115956	1.0761	2.9066	0.370227	0.711213	0.973812	Roseburia
392.966	-0.0241157	0.258729	-0.0932084	0.925738	0.980675	Rothia
1.25735	0.713573	0.658201	1.08413	0.278309	0.973812	Saccharimonadaceae
4.69926	-0.224011	0.493653	-0.453781	0.649986	0.973812	Saccharimonadales
1.23268	-0.0275932	1.06038	-0.026022	0.97924	0.987609	Scardovia
0.283127	0.242455	0.942033	0.257374	0.79689	0.973812	Sediminibacterium
160.263	-0.188784	0.291275	-0.648131	0.5169	0.973812	Selenomonas
0	0	0	0	1		Serratia
2.65089	-0.987855	1.09945	-0.898497	0.368921	0.973812	Shuttleworthia
1.4771	-0.209686	1.32852	-0.157834	0.874587	0.973812	Simonsiella
7.29106	0.260393	0.335043	0.777192	0.437046	0.973812	Solobacterium
0.528723	2.69798	2.72117	0.991478	0.321452	0.973812	Staphylococcus
0.0688757	0.735337	2.90733	0.252925	0.800326	0.973812	Stenotrophomonas
73.3617	-0.189585	0.324953	-0.583423	0.559609	0.973812	Stomatobaculum
0.112069	0.713756	2.90694	0.245535	0.806042	0.973812	Streptobacillus
3408.98	-0.149943	0.19217	-0.780264	0.435236	0.973812	Streptococcus
13.3352	-0.0488456	0.334946	-0.145831	0.884054	0.973812	Tannerella
0.378341	0.545419	1.61327	0.338083	0.7353	0.973812	TM7a
20.5196	-0.183214	0.368405	-0.497318	0.618965	0.973812	TM7x
10.132	0.61505	0.511328	1.20285	0.229035	0.973812	Treponema
39.3986	-1.29294	0.500434	-2.58364	0.00977636	0.384537	uncultured
0.313836	-1.02793	2.02425	-0.507809	0.611587	0.973812	Variovorax
1704.6	-0.0895493	0.181522	-0.493326	0.621782	0.973812	Veillonella
0.0435436	-0.521937	2.90788	-0.17949	0.857553	0.973812	W5053
